# Supplementary material for: PowerBacGWAS: a computational pipeline to perform power calculations for bacterial genome-wide association studies
Source: Commun Biol. 2022 Mar 25;5:266. doi: 10.1038/s42003-022-03194-2 (PMC8956664; doi:10.1038/s42003-022-03194-2)
Supplement: Supplementary file 4 — Supplemenatary Data 1 [file 42003_2022_3194_MOESM4_ESM.xlsx]

## Sheet: supplementary_data_1
accession	population	study	phenotype	phenotype_label
ERR1873542	mtb_species	coll2018 (PMID: 29358649)	isoniazid resistance	1
ERR1873536	mtb_species	coll2018 (PMID: 29358649)	isoniazid resistance	1
ERR1873525	mtb_species	coll2018 (PMID: 29358649)	isoniazid resistance	1
ERR1873528	mtb_species	coll2018 (PMID: 29358649)	isoniazid resistance	1
ERR1873531	mtb_species	coll2018 (PMID: 29358649)	isoniazid resistance	1
ERR1873530	mtb_species	coll2018 (PMID: 29358649)	isoniazid resistance	1
ERR1873532	mtb_species	coll2018 (PMID: 29358649)	isoniazid resistance	1
ERR1873534	mtb_species	coll2018 (PMID: 29358649)	isoniazid resistance	1
ERR1873526	mtb_species	coll2018 (PMID: 29358649)	isoniazid resistance	1
ERR1873537	mtb_species	coll2018 (PMID: 29358649)	isoniazid resistance	1
ERR1873533	mtb_species	coll2018 (PMID: 29358649)	isoniazid resistance	1
ERR1873538	mtb_species	coll2018 (PMID: 29358649)	isoniazid resistance	1
ERR1873521	mtb_species	coll2018 (PMID: 29358649)	isoniazid resistance	1
ERR1873539	mtb_species	coll2018 (PMID: 29358649)	isoniazid resistance	1
ERR1873540	mtb_species	coll2018 (PMID: 29358649)	isoniazid resistance	1
ERR1873541	mtb_species	coll2018 (PMID: 29358649)	isoniazid resistance	1
ERR1873543	mtb_species	coll2018 (PMID: 29358649)	isoniazid resistance	1
ERR1873550	mtb_species	coll2018 (PMID: 29358649)	isoniazid resistance	1
ERR1873544	mtb_species	coll2018 (PMID: 29358649)	isoniazid resistance	1
ERR1873545	mtb_species	coll2018 (PMID: 29358649)	isoniazid resistance	0
ERR1873546	mtb_species	coll2018 (PMID: 29358649)	isoniazid resistance	1
ERR1873529	mtb_species	coll2018 (PMID: 29358649)	isoniazid resistance	1
ERR1873535	mtb_species	coll2018 (PMID: 29358649)	isoniazid resistance	1
ERR1873547	mtb_species	coll2018 (PMID: 29358649)	isoniazid resistance	1
ERR1873551	mtb_species	coll2018 (PMID: 29358649)	isoniazid resistance	1
ERR1873524	mtb_species	coll2018 (PMID: 29358649)	isoniazid resistance	1
ERR1873527	mtb_species	coll2018 (PMID: 29358649)	isoniazid resistance	1
ERR1873523	mtb_species	coll2018 (PMID: 29358649)	isoniazid resistance	1
ERR1873548	mtb_species	coll2018 (PMID: 29358649)	isoniazid resistance	1
ERR1873522	mtb_species	coll2018 (PMID: 29358649)	isoniazid resistance	1
ERR1873553	mtb_species	coll2018 (PMID: 29358649)	isoniazid resistance	1
ERR1873447	mtb_species	coll2018 (PMID: 29358649)	isoniazid resistance	1
ERR1873470	mtb_species	coll2018 (PMID: 29358649)	isoniazid resistance	1
ERR1873554	mtb_species	coll2018 (PMID: 29358649)	isoniazid resistance	1
ERR1873552	mtb_species	coll2018 (PMID: 29358649)	isoniazid resistance	1
ERR1873555	mtb_species	coll2018 (PMID: 29358649)	isoniazid resistance	0
ERR1873561	mtb_species	coll2018 (PMID: 29358649)	isoniazid resistance	1
ERR1873556	mtb_species	coll2018 (PMID: 29358649)	isoniazid resistance	1
ERR1873557	mtb_species	coll2018 (PMID: 29358649)	isoniazid resistance	1
ERR1873436	mtb_species	coll2018 (PMID: 29358649)	isoniazid resistance	1
ERR1873558	mtb_species	coll2018 (PMID: 29358649)	isoniazid resistance	1
ERR1873564	mtb_species	coll2018 (PMID: 29358649)	isoniazid resistance	1
ERR1873448	mtb_species	coll2018 (PMID: 29358649)	isoniazid resistance	1
ERR1873442	mtb_species	coll2018 (PMID: 29358649)	isoniazid resistance	0
ERR1873444	mtb_species	coll2018 (PMID: 29358649)	isoniazid resistance	1
ERR1873563	mtb_species	coll2018 (PMID: 29358649)	isoniazid resistance	1
ERR1873560	mtb_species	coll2018 (PMID: 29358649)	isoniazid resistance	1
ERR1873559	mtb_species	coll2018 (PMID: 29358649)	isoniazid resistance	1
ERR1873565	mtb_species	coll2018 (PMID: 29358649)	isoniazid resistance	1
ERR1873464	mtb_species	coll2018 (PMID: 29358649)	isoniazid resistance	1
ERR1873450	mtb_species	coll2018 (PMID: 29358649)	isoniazid resistance	1
ERR1873446	mtb_species	coll2018 (PMID: 29358649)	isoniazid resistance	1
ERR1873451	mtb_species	coll2018 (PMID: 29358649)	isoniazid resistance	1
ERR1873449	mtb_species	coll2018 (PMID: 29358649)	isoniazid resistance	1
ERR1873452	mtb_species	coll2018 (PMID: 29358649)	isoniazid resistance	1
ERR1873454	mtb_species	coll2018 (PMID: 29358649)	isoniazid resistance	1
ERR1873443	mtb_species	coll2018 (PMID: 29358649)	isoniazid resistance	1
ERR1873456	mtb_species	coll2018 (PMID: 29358649)	isoniazid resistance	1
ERR1873458	mtb_species	coll2018 (PMID: 29358649)	isoniazid resistance	0
ERR1873455	mtb_species	coll2018 (PMID: 29358649)	isoniazid resistance	1
ERR1873457	mtb_species	coll2018 (PMID: 29358649)	isoniazid resistance	1
ERR1873459	mtb_species	coll2018 (PMID: 29358649)	isoniazid resistance	1
ERR1873453	mtb_species	coll2018 (PMID: 29358649)	isoniazid resistance	1
ERR1873445	mtb_species	coll2018 (PMID: 29358649)	isoniazid resistance	1
ERR1873462	mtb_species	coll2018 (PMID: 29358649)	isoniazid resistance	1
ERR1873460	mtb_species	coll2018 (PMID: 29358649)	isoniazid resistance	1
ERR1873467	mtb_species	coll2018 (PMID: 29358649)	isoniazid resistance	1
ERR1873463	mtb_species	coll2018 (PMID: 29358649)	isoniazid resistance	1
ERR1873466	mtb_species	coll2018 (PMID: 29358649)	isoniazid resistance	1
ERR1873469	mtb_species	coll2018 (PMID: 29358649)	isoniazid resistance	1
ERR1873465	mtb_species	coll2018 (PMID: 29358649)	isoniazid resistance	0
ERR1873440	mtb_species	coll2018 (PMID: 29358649)	isoniazid resistance	1
ERR1873471	mtb_species	coll2018 (PMID: 29358649)	isoniazid resistance	1
ERR1873468	mtb_species	coll2018 (PMID: 29358649)	isoniazid resistance	1
ERR1873473	mtb_species	coll2018 (PMID: 29358649)	isoniazid resistance	1
ERR1873472	mtb_species	coll2018 (PMID: 29358649)	isoniazid resistance	1
ERR1873438	mtb_species	coll2018 (PMID: 29358649)	isoniazid resistance	1
ERR1873439	mtb_species	coll2018 (PMID: 29358649)	isoniazid resistance	1
ERR1873474	mtb_species	coll2018 (PMID: 29358649)	isoniazid resistance	1
ERR1873506	mtb_species	coll2018 (PMID: 29358649)	isoniazid resistance	1
ERR1873475	mtb_species	coll2018 (PMID: 29358649)	isoniazid resistance	1
ERR1873476	mtb_species	coll2018 (PMID: 29358649)	isoniazid resistance	1
ERR1873477	mtb_species	coll2018 (PMID: 29358649)	isoniazid resistance	1
ERR1873507	mtb_species	coll2018 (PMID: 29358649)	isoniazid resistance	1
ERR1873478	mtb_species	coll2018 (PMID: 29358649)	isoniazid resistance	1
ERR1873479	mtb_species	coll2018 (PMID: 29358649)	isoniazid resistance	1
ERR1873441	mtb_species	coll2018 (PMID: 29358649)	isoniazid resistance	1
ERR1873481	mtb_species	coll2018 (PMID: 29358649)	isoniazid resistance	1
ERR1873486	mtb_species	coll2018 (PMID: 29358649)	isoniazid resistance	1
ERR1873487	mtb_species	coll2018 (PMID: 29358649)	isoniazid resistance	1
ERR1873483	mtb_species	coll2018 (PMID: 29358649)	isoniazid resistance	1
ERR1873484	mtb_species	coll2018 (PMID: 29358649)	isoniazid resistance	1
ERR1873489	mtb_species	coll2018 (PMID: 29358649)	isoniazid resistance	1
ERR1873485	mtb_species	coll2018 (PMID: 29358649)	isoniazid resistance	1
ERR1873490	mtb_species	coll2018 (PMID: 29358649)	isoniazid resistance	1
ERR1873505	mtb_species	coll2018 (PMID: 29358649)	isoniazid resistance	1
ERR1873491	mtb_species	coll2018 (PMID: 29358649)	isoniazid resistance	1
ERR1873493	mtb_species	coll2018 (PMID: 29358649)	isoniazid resistance	1
ERR1873494	mtb_species	coll2018 (PMID: 29358649)	isoniazid resistance	1
ERR1873495	mtb_species	coll2018 (PMID: 29358649)	isoniazid resistance	1
ERR1873488	mtb_species	coll2018 (PMID: 29358649)	isoniazid resistance	0
ERR1873499	mtb_species	coll2018 (PMID: 29358649)	isoniazid resistance	1
ERR1873504	mtb_species	coll2018 (PMID: 29358649)	isoniazid resistance	1
ERR1873500	mtb_species	coll2018 (PMID: 29358649)	isoniazid resistance	1
ERR1873497	mtb_species	coll2018 (PMID: 29358649)	isoniazid resistance	1
ERR1873562	mtb_species	coll2018 (PMID: 29358649)	isoniazid resistance	1
ERR1873498	mtb_species	coll2018 (PMID: 29358649)	isoniazid resistance	1
ERR1873502	mtb_species	coll2018 (PMID: 29358649)	isoniazid resistance	1
ERR1873503	mtb_species	coll2018 (PMID: 29358649)	isoniazid resistance	1
ERR1873511	mtb_species	coll2018 (PMID: 29358649)	isoniazid resistance	1
ERR1873512	mtb_species	coll2018 (PMID: 29358649)	isoniazid resistance	1
ERR1873508	mtb_species	coll2018 (PMID: 29358649)	isoniazid resistance	1
ERR1873510	mtb_species	coll2018 (PMID: 29358649)	isoniazid resistance	1
ERR1873513	mtb_species	coll2018 (PMID: 29358649)	isoniazid resistance	1
ERR1873517	mtb_species	coll2018 (PMID: 29358649)	isoniazid resistance	0
ERR1873514	mtb_species	coll2018 (PMID: 29358649)	isoniazid resistance	1
ERR1873515	mtb_species	coll2018 (PMID: 29358649)	isoniazid resistance	1
ERR1873520	mtb_species	coll2018 (PMID: 29358649)	isoniazid resistance	1
ERR1873496	mtb_species	coll2018 (PMID: 29358649)	isoniazid resistance	1
ERR1873518	mtb_species	coll2018 (PMID: 29358649)	isoniazid resistance	1
ERR1873519	mtb_species	coll2018 (PMID: 29358649)	isoniazid resistance	1
ERR1873516	mtb_species	coll2018 (PMID: 29358649)	isoniazid resistance	1
ERR1873509	mtb_species	coll2018 (PMID: 29358649)	isoniazid resistance	1
ERR1873501	mtb_species	coll2018 (PMID: 29358649)	isoniazid resistance	1
ERR1035258	mtb_species	coll2018 (PMID: 29358649)	isoniazid resistance	1
ERR1035259	mtb_species	coll2018 (PMID: 29358649)	isoniazid resistance	1
ERR1035260	mtb_species	coll2018 (PMID: 29358649)	isoniazid resistance	1
ERR1035261	mtb_species	coll2018 (PMID: 29358649)	isoniazid resistance	1
ERR1035263	mtb_species	coll2018 (PMID: 29358649)	isoniazid resistance	1
ERR1035264	mtb_species	coll2018 (PMID: 29358649)	isoniazid resistance	1
ERR1035265	mtb_species	coll2018 (PMID: 29358649)	isoniazid resistance	1
ERR1035266	mtb_species	coll2018 (PMID: 29358649)	isoniazid resistance	1
ERR1035267	mtb_species	coll2018 (PMID: 29358649)	isoniazid resistance	1
ERR1035268	mtb_species	coll2018 (PMID: 29358649)	isoniazid resistance	1
ERR1035269	mtb_species	coll2018 (PMID: 29358649)	isoniazid resistance	1
ERR1035270	mtb_species	coll2018 (PMID: 29358649)	isoniazid resistance	1
ERR1035271	mtb_species	coll2018 (PMID: 29358649)	isoniazid resistance	1
ERR1035273	mtb_species	coll2018 (PMID: 29358649)	isoniazid resistance	1
ERR1035276	mtb_species	coll2018 (PMID: 29358649)	isoniazid resistance	1
ERR1035281	mtb_species	coll2018 (PMID: 29358649)	isoniazid resistance	1
ERR1035282	mtb_species	coll2018 (PMID: 29358649)	isoniazid resistance	1
ERR1035283	mtb_species	coll2018 (PMID: 29358649)	isoniazid resistance	1
ERR1035284	mtb_species	coll2018 (PMID: 29358649)	isoniazid resistance	1
ERR1035285	mtb_species	coll2018 (PMID: 29358649)	isoniazid resistance	1
ERR1035287	mtb_species	coll2018 (PMID: 29358649)	isoniazid resistance	1
ERR1035288	mtb_species	coll2018 (PMID: 29358649)	isoniazid resistance	1
ERR1035289	mtb_species	coll2018 (PMID: 29358649)	isoniazid resistance	1
ERR1035290	mtb_species	coll2018 (PMID: 29358649)	isoniazid resistance	1
ERR1035292	mtb_species	coll2018 (PMID: 29358649)	isoniazid resistance	1
ERR1035293	mtb_species	coll2018 (PMID: 29358649)	isoniazid resistance	1
ERR1035294	mtb_species	coll2018 (PMID: 29358649)	isoniazid resistance	1
ERR1035296	mtb_species	coll2018 (PMID: 29358649)	isoniazid resistance	1
ERR1035297	mtb_species	coll2018 (PMID: 29358649)	isoniazid resistance	1
ERR1035298	mtb_species	coll2018 (PMID: 29358649)	isoniazid resistance	1
ERR1035299	mtb_species	coll2018 (PMID: 29358649)	isoniazid resistance	1
ERR1035300	mtb_species	coll2018 (PMID: 29358649)	isoniazid resistance	1
ERR1035301	mtb_species	coll2018 (PMID: 29358649)	isoniazid resistance	1
ERR1035302	mtb_species	coll2018 (PMID: 29358649)	isoniazid resistance	1
ERR1035304	mtb_species	coll2018 (PMID: 29358649)	isoniazid resistance	1
ERR1035306	mtb_species	coll2018 (PMID: 29358649)	isoniazid resistance	1
ERR1035307	mtb_species	coll2018 (PMID: 29358649)	isoniazid resistance	1
ERR1035308	mtb_species	coll2018 (PMID: 29358649)	isoniazid resistance	1
ERR1035309	mtb_species	coll2018 (PMID: 29358649)	isoniazid resistance	1
ERR1035310	mtb_species	coll2018 (PMID: 29358649)	isoniazid resistance	1
ERR1035311	mtb_species	coll2018 (PMID: 29358649)	isoniazid resistance	1
ERR1035312	mtb_species	coll2018 (PMID: 29358649)	isoniazid resistance	1
ERR1035313	mtb_species	coll2018 (PMID: 29358649)	isoniazid resistance	1
ERR1035314	mtb_species	coll2018 (PMID: 29358649)	isoniazid resistance	1
ERR1035315	mtb_species	coll2018 (PMID: 29358649)	isoniazid resistance	1
ERR1035316	mtb_species	coll2018 (PMID: 29358649)	isoniazid resistance	1
ERR1035317	mtb_species	coll2018 (PMID: 29358649)	isoniazid resistance	1
ERR1035318	mtb_species	coll2018 (PMID: 29358649)	isoniazid resistance	1
ERR1035319	mtb_species	coll2018 (PMID: 29358649)	isoniazid resistance	1
ERR1035320	mtb_species	coll2018 (PMID: 29358649)	isoniazid resistance	1
ERR1035321	mtb_species	coll2018 (PMID: 29358649)	isoniazid resistance	1
ERR1035322	mtb_species	coll2018 (PMID: 29358649)	isoniazid resistance	1
ERR1035323	mtb_species	coll2018 (PMID: 29358649)	isoniazid resistance	1
ERR1035324	mtb_species	coll2018 (PMID: 29358649)	isoniazid resistance	1
ERR1035325	mtb_species	coll2018 (PMID: 29358649)	isoniazid resistance	1
ERR1035326	mtb_species	coll2018 (PMID: 29358649)	isoniazid resistance	1
ERR1035327	mtb_species	coll2018 (PMID: 29358649)	isoniazid resistance	1
ERR1035328	mtb_species	coll2018 (PMID: 29358649)	isoniazid resistance	1
ERR1035329	mtb_species	coll2018 (PMID: 29358649)	isoniazid resistance	1
ERR1035330	mtb_species	coll2018 (PMID: 29358649)	isoniazid resistance	1
ERR1035331	mtb_species	coll2018 (PMID: 29358649)	isoniazid resistance	1
ERR1035332	mtb_species	coll2018 (PMID: 29358649)	isoniazid resistance	1
ERR1035333	mtb_species	coll2018 (PMID: 29358649)	isoniazid resistance	1
ERR1035334	mtb_species	coll2018 (PMID: 29358649)	isoniazid resistance	1
ERR1035335	mtb_species	coll2018 (PMID: 29358649)	isoniazid resistance	1
ERR1035336	mtb_species	coll2018 (PMID: 29358649)	isoniazid resistance	1
ERR1035337	mtb_species	coll2018 (PMID: 29358649)	isoniazid resistance	1
ERR1035338	mtb_species	coll2018 (PMID: 29358649)	isoniazid resistance	1
ERR1035339	mtb_species	coll2018 (PMID: 29358649)	isoniazid resistance	1
ERR1035340	mtb_species	coll2018 (PMID: 29358649)	isoniazid resistance	1
ERR1035341	mtb_species	coll2018 (PMID: 29358649)	isoniazid resistance	1
ERR1035342	mtb_species	coll2018 (PMID: 29358649)	isoniazid resistance	1
ERR1035343	mtb_species	coll2018 (PMID: 29358649)	isoniazid resistance	1
ERR1035344	mtb_species	coll2018 (PMID: 29358649)	isoniazid resistance	1
ERR1035345	mtb_species	coll2018 (PMID: 29358649)	isoniazid resistance	1
ERR1035346	mtb_species	coll2018 (PMID: 29358649)	isoniazid resistance	1
ERR1035347	mtb_species	coll2018 (PMID: 29358649)	isoniazid resistance	1
ERR1035348	mtb_species	coll2018 (PMID: 29358649)	isoniazid resistance	1
ERR1035349	mtb_species	coll2018 (PMID: 29358649)	isoniazid resistance	1
ERR1035350	mtb_species	coll2018 (PMID: 29358649)	isoniazid resistance	1
ERR1035351	mtb_species	coll2018 (PMID: 29358649)	isoniazid resistance	1
ERR1035352	mtb_species	coll2018 (PMID: 29358649)	isoniazid resistance	1
ERR1035353	mtb_species	coll2018 (PMID: 29358649)	isoniazid resistance	1
ERR1035355	mtb_species	coll2018 (PMID: 29358649)	isoniazid resistance	1
ERR1035356	mtb_species	coll2018 (PMID: 29358649)	isoniazid resistance	1
ERR1035357	mtb_species	coll2018 (PMID: 29358649)	isoniazid resistance	1
ERR1035358	mtb_species	coll2018 (PMID: 29358649)	isoniazid resistance	1
ERR1035359	mtb_species	coll2018 (PMID: 29358649)	isoniazid resistance	1
ERR1035361	mtb_species	coll2018 (PMID: 29358649)	isoniazid resistance	1
ERR1035362	mtb_species	coll2018 (PMID: 29358649)	isoniazid resistance	1
ERR1035363	mtb_species	coll2018 (PMID: 29358649)	isoniazid resistance	1
ERR1035364	mtb_species	coll2018 (PMID: 29358649)	isoniazid resistance	1
ERR1034581	mtb_species	coll2018 (PMID: 29358649)	isoniazid resistance	1
ERR1034582	mtb_species	coll2018 (PMID: 29358649)	isoniazid resistance	1
ERR1034583	mtb_species	coll2018 (PMID: 29358649)	isoniazid resistance	1
ERR1034584	mtb_species	coll2018 (PMID: 29358649)	isoniazid resistance	1
ERR1034585	mtb_species	coll2018 (PMID: 29358649)	isoniazid resistance	1
ERR1034586	mtb_species	coll2018 (PMID: 29358649)	isoniazid resistance	1
ERR1034587	mtb_species	coll2018 (PMID: 29358649)	isoniazid resistance	1
ERR1034588	mtb_species	coll2018 (PMID: 29358649)	isoniazid resistance	1
ERR1034589	mtb_species	coll2018 (PMID: 29358649)	isoniazid resistance	1
ERR1034590	mtb_species	coll2018 (PMID: 29358649)	isoniazid resistance	1
ERR1034591	mtb_species	coll2018 (PMID: 29358649)	isoniazid resistance	1
ERR1034592	mtb_species	coll2018 (PMID: 29358649)	isoniazid resistance	1
ERR1034593	mtb_species	coll2018 (PMID: 29358649)	isoniazid resistance	1
ERR1034594	mtb_species	coll2018 (PMID: 29358649)	isoniazid resistance	1
ERR1034595	mtb_species	coll2018 (PMID: 29358649)	isoniazid resistance	1
ERR1034596	mtb_species	coll2018 (PMID: 29358649)	isoniazid resistance	1
ERR1034597	mtb_species	coll2018 (PMID: 29358649)	isoniazid resistance	1
ERR1034598	mtb_species	coll2018 (PMID: 29358649)	isoniazid resistance	1
ERR1034599	mtb_species	coll2018 (PMID: 29358649)	isoniazid resistance	1
ERR1034600	mtb_species	coll2018 (PMID: 29358649)	isoniazid resistance	1
ERR1034601	mtb_species	coll2018 (PMID: 29358649)	isoniazid resistance	1
ERR1034602	mtb_species	coll2018 (PMID: 29358649)	isoniazid resistance	1
ERR1034603	mtb_species	coll2018 (PMID: 29358649)	isoniazid resistance	1
ERR1034604	mtb_species	coll2018 (PMID: 29358649)	isoniazid resistance	1
ERR1034605	mtb_species	coll2018 (PMID: 29358649)	isoniazid resistance	1
ERR1034606	mtb_species	coll2018 (PMID: 29358649)	isoniazid resistance	1
ERR1034607	mtb_species	coll2018 (PMID: 29358649)	isoniazid resistance	1
ERR1034608	mtb_species	coll2018 (PMID: 29358649)	isoniazid resistance	1
ERR1034609	mtb_species	coll2018 (PMID: 29358649)	isoniazid resistance	1
ERR1034610	mtb_species	coll2018 (PMID: 29358649)	isoniazid resistance	1
ERR1034611	mtb_species	coll2018 (PMID: 29358649)	isoniazid resistance	1
ERR1034612	mtb_species	coll2018 (PMID: 29358649)	isoniazid resistance	1
ERR1034613	mtb_species	coll2018 (PMID: 29358649)	isoniazid resistance	1
ERR1034614	mtb_species	coll2018 (PMID: 29358649)	isoniazid resistance	1
ERR1034615	mtb_species	coll2018 (PMID: 29358649)	isoniazid resistance	1
ERR1034616	mtb_species	coll2018 (PMID: 29358649)	isoniazid resistance	1
ERR1034617	mtb_species	coll2018 (PMID: 29358649)	isoniazid resistance	1
ERR1035174	mtb_species	coll2018 (PMID: 29358649)	isoniazid resistance	1
ERR1035175	mtb_species	coll2018 (PMID: 29358649)	isoniazid resistance	1
ERR1035176	mtb_species	coll2018 (PMID: 29358649)	isoniazid resistance	1
ERR1035177	mtb_species	coll2018 (PMID: 29358649)	isoniazid resistance	1
ERR1035178	mtb_species	coll2018 (PMID: 29358649)	isoniazid resistance	1
ERR1035179	mtb_species	coll2018 (PMID: 29358649)	isoniazid resistance	1
ERR1035181	mtb_species	coll2018 (PMID: 29358649)	isoniazid resistance	1
ERR1035191	mtb_species	coll2018 (PMID: 29358649)	isoniazid resistance	1
ERR1035192	mtb_species	coll2018 (PMID: 29358649)	isoniazid resistance	1
ERR1035193	mtb_species	coll2018 (PMID: 29358649)	isoniazid resistance	1
ERR1035194	mtb_species	coll2018 (PMID: 29358649)	isoniazid resistance	1
ERR1035196	mtb_species	coll2018 (PMID: 29358649)	isoniazid resistance	1
ERR1035198	mtb_species	coll2018 (PMID: 29358649)	isoniazid resistance	1
ERR1035199	mtb_species	coll2018 (PMID: 29358649)	isoniazid resistance	1
ERR1035200	mtb_species	coll2018 (PMID: 29358649)	isoniazid resistance	1
ERR1035202	mtb_species	coll2018 (PMID: 29358649)	isoniazid resistance	1
ERR1035203	mtb_species	coll2018 (PMID: 29358649)	isoniazid resistance	1
ERR1035204	mtb_species	coll2018 (PMID: 29358649)	isoniazid resistance	1
ERR1035207	mtb_species	coll2018 (PMID: 29358649)	isoniazid resistance	1
ERR1035208	mtb_species	coll2018 (PMID: 29358649)	isoniazid resistance	1
ERR1035209	mtb_species	coll2018 (PMID: 29358649)	isoniazid resistance	1
ERR1035210	mtb_species	coll2018 (PMID: 29358649)	isoniazid resistance	1
ERR1035211	mtb_species	coll2018 (PMID: 29358649)	isoniazid resistance	1
ERR1035213	mtb_species	coll2018 (PMID: 29358649)	isoniazid resistance	1
ERR1035214	mtb_species	coll2018 (PMID: 29358649)	isoniazid resistance	1
ERR1035215	mtb_species	coll2018 (PMID: 29358649)	isoniazid resistance	1
ERR1035216	mtb_species	coll2018 (PMID: 29358649)	isoniazid resistance	1
ERR1035217	mtb_species	coll2018 (PMID: 29358649)	isoniazid resistance	1
ERR1035219	mtb_species	coll2018 (PMID: 29358649)	isoniazid resistance	1
ERR1035221	mtb_species	coll2018 (PMID: 29358649)	isoniazid resistance	1
ERR1035222	mtb_species	coll2018 (PMID: 29358649)	isoniazid resistance	1
ERR1035224	mtb_species	coll2018 (PMID: 29358649)	isoniazid resistance	1
ERR1035225	mtb_species	coll2018 (PMID: 29358649)	isoniazid resistance	1
ERR1035226	mtb_species	coll2018 (PMID: 29358649)	isoniazid resistance	1
ERR1035227	mtb_species	coll2018 (PMID: 29358649)	isoniazid resistance	1
ERR1035228	mtb_species	coll2018 (PMID: 29358649)	isoniazid resistance	1
ERR1035230	mtb_species	coll2018 (PMID: 29358649)	isoniazid resistance	1
ERR1035231	mtb_species	coll2018 (PMID: 29358649)	isoniazid resistance	0
ERR1035232	mtb_species	coll2018 (PMID: 29358649)	isoniazid resistance	0
ERR1035234	mtb_species	coll2018 (PMID: 29358649)	isoniazid resistance	1
ERR1035235	mtb_species	coll2018 (PMID: 29358649)	isoniazid resistance	1
ERR1035236	mtb_species	coll2018 (PMID: 29358649)	isoniazid resistance	1
ERR1035237	mtb_species	coll2018 (PMID: 29358649)	isoniazid resistance	1
ERR1035238	mtb_species	coll2018 (PMID: 29358649)	isoniazid resistance	1
ERR1035240	mtb_species	coll2018 (PMID: 29358649)	isoniazid resistance	1
ERR1035241	mtb_species	coll2018 (PMID: 29358649)	isoniazid resistance	1
ERR1035242	mtb_species	coll2018 (PMID: 29358649)	isoniazid resistance	1
ERR1035243	mtb_species	coll2018 (PMID: 29358649)	isoniazid resistance	1
ERR1035244	mtb_species	coll2018 (PMID: 29358649)	isoniazid resistance	1
ERR1035245	mtb_species	coll2018 (PMID: 29358649)	isoniazid resistance	1
ERR1035246	mtb_species	coll2018 (PMID: 29358649)	isoniazid resistance	1
ERR1035247	mtb_species	coll2018 (PMID: 29358649)	isoniazid resistance	1
ERR1034811	mtb_species	coll2018 (PMID: 29358649)	isoniazid resistance	1
ERR1034812	mtb_species	coll2018 (PMID: 29358649)	isoniazid resistance	NA
ERR1034813	mtb_species	coll2018 (PMID: 29358649)	isoniazid resistance	NA
ERR1034814	mtb_species	coll2018 (PMID: 29358649)	isoniazid resistance	1
ERR1034815	mtb_species	coll2018 (PMID: 29358649)	isoniazid resistance	1
ERR1034816	mtb_species	coll2018 (PMID: 29358649)	isoniazid resistance	NA
ERR1034817	mtb_species	coll2018 (PMID: 29358649)	isoniazid resistance	NA
ERR1034819	mtb_species	coll2018 (PMID: 29358649)	isoniazid resistance	1
ERR1034820	mtb_species	coll2018 (PMID: 29358649)	isoniazid resistance	NA
ERR1034821	mtb_species	coll2018 (PMID: 29358649)	isoniazid resistance	1
ERR1034822	mtb_species	coll2018 (PMID: 29358649)	isoniazid resistance	NA
ERR1034823	mtb_species	coll2018 (PMID: 29358649)	isoniazid resistance	NA
ERR1034824	mtb_species	coll2018 (PMID: 29358649)	isoniazid resistance	NA
ERR1034825	mtb_species	coll2018 (PMID: 29358649)	isoniazid resistance	NA
ERR1034826	mtb_species	coll2018 (PMID: 29358649)	isoniazid resistance	1
ERR1034827	mtb_species	coll2018 (PMID: 29358649)	isoniazid resistance	NA
ERR1034828	mtb_species	coll2018 (PMID: 29358649)	isoniazid resistance	NA
ERR1034829	mtb_species	coll2018 (PMID: 29358649)	isoniazid resistance	NA
ERR1034830	mtb_species	coll2018 (PMID: 29358649)	isoniazid resistance	1
ERR1034831	mtb_species	coll2018 (PMID: 29358649)	isoniazid resistance	NA
ERR1034832	mtb_species	coll2018 (PMID: 29358649)	isoniazid resistance	1
ERR1034833	mtb_species	coll2018 (PMID: 29358649)	isoniazid resistance	NA
ERR1034834	mtb_species	coll2018 (PMID: 29358649)	isoniazid resistance	NA
ERR1034835	mtb_species	coll2018 (PMID: 29358649)	isoniazid resistance	NA
ERR1034836	mtb_species	coll2018 (PMID: 29358649)	isoniazid resistance	NA
ERR1034837	mtb_species	coll2018 (PMID: 29358649)	isoniazid resistance	NA
ERR1034838	mtb_species	coll2018 (PMID: 29358649)	isoniazid resistance	1
ERR1034839	mtb_species	coll2018 (PMID: 29358649)	isoniazid resistance	1
ERR1034840	mtb_species	coll2018 (PMID: 29358649)	isoniazid resistance	NA
ERR1034841	mtb_species	coll2018 (PMID: 29358649)	isoniazid resistance	1
ERR1034842	mtb_species	coll2018 (PMID: 29358649)	isoniazid resistance	1
ERR1034843	mtb_species	coll2018 (PMID: 29358649)	isoniazid resistance	NA
ERR1034844	mtb_species	coll2018 (PMID: 29358649)	isoniazid resistance	NA
ERR1034845	mtb_species	coll2018 (PMID: 29358649)	isoniazid resistance	1
ERR1034846	mtb_species	coll2018 (PMID: 29358649)	isoniazid resistance	NA
ERR1034848	mtb_species	coll2018 (PMID: 29358649)	isoniazid resistance	1
ERR1034849	mtb_species	coll2018 (PMID: 29358649)	isoniazid resistance	NA
ERR1034850	mtb_species	coll2018 (PMID: 29358649)	isoniazid resistance	NA
ERR1034851	mtb_species	coll2018 (PMID: 29358649)	isoniazid resistance	1
ERR1034852	mtb_species	coll2018 (PMID: 29358649)	isoniazid resistance	1
ERR1034854	mtb_species	coll2018 (PMID: 29358649)	isoniazid resistance	NA
ERR1034855	mtb_species	coll2018 (PMID: 29358649)	isoniazid resistance	NA
ERR1034856	mtb_species	coll2018 (PMID: 29358649)	isoniazid resistance	1
ERR1034857	mtb_species	coll2018 (PMID: 29358649)	isoniazid resistance	NA
ERR1034858	mtb_species	coll2018 (PMID: 29358649)	isoniazid resistance	1
ERR1034859	mtb_species	coll2018 (PMID: 29358649)	isoniazid resistance	1
ERR1034860	mtb_species	coll2018 (PMID: 29358649)	isoniazid resistance	NA
ERR1034861	mtb_species	coll2018 (PMID: 29358649)	isoniazid resistance	1
ERR1034862	mtb_species	coll2018 (PMID: 29358649)	isoniazid resistance	1
ERR1034863	mtb_species	coll2018 (PMID: 29358649)	isoniazid resistance	NA
ERR1034864	mtb_species	coll2018 (PMID: 29358649)	isoniazid resistance	1
ERR1034865	mtb_species	coll2018 (PMID: 29358649)	isoniazid resistance	1
ERR1034866	mtb_species	coll2018 (PMID: 29358649)	isoniazid resistance	1
ERR1034867	mtb_species	coll2018 (PMID: 29358649)	isoniazid resistance	1
ERR1034868	mtb_species	coll2018 (PMID: 29358649)	isoniazid resistance	1
ERR1034869	mtb_species	coll2018 (PMID: 29358649)	isoniazid resistance	1
ERR1034870	mtb_species	coll2018 (PMID: 29358649)	isoniazid resistance	NA
ERR1034871	mtb_species	coll2018 (PMID: 29358649)	isoniazid resistance	1
ERR1034872	mtb_species	coll2018 (PMID: 29358649)	isoniazid resistance	NA
ERR1034873	mtb_species	coll2018 (PMID: 29358649)	isoniazid resistance	NA
ERR1034874	mtb_species	coll2018 (PMID: 29358649)	isoniazid resistance	1
ERR1034875	mtb_species	coll2018 (PMID: 29358649)	isoniazid resistance	0
ERR1034876	mtb_species	coll2018 (PMID: 29358649)	isoniazid resistance	1
ERR1034877	mtb_species	coll2018 (PMID: 29358649)	isoniazid resistance	NA
ERR1034878	mtb_species	coll2018 (PMID: 29358649)	isoniazid resistance	NA
ERR1034879	mtb_species	coll2018 (PMID: 29358649)	isoniazid resistance	NA
ERR1034880	mtb_species	coll2018 (PMID: 29358649)	isoniazid resistance	1
ERR1034881	mtb_species	coll2018 (PMID: 29358649)	isoniazid resistance	NA
ERR1034882	mtb_species	coll2018 (PMID: 29358649)	isoniazid resistance	1
ERR1034883	mtb_species	coll2018 (PMID: 29358649)	isoniazid resistance	1
ERR1034885	mtb_species	coll2018 (PMID: 29358649)	isoniazid resistance	NA
ERR1034886	mtb_species	coll2018 (PMID: 29358649)	isoniazid resistance	NA
ERR1034887	mtb_species	coll2018 (PMID: 29358649)	isoniazid resistance	1
ERR1034888	mtb_species	coll2018 (PMID: 29358649)	isoniazid resistance	NA
ERR1034889	mtb_species	coll2018 (PMID: 29358649)	isoniazid resistance	1
ERR1034890	mtb_species	coll2018 (PMID: 29358649)	isoniazid resistance	1
ERR1034891	mtb_species	coll2018 (PMID: 29358649)	isoniazid resistance	1
ERR1034892	mtb_species	coll2018 (PMID: 29358649)	isoniazid resistance	1
ERR1034893	mtb_species	coll2018 (PMID: 29358649)	isoniazid resistance	NA
ERR1034894	mtb_species	coll2018 (PMID: 29358649)	isoniazid resistance	NA
ERR1034895	mtb_species	coll2018 (PMID: 29358649)	isoniazid resistance	NA
ERR1034896	mtb_species	coll2018 (PMID: 29358649)	isoniazid resistance	1
ERR1034897	mtb_species	coll2018 (PMID: 29358649)	isoniazid resistance	1
ERR1034898	mtb_species	coll2018 (PMID: 29358649)	isoniazid resistance	1
ERR1034899	mtb_species	coll2018 (PMID: 29358649)	isoniazid resistance	1
ERR1034900	mtb_species	coll2018 (PMID: 29358649)	isoniazid resistance	NA
ERR1034901	mtb_species	coll2018 (PMID: 29358649)	isoniazid resistance	NA
ERR1034902	mtb_species	coll2018 (PMID: 29358649)	isoniazid resistance	NA
ERR1034903	mtb_species	coll2018 (PMID: 29358649)	isoniazid resistance	1
ERR1034904	mtb_species	coll2018 (PMID: 29358649)	isoniazid resistance	NA
ERR1034905	mtb_species	coll2018 (PMID: 29358649)	isoniazid resistance	1
ERR1034906	mtb_species	coll2018 (PMID: 29358649)	isoniazid resistance	NA
ERR1034907	mtb_species	coll2018 (PMID: 29358649)	isoniazid resistance	NA
ERR1034908	mtb_species	coll2018 (PMID: 29358649)	isoniazid resistance	1
ERR1034909	mtb_species	coll2018 (PMID: 29358649)	isoniazid resistance	NA
ERR1034910	mtb_species	coll2018 (PMID: 29358649)	isoniazid resistance	NA
ERR1036274	mtb_species	coll2018 (PMID: 29358649)	isoniazid resistance	1
ERR1036275	mtb_species	coll2018 (PMID: 29358649)	isoniazid resistance	1
ERR1036276	mtb_species	coll2018 (PMID: 29358649)	isoniazid resistance	1
ERR1036277	mtb_species	coll2018 (PMID: 29358649)	isoniazid resistance	NA
ERR1036278	mtb_species	coll2018 (PMID: 29358649)	isoniazid resistance	NA
ERR1036279	mtb_species	coll2018 (PMID: 29358649)	isoniazid resistance	1
ERR1036280	mtb_species	coll2018 (PMID: 29358649)	isoniazid resistance	NA
ERR1036281	mtb_species	coll2018 (PMID: 29358649)	isoniazid resistance	NA
ERR1036282	mtb_species	coll2018 (PMID: 29358649)	isoniazid resistance	NA
ERR1036283	mtb_species	coll2018 (PMID: 29358649)	isoniazid resistance	NA
ERR1036284	mtb_species	coll2018 (PMID: 29358649)	isoniazid resistance	NA
ERR1036285	mtb_species	coll2018 (PMID: 29358649)	isoniazid resistance	NA
ERR1036286	mtb_species	coll2018 (PMID: 29358649)	isoniazid resistance	1
ERR1036287	mtb_species	coll2018 (PMID: 29358649)	isoniazid resistance	NA
ERR1036288	mtb_species	coll2018 (PMID: 29358649)	isoniazid resistance	NA
ERR1036289	mtb_species	coll2018 (PMID: 29358649)	isoniazid resistance	1
ERR1036290	mtb_species	coll2018 (PMID: 29358649)	isoniazid resistance	1
ERR1036291	mtb_species	coll2018 (PMID: 29358649)	isoniazid resistance	1
ERR1036292	mtb_species	coll2018 (PMID: 29358649)	isoniazid resistance	NA
ERR1036293	mtb_species	coll2018 (PMID: 29358649)	isoniazid resistance	NA
ERR1036294	mtb_species	coll2018 (PMID: 29358649)	isoniazid resistance	1
ERR1036295	mtb_species	coll2018 (PMID: 29358649)	isoniazid resistance	NA
ERR1036296	mtb_species	coll2018 (PMID: 29358649)	isoniazid resistance	1
ERR1036297	mtb_species	coll2018 (PMID: 29358649)	isoniazid resistance	NA
ERR1036298	mtb_species	coll2018 (PMID: 29358649)	isoniazid resistance	NA
ERR1035248	mtb_species	coll2018 (PMID: 29358649)	isoniazid resistance	0
ERR1035249	mtb_species	coll2018 (PMID: 29358649)	isoniazid resistance	0
ERR1035250	mtb_species	coll2018 (PMID: 29358649)	isoniazid resistance	0
ERR1035251	mtb_species	coll2018 (PMID: 29358649)	isoniazid resistance	1
ERR1035252	mtb_species	coll2018 (PMID: 29358649)	isoniazid resistance	1
ERR1035253	mtb_species	coll2018 (PMID: 29358649)	isoniazid resistance	1
ERR1035254	mtb_species	coll2018 (PMID: 29358649)	isoniazid resistance	1
ERR1035255	mtb_species	coll2018 (PMID: 29358649)	isoniazid resistance	0
ERR1035256	mtb_species	coll2018 (PMID: 29358649)	isoniazid resistance	0
ERR1035257	mtb_species	coll2018 (PMID: 29358649)	isoniazid resistance	0
ERR1034716	mtb_species	coll2018 (PMID: 29358649)	isoniazid resistance	1
ERR1034717	mtb_species	coll2018 (PMID: 29358649)	isoniazid resistance	1
ERR1034718	mtb_species	coll2018 (PMID: 29358649)	isoniazid resistance	0
ERR1034721	mtb_species	coll2018 (PMID: 29358649)	isoniazid resistance	0
ERR1034723	mtb_species	coll2018 (PMID: 29358649)	isoniazid resistance	1
ERR1034724	mtb_species	coll2018 (PMID: 29358649)	isoniazid resistance	1
ERR1034725	mtb_species	coll2018 (PMID: 29358649)	isoniazid resistance	1
ERR1034726	mtb_species	coll2018 (PMID: 29358649)	isoniazid resistance	1
ERR1034727	mtb_species	coll2018 (PMID: 29358649)	isoniazid resistance	0
ERR1034728	mtb_species	coll2018 (PMID: 29358649)	isoniazid resistance	0
ERR1034729	mtb_species	coll2018 (PMID: 29358649)	isoniazid resistance	1
ERR1034730	mtb_species	coll2018 (PMID: 29358649)	isoniazid resistance	1
ERR1034731	mtb_species	coll2018 (PMID: 29358649)	isoniazid resistance	1
ERR1034732	mtb_species	coll2018 (PMID: 29358649)	isoniazid resistance	0
ERR1034733	mtb_species	coll2018 (PMID: 29358649)	isoniazid resistance	1
ERR1034734	mtb_species	coll2018 (PMID: 29358649)	isoniazid resistance	1
ERR1034735	mtb_species	coll2018 (PMID: 29358649)	isoniazid resistance	1
ERR1034736	mtb_species	coll2018 (PMID: 29358649)	isoniazid resistance	0
ERR1034737	mtb_species	coll2018 (PMID: 29358649)	isoniazid resistance	1
ERR1034738	mtb_species	coll2018 (PMID: 29358649)	isoniazid resistance	1
ERR1034739	mtb_species	coll2018 (PMID: 29358649)	isoniazid resistance	1
ERR1034740	mtb_species	coll2018 (PMID: 29358649)	isoniazid resistance	0
ERR1034742	mtb_species	coll2018 (PMID: 29358649)	isoniazid resistance	0
ERR1034743	mtb_species	coll2018 (PMID: 29358649)	isoniazid resistance	0
ERR1034744	mtb_species	coll2018 (PMID: 29358649)	isoniazid resistance	0
ERR1034745	mtb_species	coll2018 (PMID: 29358649)	isoniazid resistance	0
ERR1034746	mtb_species	coll2018 (PMID: 29358649)	isoniazid resistance	0
ERR1034747	mtb_species	coll2018 (PMID: 29358649)	isoniazid resistance	1
ERR1034748	mtb_species	coll2018 (PMID: 29358649)	isoniazid resistance	1
ERR1034749	mtb_species	coll2018 (PMID: 29358649)	isoniazid resistance	1
ERR1034750	mtb_species	coll2018 (PMID: 29358649)	isoniazid resistance	1
ERR1034751	mtb_species	coll2018 (PMID: 29358649)	isoniazid resistance	1
ERR1034752	mtb_species	coll2018 (PMID: 29358649)	isoniazid resistance	1
ERR1034753	mtb_species	coll2018 (PMID: 29358649)	isoniazid resistance	1
ERR1034754	mtb_species	coll2018 (PMID: 29358649)	isoniazid resistance	1
ERR1034755	mtb_species	coll2018 (PMID: 29358649)	isoniazid resistance	1
ERR1034756	mtb_species	coll2018 (PMID: 29358649)	isoniazid resistance	1
ERR1034758	mtb_species	coll2018 (PMID: 29358649)	isoniazid resistance	1
ERR1034759	mtb_species	coll2018 (PMID: 29358649)	isoniazid resistance	1
ERR1034760	mtb_species	coll2018 (PMID: 29358649)	isoniazid resistance	NA
ERR1034761	mtb_species	coll2018 (PMID: 29358649)	isoniazid resistance	0
ERR1034762	mtb_species	coll2018 (PMID: 29358649)	isoniazid resistance	0
ERR1034763	mtb_species	coll2018 (PMID: 29358649)	isoniazid resistance	0
ERR1034764	mtb_species	coll2018 (PMID: 29358649)	isoniazid resistance	1
ERR1034765	mtb_species	coll2018 (PMID: 29358649)	isoniazid resistance	0
ERR1034766	mtb_species	coll2018 (PMID: 29358649)	isoniazid resistance	0
ERR1034767	mtb_species	coll2018 (PMID: 29358649)	isoniazid resistance	0
ERR1034768	mtb_species	coll2018 (PMID: 29358649)	isoniazid resistance	0
ERR1034769	mtb_species	coll2018 (PMID: 29358649)	isoniazid resistance	0
ERR1034770	mtb_species	coll2018 (PMID: 29358649)	isoniazid resistance	0
ERR1034771	mtb_species	coll2018 (PMID: 29358649)	isoniazid resistance	0
ERR1034772	mtb_species	coll2018 (PMID: 29358649)	isoniazid resistance	0
ERR1034773	mtb_species	coll2018 (PMID: 29358649)	isoniazid resistance	0
ERR1034774	mtb_species	coll2018 (PMID: 29358649)	isoniazid resistance	1
ERR1034777	mtb_species	coll2018 (PMID: 29358649)	isoniazid resistance	0
ERR1034778	mtb_species	coll2018 (PMID: 29358649)	isoniazid resistance	0
ERR1034779	mtb_species	coll2018 (PMID: 29358649)	isoniazid resistance	0
ERR1034780	mtb_species	coll2018 (PMID: 29358649)	isoniazid resistance	0
ERR1034781	mtb_species	coll2018 (PMID: 29358649)	isoniazid resistance	0
ERR1034782	mtb_species	coll2018 (PMID: 29358649)	isoniazid resistance	0
ERR1034783	mtb_species	coll2018 (PMID: 29358649)	isoniazid resistance	1
ERR1034784	mtb_species	coll2018 (PMID: 29358649)	isoniazid resistance	1
ERR1034785	mtb_species	coll2018 (PMID: 29358649)	isoniazid resistance	1
ERR1034786	mtb_species	coll2018 (PMID: 29358649)	isoniazid resistance	1
ERR1034787	mtb_species	coll2018 (PMID: 29358649)	isoniazid resistance	1
ERR1034788	mtb_species	coll2018 (PMID: 29358649)	isoniazid resistance	1
ERR1034789	mtb_species	coll2018 (PMID: 29358649)	isoniazid resistance	1
ERR1034790	mtb_species	coll2018 (PMID: 29358649)	isoniazid resistance	1
ERR1034792	mtb_species	coll2018 (PMID: 29358649)	isoniazid resistance	0
ERR1034794	mtb_species	coll2018 (PMID: 29358649)	isoniazid resistance	1
ERR1034795	mtb_species	coll2018 (PMID: 29358649)	isoniazid resistance	0
ERR1034796	mtb_species	coll2018 (PMID: 29358649)	isoniazid resistance	0
ERR1034797	mtb_species	coll2018 (PMID: 29358649)	isoniazid resistance	0
ERR1034798	mtb_species	coll2018 (PMID: 29358649)	isoniazid resistance	1
ERR1034799	mtb_species	coll2018 (PMID: 29358649)	isoniazid resistance	1
ERR1034800	mtb_species	coll2018 (PMID: 29358649)	isoniazid resistance	0
ERR1034801	mtb_species	coll2018 (PMID: 29358649)	isoniazid resistance	0
ERR1034802	mtb_species	coll2018 (PMID: 29358649)	isoniazid resistance	1
ERR1034618	mtb_species	coll2018 (PMID: 29358649)	isoniazid resistance	1
ERR1034619	mtb_species	coll2018 (PMID: 29358649)	isoniazid resistance	1
ERR1034620	mtb_species	coll2018 (PMID: 29358649)	isoniazid resistance	1
ERR1034621	mtb_species	coll2018 (PMID: 29358649)	isoniazid resistance	0
ERR1034622	mtb_species	coll2018 (PMID: 29358649)	isoniazid resistance	0
ERR1034623	mtb_species	coll2018 (PMID: 29358649)	isoniazid resistance	0
ERR1034624	mtb_species	coll2018 (PMID: 29358649)	isoniazid resistance	0
ERR1034626	mtb_species	coll2018 (PMID: 29358649)	isoniazid resistance	0
ERR1034627	mtb_species	coll2018 (PMID: 29358649)	isoniazid resistance	1
ERR1034628	mtb_species	coll2018 (PMID: 29358649)	isoniazid resistance	1
ERR1034631	mtb_species	coll2018 (PMID: 29358649)	isoniazid resistance	1
ERR1034635	mtb_species	coll2018 (PMID: 29358649)	isoniazid resistance	0
ERR1034636	mtb_species	coll2018 (PMID: 29358649)	isoniazid resistance	1
ERR1034649	mtb_species	coll2018 (PMID: 29358649)	isoniazid resistance	1
ERR1034650	mtb_species	coll2018 (PMID: 29358649)	isoniazid resistance	1
ERR1034651	mtb_species	coll2018 (PMID: 29358649)	isoniazid resistance	1
ERR1034668	mtb_species	coll2018 (PMID: 29358649)	isoniazid resistance	1
ERR1034669	mtb_species	coll2018 (PMID: 29358649)	isoniazid resistance	1
ERR1034670	mtb_species	coll2018 (PMID: 29358649)	isoniazid resistance	1
ERR1034671	mtb_species	coll2018 (PMID: 29358649)	isoniazid resistance	1
ERR1034672	mtb_species	coll2018 (PMID: 29358649)	isoniazid resistance	1
ERR1034673	mtb_species	coll2018 (PMID: 29358649)	isoniazid resistance	1
ERR1034674	mtb_species	coll2018 (PMID: 29358649)	isoniazid resistance	1
ERR1034675	mtb_species	coll2018 (PMID: 29358649)	isoniazid resistance	1
ERR1034676	mtb_species	coll2018 (PMID: 29358649)	isoniazid resistance	1
ERR1034677	mtb_species	coll2018 (PMID: 29358649)	isoniazid resistance	1
ERR1034678	mtb_species	coll2018 (PMID: 29358649)	isoniazid resistance	1
ERR1034679	mtb_species	coll2018 (PMID: 29358649)	isoniazid resistance	1
ERR1034680	mtb_species	coll2018 (PMID: 29358649)	isoniazid resistance	1
ERR1034681	mtb_species	coll2018 (PMID: 29358649)	isoniazid resistance	1
ERR1034682	mtb_species	coll2018 (PMID: 29358649)	isoniazid resistance	1
ERR1034683	mtb_species	coll2018 (PMID: 29358649)	isoniazid resistance	1
ERR1034684	mtb_species	coll2018 (PMID: 29358649)	isoniazid resistance	1
ERR1034685	mtb_species	coll2018 (PMID: 29358649)	isoniazid resistance	1
ERR1034688	mtb_species	coll2018 (PMID: 29358649)	isoniazid resistance	0
ERR1034690	mtb_species	coll2018 (PMID: 29358649)	isoniazid resistance	1
ERR1034576	mtb_species	coll2018 (PMID: 29358649)	isoniazid resistance	0
ERR1034577	mtb_species	coll2018 (PMID: 29358649)	isoniazid resistance	0
ERR1034578	mtb_species	coll2018 (PMID: 29358649)	isoniazid resistance	0
ERR1034579	mtb_species	coll2018 (PMID: 29358649)	isoniazid resistance	0
ERR1034580	mtb_species	coll2018 (PMID: 29358649)	isoniazid resistance	0
ERR036186	mtb_species	coll2018 (PMID: 29358649)	isoniazid resistance	0
ERR036187	mtb_species	coll2018 (PMID: 29358649)	isoniazid resistance	0
ERR036188	mtb_species	coll2018 (PMID: 29358649)	isoniazid resistance	1
ERR036189	mtb_species	coll2018 (PMID: 29358649)	isoniazid resistance	0
ERR036190	mtb_species	coll2018 (PMID: 29358649)	isoniazid resistance	0
ERR036191	mtb_species	coll2018 (PMID: 29358649)	isoniazid resistance	1
ERR036192	mtb_species	coll2018 (PMID: 29358649)	isoniazid resistance	0
ERR036193	mtb_species	coll2018 (PMID: 29358649)	isoniazid resistance	0
ERR036195	mtb_species	coll2018 (PMID: 29358649)	isoniazid resistance	0
ERR036196	mtb_species	coll2018 (PMID: 29358649)	isoniazid resistance	0
ERR036197	mtb_species	coll2018 (PMID: 29358649)	isoniazid resistance	0
ERR036199	mtb_species	coll2018 (PMID: 29358649)	isoniazid resistance	0
ERR036200	mtb_species	coll2018 (PMID: 29358649)	isoniazid resistance	0
ERR036201	mtb_species	coll2018 (PMID: 29358649)	isoniazid resistance	0
ERR036202	mtb_species	coll2018 (PMID: 29358649)	isoniazid resistance	0
ERR036203	mtb_species	coll2018 (PMID: 29358649)	isoniazid resistance	1
ERR036204	mtb_species	coll2018 (PMID: 29358649)	isoniazid resistance	0
ERR036205	mtb_species	coll2018 (PMID: 29358649)	isoniazid resistance	0
ERR036206	mtb_species	coll2018 (PMID: 29358649)	isoniazid resistance	0
ERR036208	mtb_species	coll2018 (PMID: 29358649)	isoniazid resistance	0
ERR036209	mtb_species	coll2018 (PMID: 29358649)	isoniazid resistance	0
ERR036210	mtb_species	coll2018 (PMID: 29358649)	isoniazid resistance	0
ERR036212	mtb_species	coll2018 (PMID: 29358649)	isoniazid resistance	0
ERR036213	mtb_species	coll2018 (PMID: 29358649)	isoniazid resistance	0
ERR036214	mtb_species	coll2018 (PMID: 29358649)	isoniazid resistance	0
ERR036216	mtb_species	coll2018 (PMID: 29358649)	isoniazid resistance	0
ERR036217	mtb_species	coll2018 (PMID: 29358649)	isoniazid resistance	0
ERR036218	mtb_species	coll2018 (PMID: 29358649)	isoniazid resistance	0
ERR036219	mtb_species	coll2018 (PMID: 29358649)	isoniazid resistance	0
ERR036220	mtb_species	coll2018 (PMID: 29358649)	isoniazid resistance	0
ERR036221	mtb_species	coll2018 (PMID: 29358649)	isoniazid resistance	0
ERR036222	mtb_species	coll2018 (PMID: 29358649)	isoniazid resistance	0
ERR036223	mtb_species	coll2018 (PMID: 29358649)	isoniazid resistance	0
ERR036225	mtb_species	coll2018 (PMID: 29358649)	isoniazid resistance	0
ERR036226	mtb_species	coll2018 (PMID: 29358649)	isoniazid resistance	1
ERR036227	mtb_species	coll2018 (PMID: 29358649)	isoniazid resistance	0
ERR036228	mtb_species	coll2018 (PMID: 29358649)	isoniazid resistance	0
ERR036229	mtb_species	coll2018 (PMID: 29358649)	isoniazid resistance	0
ERR036230	mtb_species	coll2018 (PMID: 29358649)	isoniazid resistance	0
ERR036231	mtb_species	coll2018 (PMID: 29358649)	isoniazid resistance	0
ERR036232	mtb_species	coll2018 (PMID: 29358649)	isoniazid resistance	0
ERR036234	mtb_species	coll2018 (PMID: 29358649)	isoniazid resistance	1
ERR036235	mtb_species	coll2018 (PMID: 29358649)	isoniazid resistance	0
ERR036236	mtb_species	coll2018 (PMID: 29358649)	isoniazid resistance	0
ERR036238	mtb_species	coll2018 (PMID: 29358649)	isoniazid resistance	0
ERR036239	mtb_species	coll2018 (PMID: 29358649)	isoniazid resistance	0
ERR036240	mtb_species	coll2018 (PMID: 29358649)	isoniazid resistance	0
ERR036241	mtb_species	coll2018 (PMID: 29358649)	isoniazid resistance	0
ERR036242	mtb_species	coll2018 (PMID: 29358649)	isoniazid resistance	0
ERR036243	mtb_species	coll2018 (PMID: 29358649)	isoniazid resistance	0
ERR036244	mtb_species	coll2018 (PMID: 29358649)	isoniazid resistance	0
ERR036245	mtb_species	coll2018 (PMID: 29358649)	isoniazid resistance	0
ERR036246	mtb_species	coll2018 (PMID: 29358649)	isoniazid resistance	0
ERR036247	mtb_species	coll2018 (PMID: 29358649)	isoniazid resistance	0
ERR036248	mtb_species	coll2018 (PMID: 29358649)	isoniazid resistance	0
ERR036249	mtb_species	coll2018 (PMID: 29358649)	isoniazid resistance	1
ERR037467	mtb_species	coll2018 (PMID: 29358649)	isoniazid resistance	0
ERR037468	mtb_species	coll2018 (PMID: 29358649)	isoniazid resistance	0
ERR037470	mtb_species	coll2018 (PMID: 29358649)	isoniazid resistance	0
ERR037471	mtb_species	coll2018 (PMID: 29358649)	isoniazid resistance	0
ERR037472	mtb_species	coll2018 (PMID: 29358649)	isoniazid resistance	0
ERR037473	mtb_species	coll2018 (PMID: 29358649)	isoniazid resistance	0
ERR037474	mtb_species	coll2018 (PMID: 29358649)	isoniazid resistance	0
ERR037475	mtb_species	coll2018 (PMID: 29358649)	isoniazid resistance	1
ERR037476	mtb_species	coll2018 (PMID: 29358649)	isoniazid resistance	0
ERR037477	mtb_species	coll2018 (PMID: 29358649)	isoniazid resistance	0
ERR037478	mtb_species	coll2018 (PMID: 29358649)	isoniazid resistance	0
ERR037479	mtb_species	coll2018 (PMID: 29358649)	isoniazid resistance	0
ERR037480	mtb_species	coll2018 (PMID: 29358649)	isoniazid resistance	0
ERR037481	mtb_species	coll2018 (PMID: 29358649)	isoniazid resistance	0
ERR037482	mtb_species	coll2018 (PMID: 29358649)	isoniazid resistance	0
ERR037483	mtb_species	coll2018 (PMID: 29358649)	isoniazid resistance	0
ERR037484	mtb_species	coll2018 (PMID: 29358649)	isoniazid resistance	0
ERR037485	mtb_species	coll2018 (PMID: 29358649)	isoniazid resistance	0
ERR037486	mtb_species	coll2018 (PMID: 29358649)	isoniazid resistance	1
ERR037487	mtb_species	coll2018 (PMID: 29358649)	isoniazid resistance	0
ERR037488	mtb_species	coll2018 (PMID: 29358649)	isoniazid resistance	0
ERR037489	mtb_species	coll2018 (PMID: 29358649)	isoniazid resistance	0
ERR037490	mtb_species	coll2018 (PMID: 29358649)	isoniazid resistance	0
ERR037491	mtb_species	coll2018 (PMID: 29358649)	isoniazid resistance	1
ERR037492	mtb_species	coll2018 (PMID: 29358649)	isoniazid resistance	0
ERR037493	mtb_species	coll2018 (PMID: 29358649)	isoniazid resistance	0
ERR037494	mtb_species	coll2018 (PMID: 29358649)	isoniazid resistance	0
ERR037495	mtb_species	coll2018 (PMID: 29358649)	isoniazid resistance	0
ERR037496	mtb_species	coll2018 (PMID: 29358649)	isoniazid resistance	0
ERR037497	mtb_species	coll2018 (PMID: 29358649)	isoniazid resistance	0
ERR037498	mtb_species	coll2018 (PMID: 29358649)	isoniazid resistance	0
ERR037499	mtb_species	coll2018 (PMID: 29358649)	isoniazid resistance	0
ERR037500	mtb_species	coll2018 (PMID: 29358649)	isoniazid resistance	0
ERR037502	mtb_species	coll2018 (PMID: 29358649)	isoniazid resistance	0
ERR037503	mtb_species	coll2018 (PMID: 29358649)	isoniazid resistance	0
ERR037504	mtb_species	coll2018 (PMID: 29358649)	isoniazid resistance	0
ERR037505	mtb_species	coll2018 (PMID: 29358649)	isoniazid resistance	0
ERR037506	mtb_species	coll2018 (PMID: 29358649)	isoniazid resistance	0
ERR037507	mtb_species	coll2018 (PMID: 29358649)	isoniazid resistance	0
ERR037508	mtb_species	coll2018 (PMID: 29358649)	isoniazid resistance	0
ERR037509	mtb_species	coll2018 (PMID: 29358649)	isoniazid resistance	0
ERR037510	mtb_species	coll2018 (PMID: 29358649)	isoniazid resistance	0
ERR037511	mtb_species	coll2018 (PMID: 29358649)	isoniazid resistance	0
ERR037512	mtb_species	coll2018 (PMID: 29358649)	isoniazid resistance	0
ERR037513	mtb_species	coll2018 (PMID: 29358649)	isoniazid resistance	0
ERR037514	mtb_species	coll2018 (PMID: 29358649)	isoniazid resistance	0
ERR037515	mtb_species	coll2018 (PMID: 29358649)	isoniazid resistance	0
ERR037516	mtb_species	coll2018 (PMID: 29358649)	isoniazid resistance	0
ERR037517	mtb_species	coll2018 (PMID: 29358649)	isoniazid resistance	0
ERR037518	mtb_species	coll2018 (PMID: 29358649)	isoniazid resistance	1
ERR037519	mtb_species	coll2018 (PMID: 29358649)	isoniazid resistance	0
ERR037520	mtb_species	coll2018 (PMID: 29358649)	isoniazid resistance	0
ERR037521	mtb_species	coll2018 (PMID: 29358649)	isoniazid resistance	0
ERR037522	mtb_species	coll2018 (PMID: 29358649)	isoniazid resistance	1
ERR037523	mtb_species	coll2018 (PMID: 29358649)	isoniazid resistance	0
ERR037524	mtb_species	coll2018 (PMID: 29358649)	isoniazid resistance	0
ERR037525	mtb_species	coll2018 (PMID: 29358649)	isoniazid resistance	0
ERR037526	mtb_species	coll2018 (PMID: 29358649)	isoniazid resistance	0
ERR037527	mtb_species	coll2018 (PMID: 29358649)	isoniazid resistance	0
ERR037528	mtb_species	coll2018 (PMID: 29358649)	isoniazid resistance	0
ERR037530	mtb_species	coll2018 (PMID: 29358649)	isoniazid resistance	0
ERR037531	mtb_species	coll2018 (PMID: 29358649)	isoniazid resistance	0
ERR037532	mtb_species	coll2018 (PMID: 29358649)	isoniazid resistance	0
ERR037533	mtb_species	coll2018 (PMID: 29358649)	isoniazid resistance	0
ERR037534	mtb_species	coll2018 (PMID: 29358649)	isoniazid resistance	0
ERR037535	mtb_species	coll2018 (PMID: 29358649)	isoniazid resistance	0
ERR037536	mtb_species	coll2018 (PMID: 29358649)	isoniazid resistance	0
ERR037537	mtb_species	coll2018 (PMID: 29358649)	isoniazid resistance	0
ERR037538	mtb_species	coll2018 (PMID: 29358649)	isoniazid resistance	0
ERR037539	mtb_species	coll2018 (PMID: 29358649)	isoniazid resistance	0
ERR037540	mtb_species	coll2018 (PMID: 29358649)	isoniazid resistance	0
ERR037541	mtb_species	coll2018 (PMID: 29358649)	isoniazid resistance	0
ERR037542	mtb_species	coll2018 (PMID: 29358649)	isoniazid resistance	0
ERR037543	mtb_species	coll2018 (PMID: 29358649)	isoniazid resistance	0
ERR037544	mtb_species	coll2018 (PMID: 29358649)	isoniazid resistance	0
ERR037545	mtb_species	coll2018 (PMID: 29358649)	isoniazid resistance	0
ERR037546	mtb_species	coll2018 (PMID: 29358649)	isoniazid resistance	0
ERR037547	mtb_species	coll2018 (PMID: 29358649)	isoniazid resistance	0
ERR037548	mtb_species	coll2018 (PMID: 29358649)	isoniazid resistance	0
ERR037549	mtb_species	coll2018 (PMID: 29358649)	isoniazid resistance	0
ERR037550	mtb_species	coll2018 (PMID: 29358649)	isoniazid resistance	0
ERR037551	mtb_species	coll2018 (PMID: 29358649)	isoniazid resistance	0
ERR037552	mtb_species	coll2018 (PMID: 29358649)	isoniazid resistance	0
ERR037553	mtb_species	coll2018 (PMID: 29358649)	isoniazid resistance	0
ERR037554	mtb_species	coll2018 (PMID: 29358649)	isoniazid resistance	0
ERR037555	mtb_species	coll2018 (PMID: 29358649)	isoniazid resistance	0
ERR124640	mtb_species	coll2018 (PMID: 29358649)	isoniazid resistance	0
ERR124641	mtb_species	coll2018 (PMID: 29358649)	isoniazid resistance	0
ERR124643	mtb_species	coll2018 (PMID: 29358649)	isoniazid resistance	0
ERR124647	mtb_species	coll2018 (PMID: 29358649)	isoniazid resistance	0
ERR124649	mtb_species	coll2018 (PMID: 29358649)	isoniazid resistance	0
ERR124650	mtb_species	coll2018 (PMID: 29358649)	isoniazid resistance	0
ERR126598	mtb_species	coll2018 (PMID: 29358649)	isoniazid resistance	0
ERR126599	mtb_species	coll2018 (PMID: 29358649)	isoniazid resistance	0
ERR126601	mtb_species	coll2018 (PMID: 29358649)	isoniazid resistance	0
ERR126602	mtb_species	coll2018 (PMID: 29358649)	isoniazid resistance	0
ERR126604	mtb_species	coll2018 (PMID: 29358649)	isoniazid resistance	0
ERR126605	mtb_species	coll2018 (PMID: 29358649)	isoniazid resistance	1
ERR126607	mtb_species	coll2018 (PMID: 29358649)	isoniazid resistance	0
ERR126609	mtb_species	coll2018 (PMID: 29358649)	isoniazid resistance	0
ERR126610	mtb_species	coll2018 (PMID: 29358649)	isoniazid resistance	0
ERR126612	mtb_species	coll2018 (PMID: 29358649)	isoniazid resistance	0
ERR126616	mtb_species	coll2018 (PMID: 29358649)	isoniazid resistance	0
ERR126617	mtb_species	coll2018 (PMID: 29358649)	isoniazid resistance	0
ERR126619	mtb_species	coll2018 (PMID: 29358649)	isoniazid resistance	0
ERR126620	mtb_species	coll2018 (PMID: 29358649)	isoniazid resistance	1
ERR126623	mtb_species	coll2018 (PMID: 29358649)	isoniazid resistance	0
ERR126624	mtb_species	coll2018 (PMID: 29358649)	isoniazid resistance	0
ERR126626	mtb_species	coll2018 (PMID: 29358649)	isoniazid resistance	0
ERR126627	mtb_species	coll2018 (PMID: 29358649)	isoniazid resistance	0
ERR126628	mtb_species	coll2018 (PMID: 29358649)	isoniazid resistance	0
ERR126630	mtb_species	coll2018 (PMID: 29358649)	isoniazid resistance	0
ERR126631	mtb_species	coll2018 (PMID: 29358649)	isoniazid resistance	0
ERR126632	mtb_species	coll2018 (PMID: 29358649)	isoniazid resistance	0
ERR126633	mtb_species	coll2018 (PMID: 29358649)	isoniazid resistance	0
ERR126635	mtb_species	coll2018 (PMID: 29358649)	isoniazid resistance	0
ERR126636	mtb_species	coll2018 (PMID: 29358649)	isoniazid resistance	0
ERR126637	mtb_species	coll2018 (PMID: 29358649)	isoniazid resistance	0
ERR126638	mtb_species	coll2018 (PMID: 29358649)	isoniazid resistance	0
ERR126639	mtb_species	coll2018 (PMID: 29358649)	isoniazid resistance	0
ERR126640	mtb_species	coll2018 (PMID: 29358649)	isoniazid resistance	0
ERR126642	mtb_species	coll2018 (PMID: 29358649)	isoniazid resistance	1
ERR161012	mtb_species	coll2018 (PMID: 29358649)	isoniazid resistance	0
ERR161013	mtb_species	coll2018 (PMID: 29358649)	isoniazid resistance	0
ERR161015	mtb_species	coll2018 (PMID: 29358649)	isoniazid resistance	0
ERR161016	mtb_species	coll2018 (PMID: 29358649)	isoniazid resistance	0
ERR161018	mtb_species	coll2018 (PMID: 29358649)	isoniazid resistance	0
ERR161019	mtb_species	coll2018 (PMID: 29358649)	isoniazid resistance	0
ERR161021	mtb_species	coll2018 (PMID: 29358649)	isoniazid resistance	0
ERR161022	mtb_species	coll2018 (PMID: 29358649)	isoniazid resistance	0
ERR161023	mtb_species	coll2018 (PMID: 29358649)	isoniazid resistance	0
ERR161024	mtb_species	coll2018 (PMID: 29358649)	isoniazid resistance	0
ERR161025	mtb_species	coll2018 (PMID: 29358649)	isoniazid resistance	0
ERR161026	mtb_species	coll2018 (PMID: 29358649)	isoniazid resistance	0
ERR161027	mtb_species	coll2018 (PMID: 29358649)	isoniazid resistance	1
ERR161028	mtb_species	coll2018 (PMID: 29358649)	isoniazid resistance	0
ERR161029	mtb_species	coll2018 (PMID: 29358649)	isoniazid resistance	0
ERR161030	mtb_species	coll2018 (PMID: 29358649)	isoniazid resistance	0
ERR161031	mtb_species	coll2018 (PMID: 29358649)	isoniazid resistance	0
ERR161032	mtb_species	coll2018 (PMID: 29358649)	isoniazid resistance	0
ERR161035	mtb_species	coll2018 (PMID: 29358649)	isoniazid resistance	0
ERR161036	mtb_species	coll2018 (PMID: 29358649)	isoniazid resistance	0
ERR161038	mtb_species	coll2018 (PMID: 29358649)	isoniazid resistance	0
ERR161041	mtb_species	coll2018 (PMID: 29358649)	isoniazid resistance	0
ERR161042	mtb_species	coll2018 (PMID: 29358649)	isoniazid resistance	0
ERR161043	mtb_species	coll2018 (PMID: 29358649)	isoniazid resistance	1
ERR161047	mtb_species	coll2018 (PMID: 29358649)	isoniazid resistance	0
ERR161049	mtb_species	coll2018 (PMID: 29358649)	isoniazid resistance	0
ERR161050	mtb_species	coll2018 (PMID: 29358649)	isoniazid resistance	0
ERR161052	mtb_species	coll2018 (PMID: 29358649)	isoniazid resistance	0
ERR161053	mtb_species	coll2018 (PMID: 29358649)	isoniazid resistance	0
ERR161055	mtb_species	coll2018 (PMID: 29358649)	isoniazid resistance	0
ERR161056	mtb_species	coll2018 (PMID: 29358649)	isoniazid resistance	0
ERR161058	mtb_species	coll2018 (PMID: 29358649)	isoniazid resistance	0
ERR161059	mtb_species	coll2018 (PMID: 29358649)	isoniazid resistance	0
ERR161060	mtb_species	coll2018 (PMID: 29358649)	isoniazid resistance	1
ERR161061	mtb_species	coll2018 (PMID: 29358649)	isoniazid resistance	0
ERR161062	mtb_species	coll2018 (PMID: 29358649)	isoniazid resistance	0
ERR161063	mtb_species	coll2018 (PMID: 29358649)	isoniazid resistance	0
ERR161064	mtb_species	coll2018 (PMID: 29358649)	isoniazid resistance	0
ERR161065	mtb_species	coll2018 (PMID: 29358649)	isoniazid resistance	0
ERR161066	mtb_species	coll2018 (PMID: 29358649)	isoniazid resistance	0
ERR161068	mtb_species	coll2018 (PMID: 29358649)	isoniazid resistance	0
ERR161069	mtb_species	coll2018 (PMID: 29358649)	isoniazid resistance	0
ERR161070	mtb_species	coll2018 (PMID: 29358649)	isoniazid resistance	0
ERR161071	mtb_species	coll2018 (PMID: 29358649)	isoniazid resistance	0
ERR161072	mtb_species	coll2018 (PMID: 29358649)	isoniazid resistance	0
ERR161073	mtb_species	coll2018 (PMID: 29358649)	isoniazid resistance	0
ERR161074	mtb_species	coll2018 (PMID: 29358649)	isoniazid resistance	0
ERR161075	mtb_species	coll2018 (PMID: 29358649)	isoniazid resistance	1
ERR161076	mtb_species	coll2018 (PMID: 29358649)	isoniazid resistance	0
ERR161077	mtb_species	coll2018 (PMID: 29358649)	isoniazid resistance	0
ERR161079	mtb_species	coll2018 (PMID: 29358649)	isoniazid resistance	0
ERR161080	mtb_species	coll2018 (PMID: 29358649)	isoniazid resistance	0
ERR161081	mtb_species	coll2018 (PMID: 29358649)	isoniazid resistance	0
ERR161082	mtb_species	coll2018 (PMID: 29358649)	isoniazid resistance	0
ERR161083	mtb_species	coll2018 (PMID: 29358649)	isoniazid resistance	0
ERR161084	mtb_species	coll2018 (PMID: 29358649)	isoniazid resistance	0
ERR161085	mtb_species	coll2018 (PMID: 29358649)	isoniazid resistance	1
ERR161086	mtb_species	coll2018 (PMID: 29358649)	isoniazid resistance	0
ERR161088	mtb_species	coll2018 (PMID: 29358649)	isoniazid resistance	0
ERR161089	mtb_species	coll2018 (PMID: 29358649)	isoniazid resistance	0
ERR161090	mtb_species	coll2018 (PMID: 29358649)	isoniazid resistance	0
ERR161091	mtb_species	coll2018 (PMID: 29358649)	isoniazid resistance	0
ERR161092	mtb_species	coll2018 (PMID: 29358649)	isoniazid resistance	0
ERR161093	mtb_species	coll2018 (PMID: 29358649)	isoniazid resistance	0
ERR161094	mtb_species	coll2018 (PMID: 29358649)	isoniazid resistance	0
ERR161095	mtb_species	coll2018 (PMID: 29358649)	isoniazid resistance	0
ERR161096	mtb_species	coll2018 (PMID: 29358649)	isoniazid resistance	0
ERR161097	mtb_species	coll2018 (PMID: 29358649)	isoniazid resistance	0
ERR161098	mtb_species	coll2018 (PMID: 29358649)	isoniazid resistance	0
ERR161099	mtb_species	coll2018 (PMID: 29358649)	isoniazid resistance	0
ERR161100	mtb_species	coll2018 (PMID: 29358649)	isoniazid resistance	0
ERR161101	mtb_species	coll2018 (PMID: 29358649)	isoniazid resistance	0
ERR161102	mtb_species	coll2018 (PMID: 29358649)	isoniazid resistance	0
ERR161103	mtb_species	coll2018 (PMID: 29358649)	isoniazid resistance	0
ERR161104	mtb_species	coll2018 (PMID: 29358649)	isoniazid resistance	0
ERR161105	mtb_species	coll2018 (PMID: 29358649)	isoniazid resistance	1
ERR161106	mtb_species	coll2018 (PMID: 29358649)	isoniazid resistance	0
ERR161107	mtb_species	coll2018 (PMID: 29358649)	isoniazid resistance	0
ERR161108	mtb_species	coll2018 (PMID: 29358649)	isoniazid resistance	0
ERR161109	mtb_species	coll2018 (PMID: 29358649)	isoniazid resistance	0
ERR161110	mtb_species	coll2018 (PMID: 29358649)	isoniazid resistance	0
ERR161111	mtb_species	coll2018 (PMID: 29358649)	isoniazid resistance	0
ERR161113	mtb_species	coll2018 (PMID: 29358649)	isoniazid resistance	0
ERR161114	mtb_species	coll2018 (PMID: 29358649)	isoniazid resistance	0
ERR161115	mtb_species	coll2018 (PMID: 29358649)	isoniazid resistance	0
ERR161116	mtb_species	coll2018 (PMID: 29358649)	isoniazid resistance	0
ERR161117	mtb_species	coll2018 (PMID: 29358649)	isoniazid resistance	0
ERR161118	mtb_species	coll2018 (PMID: 29358649)	isoniazid resistance	0
ERR161119	mtb_species	coll2018 (PMID: 29358649)	isoniazid resistance	0
ERR161120	mtb_species	coll2018 (PMID: 29358649)	isoniazid resistance	0
ERR161122	mtb_species	coll2018 (PMID: 29358649)	isoniazid resistance	0
ERR161123	mtb_species	coll2018 (PMID: 29358649)	isoniazid resistance	0
ERR161127	mtb_species	coll2018 (PMID: 29358649)	isoniazid resistance	0
ERR161128	mtb_species	coll2018 (PMID: 29358649)	isoniazid resistance	0
ERR161129	mtb_species	coll2018 (PMID: 29358649)	isoniazid resistance	0
ERR161130	mtb_species	coll2018 (PMID: 29358649)	isoniazid resistance	0
ERR161131	mtb_species	coll2018 (PMID: 29358649)	isoniazid resistance	0
ERR161132	mtb_species	coll2018 (PMID: 29358649)	isoniazid resistance	0
ERR161133	mtb_species	coll2018 (PMID: 29358649)	isoniazid resistance	0
ERR161134	mtb_species	coll2018 (PMID: 29358649)	isoniazid resistance	0
ERR161135	mtb_species	coll2018 (PMID: 29358649)	isoniazid resistance	0
ERR161136	mtb_species	coll2018 (PMID: 29358649)	isoniazid resistance	0
ERR161137	mtb_species	coll2018 (PMID: 29358649)	isoniazid resistance	0
ERR161138	mtb_species	coll2018 (PMID: 29358649)	isoniazid resistance	1
ERR161139	mtb_species	coll2018 (PMID: 29358649)	isoniazid resistance	0
ERR161141	mtb_species	coll2018 (PMID: 29358649)	isoniazid resistance	0
ERR161142	mtb_species	coll2018 (PMID: 29358649)	isoniazid resistance	0
ERR161143	mtb_species	coll2018 (PMID: 29358649)	isoniazid resistance	0
ERR161144	mtb_species	coll2018 (PMID: 29358649)	isoniazid resistance	NA
ERR161145	mtb_species	coll2018 (PMID: 29358649)	isoniazid resistance	0
ERR161146	mtb_species	coll2018 (PMID: 29358649)	isoniazid resistance	0
ERR161147	mtb_species	coll2018 (PMID: 29358649)	isoniazid resistance	1
ERR161148	mtb_species	coll2018 (PMID: 29358649)	isoniazid resistance	0
ERR161149	mtb_species	coll2018 (PMID: 29358649)	isoniazid resistance	0
ERR161150	mtb_species	coll2018 (PMID: 29358649)	isoniazid resistance	0
ERR161151	mtb_species	coll2018 (PMID: 29358649)	isoniazid resistance	0
ERR161152	mtb_species	coll2018 (PMID: 29358649)	isoniazid resistance	0
ERR161153	mtb_species	coll2018 (PMID: 29358649)	isoniazid resistance	0
ERR161154	mtb_species	coll2018 (PMID: 29358649)	isoniazid resistance	0
ERR161156	mtb_species	coll2018 (PMID: 29358649)	isoniazid resistance	0
ERR161157	mtb_species	coll2018 (PMID: 29358649)	isoniazid resistance	0
ERR161158	mtb_species	coll2018 (PMID: 29358649)	isoniazid resistance	0
ERR161159	mtb_species	coll2018 (PMID: 29358649)	isoniazid resistance	0
ERR161160	mtb_species	coll2018 (PMID: 29358649)	isoniazid resistance	0
ERR161161	mtb_species	coll2018 (PMID: 29358649)	isoniazid resistance	0
ERR161162	mtb_species	coll2018 (PMID: 29358649)	isoniazid resistance	0
ERR161163	mtb_species	coll2018 (PMID: 29358649)	isoniazid resistance	0
ERR161164	mtb_species	coll2018 (PMID: 29358649)	isoniazid resistance	0
ERR161165	mtb_species	coll2018 (PMID: 29358649)	isoniazid resistance	0
ERR161166	mtb_species	coll2018 (PMID: 29358649)	isoniazid resistance	0
ERR161167	mtb_species	coll2018 (PMID: 29358649)	isoniazid resistance	0
ERR161168	mtb_species	coll2018 (PMID: 29358649)	isoniazid resistance	0
ERR161169	mtb_species	coll2018 (PMID: 29358649)	isoniazid resistance	0
ERR161171	mtb_species	coll2018 (PMID: 29358649)	isoniazid resistance	0
ERR161172	mtb_species	coll2018 (PMID: 29358649)	isoniazid resistance	0
ERR161175	mtb_species	coll2018 (PMID: 29358649)	isoniazid resistance	0
ERR161176	mtb_species	coll2018 (PMID: 29358649)	isoniazid resistance	0
ERR161177	mtb_species	coll2018 (PMID: 29358649)	isoniazid resistance	0
ERR161178	mtb_species	coll2018 (PMID: 29358649)	isoniazid resistance	0
ERR161179	mtb_species	coll2018 (PMID: 29358649)	isoniazid resistance	0
ERR161180	mtb_species	coll2018 (PMID: 29358649)	isoniazid resistance	0
ERR161181	mtb_species	coll2018 (PMID: 29358649)	isoniazid resistance	0
ERR161182	mtb_species	coll2018 (PMID: 29358649)	isoniazid resistance	0
ERR161183	mtb_species	coll2018 (PMID: 29358649)	isoniazid resistance	0
ERR161185	mtb_species	coll2018 (PMID: 29358649)	isoniazid resistance	0
ERR161186	mtb_species	coll2018 (PMID: 29358649)	isoniazid resistance	0
ERR161187	mtb_species	coll2018 (PMID: 29358649)	isoniazid resistance	0
ERR161188	mtb_species	coll2018 (PMID: 29358649)	isoniazid resistance	0
ERR161189	mtb_species	coll2018 (PMID: 29358649)	isoniazid resistance	0
ERR161190	mtb_species	coll2018 (PMID: 29358649)	isoniazid resistance	0
ERR161191	mtb_species	coll2018 (PMID: 29358649)	isoniazid resistance	0
ERR161192	mtb_species	coll2018 (PMID: 29358649)	isoniazid resistance	0
ERR161193	mtb_species	coll2018 (PMID: 29358649)	isoniazid resistance	0
ERR161194	mtb_species	coll2018 (PMID: 29358649)	isoniazid resistance	0
ERR161195	mtb_species	coll2018 (PMID: 29358649)	isoniazid resistance	0
ERR161197	mtb_species	coll2018 (PMID: 29358649)	isoniazid resistance	0
ERR161198	mtb_species	coll2018 (PMID: 29358649)	isoniazid resistance	0
ERR161199	mtb_species	coll2018 (PMID: 29358649)	isoniazid resistance	0
ERR161200	mtb_species	coll2018 (PMID: 29358649)	isoniazid resistance	0
ERR161201	mtb_species	coll2018 (PMID: 29358649)	isoniazid resistance	0
ERR161203	mtb_species	coll2018 (PMID: 29358649)	isoniazid resistance	0
ERR163928	mtb_species	coll2018 (PMID: 29358649)	isoniazid resistance	0
ERR163929	mtb_species	coll2018 (PMID: 29358649)	isoniazid resistance	0
ERR163930	mtb_species	coll2018 (PMID: 29358649)	isoniazid resistance	0
ERR163931	mtb_species	coll2018 (PMID: 29358649)	isoniazid resistance	0
ERR163932	mtb_species	coll2018 (PMID: 29358649)	isoniazid resistance	0
ERR163933	mtb_species	coll2018 (PMID: 29358649)	isoniazid resistance	0
ERR163934	mtb_species	coll2018 (PMID: 29358649)	isoniazid resistance	0
ERR163936	mtb_species	coll2018 (PMID: 29358649)	isoniazid resistance	0
ERR163937	mtb_species	coll2018 (PMID: 29358649)	isoniazid resistance	0
ERR163938	mtb_species	coll2018 (PMID: 29358649)	isoniazid resistance	0
ERR163939	mtb_species	coll2018 (PMID: 29358649)	isoniazid resistance	0
ERR163940	mtb_species	coll2018 (PMID: 29358649)	isoniazid resistance	0
ERR163941	mtb_species	coll2018 (PMID: 29358649)	isoniazid resistance	0
ERR163942	mtb_species	coll2018 (PMID: 29358649)	isoniazid resistance	0
ERR163943	mtb_species	coll2018 (PMID: 29358649)	isoniazid resistance	0
ERR163944	mtb_species	coll2018 (PMID: 29358649)	isoniazid resistance	0
ERR163945	mtb_species	coll2018 (PMID: 29358649)	isoniazid resistance	0
ERR163946	mtb_species	coll2018 (PMID: 29358649)	isoniazid resistance	0
ERR163949	mtb_species	coll2018 (PMID: 29358649)	isoniazid resistance	0
ERR163950	mtb_species	coll2018 (PMID: 29358649)	isoniazid resistance	0
ERR163953	mtb_species	coll2018 (PMID: 29358649)	isoniazid resistance	1
ERR163954	mtb_species	coll2018 (PMID: 29358649)	isoniazid resistance	0
ERR163955	mtb_species	coll2018 (PMID: 29358649)	isoniazid resistance	0
ERR163956	mtb_species	coll2018 (PMID: 29358649)	isoniazid resistance	0
ERR163957	mtb_species	coll2018 (PMID: 29358649)	isoniazid resistance	0
ERR163958	mtb_species	coll2018 (PMID: 29358649)	isoniazid resistance	1
ERR163959	mtb_species	coll2018 (PMID: 29358649)	isoniazid resistance	0
ERR163960	mtb_species	coll2018 (PMID: 29358649)	isoniazid resistance	0
ERR163961	mtb_species	coll2018 (PMID: 29358649)	isoniazid resistance	0
ERR163962	mtb_species	coll2018 (PMID: 29358649)	isoniazid resistance	1
ERR163963	mtb_species	coll2018 (PMID: 29358649)	isoniazid resistance	0
ERR163967	mtb_species	coll2018 (PMID: 29358649)	isoniazid resistance	0
ERR163968	mtb_species	coll2018 (PMID: 29358649)	isoniazid resistance	0
ERR163969	mtb_species	coll2018 (PMID: 29358649)	isoniazid resistance	0
ERR163970	mtb_species	coll2018 (PMID: 29358649)	isoniazid resistance	0
ERR163971	mtb_species	coll2018 (PMID: 29358649)	isoniazid resistance	0
ERR163972	mtb_species	coll2018 (PMID: 29358649)	isoniazid resistance	0
ERR163973	mtb_species	coll2018 (PMID: 29358649)	isoniazid resistance	0
ERR163974	mtb_species	coll2018 (PMID: 29358649)	isoniazid resistance	0
ERR163975	mtb_species	coll2018 (PMID: 29358649)	isoniazid resistance	0
ERR163976	mtb_species	coll2018 (PMID: 29358649)	isoniazid resistance	0
ERR163977	mtb_species	coll2018 (PMID: 29358649)	isoniazid resistance	0
ERR163978	mtb_species	coll2018 (PMID: 29358649)	isoniazid resistance	0
ERR163979	mtb_species	coll2018 (PMID: 29358649)	isoniazid resistance	0
ERR163980	mtb_species	coll2018 (PMID: 29358649)	isoniazid resistance	0
ERR163981	mtb_species	coll2018 (PMID: 29358649)	isoniazid resistance	0
ERR163982	mtb_species	coll2018 (PMID: 29358649)	isoniazid resistance	0
ERR163983	mtb_species	coll2018 (PMID: 29358649)	isoniazid resistance	0
ERR163984	mtb_species	coll2018 (PMID: 29358649)	isoniazid resistance	1
ERR163985	mtb_species	coll2018 (PMID: 29358649)	isoniazid resistance	0
ERR163986	mtb_species	coll2018 (PMID: 29358649)	isoniazid resistance	0
ERR163987	mtb_species	coll2018 (PMID: 29358649)	isoniazid resistance	0
ERR163989	mtb_species	coll2018 (PMID: 29358649)	isoniazid resistance	0
ERR163990	mtb_species	coll2018 (PMID: 29358649)	isoniazid resistance	0
ERR163991	mtb_species	coll2018 (PMID: 29358649)	isoniazid resistance	0
ERR163992	mtb_species	coll2018 (PMID: 29358649)	isoniazid resistance	0
ERR163993	mtb_species	coll2018 (PMID: 29358649)	isoniazid resistance	0
ERR163995	mtb_species	coll2018 (PMID: 29358649)	isoniazid resistance	0
ERR163996	mtb_species	coll2018 (PMID: 29358649)	isoniazid resistance	0
ERR163997	mtb_species	coll2018 (PMID: 29358649)	isoniazid resistance	1
ERR163998	mtb_species	coll2018 (PMID: 29358649)	isoniazid resistance	0
ERR163999	mtb_species	coll2018 (PMID: 29358649)	isoniazid resistance	0
ERR164000	mtb_species	coll2018 (PMID: 29358649)	isoniazid resistance	0
ERR164001	mtb_species	coll2018 (PMID: 29358649)	isoniazid resistance	1
ERR164002	mtb_species	coll2018 (PMID: 29358649)	isoniazid resistance	0
ERR164003	mtb_species	coll2018 (PMID: 29358649)	isoniazid resistance	0
ERR164005	mtb_species	coll2018 (PMID: 29358649)	isoniazid resistance	0
ERR164006	mtb_species	coll2018 (PMID: 29358649)	isoniazid resistance	0
ERR164007	mtb_species	coll2018 (PMID: 29358649)	isoniazid resistance	0
ERR164008	mtb_species	coll2018 (PMID: 29358649)	isoniazid resistance	0
ERR164009	mtb_species	coll2018 (PMID: 29358649)	isoniazid resistance	0
ERR164010	mtb_species	coll2018 (PMID: 29358649)	isoniazid resistance	0
ERR164011	mtb_species	coll2018 (PMID: 29358649)	isoniazid resistance	0
ERR164012	mtb_species	coll2018 (PMID: 29358649)	isoniazid resistance	0
ERR164013	mtb_species	coll2018 (PMID: 29358649)	isoniazid resistance	0
ERR164014	mtb_species	coll2018 (PMID: 29358649)	isoniazid resistance	0
ERR164015	mtb_species	coll2018 (PMID: 29358649)	isoniazid resistance	0
ERR164016	mtb_species	coll2018 (PMID: 29358649)	isoniazid resistance	0
ERR164017	mtb_species	coll2018 (PMID: 29358649)	isoniazid resistance	0
ERR164018	mtb_species	coll2018 (PMID: 29358649)	isoniazid resistance	0
ERR164019	mtb_species	coll2018 (PMID: 29358649)	isoniazid resistance	0
ERR164020	mtb_species	coll2018 (PMID: 29358649)	isoniazid resistance	0
ERR164022	mtb_species	coll2018 (PMID: 29358649)	isoniazid resistance	0
ERR164023	mtb_species	coll2018 (PMID: 29358649)	isoniazid resistance	0
ERR176447	mtb_species	coll2018 (PMID: 29358649)	isoniazid resistance	0
ERR176448	mtb_species	coll2018 (PMID: 29358649)	isoniazid resistance	0
ERR176449	mtb_species	coll2018 (PMID: 29358649)	isoniazid resistance	0
ERR176451	mtb_species	coll2018 (PMID: 29358649)	isoniazid resistance	0
ERR176452	mtb_species	coll2018 (PMID: 29358649)	isoniazid resistance	0
ERR176453	mtb_species	coll2018 (PMID: 29358649)	isoniazid resistance	0
ERR176454	mtb_species	coll2018 (PMID: 29358649)	isoniazid resistance	0
ERR176455	mtb_species	coll2018 (PMID: 29358649)	isoniazid resistance	0
ERR176456	mtb_species	coll2018 (PMID: 29358649)	isoniazid resistance	0
ERR176457	mtb_species	coll2018 (PMID: 29358649)	isoniazid resistance	0
ERR176458	mtb_species	coll2018 (PMID: 29358649)	isoniazid resistance	0
ERR176459	mtb_species	coll2018 (PMID: 29358649)	isoniazid resistance	0
ERR176460	mtb_species	coll2018 (PMID: 29358649)	isoniazid resistance	0
ERR176461	mtb_species	coll2018 (PMID: 29358649)	isoniazid resistance	0
ERR176462	mtb_species	coll2018 (PMID: 29358649)	isoniazid resistance	0
ERR176463	mtb_species	coll2018 (PMID: 29358649)	isoniazid resistance	1
ERR176464	mtb_species	coll2018 (PMID: 29358649)	isoniazid resistance	0
ERR176465	mtb_species	coll2018 (PMID: 29358649)	isoniazid resistance	0
ERR176466	mtb_species	coll2018 (PMID: 29358649)	isoniazid resistance	0
ERR176467	mtb_species	coll2018 (PMID: 29358649)	isoniazid resistance	0
ERR176468	mtb_species	coll2018 (PMID: 29358649)	isoniazid resistance	1
ERR176469	mtb_species	coll2018 (PMID: 29358649)	isoniazid resistance	0
ERR176470	mtb_species	coll2018 (PMID: 29358649)	isoniazid resistance	0
ERR176471	mtb_species	coll2018 (PMID: 29358649)	isoniazid resistance	0
ERR176472	mtb_species	coll2018 (PMID: 29358649)	isoniazid resistance	0
ERR176473	mtb_species	coll2018 (PMID: 29358649)	isoniazid resistance	0
ERR176474	mtb_species	coll2018 (PMID: 29358649)	isoniazid resistance	0
ERR176476	mtb_species	coll2018 (PMID: 29358649)	isoniazid resistance	0
ERR176477	mtb_species	coll2018 (PMID: 29358649)	isoniazid resistance	1
ERR176478	mtb_species	coll2018 (PMID: 29358649)	isoniazid resistance	0
ERR176479	mtb_species	coll2018 (PMID: 29358649)	isoniazid resistance	0
ERR176480	mtb_species	coll2018 (PMID: 29358649)	isoniazid resistance	0
ERR176481	mtb_species	coll2018 (PMID: 29358649)	isoniazid resistance	0
ERR176483	mtb_species	coll2018 (PMID: 29358649)	isoniazid resistance	0
ERR176484	mtb_species	coll2018 (PMID: 29358649)	isoniazid resistance	0
ERR176485	mtb_species	coll2018 (PMID: 29358649)	isoniazid resistance	0
ERR176486	mtb_species	coll2018 (PMID: 29358649)	isoniazid resistance	0
ERR176487	mtb_species	coll2018 (PMID: 29358649)	isoniazid resistance	0
ERR176488	mtb_species	coll2018 (PMID: 29358649)	isoniazid resistance	0
ERR176489	mtb_species	coll2018 (PMID: 29358649)	isoniazid resistance	0
ERR176490	mtb_species	coll2018 (PMID: 29358649)	isoniazid resistance	0
ERR176491	mtb_species	coll2018 (PMID: 29358649)	isoniazid resistance	0
ERR176492	mtb_species	coll2018 (PMID: 29358649)	isoniazid resistance	0
ERR176493	mtb_species	coll2018 (PMID: 29358649)	isoniazid resistance	0
ERR176494	mtb_species	coll2018 (PMID: 29358649)	isoniazid resistance	0
ERR176495	mtb_species	coll2018 (PMID: 29358649)	isoniazid resistance	0
ERR176496	mtb_species	coll2018 (PMID: 29358649)	isoniazid resistance	0
ERR176497	mtb_species	coll2018 (PMID: 29358649)	isoniazid resistance	0
ERR176498	mtb_species	coll2018 (PMID: 29358649)	isoniazid resistance	0
ERR176499	mtb_species	coll2018 (PMID: 29358649)	isoniazid resistance	0
ERR176500	mtb_species	coll2018 (PMID: 29358649)	isoniazid resistance	0
ERR176501	mtb_species	coll2018 (PMID: 29358649)	isoniazid resistance	1
ERR176502	mtb_species	coll2018 (PMID: 29358649)	isoniazid resistance	0
ERR176503	mtb_species	coll2018 (PMID: 29358649)	isoniazid resistance	0
ERR176504	mtb_species	coll2018 (PMID: 29358649)	isoniazid resistance	0
ERR176505	mtb_species	coll2018 (PMID: 29358649)	isoniazid resistance	0
ERR176506	mtb_species	coll2018 (PMID: 29358649)	isoniazid resistance	0
ERR176507	mtb_species	coll2018 (PMID: 29358649)	isoniazid resistance	0
ERR176508	mtb_species	coll2018 (PMID: 29358649)	isoniazid resistance	0
ERR176509	mtb_species	coll2018 (PMID: 29358649)	isoniazid resistance	0
ERR176510	mtb_species	coll2018 (PMID: 29358649)	isoniazid resistance	0
ERR176511	mtb_species	coll2018 (PMID: 29358649)	isoniazid resistance	0
ERR176512	mtb_species	coll2018 (PMID: 29358649)	isoniazid resistance	0
ERR176513	mtb_species	coll2018 (PMID: 29358649)	isoniazid resistance	1
ERR176514	mtb_species	coll2018 (PMID: 29358649)	isoniazid resistance	0
ERR176515	mtb_species	coll2018 (PMID: 29358649)	isoniazid resistance	0
ERR176519	mtb_species	coll2018 (PMID: 29358649)	isoniazid resistance	0
ERR176520	mtb_species	coll2018 (PMID: 29358649)	isoniazid resistance	0
ERR176521	mtb_species	coll2018 (PMID: 29358649)	isoniazid resistance	0
ERR176522	mtb_species	coll2018 (PMID: 29358649)	isoniazid resistance	0
ERR176523	mtb_species	coll2018 (PMID: 29358649)	isoniazid resistance	0
ERR176524	mtb_species	coll2018 (PMID: 29358649)	isoniazid resistance	0
ERR176525	mtb_species	coll2018 (PMID: 29358649)	isoniazid resistance	0
ERR176526	mtb_species	coll2018 (PMID: 29358649)	isoniazid resistance	0
ERR176527	mtb_species	coll2018 (PMID: 29358649)	isoniazid resistance	0
ERR176528	mtb_species	coll2018 (PMID: 29358649)	isoniazid resistance	0
ERR176529	mtb_species	coll2018 (PMID: 29358649)	isoniazid resistance	0
ERR176530	mtb_species	coll2018 (PMID: 29358649)	isoniazid resistance	1
ERR176531	mtb_species	coll2018 (PMID: 29358649)	isoniazid resistance	0
ERR176532	mtb_species	coll2018 (PMID: 29358649)	isoniazid resistance	0
ERR176533	mtb_species	coll2018 (PMID: 29358649)	isoniazid resistance	0
ERR176534	mtb_species	coll2018 (PMID: 29358649)	isoniazid resistance	0
ERR176535	mtb_species	coll2018 (PMID: 29358649)	isoniazid resistance	0
ERR176536	mtb_species	coll2018 (PMID: 29358649)	isoniazid resistance	0
ERR176537	mtb_species	coll2018 (PMID: 29358649)	isoniazid resistance	0
ERR176538	mtb_species	coll2018 (PMID: 29358649)	isoniazid resistance	0
ERR176539	mtb_species	coll2018 (PMID: 29358649)	isoniazid resistance	0
ERR176540	mtb_species	coll2018 (PMID: 29358649)	isoniazid resistance	0
ERR176541	mtb_species	coll2018 (PMID: 29358649)	isoniazid resistance	0
ERR176542	mtb_species	coll2018 (PMID: 29358649)	isoniazid resistance	0
ERR176543	mtb_species	coll2018 (PMID: 29358649)	isoniazid resistance	1
ERR176544	mtb_species	coll2018 (PMID: 29358649)	isoniazid resistance	0
ERR176545	mtb_species	coll2018 (PMID: 29358649)	isoniazid resistance	0
ERR176546	mtb_species	coll2018 (PMID: 29358649)	isoniazid resistance	0
ERR176548	mtb_species	coll2018 (PMID: 29358649)	isoniazid resistance	0
ERR176549	mtb_species	coll2018 (PMID: 29358649)	isoniazid resistance	0
ERR176550	mtb_species	coll2018 (PMID: 29358649)	isoniazid resistance	0
ERR176551	mtb_species	coll2018 (PMID: 29358649)	isoniazid resistance	0
ERR176552	mtb_species	coll2018 (PMID: 29358649)	isoniazid resistance	0
ERR176553	mtb_species	coll2018 (PMID: 29358649)	isoniazid resistance	0
ERR176555	mtb_species	coll2018 (PMID: 29358649)	isoniazid resistance	1
ERR176557	mtb_species	coll2018 (PMID: 29358649)	isoniazid resistance	0
ERR176558	mtb_species	coll2018 (PMID: 29358649)	isoniazid resistance	0
ERR176559	mtb_species	coll2018 (PMID: 29358649)	isoniazid resistance	0
ERR176561	mtb_species	coll2018 (PMID: 29358649)	isoniazid resistance	0
ERR176562	mtb_species	coll2018 (PMID: 29358649)	isoniazid resistance	0
ERR176563	mtb_species	coll2018 (PMID: 29358649)	isoniazid resistance	0
ERR176564	mtb_species	coll2018 (PMID: 29358649)	isoniazid resistance	0
ERR176565	mtb_species	coll2018 (PMID: 29358649)	isoniazid resistance	0
ERR176566	mtb_species	coll2018 (PMID: 29358649)	isoniazid resistance	0
ERR176567	mtb_species	coll2018 (PMID: 29358649)	isoniazid resistance	0
ERR176569	mtb_species	coll2018 (PMID: 29358649)	isoniazid resistance	0
ERR176570	mtb_species	coll2018 (PMID: 29358649)	isoniazid resistance	0
ERR176571	mtb_species	coll2018 (PMID: 29358649)	isoniazid resistance	0
ERR176572	mtb_species	coll2018 (PMID: 29358649)	isoniazid resistance	0
ERR176573	mtb_species	coll2018 (PMID: 29358649)	isoniazid resistance	0
ERR176574	mtb_species	coll2018 (PMID: 29358649)	isoniazid resistance	0
ERR176575	mtb_species	coll2018 (PMID: 29358649)	isoniazid resistance	0
ERR176576	mtb_species	coll2018 (PMID: 29358649)	isoniazid resistance	0
ERR176577	mtb_species	coll2018 (PMID: 29358649)	isoniazid resistance	0
ERR176578	mtb_species	coll2018 (PMID: 29358649)	isoniazid resistance	0
ERR176579	mtb_species	coll2018 (PMID: 29358649)	isoniazid resistance	0
ERR176581	mtb_species	coll2018 (PMID: 29358649)	isoniazid resistance	0
ERR176582	mtb_species	coll2018 (PMID: 29358649)	isoniazid resistance	0
ERR176583	mtb_species	coll2018 (PMID: 29358649)	isoniazid resistance	0
ERR176584	mtb_species	coll2018 (PMID: 29358649)	isoniazid resistance	0
ERR176585	mtb_species	coll2018 (PMID: 29358649)	isoniazid resistance	0
ERR176586	mtb_species	coll2018 (PMID: 29358649)	isoniazid resistance	0
ERR176587	mtb_species	coll2018 (PMID: 29358649)	isoniazid resistance	0
ERR176588	mtb_species	coll2018 (PMID: 29358649)	isoniazid resistance	0
ERR176589	mtb_species	coll2018 (PMID: 29358649)	isoniazid resistance	0
ERR176590	mtb_species	coll2018 (PMID: 29358649)	isoniazid resistance	0
ERR176591	mtb_species	coll2018 (PMID: 29358649)	isoniazid resistance	0
ERR176592	mtb_species	coll2018 (PMID: 29358649)	isoniazid resistance	0
ERR176593	mtb_species	coll2018 (PMID: 29358649)	isoniazid resistance	0
ERR176594	mtb_species	coll2018 (PMID: 29358649)	isoniazid resistance	0
ERR176595	mtb_species	coll2018 (PMID: 29358649)	isoniazid resistance	0
ERR176596	mtb_species	coll2018 (PMID: 29358649)	isoniazid resistance	0
ERR176597	mtb_species	coll2018 (PMID: 29358649)	isoniazid resistance	0
ERR176598	mtb_species	coll2018 (PMID: 29358649)	isoniazid resistance	1
ERR176599	mtb_species	coll2018 (PMID: 29358649)	isoniazid resistance	0
ERR176600	mtb_species	coll2018 (PMID: 29358649)	isoniazid resistance	0
ERR176601	mtb_species	coll2018 (PMID: 29358649)	isoniazid resistance	0
ERR176602	mtb_species	coll2018 (PMID: 29358649)	isoniazid resistance	0
ERR176603	mtb_species	coll2018 (PMID: 29358649)	isoniazid resistance	0
ERR176604	mtb_species	coll2018 (PMID: 29358649)	isoniazid resistance	0
ERR176605	mtb_species	coll2018 (PMID: 29358649)	isoniazid resistance	1
ERR176606	mtb_species	coll2018 (PMID: 29358649)	isoniazid resistance	0
ERR176607	mtb_species	coll2018 (PMID: 29358649)	isoniazid resistance	0
ERR176608	mtb_species	coll2018 (PMID: 29358649)	isoniazid resistance	0
ERR176609	mtb_species	coll2018 (PMID: 29358649)	isoniazid resistance	0
ERR176610	mtb_species	coll2018 (PMID: 29358649)	isoniazid resistance	0
ERR176611	mtb_species	coll2018 (PMID: 29358649)	isoniazid resistance	0
ERR176612	mtb_species	coll2018 (PMID: 29358649)	isoniazid resistance	0
ERR176613	mtb_species	coll2018 (PMID: 29358649)	isoniazid resistance	0
ERR176614	mtb_species	coll2018 (PMID: 29358649)	isoniazid resistance	0
ERR176615	mtb_species	coll2018 (PMID: 29358649)	isoniazid resistance	0
ERR176617	mtb_species	coll2018 (PMID: 29358649)	isoniazid resistance	0
ERR176618	mtb_species	coll2018 (PMID: 29358649)	isoniazid resistance	0
ERR176619	mtb_species	coll2018 (PMID: 29358649)	isoniazid resistance	0
ERR176620	mtb_species	coll2018 (PMID: 29358649)	isoniazid resistance	0
ERR176621	mtb_species	coll2018 (PMID: 29358649)	isoniazid resistance	0
ERR176622	mtb_species	coll2018 (PMID: 29358649)	isoniazid resistance	0
ERR176623	mtb_species	coll2018 (PMID: 29358649)	isoniazid resistance	0
ERR176624	mtb_species	coll2018 (PMID: 29358649)	isoniazid resistance	1
ERR176625	mtb_species	coll2018 (PMID: 29358649)	isoniazid resistance	0
ERR176626	mtb_species	coll2018 (PMID: 29358649)	isoniazid resistance	0
ERR176627	mtb_species	coll2018 (PMID: 29358649)	isoniazid resistance	0
ERR176628	mtb_species	coll2018 (PMID: 29358649)	isoniazid resistance	0
ERR176629	mtb_species	coll2018 (PMID: 29358649)	isoniazid resistance	1
ERR176630	mtb_species	coll2018 (PMID: 29358649)	isoniazid resistance	0
ERR176631	mtb_species	coll2018 (PMID: 29358649)	isoniazid resistance	0
ERR176632	mtb_species	coll2018 (PMID: 29358649)	isoniazid resistance	0
ERR176633	mtb_species	coll2018 (PMID: 29358649)	isoniazid resistance	0
ERR176634	mtb_species	coll2018 (PMID: 29358649)	isoniazid resistance	0
ERR176635	mtb_species	coll2018 (PMID: 29358649)	isoniazid resistance	0
ERR176636	mtb_species	coll2018 (PMID: 29358649)	isoniazid resistance	0
ERR176637	mtb_species	coll2018 (PMID: 29358649)	isoniazid resistance	0
ERR176638	mtb_species	coll2018 (PMID: 29358649)	isoniazid resistance	0
ERR176639	mtb_species	coll2018 (PMID: 29358649)	isoniazid resistance	0
ERR176640	mtb_species	coll2018 (PMID: 29358649)	isoniazid resistance	0
ERR176641	mtb_species	coll2018 (PMID: 29358649)	isoniazid resistance	0
ERR176642	mtb_species	coll2018 (PMID: 29358649)	isoniazid resistance	0
ERR176644	mtb_species	coll2018 (PMID: 29358649)	isoniazid resistance	0
ERR176645	mtb_species	coll2018 (PMID: 29358649)	isoniazid resistance	0
ERR176646	mtb_species	coll2018 (PMID: 29358649)	isoniazid resistance	0
ERR176647	mtb_species	coll2018 (PMID: 29358649)	isoniazid resistance	0
ERR176648	mtb_species	coll2018 (PMID: 29358649)	isoniazid resistance	0
ERR176650	mtb_species	coll2018 (PMID: 29358649)	isoniazid resistance	0
ERR176652	mtb_species	coll2018 (PMID: 29358649)	isoniazid resistance	0
ERR176653	mtb_species	coll2018 (PMID: 29358649)	isoniazid resistance	0
ERR176654	mtb_species	coll2018 (PMID: 29358649)	isoniazid resistance	0
ERR176655	mtb_species	coll2018 (PMID: 29358649)	isoniazid resistance	0
ERR176656	mtb_species	coll2018 (PMID: 29358649)	isoniazid resistance	0
ERR176657	mtb_species	coll2018 (PMID: 29358649)	isoniazid resistance	0
ERR176659	mtb_species	coll2018 (PMID: 29358649)	isoniazid resistance	0
ERR176660	mtb_species	coll2018 (PMID: 29358649)	isoniazid resistance	0
ERR176661	mtb_species	coll2018 (PMID: 29358649)	isoniazid resistance	0
ERR176662	mtb_species	coll2018 (PMID: 29358649)	isoniazid resistance	0
ERR176663	mtb_species	coll2018 (PMID: 29358649)	isoniazid resistance	0
ERR176665	mtb_species	coll2018 (PMID: 29358649)	isoniazid resistance	0
ERR176666	mtb_species	coll2018 (PMID: 29358649)	isoniazid resistance	0
ERR176667	mtb_species	coll2018 (PMID: 29358649)	isoniazid resistance	0
ERR176669	mtb_species	coll2018 (PMID: 29358649)	isoniazid resistance	0
ERR176671	mtb_species	coll2018 (PMID: 29358649)	isoniazid resistance	0
ERR176672	mtb_species	coll2018 (PMID: 29358649)	isoniazid resistance	0
ERR176673	mtb_species	coll2018 (PMID: 29358649)	isoniazid resistance	0
ERR176674	mtb_species	coll2018 (PMID: 29358649)	isoniazid resistance	0
ERR176675	mtb_species	coll2018 (PMID: 29358649)	isoniazid resistance	0
ERR176677	mtb_species	coll2018 (PMID: 29358649)	isoniazid resistance	0
ERR176678	mtb_species	coll2018 (PMID: 29358649)	isoniazid resistance	0
ERR176679	mtb_species	coll2018 (PMID: 29358649)	isoniazid resistance	0
ERR176680	mtb_species	coll2018 (PMID: 29358649)	isoniazid resistance	0
ERR176681	mtb_species	coll2018 (PMID: 29358649)	isoniazid resistance	0
ERR176682	mtb_species	coll2018 (PMID: 29358649)	isoniazid resistance	0
ERR176683	mtb_species	coll2018 (PMID: 29358649)	isoniazid resistance	0
ERR176684	mtb_species	coll2018 (PMID: 29358649)	isoniazid resistance	0
ERR176685	mtb_species	coll2018 (PMID: 29358649)	isoniazid resistance	0
ERR176686	mtb_species	coll2018 (PMID: 29358649)	isoniazid resistance	0
ERR176688	mtb_species	coll2018 (PMID: 29358649)	isoniazid resistance	0
ERR176689	mtb_species	coll2018 (PMID: 29358649)	isoniazid resistance	0
ERR176690	mtb_species	coll2018 (PMID: 29358649)	isoniazid resistance	0
ERR176692	mtb_species	coll2018 (PMID: 29358649)	isoniazid resistance	0
ERR176693	mtb_species	coll2018 (PMID: 29358649)	isoniazid resistance	0
ERR176694	mtb_species	coll2018 (PMID: 29358649)	isoniazid resistance	0
ERR176695	mtb_species	coll2018 (PMID: 29358649)	isoniazid resistance	0
ERR176696	mtb_species	coll2018 (PMID: 29358649)	isoniazid resistance	1
ERR176697	mtb_species	coll2018 (PMID: 29358649)	isoniazid resistance	0
ERR176698	mtb_species	coll2018 (PMID: 29358649)	isoniazid resistance	0
ERR176699	mtb_species	coll2018 (PMID: 29358649)	isoniazid resistance	0
ERR176700	mtb_species	coll2018 (PMID: 29358649)	isoniazid resistance	0
ERR176701	mtb_species	coll2018 (PMID: 29358649)	isoniazid resistance	0
ERR176703	mtb_species	coll2018 (PMID: 29358649)	isoniazid resistance	0
ERR176705	mtb_species	coll2018 (PMID: 29358649)	isoniazid resistance	0
ERR176706	mtb_species	coll2018 (PMID: 29358649)	isoniazid resistance	0
ERR176707	mtb_species	coll2018 (PMID: 29358649)	isoniazid resistance	0
ERR176708	mtb_species	coll2018 (PMID: 29358649)	isoniazid resistance	0
ERR176710	mtb_species	coll2018 (PMID: 29358649)	isoniazid resistance	0
ERR176711	mtb_species	coll2018 (PMID: 29358649)	isoniazid resistance	0
ERR176712	mtb_species	coll2018 (PMID: 29358649)	isoniazid resistance	0
ERR176713	mtb_species	coll2018 (PMID: 29358649)	isoniazid resistance	0
ERR176714	mtb_species	coll2018 (PMID: 29358649)	isoniazid resistance	0
ERR176715	mtb_species	coll2018 (PMID: 29358649)	isoniazid resistance	0
ERR176716	mtb_species	coll2018 (PMID: 29358649)	isoniazid resistance	0
ERR176717	mtb_species	coll2018 (PMID: 29358649)	isoniazid resistance	0
ERR176718	mtb_species	coll2018 (PMID: 29358649)	isoniazid resistance	0
ERR176719	mtb_species	coll2018 (PMID: 29358649)	isoniazid resistance	0
ERR176720	mtb_species	coll2018 (PMID: 29358649)	isoniazid resistance	0
ERR176721	mtb_species	coll2018 (PMID: 29358649)	isoniazid resistance	0
ERR176722	mtb_species	coll2018 (PMID: 29358649)	isoniazid resistance	0
ERR176723	mtb_species	coll2018 (PMID: 29358649)	isoniazid resistance	0
ERR176724	mtb_species	coll2018 (PMID: 29358649)	isoniazid resistance	0
ERR176725	mtb_species	coll2018 (PMID: 29358649)	isoniazid resistance	0
ERR176726	mtb_species	coll2018 (PMID: 29358649)	isoniazid resistance	0
ERR176727	mtb_species	coll2018 (PMID: 29358649)	isoniazid resistance	0
ERR176728	mtb_species	coll2018 (PMID: 29358649)	isoniazid resistance	0
ERR176729	mtb_species	coll2018 (PMID: 29358649)	isoniazid resistance	0
ERR176730	mtb_species	coll2018 (PMID: 29358649)	isoniazid resistance	0
ERR176731	mtb_species	coll2018 (PMID: 29358649)	isoniazid resistance	0
ERR176732	mtb_species	coll2018 (PMID: 29358649)	isoniazid resistance	0
ERR176733	mtb_species	coll2018 (PMID: 29358649)	isoniazid resistance	0
ERR176734	mtb_species	coll2018 (PMID: 29358649)	isoniazid resistance	0
ERR176735	mtb_species	coll2018 (PMID: 29358649)	isoniazid resistance	0
ERR176736	mtb_species	coll2018 (PMID: 29358649)	isoniazid resistance	1
ERR176737	mtb_species	coll2018 (PMID: 29358649)	isoniazid resistance	0
ERR176738	mtb_species	coll2018 (PMID: 29358649)	isoniazid resistance	0
ERR176739	mtb_species	coll2018 (PMID: 29358649)	isoniazid resistance	0
ERR176742	mtb_species	coll2018 (PMID: 29358649)	isoniazid resistance	0
ERR176743	mtb_species	coll2018 (PMID: 29358649)	isoniazid resistance	0
ERR176744	mtb_species	coll2018 (PMID: 29358649)	isoniazid resistance	0
ERR176745	mtb_species	coll2018 (PMID: 29358649)	isoniazid resistance	0
ERR176746	mtb_species	coll2018 (PMID: 29358649)	isoniazid resistance	0
ERR176747	mtb_species	coll2018 (PMID: 29358649)	isoniazid resistance	0
ERR176748	mtb_species	coll2018 (PMID: 29358649)	isoniazid resistance	0
ERR176749	mtb_species	coll2018 (PMID: 29358649)	isoniazid resistance	0
ERR176750	mtb_species	coll2018 (PMID: 29358649)	isoniazid resistance	0
ERR176752	mtb_species	coll2018 (PMID: 29358649)	isoniazid resistance	1
ERR176753	mtb_species	coll2018 (PMID: 29358649)	isoniazid resistance	0
ERR176754	mtb_species	coll2018 (PMID: 29358649)	isoniazid resistance	0
ERR176755	mtb_species	coll2018 (PMID: 29358649)	isoniazid resistance	0
ERR176756	mtb_species	coll2018 (PMID: 29358649)	isoniazid resistance	0
ERR176757	mtb_species	coll2018 (PMID: 29358649)	isoniazid resistance	0
ERR176758	mtb_species	coll2018 (PMID: 29358649)	isoniazid resistance	0
ERR176759	mtb_species	coll2018 (PMID: 29358649)	isoniazid resistance	0
ERR176760	mtb_species	coll2018 (PMID: 29358649)	isoniazid resistance	0
ERR176761	mtb_species	coll2018 (PMID: 29358649)	isoniazid resistance	0
ERR176762	mtb_species	coll2018 (PMID: 29358649)	isoniazid resistance	0
ERR176764	mtb_species	coll2018 (PMID: 29358649)	isoniazid resistance	0
ERR176765	mtb_species	coll2018 (PMID: 29358649)	isoniazid resistance	1
ERR176767	mtb_species	coll2018 (PMID: 29358649)	isoniazid resistance	0
ERR176768	mtb_species	coll2018 (PMID: 29358649)	isoniazid resistance	0
ERR176769	mtb_species	coll2018 (PMID: 29358649)	isoniazid resistance	0
ERR176770	mtb_species	coll2018 (PMID: 29358649)	isoniazid resistance	0
ERR176772	mtb_species	coll2018 (PMID: 29358649)	isoniazid resistance	0
ERR176773	mtb_species	coll2018 (PMID: 29358649)	isoniazid resistance	0
ERR176774	mtb_species	coll2018 (PMID: 29358649)	isoniazid resistance	0
ERR176775	mtb_species	coll2018 (PMID: 29358649)	isoniazid resistance	0
ERR176776	mtb_species	coll2018 (PMID: 29358649)	isoniazid resistance	0
ERR176777	mtb_species	coll2018 (PMID: 29358649)	isoniazid resistance	0
ERR176782	mtb_species	coll2018 (PMID: 29358649)	isoniazid resistance	0
ERR176783	mtb_species	coll2018 (PMID: 29358649)	isoniazid resistance	0
ERR176784	mtb_species	coll2018 (PMID: 29358649)	isoniazid resistance	0
ERR176785	mtb_species	coll2018 (PMID: 29358649)	isoniazid resistance	0
ERR176786	mtb_species	coll2018 (PMID: 29358649)	isoniazid resistance	0
ERR176787	mtb_species	coll2018 (PMID: 29358649)	isoniazid resistance	0
ERR176788	mtb_species	coll2018 (PMID: 29358649)	isoniazid resistance	0
ERR176789	mtb_species	coll2018 (PMID: 29358649)	isoniazid resistance	0
ERR176790	mtb_species	coll2018 (PMID: 29358649)	isoniazid resistance	0
ERR176791	mtb_species	coll2018 (PMID: 29358649)	isoniazid resistance	0
ERR176794	mtb_species	coll2018 (PMID: 29358649)	isoniazid resistance	0
ERR176795	mtb_species	coll2018 (PMID: 29358649)	isoniazid resistance	0
ERR176796	mtb_species	coll2018 (PMID: 29358649)	isoniazid resistance	0
ERR176797	mtb_species	coll2018 (PMID: 29358649)	isoniazid resistance	0
ERR176798	mtb_species	coll2018 (PMID: 29358649)	isoniazid resistance	0
ERR176799	mtb_species	coll2018 (PMID: 29358649)	isoniazid resistance	0
ERR176800	mtb_species	coll2018 (PMID: 29358649)	isoniazid resistance	0
ERR176801	mtb_species	coll2018 (PMID: 29358649)	isoniazid resistance	0
ERR176802	mtb_species	coll2018 (PMID: 29358649)	isoniazid resistance	0
ERR176803	mtb_species	coll2018 (PMID: 29358649)	isoniazid resistance	0
ERR176804	mtb_species	coll2018 (PMID: 29358649)	isoniazid resistance	0
ERR176805	mtb_species	coll2018 (PMID: 29358649)	isoniazid resistance	0
ERR176806	mtb_species	coll2018 (PMID: 29358649)	isoniazid resistance	0
ERR176807	mtb_species	coll2018 (PMID: 29358649)	isoniazid resistance	0
ERR176808	mtb_species	coll2018 (PMID: 29358649)	isoniazid resistance	0
ERR176809	mtb_species	coll2018 (PMID: 29358649)	isoniazid resistance	1
ERR176810	mtb_species	coll2018 (PMID: 29358649)	isoniazid resistance	0
ERR176811	mtb_species	coll2018 (PMID: 29358649)	isoniazid resistance	0
ERR176812	mtb_species	coll2018 (PMID: 29358649)	isoniazid resistance	0
ERR176813	mtb_species	coll2018 (PMID: 29358649)	isoniazid resistance	0
ERR176814	mtb_species	coll2018 (PMID: 29358649)	isoniazid resistance	0
ERR176815	mtb_species	coll2018 (PMID: 29358649)	isoniazid resistance	0
ERR176816	mtb_species	coll2018 (PMID: 29358649)	isoniazid resistance	0
ERR176817	mtb_species	coll2018 (PMID: 29358649)	isoniazid resistance	0
ERR176818	mtb_species	coll2018 (PMID: 29358649)	isoniazid resistance	0
ERR176819	mtb_species	coll2018 (PMID: 29358649)	isoniazid resistance	0
ERR176820	mtb_species	coll2018 (PMID: 29358649)	isoniazid resistance	0
ERR176821	mtb_species	coll2018 (PMID: 29358649)	isoniazid resistance	0
ERR176822	mtb_species	coll2018 (PMID: 29358649)	isoniazid resistance	0
ERR176823	mtb_species	coll2018 (PMID: 29358649)	isoniazid resistance	0
ERR176824	mtb_species	coll2018 (PMID: 29358649)	isoniazid resistance	0
ERR176825	mtb_species	coll2018 (PMID: 29358649)	isoniazid resistance	0
ERR176826	mtb_species	coll2018 (PMID: 29358649)	isoniazid resistance	0
ERR176827	mtb_species	coll2018 (PMID: 29358649)	isoniazid resistance	0
ERR176828	mtb_species	coll2018 (PMID: 29358649)	isoniazid resistance	1
ERR176829	mtb_species	coll2018 (PMID: 29358649)	isoniazid resistance	0
ERR181674	mtb_species	coll2018 (PMID: 29358649)	isoniazid resistance	0
ERR181675	mtb_species	coll2018 (PMID: 29358649)	isoniazid resistance	0
ERR181676	mtb_species	coll2018 (PMID: 29358649)	isoniazid resistance	0
ERR181677	mtb_species	coll2018 (PMID: 29358649)	isoniazid resistance	0
ERR181678	mtb_species	coll2018 (PMID: 29358649)	isoniazid resistance	0
ERR181679	mtb_species	coll2018 (PMID: 29358649)	isoniazid resistance	0
ERR181680	mtb_species	coll2018 (PMID: 29358649)	isoniazid resistance	1
ERR181681	mtb_species	coll2018 (PMID: 29358649)	isoniazid resistance	0
ERR181682	mtb_species	coll2018 (PMID: 29358649)	isoniazid resistance	0
ERR181683	mtb_species	coll2018 (PMID: 29358649)	isoniazid resistance	0
ERR181684	mtb_species	coll2018 (PMID: 29358649)	isoniazid resistance	0
ERR181685	mtb_species	coll2018 (PMID: 29358649)	isoniazid resistance	0
ERR181686	mtb_species	coll2018 (PMID: 29358649)	isoniazid resistance	0
ERR181687	mtb_species	coll2018 (PMID: 29358649)	isoniazid resistance	0
ERR181688	mtb_species	coll2018 (PMID: 29358649)	isoniazid resistance	0
ERR181689	mtb_species	coll2018 (PMID: 29358649)	isoniazid resistance	0
ERR181690	mtb_species	coll2018 (PMID: 29358649)	isoniazid resistance	0
ERR181691	mtb_species	coll2018 (PMID: 29358649)	isoniazid resistance	0
ERR181692	mtb_species	coll2018 (PMID: 29358649)	isoniazid resistance	1
ERR181693	mtb_species	coll2018 (PMID: 29358649)	isoniazid resistance	0
ERR181694	mtb_species	coll2018 (PMID: 29358649)	isoniazid resistance	0
ERR181695	mtb_species	coll2018 (PMID: 29358649)	isoniazid resistance	0
ERR181696	mtb_species	coll2018 (PMID: 29358649)	isoniazid resistance	0
ERR181697	mtb_species	coll2018 (PMID: 29358649)	isoniazid resistance	0
ERR181698	mtb_species	coll2018 (PMID: 29358649)	isoniazid resistance	0
ERR181699	mtb_species	coll2018 (PMID: 29358649)	isoniazid resistance	0
ERR181700	mtb_species	coll2018 (PMID: 29358649)	isoniazid resistance	0
ERR181701	mtb_species	coll2018 (PMID: 29358649)	isoniazid resistance	0
ERR181702	mtb_species	coll2018 (PMID: 29358649)	isoniazid resistance	0
ERR181703	mtb_species	coll2018 (PMID: 29358649)	isoniazid resistance	0
ERR181704	mtb_species	coll2018 (PMID: 29358649)	isoniazid resistance	0
ERR181705	mtb_species	coll2018 (PMID: 29358649)	isoniazid resistance	0
ERR181706	mtb_species	coll2018 (PMID: 29358649)	isoniazid resistance	0
ERR181707	mtb_species	coll2018 (PMID: 29358649)	isoniazid resistance	0
ERR181708	mtb_species	coll2018 (PMID: 29358649)	isoniazid resistance	0
ERR181709	mtb_species	coll2018 (PMID: 29358649)	isoniazid resistance	0
ERR181710	mtb_species	coll2018 (PMID: 29358649)	isoniazid resistance	1
ERR181713	mtb_species	coll2018 (PMID: 29358649)	isoniazid resistance	0
ERR181714	mtb_species	coll2018 (PMID: 29358649)	isoniazid resistance	0
ERR181715	mtb_species	coll2018 (PMID: 29358649)	isoniazid resistance	0
ERR181716	mtb_species	coll2018 (PMID: 29358649)	isoniazid resistance	1
ERR181717	mtb_species	coll2018 (PMID: 29358649)	isoniazid resistance	0
ERR181718	mtb_species	coll2018 (PMID: 29358649)	isoniazid resistance	0
ERR181719	mtb_species	coll2018 (PMID: 29358649)	isoniazid resistance	0
ERR181720	mtb_species	coll2018 (PMID: 29358649)	isoniazid resistance	0
ERR181721	mtb_species	coll2018 (PMID: 29358649)	isoniazid resistance	0
ERR181722	mtb_species	coll2018 (PMID: 29358649)	isoniazid resistance	0
ERR181723	mtb_species	coll2018 (PMID: 29358649)	isoniazid resistance	0
ERR181724	mtb_species	coll2018 (PMID: 29358649)	isoniazid resistance	0
ERR181725	mtb_species	coll2018 (PMID: 29358649)	isoniazid resistance	0
ERR181726	mtb_species	coll2018 (PMID: 29358649)	isoniazid resistance	0
ERR181727	mtb_species	coll2018 (PMID: 29358649)	isoniazid resistance	1
ERR181728	mtb_species	coll2018 (PMID: 29358649)	isoniazid resistance	0
ERR181729	mtb_species	coll2018 (PMID: 29358649)	isoniazid resistance	0
ERR181730	mtb_species	coll2018 (PMID: 29358649)	isoniazid resistance	0
ERR181731	mtb_species	coll2018 (PMID: 29358649)	isoniazid resistance	0
ERR181732	mtb_species	coll2018 (PMID: 29358649)	isoniazid resistance	0
ERR181733	mtb_species	coll2018 (PMID: 29358649)	isoniazid resistance	0
ERR181734	mtb_species	coll2018 (PMID: 29358649)	isoniazid resistance	0
ERR181736	mtb_species	coll2018 (PMID: 29358649)	isoniazid resistance	0
ERR181737	mtb_species	coll2018 (PMID: 29358649)	isoniazid resistance	0
ERR181738	mtb_species	coll2018 (PMID: 29358649)	isoniazid resistance	0
ERR181739	mtb_species	coll2018 (PMID: 29358649)	isoniazid resistance	0
ERR181740	mtb_species	coll2018 (PMID: 29358649)	isoniazid resistance	0
ERR181741	mtb_species	coll2018 (PMID: 29358649)	isoniazid resistance	0
ERR181743	mtb_species	coll2018 (PMID: 29358649)	isoniazid resistance	0
ERR181745	mtb_species	coll2018 (PMID: 29358649)	isoniazid resistance	0
ERR181746	mtb_species	coll2018 (PMID: 29358649)	isoniazid resistance	0
ERR181747	mtb_species	coll2018 (PMID: 29358649)	isoniazid resistance	0
ERR181748	mtb_species	coll2018 (PMID: 29358649)	isoniazid resistance	0
ERR181751	mtb_species	coll2018 (PMID: 29358649)	isoniazid resistance	1
ERR181752	mtb_species	coll2018 (PMID: 29358649)	isoniazid resistance	0
ERR181753	mtb_species	coll2018 (PMID: 29358649)	isoniazid resistance	0
ERR181754	mtb_species	coll2018 (PMID: 29358649)	isoniazid resistance	0
ERR181755	mtb_species	coll2018 (PMID: 29358649)	isoniazid resistance	0
ERR181756	mtb_species	coll2018 (PMID: 29358649)	isoniazid resistance	0
ERR181757	mtb_species	coll2018 (PMID: 29358649)	isoniazid resistance	0
ERR181758	mtb_species	coll2018 (PMID: 29358649)	isoniazid resistance	0
ERR181759	mtb_species	coll2018 (PMID: 29358649)	isoniazid resistance	0
ERR181760	mtb_species	coll2018 (PMID: 29358649)	isoniazid resistance	0
ERR181761	mtb_species	coll2018 (PMID: 29358649)	isoniazid resistance	0
ERR181762	mtb_species	coll2018 (PMID: 29358649)	isoniazid resistance	1
ERR181763	mtb_species	coll2018 (PMID: 29358649)	isoniazid resistance	1
ERR181764	mtb_species	coll2018 (PMID: 29358649)	isoniazid resistance	0
ERR181765	mtb_species	coll2018 (PMID: 29358649)	isoniazid resistance	1
ERR181766	mtb_species	coll2018 (PMID: 29358649)	isoniazid resistance	0
ERR181767	mtb_species	coll2018 (PMID: 29358649)	isoniazid resistance	0
ERR181768	mtb_species	coll2018 (PMID: 29358649)	isoniazid resistance	0
ERR181769	mtb_species	coll2018 (PMID: 29358649)	isoniazid resistance	0
ERR181770	mtb_species	coll2018 (PMID: 29358649)	isoniazid resistance	0
ERR181772	mtb_species	coll2018 (PMID: 29358649)	isoniazid resistance	0
ERR181773	mtb_species	coll2018 (PMID: 29358649)	isoniazid resistance	0
ERR181774	mtb_species	coll2018 (PMID: 29358649)	isoniazid resistance	0
ERR181775	mtb_species	coll2018 (PMID: 29358649)	isoniazid resistance	0
ERR181776	mtb_species	coll2018 (PMID: 29358649)	isoniazid resistance	0
ERR181777	mtb_species	coll2018 (PMID: 29358649)	isoniazid resistance	0
ERR181778	mtb_species	coll2018 (PMID: 29358649)	isoniazid resistance	0
ERR181779	mtb_species	coll2018 (PMID: 29358649)	isoniazid resistance	0
ERR181780	mtb_species	coll2018 (PMID: 29358649)	isoniazid resistance	0
ERR181781	mtb_species	coll2018 (PMID: 29358649)	isoniazid resistance	0
ERR181782	mtb_species	coll2018 (PMID: 29358649)	isoniazid resistance	1
ERR181783	mtb_species	coll2018 (PMID: 29358649)	isoniazid resistance	0
ERR181784	mtb_species	coll2018 (PMID: 29358649)	isoniazid resistance	0
ERR181785	mtb_species	coll2018 (PMID: 29358649)	isoniazid resistance	0
ERR181786	mtb_species	coll2018 (PMID: 29358649)	isoniazid resistance	0
ERR181787	mtb_species	coll2018 (PMID: 29358649)	isoniazid resistance	0
ERR181788	mtb_species	coll2018 (PMID: 29358649)	isoniazid resistance	0
ERR181789	mtb_species	coll2018 (PMID: 29358649)	isoniazid resistance	0
ERR181790	mtb_species	coll2018 (PMID: 29358649)	isoniazid resistance	0
ERR181791	mtb_species	coll2018 (PMID: 29358649)	isoniazid resistance	0
ERR181792	mtb_species	coll2018 (PMID: 29358649)	isoniazid resistance	0
ERR181793	mtb_species	coll2018 (PMID: 29358649)	isoniazid resistance	1
ERR181794	mtb_species	coll2018 (PMID: 29358649)	isoniazid resistance	0
ERR181795	mtb_species	coll2018 (PMID: 29358649)	isoniazid resistance	0
ERR181796	mtb_species	coll2018 (PMID: 29358649)	isoniazid resistance	0
ERR181797	mtb_species	coll2018 (PMID: 29358649)	isoniazid resistance	0
ERR181798	mtb_species	coll2018 (PMID: 29358649)	isoniazid resistance	0
ERR181799	mtb_species	coll2018 (PMID: 29358649)	isoniazid resistance	0
ERR181800	mtb_species	coll2018 (PMID: 29358649)	isoniazid resistance	0
ERR181801	mtb_species	coll2018 (PMID: 29358649)	isoniazid resistance	0
ERR181802	mtb_species	coll2018 (PMID: 29358649)	isoniazid resistance	0
ERR181803	mtb_species	coll2018 (PMID: 29358649)	isoniazid resistance	0
ERR181804	mtb_species	coll2018 (PMID: 29358649)	isoniazid resistance	0
ERR181805	mtb_species	coll2018 (PMID: 29358649)	isoniazid resistance	0
ERR181806	mtb_species	coll2018 (PMID: 29358649)	isoniazid resistance	0
ERR181807	mtb_species	coll2018 (PMID: 29358649)	isoniazid resistance	0
ERR181808	mtb_species	coll2018 (PMID: 29358649)	isoniazid resistance	1
ERR181809	mtb_species	coll2018 (PMID: 29358649)	isoniazid resistance	0
ERR181810	mtb_species	coll2018 (PMID: 29358649)	isoniazid resistance	0
ERR181812	mtb_species	coll2018 (PMID: 29358649)	isoniazid resistance	0
ERR181814	mtb_species	coll2018 (PMID: 29358649)	isoniazid resistance	0
ERR181815	mtb_species	coll2018 (PMID: 29358649)	isoniazid resistance	1
ERR181816	mtb_species	coll2018 (PMID: 29358649)	isoniazid resistance	0
ERR181817	mtb_species	coll2018 (PMID: 29358649)	isoniazid resistance	0
ERR181818	mtb_species	coll2018 (PMID: 29358649)	isoniazid resistance	0
ERR181819	mtb_species	coll2018 (PMID: 29358649)	isoniazid resistance	0
ERR181821	mtb_species	coll2018 (PMID: 29358649)	isoniazid resistance	0
ERR181822	mtb_species	coll2018 (PMID: 29358649)	isoniazid resistance	0
ERR181823	mtb_species	coll2018 (PMID: 29358649)	isoniazid resistance	0
ERR181825	mtb_species	coll2018 (PMID: 29358649)	isoniazid resistance	0
ERR181826	mtb_species	coll2018 (PMID: 29358649)	isoniazid resistance	1
ERR181827	mtb_species	coll2018 (PMID: 29358649)	isoniazid resistance	0
ERR181828	mtb_species	coll2018 (PMID: 29358649)	isoniazid resistance	0
ERR181829	mtb_species	coll2018 (PMID: 29358649)	isoniazid resistance	0
ERR181830	mtb_species	coll2018 (PMID: 29358649)	isoniazid resistance	0
ERR181831	mtb_species	coll2018 (PMID: 29358649)	isoniazid resistance	0
ERR181832	mtb_species	coll2018 (PMID: 29358649)	isoniazid resistance	0
ERR181833	mtb_species	coll2018 (PMID: 29358649)	isoniazid resistance	0
ERR181834	mtb_species	coll2018 (PMID: 29358649)	isoniazid resistance	0
ERR181835	mtb_species	coll2018 (PMID: 29358649)	isoniazid resistance	0
ERR181836	mtb_species	coll2018 (PMID: 29358649)	isoniazid resistance	0
ERR181837	mtb_species	coll2018 (PMID: 29358649)	isoniazid resistance	0
ERR181838	mtb_species	coll2018 (PMID: 29358649)	isoniazid resistance	0
ERR181839	mtb_species	coll2018 (PMID: 29358649)	isoniazid resistance	0
ERR181841	mtb_species	coll2018 (PMID: 29358649)	isoniazid resistance	0
ERR181842	mtb_species	coll2018 (PMID: 29358649)	isoniazid resistance	0
ERR181843	mtb_species	coll2018 (PMID: 29358649)	isoniazid resistance	0
ERR181844	mtb_species	coll2018 (PMID: 29358649)	isoniazid resistance	0
ERR181845	mtb_species	coll2018 (PMID: 29358649)	isoniazid resistance	0
ERR181846	mtb_species	coll2018 (PMID: 29358649)	isoniazid resistance	0
ERR181848	mtb_species	coll2018 (PMID: 29358649)	isoniazid resistance	0
ERR181849	mtb_species	coll2018 (PMID: 29358649)	isoniazid resistance	0
ERR181850	mtb_species	coll2018 (PMID: 29358649)	isoniazid resistance	0
ERR181851	mtb_species	coll2018 (PMID: 29358649)	isoniazid resistance	0
ERR181852	mtb_species	coll2018 (PMID: 29358649)	isoniazid resistance	0
ERR181853	mtb_species	coll2018 (PMID: 29358649)	isoniazid resistance	0
ERR181854	mtb_species	coll2018 (PMID: 29358649)	isoniazid resistance	0
ERR181855	mtb_species	coll2018 (PMID: 29358649)	isoniazid resistance	0
ERR181856	mtb_species	coll2018 (PMID: 29358649)	isoniazid resistance	0
ERR181858	mtb_species	coll2018 (PMID: 29358649)	isoniazid resistance	0
ERR181859	mtb_species	coll2018 (PMID: 29358649)	isoniazid resistance	0
ERR181860	mtb_species	coll2018 (PMID: 29358649)	isoniazid resistance	0
ERR181861	mtb_species	coll2018 (PMID: 29358649)	isoniazid resistance	1
ERR181862	mtb_species	coll2018 (PMID: 29358649)	isoniazid resistance	0
ERR181863	mtb_species	coll2018 (PMID: 29358649)	isoniazid resistance	0
ERR181864	mtb_species	coll2018 (PMID: 29358649)	isoniazid resistance	0
ERR181865	mtb_species	coll2018 (PMID: 29358649)	isoniazid resistance	0
ERR181866	mtb_species	coll2018 (PMID: 29358649)	isoniazid resistance	0
ERR181867	mtb_species	coll2018 (PMID: 29358649)	isoniazid resistance	0
ERR181868	mtb_species	coll2018 (PMID: 29358649)	isoniazid resistance	0
ERR181869	mtb_species	coll2018 (PMID: 29358649)	isoniazid resistance	0
ERR181870	mtb_species	coll2018 (PMID: 29358649)	isoniazid resistance	0
ERR181871	mtb_species	coll2018 (PMID: 29358649)	isoniazid resistance	0
ERR181872	mtb_species	coll2018 (PMID: 29358649)	isoniazid resistance	0
ERR181873	mtb_species	coll2018 (PMID: 29358649)	isoniazid resistance	0
ERR181874	mtb_species	coll2018 (PMID: 29358649)	isoniazid resistance	0
ERR181875	mtb_species	coll2018 (PMID: 29358649)	isoniazid resistance	0
ERR181876	mtb_species	coll2018 (PMID: 29358649)	isoniazid resistance	0
ERR181877	mtb_species	coll2018 (PMID: 29358649)	isoniazid resistance	0
ERR181878	mtb_species	coll2018 (PMID: 29358649)	isoniazid resistance	0
ERR181879	mtb_species	coll2018 (PMID: 29358649)	isoniazid resistance	0
ERR181880	mtb_species	coll2018 (PMID: 29358649)	isoniazid resistance	0
ERR181881	mtb_species	coll2018 (PMID: 29358649)	isoniazid resistance	0
ERR181882	mtb_species	coll2018 (PMID: 29358649)	isoniazid resistance	0
ERR181883	mtb_species	coll2018 (PMID: 29358649)	isoniazid resistance	0
ERR181884	mtb_species	coll2018 (PMID: 29358649)	isoniazid resistance	0
ERR181885	mtb_species	coll2018 (PMID: 29358649)	isoniazid resistance	0
ERR181886	mtb_species	coll2018 (PMID: 29358649)	isoniazid resistance	0
ERR181888	mtb_species	coll2018 (PMID: 29358649)	isoniazid resistance	0
ERR181889	mtb_species	coll2018 (PMID: 29358649)	isoniazid resistance	0
ERR181890	mtb_species	coll2018 (PMID: 29358649)	isoniazid resistance	0
ERR181891	mtb_species	coll2018 (PMID: 29358649)	isoniazid resistance	0
ERR181892	mtb_species	coll2018 (PMID: 29358649)	isoniazid resistance	0
ERR181893	mtb_species	coll2018 (PMID: 29358649)	isoniazid resistance	0
ERR181894	mtb_species	coll2018 (PMID: 29358649)	isoniazid resistance	0
ERR181895	mtb_species	coll2018 (PMID: 29358649)	isoniazid resistance	0
ERR181896	mtb_species	coll2018 (PMID: 29358649)	isoniazid resistance	1
ERR181898	mtb_species	coll2018 (PMID: 29358649)	isoniazid resistance	0
ERR181899	mtb_species	coll2018 (PMID: 29358649)	isoniazid resistance	0
ERR181900	mtb_species	coll2018 (PMID: 29358649)	isoniazid resistance	0
ERR181901	mtb_species	coll2018 (PMID: 29358649)	isoniazid resistance	0
ERR181902	mtb_species	coll2018 (PMID: 29358649)	isoniazid resistance	0
ERR181903	mtb_species	coll2018 (PMID: 29358649)	isoniazid resistance	0
ERR181904	mtb_species	coll2018 (PMID: 29358649)	isoniazid resistance	0
ERR181905	mtb_species	coll2018 (PMID: 29358649)	isoniazid resistance	0
ERR181906	mtb_species	coll2018 (PMID: 29358649)	isoniazid resistance	0
ERR181907	mtb_species	coll2018 (PMID: 29358649)	isoniazid resistance	1
ERR181908	mtb_species	coll2018 (PMID: 29358649)	isoniazid resistance	0
ERR181909	mtb_species	coll2018 (PMID: 29358649)	isoniazid resistance	1
ERR181910	mtb_species	coll2018 (PMID: 29358649)	isoniazid resistance	0
ERR181911	mtb_species	coll2018 (PMID: 29358649)	isoniazid resistance	0
ERR181912	mtb_species	coll2018 (PMID: 29358649)	isoniazid resistance	0
ERR181913	mtb_species	coll2018 (PMID: 29358649)	isoniazid resistance	0
ERR181914	mtb_species	coll2018 (PMID: 29358649)	isoniazid resistance	0
ERR181915	mtb_species	coll2018 (PMID: 29358649)	isoniazid resistance	0
ERR181916	mtb_species	coll2018 (PMID: 29358649)	isoniazid resistance	0
ERR181917	mtb_species	coll2018 (PMID: 29358649)	isoniazid resistance	0
ERR181918	mtb_species	coll2018 (PMID: 29358649)	isoniazid resistance	0
ERR181919	mtb_species	coll2018 (PMID: 29358649)	isoniazid resistance	0
ERR181920	mtb_species	coll2018 (PMID: 29358649)	isoniazid resistance	0
ERR181921	mtb_species	coll2018 (PMID: 29358649)	isoniazid resistance	1
ERR181922	mtb_species	coll2018 (PMID: 29358649)	isoniazid resistance	0
ERR181923	mtb_species	coll2018 (PMID: 29358649)	isoniazid resistance	0
ERR181924	mtb_species	coll2018 (PMID: 29358649)	isoniazid resistance	0
ERR181925	mtb_species	coll2018 (PMID: 29358649)	isoniazid resistance	0
ERR181926	mtb_species	coll2018 (PMID: 29358649)	isoniazid resistance	0
ERR181927	mtb_species	coll2018 (PMID: 29358649)	isoniazid resistance	0
ERR181928	mtb_species	coll2018 (PMID: 29358649)	isoniazid resistance	0
ERR181929	mtb_species	coll2018 (PMID: 29358649)	isoniazid resistance	0
ERR181930	mtb_species	coll2018 (PMID: 29358649)	isoniazid resistance	1
ERR181931	mtb_species	coll2018 (PMID: 29358649)	isoniazid resistance	0
ERR181932	mtb_species	coll2018 (PMID: 29358649)	isoniazid resistance	1
ERR181933	mtb_species	coll2018 (PMID: 29358649)	isoniazid resistance	1
ERR181934	mtb_species	coll2018 (PMID: 29358649)	isoniazid resistance	1
ERR181935	mtb_species	coll2018 (PMID: 29358649)	isoniazid resistance	0
ERR181936	mtb_species	coll2018 (PMID: 29358649)	isoniazid resistance	0
ERR181937	mtb_species	coll2018 (PMID: 29358649)	isoniazid resistance	0
ERR181938	mtb_species	coll2018 (PMID: 29358649)	isoniazid resistance	0
ERR181939	mtb_species	coll2018 (PMID: 29358649)	isoniazid resistance	0
ERR181941	mtb_species	coll2018 (PMID: 29358649)	isoniazid resistance	0
ERR181942	mtb_species	coll2018 (PMID: 29358649)	isoniazid resistance	1
ERR181943	mtb_species	coll2018 (PMID: 29358649)	isoniazid resistance	0
ERR181944	mtb_species	coll2018 (PMID: 29358649)	isoniazid resistance	0
ERR181945	mtb_species	coll2018 (PMID: 29358649)	isoniazid resistance	0
ERR181946	mtb_species	coll2018 (PMID: 29358649)	isoniazid resistance	0
ERR181947	mtb_species	coll2018 (PMID: 29358649)	isoniazid resistance	0
ERR181948	mtb_species	coll2018 (PMID: 29358649)	isoniazid resistance	0
ERR181949	mtb_species	coll2018 (PMID: 29358649)	isoniazid resistance	0
ERR181950	mtb_species	coll2018 (PMID: 29358649)	isoniazid resistance	0
ERR181951	mtb_species	coll2018 (PMID: 29358649)	isoniazid resistance	0
ERR181952	mtb_species	coll2018 (PMID: 29358649)	isoniazid resistance	0
ERR181953	mtb_species	coll2018 (PMID: 29358649)	isoniazid resistance	0
ERR181954	mtb_species	coll2018 (PMID: 29358649)	isoniazid resistance	0
ERR181955	mtb_species	coll2018 (PMID: 29358649)	isoniazid resistance	0
ERR181956	mtb_species	coll2018 (PMID: 29358649)	isoniazid resistance	1
ERR181957	mtb_species	coll2018 (PMID: 29358649)	isoniazid resistance	0
ERR181958	mtb_species	coll2018 (PMID: 29358649)	isoniazid resistance	0
ERR181959	mtb_species	coll2018 (PMID: 29358649)	isoniazid resistance	0
ERR181960	mtb_species	coll2018 (PMID: 29358649)	isoniazid resistance	0
ERR181961	mtb_species	coll2018 (PMID: 29358649)	isoniazid resistance	0
ERR181962	mtb_species	coll2018 (PMID: 29358649)	isoniazid resistance	0
ERR181963	mtb_species	coll2018 (PMID: 29358649)	isoniazid resistance	0
ERR181964	mtb_species	coll2018 (PMID: 29358649)	isoniazid resistance	0
ERR181965	mtb_species	coll2018 (PMID: 29358649)	isoniazid resistance	0
ERR181966	mtb_species	coll2018 (PMID: 29358649)	isoniazid resistance	0
ERR181967	mtb_species	coll2018 (PMID: 29358649)	isoniazid resistance	0
ERR181968	mtb_species	coll2018 (PMID: 29358649)	isoniazid resistance	0
ERR181969	mtb_species	coll2018 (PMID: 29358649)	isoniazid resistance	0
ERR181970	mtb_species	coll2018 (PMID: 29358649)	isoniazid resistance	0
ERR181972	mtb_species	coll2018 (PMID: 29358649)	isoniazid resistance	0
ERR181973	mtb_species	coll2018 (PMID: 29358649)	isoniazid resistance	0
ERR181974	mtb_species	coll2018 (PMID: 29358649)	isoniazid resistance	0
ERR181975	mtb_species	coll2018 (PMID: 29358649)	isoniazid resistance	0
ERR181976	mtb_species	coll2018 (PMID: 29358649)	isoniazid resistance	0
ERR181978	mtb_species	coll2018 (PMID: 29358649)	isoniazid resistance	0
ERR181979	mtb_species	coll2018 (PMID: 29358649)	isoniazid resistance	0
ERR181981	mtb_species	coll2018 (PMID: 29358649)	isoniazid resistance	0
ERR181982	mtb_species	coll2018 (PMID: 29358649)	isoniazid resistance	0
ERR181983	mtb_species	coll2018 (PMID: 29358649)	isoniazid resistance	0
ERR181984	mtb_species	coll2018 (PMID: 29358649)	isoniazid resistance	0
ERR181985	mtb_species	coll2018 (PMID: 29358649)	isoniazid resistance	0
ERR181987	mtb_species	coll2018 (PMID: 29358649)	isoniazid resistance	0
ERR181988	mtb_species	coll2018 (PMID: 29358649)	isoniazid resistance	0
ERR181989	mtb_species	coll2018 (PMID: 29358649)	isoniazid resistance	0
ERR181990	mtb_species	coll2018 (PMID: 29358649)	isoniazid resistance	0
ERR181991	mtb_species	coll2018 (PMID: 29358649)	isoniazid resistance	0
ERR181992	mtb_species	coll2018 (PMID: 29358649)	isoniazid resistance	0
ERR181993	mtb_species	coll2018 (PMID: 29358649)	isoniazid resistance	0
ERR181994	mtb_species	coll2018 (PMID: 29358649)	isoniazid resistance	0
ERR181995	mtb_species	coll2018 (PMID: 29358649)	isoniazid resistance	0
ERR181996	mtb_species	coll2018 (PMID: 29358649)	isoniazid resistance	0
ERR181997	mtb_species	coll2018 (PMID: 29358649)	isoniazid resistance	0
ERR181998	mtb_species	coll2018 (PMID: 29358649)	isoniazid resistance	0
ERR181999	mtb_species	coll2018 (PMID: 29358649)	isoniazid resistance	0
ERR182000	mtb_species	coll2018 (PMID: 29358649)	isoniazid resistance	0
ERR182001	mtb_species	coll2018 (PMID: 29358649)	isoniazid resistance	0
ERR182002	mtb_species	coll2018 (PMID: 29358649)	isoniazid resistance	0
ERR182003	mtb_species	coll2018 (PMID: 29358649)	isoniazid resistance	0
ERR182004	mtb_species	coll2018 (PMID: 29358649)	isoniazid resistance	0
ERR182005	mtb_species	coll2018 (PMID: 29358649)	isoniazid resistance	0
ERR182006	mtb_species	coll2018 (PMID: 29358649)	isoniazid resistance	0
ERR182007	mtb_species	coll2018 (PMID: 29358649)	isoniazid resistance	0
ERR182008	mtb_species	coll2018 (PMID: 29358649)	isoniazid resistance	0
ERR182009	mtb_species	coll2018 (PMID: 29358649)	isoniazid resistance	0
ERR182010	mtb_species	coll2018 (PMID: 29358649)	isoniazid resistance	0
ERR182011	mtb_species	coll2018 (PMID: 29358649)	isoniazid resistance	0
ERR182012	mtb_species	coll2018 (PMID: 29358649)	isoniazid resistance	0
ERR182013	mtb_species	coll2018 (PMID: 29358649)	isoniazid resistance	0
ERR182015	mtb_species	coll2018 (PMID: 29358649)	isoniazid resistance	0
ERR182016	mtb_species	coll2018 (PMID: 29358649)	isoniazid resistance	0
ERR182017	mtb_species	coll2018 (PMID: 29358649)	isoniazid resistance	0
ERR182018	mtb_species	coll2018 (PMID: 29358649)	isoniazid resistance	0
ERR182019	mtb_species	coll2018 (PMID: 29358649)	isoniazid resistance	0
ERR182020	mtb_species	coll2018 (PMID: 29358649)	isoniazid resistance	0
ERR182021	mtb_species	coll2018 (PMID: 29358649)	isoniazid resistance	0
ERR182022	mtb_species	coll2018 (PMID: 29358649)	isoniazid resistance	0
ERR182023	mtb_species	coll2018 (PMID: 29358649)	isoniazid resistance	0
ERR182024	mtb_species	coll2018 (PMID: 29358649)	isoniazid resistance	0
ERR182025	mtb_species	coll2018 (PMID: 29358649)	isoniazid resistance	0
ERR182026	mtb_species	coll2018 (PMID: 29358649)	isoniazid resistance	0
ERR182027	mtb_species	coll2018 (PMID: 29358649)	isoniazid resistance	0
ERR182028	mtb_species	coll2018 (PMID: 29358649)	isoniazid resistance	0
ERR182030	mtb_species	coll2018 (PMID: 29358649)	isoniazid resistance	0
ERR182031	mtb_species	coll2018 (PMID: 29358649)	isoniazid resistance	0
ERR182032	mtb_species	coll2018 (PMID: 29358649)	isoniazid resistance	0
ERR182034	mtb_species	coll2018 (PMID: 29358649)	isoniazid resistance	0
ERR182035	mtb_species	coll2018 (PMID: 29358649)	isoniazid resistance	0
ERR182036	mtb_species	coll2018 (PMID: 29358649)	isoniazid resistance	0
ERR182037	mtb_species	coll2018 (PMID: 29358649)	isoniazid resistance	0
ERR182038	mtb_species	coll2018 (PMID: 29358649)	isoniazid resistance	0
ERR182039	mtb_species	coll2018 (PMID: 29358649)	isoniazid resistance	0
ERR182040	mtb_species	coll2018 (PMID: 29358649)	isoniazid resistance	0
ERR182041	mtb_species	coll2018 (PMID: 29358649)	isoniazid resistance	0
ERR182042	mtb_species	coll2018 (PMID: 29358649)	isoniazid resistance	0
ERR182043	mtb_species	coll2018 (PMID: 29358649)	isoniazid resistance	0
ERR182044	mtb_species	coll2018 (PMID: 29358649)	isoniazid resistance	0
ERR182045	mtb_species	coll2018 (PMID: 29358649)	isoniazid resistance	0
ERR182046	mtb_species	coll2018 (PMID: 29358649)	isoniazid resistance	0
ERR182047	mtb_species	coll2018 (PMID: 29358649)	isoniazid resistance	0
ERR182048	mtb_species	coll2018 (PMID: 29358649)	isoniazid resistance	0
ERR182049	mtb_species	coll2018 (PMID: 29358649)	isoniazid resistance	0
ERR182050	mtb_species	coll2018 (PMID: 29358649)	isoniazid resistance	0
ERR182051	mtb_species	coll2018 (PMID: 29358649)	isoniazid resistance	0
ERR182052	mtb_species	coll2018 (PMID: 29358649)	isoniazid resistance	0
ERR182053	mtb_species	coll2018 (PMID: 29358649)	isoniazid resistance	0
ERR182054	mtb_species	coll2018 (PMID: 29358649)	isoniazid resistance	0
ERR182055	mtb_species	coll2018 (PMID: 29358649)	isoniazid resistance	0
ERR182056	mtb_species	coll2018 (PMID: 29358649)	isoniazid resistance	0
ERR182057	mtb_species	coll2018 (PMID: 29358649)	isoniazid resistance	0
ERR190328	mtb_species	coll2018 (PMID: 29358649)	isoniazid resistance	0
ERR190329	mtb_species	coll2018 (PMID: 29358649)	isoniazid resistance	0
ERR190330	mtb_species	coll2018 (PMID: 29358649)	isoniazid resistance	0
ERR190331	mtb_species	coll2018 (PMID: 29358649)	isoniazid resistance	0
ERR190333	mtb_species	coll2018 (PMID: 29358649)	isoniazid resistance	0
ERR190334	mtb_species	coll2018 (PMID: 29358649)	isoniazid resistance	0
ERR190335	mtb_species	coll2018 (PMID: 29358649)	isoniazid resistance	0
ERR190336	mtb_species	coll2018 (PMID: 29358649)	isoniazid resistance	0
ERR190337	mtb_species	coll2018 (PMID: 29358649)	isoniazid resistance	0
ERR190338	mtb_species	coll2018 (PMID: 29358649)	isoniazid resistance	0
ERR190341	mtb_species	coll2018 (PMID: 29358649)	isoniazid resistance	0
ERR190342	mtb_species	coll2018 (PMID: 29358649)	isoniazid resistance	0
ERR190344	mtb_species	coll2018 (PMID: 29358649)	isoniazid resistance	0
ERR190345	mtb_species	coll2018 (PMID: 29358649)	isoniazid resistance	0
ERR190346	mtb_species	coll2018 (PMID: 29358649)	isoniazid resistance	0
ERR190347	mtb_species	coll2018 (PMID: 29358649)	isoniazid resistance	1
ERR190348	mtb_species	coll2018 (PMID: 29358649)	isoniazid resistance	0
ERR190349	mtb_species	coll2018 (PMID: 29358649)	isoniazid resistance	0
ERR190350	mtb_species	coll2018 (PMID: 29358649)	isoniazid resistance	0
ERR190351	mtb_species	coll2018 (PMID: 29358649)	isoniazid resistance	0
ERR190352	mtb_species	coll2018 (PMID: 29358649)	isoniazid resistance	0
ERR190353	mtb_species	coll2018 (PMID: 29358649)	isoniazid resistance	0
ERR190354	mtb_species	coll2018 (PMID: 29358649)	isoniazid resistance	0
ERR190355	mtb_species	coll2018 (PMID: 29358649)	isoniazid resistance	1
ERR190356	mtb_species	coll2018 (PMID: 29358649)	isoniazid resistance	0
ERR190357	mtb_species	coll2018 (PMID: 29358649)	isoniazid resistance	0
ERR190358	mtb_species	coll2018 (PMID: 29358649)	isoniazid resistance	1
ERR190359	mtb_species	coll2018 (PMID: 29358649)	isoniazid resistance	0
ERR190360	mtb_species	coll2018 (PMID: 29358649)	isoniazid resistance	0
ERR190361	mtb_species	coll2018 (PMID: 29358649)	isoniazid resistance	0
ERR190362	mtb_species	coll2018 (PMID: 29358649)	isoniazid resistance	0
ERR190363	mtb_species	coll2018 (PMID: 29358649)	isoniazid resistance	0
ERR190364	mtb_species	coll2018 (PMID: 29358649)	isoniazid resistance	1
ERR190365	mtb_species	coll2018 (PMID: 29358649)	isoniazid resistance	1
ERR190366	mtb_species	coll2018 (PMID: 29358649)	isoniazid resistance	0
ERR190368	mtb_species	coll2018 (PMID: 29358649)	isoniazid resistance	0
ERR190369	mtb_species	coll2018 (PMID: 29358649)	isoniazid resistance	0
ERR190371	mtb_species	coll2018 (PMID: 29358649)	isoniazid resistance	0
ERR190372	mtb_species	coll2018 (PMID: 29358649)	isoniazid resistance	0
ERR190373	mtb_species	coll2018 (PMID: 29358649)	isoniazid resistance	0
ERR190374	mtb_species	coll2018 (PMID: 29358649)	isoniazid resistance	0
ERR190375	mtb_species	coll2018 (PMID: 29358649)	isoniazid resistance	0
ERR190376	mtb_species	coll2018 (PMID: 29358649)	isoniazid resistance	0
ERR190377	mtb_species	coll2018 (PMID: 29358649)	isoniazid resistance	0
ERR190378	mtb_species	coll2018 (PMID: 29358649)	isoniazid resistance	0
ERR190380	mtb_species	coll2018 (PMID: 29358649)	isoniazid resistance	0
ERR190381	mtb_species	coll2018 (PMID: 29358649)	isoniazid resistance	0
ERR190382	mtb_species	coll2018 (PMID: 29358649)	isoniazid resistance	0
ERR190383	mtb_species	coll2018 (PMID: 29358649)	isoniazid resistance	0
ERR190384	mtb_species	coll2018 (PMID: 29358649)	isoniazid resistance	0
ERR190385	mtb_species	coll2018 (PMID: 29358649)	isoniazid resistance	0
ERR190386	mtb_species	coll2018 (PMID: 29358649)	isoniazid resistance	0
ERR190387	mtb_species	coll2018 (PMID: 29358649)	isoniazid resistance	0
ERR190389	mtb_species	coll2018 (PMID: 29358649)	isoniazid resistance	0
ERR190390	mtb_species	coll2018 (PMID: 29358649)	isoniazid resistance	0
ERR190391	mtb_species	coll2018 (PMID: 29358649)	isoniazid resistance	0
ERR190392	mtb_species	coll2018 (PMID: 29358649)	isoniazid resistance	0
ERR190393	mtb_species	coll2018 (PMID: 29358649)	isoniazid resistance	1
ERR190394	mtb_species	coll2018 (PMID: 29358649)	isoniazid resistance	0
ERR190395	mtb_species	coll2018 (PMID: 29358649)	isoniazid resistance	0
ERR190396	mtb_species	coll2018 (PMID: 29358649)	isoniazid resistance	0
ERR190397	mtb_species	coll2018 (PMID: 29358649)	isoniazid resistance	0
ERR190398	mtb_species	coll2018 (PMID: 29358649)	isoniazid resistance	0
ERR190399	mtb_species	coll2018 (PMID: 29358649)	isoniazid resistance	0
ERR190400	mtb_species	coll2018 (PMID: 29358649)	isoniazid resistance	0
ERR190401	mtb_species	coll2018 (PMID: 29358649)	isoniazid resistance	0
ERR190402	mtb_species	coll2018 (PMID: 29358649)	isoniazid resistance	0
ERR190403	mtb_species	coll2018 (PMID: 29358649)	isoniazid resistance	0
ERR190404	mtb_species	coll2018 (PMID: 29358649)	isoniazid resistance	0
ERR190405	mtb_species	coll2018 (PMID: 29358649)	isoniazid resistance	0
ERR190406	mtb_species	coll2018 (PMID: 29358649)	isoniazid resistance	0
ERR190407	mtb_species	coll2018 (PMID: 29358649)	isoniazid resistance	0
ERR190408	mtb_species	coll2018 (PMID: 29358649)	isoniazid resistance	0
ERR190409	mtb_species	coll2018 (PMID: 29358649)	isoniazid resistance	0
ERR190410	mtb_species	coll2018 (PMID: 29358649)	isoniazid resistance	0
ERR211990	mtb_species	coll2018 (PMID: 29358649)	isoniazid resistance	1
ERR211991	mtb_species	coll2018 (PMID: 29358649)	isoniazid resistance	0
ERR211993	mtb_species	coll2018 (PMID: 29358649)	isoniazid resistance	0
ERR211994	mtb_species	coll2018 (PMID: 29358649)	isoniazid resistance	0
ERR211996	mtb_species	coll2018 (PMID: 29358649)	isoniazid resistance	0
ERR211997	mtb_species	coll2018 (PMID: 29358649)	isoniazid resistance	0
ERR211998	mtb_species	coll2018 (PMID: 29358649)	isoniazid resistance	1
ERR211999	mtb_species	coll2018 (PMID: 29358649)	isoniazid resistance	0
ERR212000	mtb_species	coll2018 (PMID: 29358649)	isoniazid resistance	0
ERR212002	mtb_species	coll2018 (PMID: 29358649)	isoniazid resistance	0
ERR212003	mtb_species	coll2018 (PMID: 29358649)	isoniazid resistance	0
ERR212004	mtb_species	coll2018 (PMID: 29358649)	isoniazid resistance	0
ERR212005	mtb_species	coll2018 (PMID: 29358649)	isoniazid resistance	0
ERR212006	mtb_species	coll2018 (PMID: 29358649)	isoniazid resistance	1
ERR212007	mtb_species	coll2018 (PMID: 29358649)	isoniazid resistance	0
ERR212008	mtb_species	coll2018 (PMID: 29358649)	isoniazid resistance	1
ERR212009	mtb_species	coll2018 (PMID: 29358649)	isoniazid resistance	0
ERR212010	mtb_species	coll2018 (PMID: 29358649)	isoniazid resistance	0
ERR212011	mtb_species	coll2018 (PMID: 29358649)	isoniazid resistance	0
ERR212012	mtb_species	coll2018 (PMID: 29358649)	isoniazid resistance	0
ERR212013	mtb_species	coll2018 (PMID: 29358649)	isoniazid resistance	0
ERR212014	mtb_species	coll2018 (PMID: 29358649)	isoniazid resistance	0
ERR212016	mtb_species	coll2018 (PMID: 29358649)	isoniazid resistance	0
ERR212017	mtb_species	coll2018 (PMID: 29358649)	isoniazid resistance	1
ERR212019	mtb_species	coll2018 (PMID: 29358649)	isoniazid resistance	0
ERR212020	mtb_species	coll2018 (PMID: 29358649)	isoniazid resistance	0
ERR212021	mtb_species	coll2018 (PMID: 29358649)	isoniazid resistance	1
ERR212022	mtb_species	coll2018 (PMID: 29358649)	isoniazid resistance	0
ERR212023	mtb_species	coll2018 (PMID: 29358649)	isoniazid resistance	0
ERR212024	mtb_species	coll2018 (PMID: 29358649)	isoniazid resistance	0
ERR212025	mtb_species	coll2018 (PMID: 29358649)	isoniazid resistance	1
ERR212027	mtb_species	coll2018 (PMID: 29358649)	isoniazid resistance	0
ERR212028	mtb_species	coll2018 (PMID: 29358649)	isoniazid resistance	0
ERR212029	mtb_species	coll2018 (PMID: 29358649)	isoniazid resistance	0
ERR212030	mtb_species	coll2018 (PMID: 29358649)	isoniazid resistance	0
ERR212031	mtb_species	coll2018 (PMID: 29358649)	isoniazid resistance	0
ERR212032	mtb_species	coll2018 (PMID: 29358649)	isoniazid resistance	0
ERR212036	mtb_species	coll2018 (PMID: 29358649)	isoniazid resistance	1
ERR212037	mtb_species	coll2018 (PMID: 29358649)	isoniazid resistance	0
ERR212038	mtb_species	coll2018 (PMID: 29358649)	isoniazid resistance	0
ERR212039	mtb_species	coll2018 (PMID: 29358649)	isoniazid resistance	0
ERR212040	mtb_species	coll2018 (PMID: 29358649)	isoniazid resistance	0
ERR212041	mtb_species	coll2018 (PMID: 29358649)	isoniazid resistance	0
ERR212043	mtb_species	coll2018 (PMID: 29358649)	isoniazid resistance	0
ERR212044	mtb_species	coll2018 (PMID: 29358649)	isoniazid resistance	0
ERR212045	mtb_species	coll2018 (PMID: 29358649)	isoniazid resistance	0
ERR212046	mtb_species	coll2018 (PMID: 29358649)	isoniazid resistance	0
ERR212047	mtb_species	coll2018 (PMID: 29358649)	isoniazid resistance	0
ERR212048	mtb_species	coll2018 (PMID: 29358649)	isoniazid resistance	0
ERR212049	mtb_species	coll2018 (PMID: 29358649)	isoniazid resistance	0
ERR212050	mtb_species	coll2018 (PMID: 29358649)	isoniazid resistance	0
ERR212051	mtb_species	coll2018 (PMID: 29358649)	isoniazid resistance	0
ERR212053	mtb_species	coll2018 (PMID: 29358649)	isoniazid resistance	0
ERR212054	mtb_species	coll2018 (PMID: 29358649)	isoniazid resistance	1
ERR212055	mtb_species	coll2018 (PMID: 29358649)	isoniazid resistance	0
ERR212056	mtb_species	coll2018 (PMID: 29358649)	isoniazid resistance	0
ERR212057	mtb_species	coll2018 (PMID: 29358649)	isoniazid resistance	0
ERR212058	mtb_species	coll2018 (PMID: 29358649)	isoniazid resistance	1
ERR212059	mtb_species	coll2018 (PMID: 29358649)	isoniazid resistance	1
ERR212060	mtb_species	coll2018 (PMID: 29358649)	isoniazid resistance	0
ERR212063	mtb_species	coll2018 (PMID: 29358649)	isoniazid resistance	0
ERR212064	mtb_species	coll2018 (PMID: 29358649)	isoniazid resistance	0
ERR212065	mtb_species	coll2018 (PMID: 29358649)	isoniazid resistance	0
ERR212066	mtb_species	coll2018 (PMID: 29358649)	isoniazid resistance	0
ERR212067	mtb_species	coll2018 (PMID: 29358649)	isoniazid resistance	0
ERR212068	mtb_species	coll2018 (PMID: 29358649)	isoniazid resistance	0
ERR212069	mtb_species	coll2018 (PMID: 29358649)	isoniazid resistance	0
ERR212070	mtb_species	coll2018 (PMID: 29358649)	isoniazid resistance	0
ERR212071	mtb_species	coll2018 (PMID: 29358649)	isoniazid resistance	0
ERR212072	mtb_species	coll2018 (PMID: 29358649)	isoniazid resistance	0
ERR212073	mtb_species	coll2018 (PMID: 29358649)	isoniazid resistance	0
ERR212075	mtb_species	coll2018 (PMID: 29358649)	isoniazid resistance	0
ERR212077	mtb_species	coll2018 (PMID: 29358649)	isoniazid resistance	0
ERR212078	mtb_species	coll2018 (PMID: 29358649)	isoniazid resistance	1
ERR212079	mtb_species	coll2018 (PMID: 29358649)	isoniazid resistance	0
ERR212080	mtb_species	coll2018 (PMID: 29358649)	isoniazid resistance	0
ERR212081	mtb_species	coll2018 (PMID: 29358649)	isoniazid resistance	0
ERR212083	mtb_species	coll2018 (PMID: 29358649)	isoniazid resistance	0
ERR212084	mtb_species	coll2018 (PMID: 29358649)	isoniazid resistance	0
ERR212085	mtb_species	coll2018 (PMID: 29358649)	isoniazid resistance	0
ERR212086	mtb_species	coll2018 (PMID: 29358649)	isoniazid resistance	0
ERR212087	mtb_species	coll2018 (PMID: 29358649)	isoniazid resistance	0
ERR212088	mtb_species	coll2018 (PMID: 29358649)	isoniazid resistance	1
ERR212089	mtb_species	coll2018 (PMID: 29358649)	isoniazid resistance	0
ERR212090	mtb_species	coll2018 (PMID: 29358649)	isoniazid resistance	0
ERR212092	mtb_species	coll2018 (PMID: 29358649)	isoniazid resistance	0
ERR212093	mtb_species	coll2018 (PMID: 29358649)	isoniazid resistance	0
ERR212094	mtb_species	coll2018 (PMID: 29358649)	isoniazid resistance	0
ERR212095	mtb_species	coll2018 (PMID: 29358649)	isoniazid resistance	0
ERR212096	mtb_species	coll2018 (PMID: 29358649)	isoniazid resistance	0
ERR212097	mtb_species	coll2018 (PMID: 29358649)	isoniazid resistance	0
ERR212098	mtb_species	coll2018 (PMID: 29358649)	isoniazid resistance	0
ERR212099	mtb_species	coll2018 (PMID: 29358649)	isoniazid resistance	0
ERR212100	mtb_species	coll2018 (PMID: 29358649)	isoniazid resistance	0
ERR212101	mtb_species	coll2018 (PMID: 29358649)	isoniazid resistance	0
ERR212102	mtb_species	coll2018 (PMID: 29358649)	isoniazid resistance	0
ERR212103	mtb_species	coll2018 (PMID: 29358649)	isoniazid resistance	0
ERR212104	mtb_species	coll2018 (PMID: 29358649)	isoniazid resistance	0
ERR212105	mtb_species	coll2018 (PMID: 29358649)	isoniazid resistance	1
ERR212106	mtb_species	coll2018 (PMID: 29358649)	isoniazid resistance	0
ERR212107	mtb_species	coll2018 (PMID: 29358649)	isoniazid resistance	0
ERR212108	mtb_species	coll2018 (PMID: 29358649)	isoniazid resistance	0
ERR212110	mtb_species	coll2018 (PMID: 29358649)	isoniazid resistance	0
ERR212111	mtb_species	coll2018 (PMID: 29358649)	isoniazid resistance	0
ERR212112	mtb_species	coll2018 (PMID: 29358649)	isoniazid resistance	0
ERR212113	mtb_species	coll2018 (PMID: 29358649)	isoniazid resistance	0
ERR212114	mtb_species	coll2018 (PMID: 29358649)	isoniazid resistance	0
ERR212115	mtb_species	coll2018 (PMID: 29358649)	isoniazid resistance	0
ERR212116	mtb_species	coll2018 (PMID: 29358649)	isoniazid resistance	0
ERR212117	mtb_species	coll2018 (PMID: 29358649)	isoniazid resistance	0
ERR212118	mtb_species	coll2018 (PMID: 29358649)	isoniazid resistance	0
ERR212119	mtb_species	coll2018 (PMID: 29358649)	isoniazid resistance	0
ERR212120	mtb_species	coll2018 (PMID: 29358649)	isoniazid resistance	0
ERR212122	mtb_species	coll2018 (PMID: 29358649)	isoniazid resistance	1
ERR212124	mtb_species	coll2018 (PMID: 29358649)	isoniazid resistance	0
ERR212126	mtb_species	coll2018 (PMID: 29358649)	isoniazid resistance	0
ERR212127	mtb_species	coll2018 (PMID: 29358649)	isoniazid resistance	1
ERR212128	mtb_species	coll2018 (PMID: 29358649)	isoniazid resistance	0
ERR212129	mtb_species	coll2018 (PMID: 29358649)	isoniazid resistance	0
ERR212130	mtb_species	coll2018 (PMID: 29358649)	isoniazid resistance	0
ERR212131	mtb_species	coll2018 (PMID: 29358649)	isoniazid resistance	0
ERR212132	mtb_species	coll2018 (PMID: 29358649)	isoniazid resistance	0
ERR212133	mtb_species	coll2018 (PMID: 29358649)	isoniazid resistance	0
ERR212134	mtb_species	coll2018 (PMID: 29358649)	isoniazid resistance	0
ERR212135	mtb_species	coll2018 (PMID: 29358649)	isoniazid resistance	0
ERR212136	mtb_species	coll2018 (PMID: 29358649)	isoniazid resistance	0
ERR212137	mtb_species	coll2018 (PMID: 29358649)	isoniazid resistance	0
ERR212139	mtb_species	coll2018 (PMID: 29358649)	isoniazid resistance	0
ERR212140	mtb_species	coll2018 (PMID: 29358649)	isoniazid resistance	0
ERR212141	mtb_species	coll2018 (PMID: 29358649)	isoniazid resistance	0
ERR212142	mtb_species	coll2018 (PMID: 29358649)	isoniazid resistance	0
ERR212144	mtb_species	coll2018 (PMID: 29358649)	isoniazid resistance	0
ERR212145	mtb_species	coll2018 (PMID: 29358649)	isoniazid resistance	0
ERR212146	mtb_species	coll2018 (PMID: 29358649)	isoniazid resistance	1
ERR212147	mtb_species	coll2018 (PMID: 29358649)	isoniazid resistance	0
ERR212149	mtb_species	coll2018 (PMID: 29358649)	isoniazid resistance	0
ERR212153	mtb_species	coll2018 (PMID: 29358649)	isoniazid resistance	0
ERR212154	mtb_species	coll2018 (PMID: 29358649)	isoniazid resistance	0
ERR212156	mtb_species	coll2018 (PMID: 29358649)	isoniazid resistance	0
ERR212157	mtb_species	coll2018 (PMID: 29358649)	isoniazid resistance	0
ERR212159	mtb_species	coll2018 (PMID: 29358649)	isoniazid resistance	0
ERR212161	mtb_species	coll2018 (PMID: 29358649)	isoniazid resistance	0
ERR212163	mtb_species	coll2018 (PMID: 29358649)	isoniazid resistance	0
ERR212164	mtb_species	coll2018 (PMID: 29358649)	isoniazid resistance	0
ERR212165	mtb_species	coll2018 (PMID: 29358649)	isoniazid resistance	0
ERR212175	mtb_species	coll2018 (PMID: 29358649)	isoniazid resistance	0
ERR212176	mtb_species	coll2018 (PMID: 29358649)	isoniazid resistance	0
ERR212177	mtb_species	coll2018 (PMID: 29358649)	isoniazid resistance	0
ERR212178	mtb_species	coll2018 (PMID: 29358649)	isoniazid resistance	0
ERR212179	mtb_species	coll2018 (PMID: 29358649)	isoniazid resistance	1
ERR212180	mtb_species	coll2018 (PMID: 29358649)	isoniazid resistance	0
ERR212181	mtb_species	coll2018 (PMID: 29358649)	isoniazid resistance	0
ERR216900	mtb_species	coll2018 (PMID: 29358649)	isoniazid resistance	0
ERR216902	mtb_species	coll2018 (PMID: 29358649)	isoniazid resistance	0
ERR216903	mtb_species	coll2018 (PMID: 29358649)	isoniazid resistance	0
ERR216905	mtb_species	coll2018 (PMID: 29358649)	isoniazid resistance	0
ERR216907	mtb_species	coll2018 (PMID: 29358649)	isoniazid resistance	0
ERR216908	mtb_species	coll2018 (PMID: 29358649)	isoniazid resistance	0
ERR216909	mtb_species	coll2018 (PMID: 29358649)	isoniazid resistance	0
ERR216911	mtb_species	coll2018 (PMID: 29358649)	isoniazid resistance	0
ERR216912	mtb_species	coll2018 (PMID: 29358649)	isoniazid resistance	0
ERR216913	mtb_species	coll2018 (PMID: 29358649)	isoniazid resistance	0
ERR216914	mtb_species	coll2018 (PMID: 29358649)	isoniazid resistance	0
ERR216915	mtb_species	coll2018 (PMID: 29358649)	isoniazid resistance	0
ERR216916	mtb_species	coll2018 (PMID: 29358649)	isoniazid resistance	0
ERR216917	mtb_species	coll2018 (PMID: 29358649)	isoniazid resistance	0
ERR216920	mtb_species	coll2018 (PMID: 29358649)	isoniazid resistance	0
ERR216921	mtb_species	coll2018 (PMID: 29358649)	isoniazid resistance	0
ERR216922	mtb_species	coll2018 (PMID: 29358649)	isoniazid resistance	0
ERR216923	mtb_species	coll2018 (PMID: 29358649)	isoniazid resistance	0
ERR216924	mtb_species	coll2018 (PMID: 29358649)	isoniazid resistance	0
ERR216925	mtb_species	coll2018 (PMID: 29358649)	isoniazid resistance	0
ERR216926	mtb_species	coll2018 (PMID: 29358649)	isoniazid resistance	0
ERR216931	mtb_species	coll2018 (PMID: 29358649)	isoniazid resistance	0
ERR216934	mtb_species	coll2018 (PMID: 29358649)	isoniazid resistance	0
ERR216935	mtb_species	coll2018 (PMID: 29358649)	isoniazid resistance	0
ERR216936	mtb_species	coll2018 (PMID: 29358649)	isoniazid resistance	0
ERR216937	mtb_species	coll2018 (PMID: 29358649)	isoniazid resistance	0
ERR216939	mtb_species	coll2018 (PMID: 29358649)	isoniazid resistance	1
ERR216940	mtb_species	coll2018 (PMID: 29358649)	isoniazid resistance	0
ERR216942	mtb_species	coll2018 (PMID: 29358649)	isoniazid resistance	0
ERR216943	mtb_species	coll2018 (PMID: 29358649)	isoniazid resistance	0
ERR216945	mtb_species	coll2018 (PMID: 29358649)	isoniazid resistance	0
ERR216958	mtb_species	coll2018 (PMID: 29358649)	isoniazid resistance	0
ERR216968	mtb_species	coll2018 (PMID: 29358649)	isoniazid resistance	0
ERR216979	mtb_species	coll2018 (PMID: 29358649)	isoniazid resistance	0
ERR216980	mtb_species	coll2018 (PMID: 29358649)	isoniazid resistance	0
ERR216982	mtb_species	coll2018 (PMID: 29358649)	isoniazid resistance	0
ERR221524	mtb_species	coll2018 (PMID: 29358649)	isoniazid resistance	0
ERR221525	mtb_species	coll2018 (PMID: 29358649)	isoniazid resistance	0
ERR221526	mtb_species	coll2018 (PMID: 29358649)	isoniazid resistance	0
ERR221527	mtb_species	coll2018 (PMID: 29358649)	isoniazid resistance	0
ERR221528	mtb_species	coll2018 (PMID: 29358649)	isoniazid resistance	0
ERR221529	mtb_species	coll2018 (PMID: 29358649)	isoniazid resistance	0
ERR221530	mtb_species	coll2018 (PMID: 29358649)	isoniazid resistance	0
ERR221531	mtb_species	coll2018 (PMID: 29358649)	isoniazid resistance	0
ERR221532	mtb_species	coll2018 (PMID: 29358649)	isoniazid resistance	0
ERR221533	mtb_species	coll2018 (PMID: 29358649)	isoniazid resistance	0
ERR221534	mtb_species	coll2018 (PMID: 29358649)	isoniazid resistance	0
ERR221535	mtb_species	coll2018 (PMID: 29358649)	isoniazid resistance	0
ERR221536	mtb_species	coll2018 (PMID: 29358649)	isoniazid resistance	0
ERR221537	mtb_species	coll2018 (PMID: 29358649)	isoniazid resistance	0
ERR221538	mtb_species	coll2018 (PMID: 29358649)	isoniazid resistance	0
ERR221539	mtb_species	coll2018 (PMID: 29358649)	isoniazid resistance	0
ERR221540	mtb_species	coll2018 (PMID: 29358649)	isoniazid resistance	0
ERR221542	mtb_species	coll2018 (PMID: 29358649)	isoniazid resistance	0
ERR221543	mtb_species	coll2018 (PMID: 29358649)	isoniazid resistance	0
ERR221545	mtb_species	coll2018 (PMID: 29358649)	isoniazid resistance	0
ERR221546	mtb_species	coll2018 (PMID: 29358649)	isoniazid resistance	0
ERR221547	mtb_species	coll2018 (PMID: 29358649)	isoniazid resistance	0
ERR221548	mtb_species	coll2018 (PMID: 29358649)	isoniazid resistance	0
ERR221552	mtb_species	coll2018 (PMID: 29358649)	isoniazid resistance	0
ERR221553	mtb_species	coll2018 (PMID: 29358649)	isoniazid resistance	0
ERR221554	mtb_species	coll2018 (PMID: 29358649)	isoniazid resistance	0
ERR221555	mtb_species	coll2018 (PMID: 29358649)	isoniazid resistance	0
ERR221556	mtb_species	coll2018 (PMID: 29358649)	isoniazid resistance	0
ERR221557	mtb_species	coll2018 (PMID: 29358649)	isoniazid resistance	0
ERR221558	mtb_species	coll2018 (PMID: 29358649)	isoniazid resistance	0
ERR221559	mtb_species	coll2018 (PMID: 29358649)	isoniazid resistance	0
ERR221560	mtb_species	coll2018 (PMID: 29358649)	isoniazid resistance	0
ERR221561	mtb_species	coll2018 (PMID: 29358649)	isoniazid resistance	0
ERR221562	mtb_species	coll2018 (PMID: 29358649)	isoniazid resistance	0
ERR221563	mtb_species	coll2018 (PMID: 29358649)	isoniazid resistance	0
ERR221565	mtb_species	coll2018 (PMID: 29358649)	isoniazid resistance	0
ERR221566	mtb_species	coll2018 (PMID: 29358649)	isoniazid resistance	0
ERR221567	mtb_species	coll2018 (PMID: 29358649)	isoniazid resistance	0
ERR221569	mtb_species	coll2018 (PMID: 29358649)	isoniazid resistance	0
ERR221570	mtb_species	coll2018 (PMID: 29358649)	isoniazid resistance	0
ERR221571	mtb_species	coll2018 (PMID: 29358649)	isoniazid resistance	0
ERR221572	mtb_species	coll2018 (PMID: 29358649)	isoniazid resistance	0
ERR221573	mtb_species	coll2018 (PMID: 29358649)	isoniazid resistance	0
ERR221574	mtb_species	coll2018 (PMID: 29358649)	isoniazid resistance	0
ERR221576	mtb_species	coll2018 (PMID: 29358649)	isoniazid resistance	0
ERR221578	mtb_species	coll2018 (PMID: 29358649)	isoniazid resistance	0
ERR221579	mtb_species	coll2018 (PMID: 29358649)	isoniazid resistance	0
ERR221580	mtb_species	coll2018 (PMID: 29358649)	isoniazid resistance	0
ERR221581	mtb_species	coll2018 (PMID: 29358649)	isoniazid resistance	0
ERR221582	mtb_species	coll2018 (PMID: 29358649)	isoniazid resistance	0
ERR221584	mtb_species	coll2018 (PMID: 29358649)	isoniazid resistance	0
ERR221586	mtb_species	coll2018 (PMID: 29358649)	isoniazid resistance	0
ERR221587	mtb_species	coll2018 (PMID: 29358649)	isoniazid resistance	0
ERR221588	mtb_species	coll2018 (PMID: 29358649)	isoniazid resistance	0
[truncated: 10,773 more rows]
