# Supplementary material for: PowerBacGWAS: a computational pipeline to perform power calculations for bacterial genome-wide association studies
Source: Commun Biol. 2022 Mar 25;5:266. doi: 10.1038/s42003-022-03194-2 (PMC8956664; doi:10.1038/s42003-022-03194-2)
Supplement: Supplementary file 5 — Supplementary Data 2 [file 42003_2022_3194_MOESM5_ESM.xlsx]

## Sheet: panel A
combination_id	allele_frequency	effect_size	sample_size	case_control_ratio	simulation_repetition	causal_variant	n_cases_sim	n_controls_sim	n_missing_sim	variant	af	filter-pvalue	lrt-pvalue	beta	beta-std-err	variant_h2	notes
GPRQNOLAPADX_1	0.01	1.5	100	0.5	1	aphA	49	49	1336	aphA	0						af-filter
GPRQNOLAPADX_2	0.01	1.5	100	0.5	2	aphA	49	49	1336	aphA	0						af-filter
GPRQNOLAPADX_3	0.01	1.5	100	0.5	3	aphA	49	49	1336	aphA	0						af-filter
GPRQNOLAPADX_4	0.01	1.5	100	0.5	4	aphA	49	49	1336	aphA	0						af-filter
GPRQNOLAPADX_5	0.01	1.5	100	0.5	5	aphA	49	49	1336	aphA	0						af-filter
GPRQNOLAPADX_6	0.01	1.5	100	0.5	6	aphA	49	49	1336	aphA	0						af-filter
GPRQNOLAPADX_7	0.01	1.5	100	0.5	7	aphA	49	49	1336	aphA	0						af-filter
GPRQNOLAPADX_8	0.01	1.5	100	0.5	8	aphA	49	49	1336	aphA	0						af-filter
GPRQNOLAPADX_9	0.01	1.5	100	0.5	9	aphA	49	49	1336	aphA	0						af-filter
GPRQNOLAPADX_10	0.01	1.5	100	0.5	10	aphA	49	49	1336	aphA	0						af-filter
GPRQNOLAPADX_11	0.01	1.5	100	0.5	11	aphA	49	49	1336	aphA	0						af-filter
GPRQNOLAPADX_12	0.01	1.5	100	0.5	12	aphA	49	49	1336	aphA	0						af-filter
GPRQNOLAPADX_13	0.01	1.5	100	0.5	13	aphA	49	49	1336	aphA	0						af-filter
GPRQNOLAPADX_14	0.01	1.5	100	0.5	14	aphA	49	49	1336	aphA	0						af-filter
GPRQNOLAPADX_15	0.01	1.5	100	0.5	15	aphA	49	49	1336	aphA	0						af-filter
GPRQNOLAPADX_16	0.01	1.5	100	0.5	16	aphA	49	49	1336	aphA	0						af-filter
GPRQNOLAPADX_17	0.01	1.5	100	0.5	17	aphA	49	49	1336	aphA	0						af-filter
GPRQNOLAPADX_18	0.01	1.5	100	0.5	18	aphA	49	49	1336	aphA	0						af-filter
GPRQNOLAPADX_19	0.01	1.5	100	0.5	19	aphA	49	49	1336	aphA	0						af-filter
GPRQNOLAPADX_20	0.01	1.5	100	0.5	20	aphA	49	49	1336	aphA	0						af-filter
GPRQNOLAPADX_21	0.01	1.5	100	0.5	21	aphA	49	49	1336	aphA	0						af-filter
GPRQNOLAPADX_22	0.01	1.5	100	0.5	22	aphA	49	49	1336	aphA	0						af-filter
GPRQNOLAPADX_23	0.01	1.5	100	0.5	23	aphA	49	49	1336	aphA	0						af-filter
GPRQNOLAPADX_24	0.01	1.5	100	0.5	24	aphA	49	49	1336	aphA	0						af-filter
GPRQNOLAPADX_25	0.01	1.5	100	0.5	25	aphA	49	49	1336	aphA	0						af-filter
GPRQNOLAPADX_26	0.01	1.5	100	0.5	26	aphA	49	49	1336	aphA	0						af-filter
GPRQNOLAPADX_27	0.01	1.5	100	0.5	27	aphA	49	49	1336	aphA	0						af-filter
GPRQNOLAPADX_28	0.01	1.5	100	0.5	28	aphA	49	49	1336	aphA	0						af-filter
GPRQNOLAPADX_29	0.01	1.5	100	0.5	29	aphA	49	49	1336	aphA	0						af-filter
GPRQNOLAPADX_30	0.01	1.5	100	0.5	30	aphA	49	49	1336	aphA	0						af-filter
GPRQNOLAPADX_31	0.01	1.5	100	0.5	31	aphA	49	49	1336	aphA	0						af-filter
GPRQNOLAPADX_32	0.01	1.5	100	0.5	32	aphA	49	49	1336	aphA	0						af-filter
GPRQNOLAPADX_33	0.01	1.5	100	0.5	33	aphA	49	49	1336	aphA	0						af-filter
GPRQNOLAPADX_34	0.01	1.5	100	0.5	34	aphA	49	49	1336	aphA	0						af-filter
GPRQNOLAPADX_35	0.01	1.5	100	0.5	35	aphA	49	49	1336	aphA	0						af-filter
GPRQNOLAPADX_36	0.01	1.5	100	0.5	36	aphA	49	49	1336	aphA	0						af-filter
GPRQNOLAPADX_37	0.01	1.5	100	0.5	37	aphA	49	49	1336	aphA	0						af-filter
GPRQNOLAPADX_38	0.01	1.5	100	0.5	38	aphA	49	49	1336	aphA	0						af-filter
GPRQNOLAPADX_39	0.01	1.5	100	0.5	39	aphA	49	49	1336	aphA	0						af-filter
GPRQNOLAPADX_40	0.01	1.5	100	0.5	40	aphA	49	49	1336	aphA	0						af-filter
GPRQNOLAPADX_41	0.01	1.5	100	0.5	41	aphA	49	49	1336	aphA	0						af-filter
GPRQNOLAPADX_42	0.01	1.5	100	0.5	42	aphA	49	49	1336	aphA	0						af-filter
GPRQNOLAPADX_43	0.01	1.5	100	0.5	43	aphA	49	49	1336	aphA	0						af-filter
GPRQNOLAPADX_44	0.01	1.5	100	0.5	44	aphA	49	49	1336	aphA	0						af-filter
GPRQNOLAPADX_45	0.01	1.5	100	0.5	45	aphA	49	49	1336	aphA	0						af-filter
GPRQNOLAPADX_46	0.01	1.5	100	0.5	46	aphA	49	49	1336	aphA	0						af-filter
GPRQNOLAPADX_47	0.01	1.5	100	0.5	47	aphA	49	49	1336	aphA	0						af-filter
GPRQNOLAPADX_48	0.01	1.5	100	0.5	48	aphA	49	49	1336	aphA	0						af-filter
GPRQNOLAPADX_49	0.01	1.5	100	0.5	49	aphA	49	49	1336	aphA	0						af-filter
GPRQNOLAPADX_50	0.01	1.5	100	0.5	50	aphA	49	49	1336	aphA	0						af-filter
HWCRAZCOAWWL_1	0.01	1.5	200	0.5	1	aphA	99	99	1236	aphA	0.00505	0.316	0.319	0.503	0.503	0.0712	bad-chisq
HWCRAZCOAWWL_2	0.01	1.5	200	0.5	2	aphA	99	99	1236	aphA	0.00505	0.316	0.319	0.503	0.503	0.0712	bad-chisq
HWCRAZCOAWWL_3	0.01	1.5	200	0.5	3	aphA	99	99	1236	aphA	0.00505	0.316	0.304	0.514	0.499	0.0734	bad-chisq
HWCRAZCOAWWL_4	0.01	1.5	200	0.5	4	aphA	99	99	1236	aphA	0.00508	0.319	0.321	0.5	0.503	0.0711	bad-chisq
HWCRAZCOAWWL_5	0.01	1.5	200	0.5	5	aphA	99	99	1236	aphA	0.00505	0.316	0.319	0.503	0.503	0.0712	bad-chisq
HWCRAZCOAWWL_6	0.01	1.5	200	0.5	6	aphA	99	99	1236	aphA	0.00505	0.316	0.319	0.503	0.503	0.0712	bad-chisq
HWCRAZCOAWWL_7	0.01	1.5	200	0.5	7	aphA	99	99	1236	aphA	0.00505	0.316	0.319	0.503	0.503	0.0712	bad-chisq
HWCRAZCOAWWL_8	0.01	1.5	200	0.5	8	aphA	99	99	1236	aphA	0.00505	0.316	0.319	0.503	0.503	0.0712	bad-chisq
HWCRAZCOAWWL_9	0.01	1.5	200	0.5	9	aphA	99	99	1236	aphA	0.00505	0.316	0.319	0.503	0.503	0.0712	bad-chisq
HWCRAZCOAWWL_10	0.01	1.5	200	0.5	10	aphA	99	99	1236	aphA	0.00505	0.316	0.319	0.503	0.503	0.0712	bad-chisq
HWCRAZCOAWWL_11	0.01	1.5	200	0.5	11	aphA	99	99	1236	aphA	0.00505	0.316	0.319	0.503	0.503	0.0712	bad-chisq
HWCRAZCOAWWL_12	0.01	1.5	200	0.5	12	aphA	99	99	1236	aphA	0.00508	0.319	0.292	0.524	0.496	0.0755	bad-chisq
HWCRAZCOAWWL_13	0.01	1.5	200	0.5	13	aphA	99	99	1236	aphA	0.00505	0.316	0.319	0.503	0.503	0.0712	bad-chisq
HWCRAZCOAWWL_14	0.01	1.5	200	0.5	14	aphA	99	99	1236	aphA	0.00508	0.314	0.319	0.501	0.502	0.0713	bad-chisq
HWCRAZCOAWWL_15	0.01	1.5	200	0.5	15	aphA	99	99	1236	aphA	0.00508	0.314	0.316	0.505	0.503	0.0718	bad-chisq
HWCRAZCOAWWL_16	0.01	1.5	200	0.5	16	aphA	99	99	1236	aphA	0.00505	0.316	0.319	0.503	0.503	0.0712	bad-chisq
HWCRAZCOAWWL_17	0.01	1.5	200	0.5	17	aphA	99	99	1236	aphA	0.00505	0.316	0.319	0.503	0.503	0.0712	bad-chisq
HWCRAZCOAWWL_18	0.01	1.5	200	0.5	18	aphA	99	99	1236	aphA	0.00505	0.316	0.319	0.503	0.503	0.0712	bad-chisq
HWCRAZCOAWWL_19	0.01	1.5	200	0.5	19	aphA	99	99	1236	aphA	0.00505	0.316	0.322	0.499	0.502	0.0708	bad-chisq
HWCRAZCOAWWL_20	0.01	1.5	200	0.5	20	aphA	99	99	1236	aphA	0.00505	0.316	0.295	0.523	0.498	0.0748	bad-chisq
HWCRAZCOAWWL_21	0.01	1.5	200	0.5	21	aphA	99	99	1236	aphA	0.00505	0.316	0.337	0.479	0.498	0.0686	bad-chisq
HWCRAZCOAWWL_22	0.01	1.5	200	0.5	22	aphA	99	99	1236	aphA	0.00505	0.316	0.315	0.506	0.502	0.0717	bad-chisq
HWCRAZCOAWWL_23	0.01	1.5	200	0.5	23	aphA	99	99	1236	aphA	0.00508	0.319	0.321	0.5	0.503	0.0711	bad-chisq
HWCRAZCOAWWL_24	0.01	1.5	200	0.5	24	aphA	99	99	1236	aphA	0.00505	0.316	0.319	0.503	0.503	0.0712	bad-chisq
HWCRAZCOAWWL_25	0.01	1.5	200	0.5	25	aphA	99	99	1236	aphA	0.00508	0.319	0.321	0.5	0.503	0.0711	bad-chisq
HWCRAZCOAWWL_26	0.01	1.5	200	0.5	26	aphA	99	99	1236	aphA	0.00508	0.314	0.316	0.505	0.503	0.0718	bad-chisq
HWCRAZCOAWWL_27	0.01	1.5	200	0.5	27	aphA	99	99	1236	aphA	0.00505	0.316	0.319	0.503	0.503	0.0712	bad-chisq
HWCRAZCOAWWL_28	0.01	1.5	200	0.5	28	aphA	99	99	1236	aphA	0.00508	0.314	0.316	0.505	0.503	0.0718	bad-chisq
HWCRAZCOAWWL_29	0.01	1.5	200	0.5	29	aphA	99	99	1236	aphA	0.00508	0.314	0.316	0.505	0.503	0.0718	bad-chisq
HWCRAZCOAWWL_30	0.01	1.5	200	0.5	30	aphA	99	99	1236	aphA	0.00505	0.316	0.319	0.503	0.503	0.0712	bad-chisq
HWCRAZCOAWWL_31	0.01	1.5	200	0.5	31	aphA	99	99	1236	aphA	0.00505	0.316	0.319	0.503	0.503	0.0712	bad-chisq
HWCRAZCOAWWL_32	0.01	1.5	200	0.5	32	aphA	99	99	1236	aphA	0.00508	0.314	0.319	0.501	0.502	0.0713	bad-chisq
HWCRAZCOAWWL_33	0.01	1.5	200	0.5	33	aphA	99	99	1236	aphA	0.00505	0.316	0.319	0.503	0.503	0.0712	bad-chisq
HWCRAZCOAWWL_34	0.01	1.5	200	0.5	34	aphA	99	99	1236	aphA	0.00508	0.314	0.316	0.505	0.503	0.0718	bad-chisq
HWCRAZCOAWWL_35	0.01	1.5	200	0.5	35	aphA	99	99	1236	aphA	0.00508	0.319	0.321	0.5	0.503	0.0711	bad-chisq
HWCRAZCOAWWL_36	0.01	1.5	200	0.5	36	aphA	99	99	1236	aphA	0.00508	0.319	0.321	0.5	0.503	0.0711	bad-chisq
HWCRAZCOAWWL_37	0.01	1.5	200	0.5	37	aphA	99	99	1236	aphA	0.00505	0.316	0.317	0.504	0.502	0.0714	bad-chisq
HWCRAZCOAWWL_38	0.01	1.5	200	0.5	38	aphA	99	99	1236	aphA	0.00505	0.316	0.319	0.503	0.503	0.0712	bad-chisq
HWCRAZCOAWWL_39	0.01	1.5	200	0.5	39	aphA	99	99	1236	aphA	0.00505	0.316	0.319	0.503	0.503	0.0712	bad-chisq
HWCRAZCOAWWL_40	0.01	1.5	200	0.5	40	aphA	99	99	1236	aphA	0.00508	0.314	0.307	0.511	0.499	0.0732	bad-chisq
HWCRAZCOAWWL_41	0.01	1.5	200	0.5	41	aphA	99	99	1236	aphA	0.00508	0.319	0.321	0.5	0.503	0.0711	bad-chisq
HWCRAZCOAWWL_42	0.01	1.5	200	0.5	42	aphA	99	99	1236	aphA	0.00505	0.316	0.303	0.516	0.499	0.0736	bad-chisq
HWCRAZCOAWWL_43	0.01	1.5	200	0.5	43	aphA	99	99	1236	aphA	0.00505	0.316	0.319	0.503	0.503	0.0712	bad-chisq
HWCRAZCOAWWL_44	0.01	1.5	200	0.5	44	aphA	99	99	1236	aphA	0.00505	0.316	0.319	0.503	0.503	0.0712	bad-chisq
HWCRAZCOAWWL_45	0.01	1.5	200	0.5	45	aphA	99	99	1236	aphA	0.00508	0.314	0.316	0.505	0.503	0.0718	bad-chisq
HWCRAZCOAWWL_46	0.01	1.5	200	0.5	46	aphA	99	99	1236	aphA	0.00505	0.316	0.319	0.503	0.503	0.0712	bad-chisq
HWCRAZCOAWWL_47	0.01	1.5	200	0.5	47	aphA	99	99	1236	aphA	0.00508	0.314	0.316	0.505	0.503	0.0718	bad-chisq
HWCRAZCOAWWL_48	0.01	1.5	200	0.5	48	aphA	99	99	1236	aphA	0.00505	0.316	0.319	0.503	0.503	0.0712	bad-chisq
HWCRAZCOAWWL_49	0.01	1.5	200	0.5	49	aphA	99	99	1236	aphA	0.00505	0.316	0.319	0.503	0.503	0.0712	bad-chisq
HWCRAZCOAWWL_50	0.01	1.5	200	0.5	50	aphA	99	99	1236	aphA	0.00505	0.316	0.32	0.5	0.502	0.071	bad-chisq
DLKDKOLLXODT_1	0.01	1.5	300	0.5	1	aphA	149	149	1136	aphA	0.00671	1					bad-chisq,pre-filtering-failed
DLKDKOLLXODT_2	0.01	1.5	300	0.5	2	aphA	149	149	1136	aphA	0.00671	1					pre-filtering-failed,bad-chisq
DLKDKOLLXODT_3	0.01	1.5	300	0.5	3	aphA	149	149	1136	aphA	0.00671	1					bad-chisq,pre-filtering-failed
DLKDKOLLXODT_4	0.01	1.5	300	0.5	4	aphA	149	149	1136	aphA	0.00673	0.996	0.965	0.0155	0.354	0.00254	bad-chisq
DLKDKOLLXODT_5	0.01	1.5	300	0.5	5	aphA	149	149	1136	aphA	0.00673	0.996	0.996	-0.00169	0.356	0.000277	bad-chisq
DLKDKOLLXODT_6	0.01	1.5	300	0.5	6	aphA	149	149	1136	aphA	0.00671	1					bad-chisq,pre-filtering-failed
DLKDKOLLXODT_7	0.01	1.5	300	0.5	7	aphA	149	149	1136	aphA	0.00671	1					bad-chisq,pre-filtering-failed
DLKDKOLLXODT_8	0.01	1.5	300	0.5	8	aphA	149	149	1136	aphA	0.00673	0.996	0.975	-0.0113	0.355	0.00186	bad-chisq
DLKDKOLLXODT_9	0.01	1.5	300	0.5	9	aphA	149	149	1136	aphA	0.00673	0.996	0.996	-0.00169	0.356	0.000277	bad-chisq
DLKDKOLLXODT_10	0.01	1.5	300	0.5	10	aphA	149	149	1136	aphA	0.00673	0.996	0.996	-0.00169	0.356	0.000277	bad-chisq
DLKDKOLLXODT_11	0.01	1.5	300	0.5	11	aphA	149	149	1136	aphA	0.00673	0.996	0.982	-0.00792	0.355	0.0013	bad-chisq
DLKDKOLLXODT_12	0.01	1.5	300	0.5	12	aphA	149	149	1136	aphA	0.00673	0.996	0.996	-0.00169	0.356	0.000277	bad-chisq
DLKDKOLLXODT_13	0.01	1.5	300	0.5	13	aphA	149	149	1136	aphA	0.00673	0.996	0.996	-0.00169	0.356	0.000277	bad-chisq
DLKDKOLLXODT_14	0.01	1.5	300	0.5	14	aphA	149	149	1136	aphA	0.00671	1					pre-filtering-failed,bad-chisq
DLKDKOLLXODT_15	0.01	1.5	300	0.5	15	aphA	149	149	1136	aphA	0.00673	0.996	0.996	0.00169	0.356	0.000277	bad-chisq
DLKDKOLLXODT_16	0.01	1.5	300	0.5	16	aphA	149	149	1136	aphA	0.00671	1					pre-filtering-failed,bad-chisq
DLKDKOLLXODT_17	0.01	1.5	300	0.5	17	aphA	149	149	1136	aphA	0.00673	0.996	0.996	0.00169	0.356	0.000277	bad-chisq
DLKDKOLLXODT_18	0.01	1.5	300	0.5	18	aphA	149	149	1136	aphA	0.00673	0.996	0.996	0.00169	0.356	0.000277	bad-chisq
DLKDKOLLXODT_19	0.01	1.5	300	0.5	19	aphA	149	149	1136	aphA	0.00673	0.996	0.996	0.00169	0.356	0.000277	bad-chisq
DLKDKOLLXODT_20	0.01	1.5	300	0.5	20	aphA	149	149	1136	aphA	0.00673	0.996	0.996	0.00169	0.356	0.000277	bad-chisq
DLKDKOLLXODT_21	0.01	1.5	300	0.5	21	aphA	149	149	1136	aphA	0.00671	1					bad-chisq,pre-filtering-failed
DLKDKOLLXODT_22	0.01	1.5	300	0.5	22	aphA	149	149	1136	aphA	0.00671	1					pre-filtering-failed,bad-chisq
DLKDKOLLXODT_23	0.01	1.5	300	0.5	23	aphA	149	149	1136	aphA	0.00671	1					pre-filtering-failed,bad-chisq
DLKDKOLLXODT_24	0.01	1.5	300	0.5	24	aphA	149	149	1136	aphA	0.00671	1					bad-chisq,pre-filtering-failed
DLKDKOLLXODT_25	0.01	1.5	300	0.5	25	aphA	149	149	1136	aphA	0.00673	0.996	0.992	0.00354	0.355	0.000579	bad-chisq
DLKDKOLLXODT_26	0.01	1.5	300	0.5	26	aphA	149	149	1136	aphA	0.00673	0.996	0.988	0.00533	0.356	0.000872	bad-chisq
DLKDKOLLXODT_27	0.01	1.5	300	0.5	27	aphA	149	149	1136	aphA	0.00671	1					bad-chisq,pre-filtering-failed
DLKDKOLLXODT_28	0.01	1.5	300	0.5	28	aphA	149	149	1136	aphA	0.00671	1					pre-filtering-failed,bad-chisq
DLKDKOLLXODT_29	0.01	1.5	300	0.5	29	aphA	149	149	1136	aphA	0.00671	1					bad-chisq,pre-filtering-failed
DLKDKOLLXODT_30	0.01	1.5	300	0.5	30	aphA	149	149	1136	aphA	0.00671	1					bad-chisq,pre-filtering-failed
DLKDKOLLXODT_31	0.01	1.5	300	0.5	31	aphA	149	149	1136	aphA	0.00671	1					pre-filtering-failed,bad-chisq
DLKDKOLLXODT_32	0.01	1.5	300	0.5	32	aphA	149	149	1136	aphA	0.00673	0.996	0.999	-0.000234	0.356	3.82e-05	bad-chisq
DLKDKOLLXODT_33	0.01	1.5	300	0.5	33	aphA	149	149	1136	aphA	0.00673	0.996	0.976	-0.0108	0.354	0.00177	bad-chisq
DLKDKOLLXODT_34	0.01	1.5	300	0.5	34	aphA	149	149	1136	aphA	0.00673	0.996	0.987	0.00587	0.355	0.000961	bad-chisq
DLKDKOLLXODT_35	0.01	1.5	300	0.5	35	aphA	149	149	1136	aphA	0.00673	0.996	0.996	-0.00169	0.356	0.000277	bad-chisq
DLKDKOLLXODT_36	0.01	1.5	300	0.5	36	aphA	149	149	1136	aphA	0.00671	1					pre-filtering-failed,bad-chisq
DLKDKOLLXODT_37	0.01	1.5	300	0.5	37	aphA	149	149	1136	aphA	0.00671	1					bad-chisq,pre-filtering-failed
DLKDKOLLXODT_38	0.01	1.5	300	0.5	38	aphA	149	149	1136	aphA	0.00671	1					pre-filtering-failed,bad-chisq
DLKDKOLLXODT_39	0.01	1.5	300	0.5	39	aphA	149	149	1136	aphA	0.00671	1					bad-chisq,pre-filtering-failed
DLKDKOLLXODT_40	0.01	1.5	300	0.5	40	aphA	149	149	1136	aphA	0.00671	1					bad-chisq,pre-filtering-failed
DLKDKOLLXODT_41	0.01	1.5	300	0.5	41	aphA	149	149	1136	aphA	0.00673	0.996	0.989	0.00484	0.356	0.000792	bad-chisq
DLKDKOLLXODT_42	0.01	1.5	300	0.5	42	aphA	149	149	1136	aphA	0.00673	0.996	0.996	0.00169	0.356	0.000277	bad-chisq
DLKDKOLLXODT_43	0.01	1.5	300	0.5	43	aphA	149	149	1136	aphA	0.00673	0.996	0.923	0.0339	0.352	0.0056	bad-chisq
DLKDKOLLXODT_44	0.01	1.5	300	0.5	44	aphA	149	149	1136	aphA	0.00671	1					pre-filtering-failed,bad-chisq
DLKDKOLLXODT_45	0.01	1.5	300	0.5	45	aphA	149	149	1136	aphA	0.00673	0.996	0.996	0.00169	0.356	0.000277	bad-chisq
DLKDKOLLXODT_46	0.01	1.5	300	0.5	46	aphA	149	149	1136	aphA	0.00671	1					bad-chisq,pre-filtering-failed
DLKDKOLLXODT_47	0.01	1.5	300	0.5	47	aphA	149	149	1136	aphA	0.00673	0.996	0.966	-0.0152	0.354	0.0025	bad-chisq
DLKDKOLLXODT_48	0.01	1.5	300	0.5	48	aphA	149	149	1136	aphA	0.00673	0.996	0.996	-0.00169	0.356	0.000277	bad-chisq
DLKDKOLLXODT_49	0.01	1.5	300	0.5	49	aphA	149	149	1136	aphA	0.00673	0.996	0.996	-0.00169	0.356	0.000277	bad-chisq
DLKDKOLLXODT_50	0.01	1.5	300	0.5	50	aphA	149	149	1136	aphA	0.00673	0.996	0.965	0.0153	0.354	0.00252	bad-chisq
SIMSETBOBGNZ_1	0.01	1.5	400	0.5	1	aphA	199	199	1036	aphA	0.00756	0.565	0.566	0.167	0.29	0.0289	bad-chisq
SIMSETBOBGNZ_2	0.01	1.5	400	0.5	2	aphA	199	199	1036	aphA	0.00756	0.559	0.56	0.169	0.29	0.0293	bad-chisq
SIMSETBOBGNZ_3	0.01	1.5	400	0.5	3	aphA	199	199	1036	aphA	0.00756	0.559	0.56	0.169	0.29	0.0293	bad-chisq
SIMSETBOBGNZ_4	0.01	1.5	400	0.5	4	aphA	199	199	1036	aphA	0.00756	0.559	0.583	0.159	0.29	0.0277	bad-chisq
SIMSETBOBGNZ_5	0.01	1.5	400	0.5	5	aphA	199	199	1036	aphA	0.00756	0.565	0.566	0.167	0.29	0.0289	bad-chisq
SIMSETBOBGNZ_6	0.01	1.5	400	0.5	6	aphA	199	199	1036	aphA	0.00754	0.562	0.591	0.156	0.29	0.027	bad-chisq
SIMSETBOBGNZ_7	0.01	1.5	400	0.5	7	aphA	199	199	1036	aphA	0.00756	0.559	0.56	0.169	0.29	0.0293	bad-chisq
SIMSETBOBGNZ_8	0.01	1.5	400	0.5	8	aphA	199	199	1036	aphA	0.00754	0.562	0.563	0.168	0.29	0.029	bad-chisq
SIMSETBOBGNZ_9	0.01	1.5	400	0.5	9	aphA	199	199	1036	aphA	0.00754	0.562	0.563	0.168	0.29	0.029	bad-chisq
SIMSETBOBGNZ_10	0.01	1.5	400	0.5	10	aphA	199	199	1036	aphA	0.00756	0.559	0.594	0.154	0.289	0.0269	bad-chisq
SIMSETBOBGNZ_11	0.01	1.5	400	0.5	11	aphA	199	199	1036	aphA	0.00756	0.565	0.566	0.167	0.29	0.0289	bad-chisq
SIMSETBOBGNZ_12	0.01	1.5	400	0.5	12	aphA	199	199	1036	aphA	0.00756	0.559	0.56	0.169	0.29	0.0293	bad-chisq
SIMSETBOBGNZ_13	0.01	1.5	400	0.5	13	aphA	199	199	1036	aphA	0.00754	0.562	0.591	0.155	0.289	0.027	bad-chisq
SIMSETBOBGNZ_14	0.01	1.5	400	0.5	14	aphA	199	199	1036	aphA	0.00756	0.565	0.547	0.175	0.29	0.0303	bad-chisq
SIMSETBOBGNZ_15	0.01	1.5	400	0.5	15	aphA	199	199	1036	aphA	0.00756	0.565	0.549	0.174	0.29	0.0302	bad-chisq
SIMSETBOBGNZ_16	0.01	1.5	400	0.5	16	aphA	199	199	1036	aphA	0.00756	0.559	0.56	0.169	0.29	0.0293	bad-chisq
SIMSETBOBGNZ_17	0.01	1.5	400	0.5	17	aphA	199	199	1036	aphA	0.00756	0.565	0.566	0.167	0.29	0.0289	bad-chisq
SIMSETBOBGNZ_18	0.01	1.5	400	0.5	18	aphA	199	199	1036	aphA	0.00756	0.559	0.557	0.171	0.29	0.0296	bad-chisq
SIMSETBOBGNZ_19	0.01	1.5	400	0.5	19	aphA	199	199	1036	aphA	0.00754	0.562	0.563	0.168	0.29	0.029	bad-chisq
SIMSETBOBGNZ_20	0.01	1.5	400	0.5	20	aphA	199	199	1036	aphA	0.00754	0.562	0.563	0.168	0.29	0.029	bad-chisq
SIMSETBOBGNZ_21	0.01	1.5	400	0.5	21	aphA	199	199	1036	aphA	0.00756	0.565	0.566	0.167	0.29	0.0289	bad-chisq
SIMSETBOBGNZ_22	0.01	1.5	400	0.5	22	aphA	199	199	1036	aphA	0.00754	0.562	0.586	0.158	0.29	0.0274	bad-chisq
SIMSETBOBGNZ_23	0.01	1.5	400	0.5	23	aphA	199	199	1036	aphA	0.00754	0.562	0.563	0.168	0.29	0.029	bad-chisq
SIMSETBOBGNZ_24	0.01	1.5	400	0.5	24	aphA	199	199	1036	aphA	0.00756	0.559	0.56	0.169	0.29	0.0293	bad-chisq
SIMSETBOBGNZ_25	0.01	1.5	400	0.5	25	aphA	199	199	1036	aphA	0.00756	0.565	0.574	0.163	0.29	0.0283	bad-chisq
SIMSETBOBGNZ_26	0.01	1.5	400	0.5	26	aphA	199	199	1036	aphA	0.00756	0.559	0.56	0.169	0.29	0.0293	bad-chisq
SIMSETBOBGNZ_27	0.01	1.5	400	0.5	27	aphA	199	199	1036	aphA	0.00754	0.562	0.563	0.168	0.29	0.029	bad-chisq
SIMSETBOBGNZ_28	0.01	1.5	400	0.5	28	aphA	199	199	1036	aphA	0.00756	0.565	0.582	0.16	0.29	0.0277	bad-chisq
SIMSETBOBGNZ_29	0.01	1.5	400	0.5	29	aphA	199	199	1036	aphA	0.00756	0.559	0.561	0.169	0.29	0.0293	bad-chisq
SIMSETBOBGNZ_30	0.01	1.5	400	0.5	30	aphA	199	199	1036	aphA	0.00754	0.562	0.563	0.168	0.29	0.029	bad-chisq
SIMSETBOBGNZ_31	0.01	1.5	400	0.5	31	aphA	199	199	1036	aphA	0.00756	0.559	0.56	0.169	0.29	0.0293	bad-chisq
SIMSETBOBGNZ_32	0.01	1.5	400	0.5	32	aphA	199	199	1036	aphA	0.00756	0.565	0.566	0.167	0.29	0.0289	bad-chisq
SIMSETBOBGNZ_33	0.01	1.5	400	0.5	33	aphA	199	199	1036	aphA	0.00754	0.562	0.563	0.168	0.29	0.029	bad-chisq
SIMSETBOBGNZ_34	0.01	1.5	400	0.5	34	aphA	199	199	1036	aphA	0.00754	0.562	0.572	0.164	0.29	0.0284	bad-chisq
SIMSETBOBGNZ_35	0.01	1.5	400	0.5	35	aphA	199	199	1036	aphA	0.00756	0.565	0.566	0.167	0.29	0.0289	bad-chisq
SIMSETBOBGNZ_36	0.01	1.5	400	0.5	36	aphA	199	199	1036	aphA	0.00756	0.565	0.566	0.167	0.29	0.0289	bad-chisq
SIMSETBOBGNZ_37	0.01	1.5	400	0.5	37	aphA	199	199	1036	aphA	0.00754	0.562	0.548	0.174	0.29	0.0302	bad-chisq
SIMSETBOBGNZ_38	0.01	1.5	400	0.5	38	aphA	199	199	1036	aphA	0.00754	0.562	0.582	0.156	0.283	0.0276	bad-chisq
SIMSETBOBGNZ_39	0.01	1.5	400	0.5	39	aphA	199	199	1036	aphA	0.00754	0.562	0.563	0.168	0.29	0.029	bad-chisq
SIMSETBOBGNZ_40	0.01	1.5	400	0.5	40	aphA	199	199	1036	aphA	0.00754	0.562	0.564	0.168	0.29	0.029	bad-chisq
SIMSETBOBGNZ_41	0.01	1.5	400	0.5	41	aphA	199	199	1036	aphA	0.00754	0.562	0.563	0.168	0.29	0.029	bad-chisq
SIMSETBOBGNZ_42	0.01	1.5	400	0.5	42	aphA	199	199	1036	aphA	0.00756	0.559	0.56	0.169	0.29	0.0293	bad-chisq
SIMSETBOBGNZ_43	0.01	1.5	400	0.5	43	aphA	199	199	1036	aphA	0.00756	0.559	0.56	0.169	0.29	0.0293	bad-chisq
SIMSETBOBGNZ_44	0.01	1.5	400	0.5	44	aphA	199	199	1036	aphA	0.00756	0.565	0.543	0.176	0.29	0.0306	bad-chisq
SIMSETBOBGNZ_45	0.01	1.5	400	0.5	45	aphA	199	199	1036	aphA	0.00756	0.565	0.566	0.167	0.29	0.0289	bad-chisq
SIMSETBOBGNZ_46	0.01	1.5	400	0.5	46	aphA	199	199	1036	aphA	0.00756	0.559	0.56	0.169	0.29	0.0293	bad-chisq
SIMSETBOBGNZ_47	0.01	1.5	400	0.5	47	aphA	199	199	1036	aphA	0.00756	0.559	0.56	0.169	0.29	0.0293	bad-chisq
SIMSETBOBGNZ_48	0.01	1.5	400	0.5	48	aphA	199	199	1036	aphA	0.00756	0.559	0.56	0.169	0.29	0.0293	bad-chisq
SIMSETBOBGNZ_49	0.01	1.5	400	0.5	49	aphA	199	199	1036	aphA	0.00756	0.559	0.56	0.169	0.29	0.0293	bad-chisq
SIMSETBOBGNZ_50	0.01	1.5	400	0.5	50	aphA	199	199	1036	aphA	0.00756	0.565	0.566	0.167	0.29	0.0289	bad-chisq
SHEQRMENHXVL_1	0.01	1.5	500	0.5	1	aphA	249	249	936	aphA	0.00805	0.997	0.947	0.0167	0.251	0.00299	bad-chisq
SHEQRMENHXVL_2	0.01	1.5	500	0.5	2	aphA	249	249	936	aphA	0.00805	0.997	0.997	-0.00101	0.252	0.000181	bad-chisq
SHEQRMENHXVL_3	0.01	1.5	500	0.5	3	aphA	249	249	936	aphA	0.00805	0.997	0.996	-0.00137	0.251	0.000245	bad-chisq
SHEQRMENHXVL_4	0.01	1.5	500	0.5	4	aphA	249	249	936	aphA	0.00805	0.997	0.997	0.00101	0.252	0.000181	bad-chisq
SHEQRMENHXVL_5	0.01	1.5	500	0.5	5	aphA	249	249	936	aphA	0.00803	1					bad-chisq,pre-filtering-failed
SHEQRMENHXVL_6	0.01	1.5	500	0.5	6	aphA	249	249	936	aphA	0.00805	0.997	0.979	-0.00673	0.251	0.0012	bad-chisq
SHEQRMENHXVL_7	0.01	1.5	500	0.5	7	aphA	249	249	936	aphA	0.00805	0.997	0.987	0.00422	0.251	0.000755	bad-chisq
SHEQRMENHXVL_8	0.01	1.5	500	0.5	8	aphA	249	249	936	aphA	0.00805	0.997	0.947	-0.0165	0.25	0.00296	bad-chisq
SHEQRMENHXVL_9	0.01	1.5	500	0.5	9	aphA	249	249	936	aphA	0.00805	0.997	0.997	0.00101	0.252	0.000181	bad-chisq
SHEQRMENHXVL_10	0.01	1.5	500	0.5	10	aphA	249	249	936	aphA	0.00805	0.997	0.997	-0.00106	0.251	0.00019	bad-chisq
SHEQRMENHXVL_11	0.01	1.5	500	0.5	11	aphA	249	249	936	aphA	0.00803	1					bad-chisq,pre-filtering-failed
SHEQRMENHXVL_12	0.01	1.5	500	0.5	12	aphA	249	249	936	aphA	0.00805	0.997	0.997	-0.00101	0.252	0.000181	bad-chisq
SHEQRMENHXVL_13	0.01	1.5	500	0.5	13	aphA	249	249	936	aphA	0.00805	0.997	0.983	-0.00531	0.251	0.000951	bad-chisq
SHEQRMENHXVL_14	0.01	1.5	500	0.5	14	aphA	249	249	936	aphA	0.00805	0.997	0.997	-0.00101	0.252	0.000181	bad-chisq
SHEQRMENHXVL_15	0.01	1.5	500	0.5	15	aphA	249	249	936	aphA	0.00805	0.997	0.997	-0.00101	0.252	0.000181	bad-chisq
SHEQRMENHXVL_16	0.01	1.5	500	0.5	16	aphA	249	249	936	aphA	0.00805	0.997	0.997	0.00101	0.252	0.000181	bad-chisq
SHEQRMENHXVL_17	0.01	1.5	500	0.5	17	aphA	249	249	936	aphA	0.00803	1					bad-chisq,pre-filtering-failed
SHEQRMENHXVL_18	0.01	1.5	500	0.5	18	aphA	249	249	936	aphA	0.00805	0.997	0.997	0.00101	0.252	0.000181	bad-chisq
SHEQRMENHXVL_19	0.01	1.5	500	0.5	19	aphA	249	249	936	aphA	0.00805	0.997	0.997	-0.00101	0.252	0.000181	bad-chisq
SHEQRMENHXVL_20	0.01	1.5	500	0.5	20	aphA	249	249	936	aphA	0.00805	0.997	0.967	0.0103	0.251	0.00185	bad-chisq
SHEQRMENHXVL_21	0.01	1.5	500	0.5	21	aphA	249	249	936	aphA	0.00805	0.997	0.997	0.00101	0.252	0.000181	bad-chisq
SHEQRMENHXVL_22	0.01	1.5	500	0.5	22	aphA	249	249	936	aphA	0.00805	0.997	0.997	-0.00101	0.252	0.000181	bad-chisq
SHEQRMENHXVL_23	0.01	1.5	500	0.5	23	aphA	249	249	936	aphA	0.00805	0.997	0.997	-0.00101	0.252	0.000181	bad-chisq
SHEQRMENHXVL_24	0.01	1.5	500	0.5	24	aphA	249	249	936	aphA	0.00803	1					bad-chisq,pre-filtering-failed
SHEQRMENHXVL_25	0.01	1.5	500	0.5	25	aphA	249	249	936	aphA	0.00805	0.997	0.997	-0.00101	0.252	0.000181	bad-chisq
SHEQRMENHXVL_26	0.01	1.5	500	0.5	26	aphA	249	249	936	aphA	0.00803	1					bad-chisq,pre-filtering-failed
SHEQRMENHXVL_27	0.01	1.5	500	0.5	27	aphA	249	249	936	aphA	0.00805	0.997	0.997	-0.00101	0.252	0.000181	bad-chisq
SHEQRMENHXVL_28	0.01	1.5	500	0.5	28	aphA	249	249	936	aphA	0.00805	0.997	0.947	-0.0168	0.251	0.00301	bad-chisq
SHEQRMENHXVL_29	0.01	1.5	500	0.5	29	aphA	249	249	936	aphA	0.00805	0.997	0.997	-0.00101	0.252	0.000181	bad-chisq
SHEQRMENHXVL_30	0.01	1.5	500	0.5	30	aphA	249	249	936	aphA	0.00805	0.997	0.997	-0.00101	0.252	0.000181	bad-chisq
SHEQRMENHXVL_31	0.01	1.5	500	0.5	31	aphA	249	249	936	aphA	0.00805	0.997	0.997	0.00101	0.252	0.000181	bad-chisq
SHEQRMENHXVL_32	0.01	1.5	500	0.5	32	aphA	249	249	936	aphA	0.00805	0.997	0.997	-0.00101	0.252	0.000181	bad-chisq
SHEQRMENHXVL_33	0.01	1.5	500	0.5	33	aphA	249	249	936	aphA	0.00803	1					pre-filtering-failed,bad-chisq
SHEQRMENHXVL_34	0.01	1.5	500	0.5	34	aphA	249	249	936	aphA	0.00805	0.997	0.997	-0.00101	0.252	0.000181	bad-chisq
SHEQRMENHXVL_35	0.01	1.5	500	0.5	35	aphA	249	249	936	aphA	0.00805	0.997	0.997	0.00101	0.252	0.000181	bad-chisq
SHEQRMENHXVL_36	0.01	1.5	500	0.5	36	aphA	249	249	936	aphA	0.00805	0.997	0.997	-0.00101	0.252	0.000181	bad-chisq
SHEQRMENHXVL_37	0.01	1.5	500	0.5	37	aphA	249	249	936	aphA	0.00805	0.997	0.997	-0.00101	0.252	0.000181	bad-chisq
SHEQRMENHXVL_38	0.01	1.5	500	0.5	38	aphA	249	249	936	aphA	0.00805	0.997	0.997	0.00101	0.252	0.000181	bad-chisq
SHEQRMENHXVL_39	0.01	1.5	500	0.5	39	aphA	249	249	936	aphA	0.00805	0.997	0.998	-0.00054	0.252	9.65e-05	bad-chisq
SHEQRMENHXVL_40	0.01	1.5	500	0.5	40	aphA	249	249	936	aphA	0.00805	0.997	0.997	-0.00101	0.252	0.000181	bad-chisq
SHEQRMENHXVL_41	0.01	1.5	500	0.5	41	aphA	249	249	936	aphA	0.00805	0.997	0.982	-0.00569	0.251	0.00102	bad-chisq
SHEQRMENHXVL_42	0.01	1.5	500	0.5	42	aphA	249	249	936	aphA	0.00805	0.997	0.997	0.00101	0.252	0.000181	bad-chisq
SHEQRMENHXVL_43	0.01	1.5	500	0.5	43	aphA	249	249	936	aphA	0.00805	0.997	0.997	-0.00101	0.252	0.000181	bad-chisq
SHEQRMENHXVL_44	0.01	1.5	500	0.5	44	aphA	249	249	936	aphA	0.00803	1					pre-filtering-failed,bad-chisq
SHEQRMENHXVL_45	0.01	1.5	500	0.5	45	aphA	249	249	936	aphA	0.00805	0.997	0.997	-0.00101	0.252	0.000181	bad-chisq
SHEQRMENHXVL_46	0.01	1.5	500	0.5	46	aphA	249	249	936	aphA	0.00805	0.997	0.997	-0.00101	0.252	0.000181	bad-chisq
SHEQRMENHXVL_47	0.01	1.5	500	0.5	47	aphA	249	249	936	aphA	0.00805	0.997	0.997	0.00101	0.252	0.000181	bad-chisq
SHEQRMENHXVL_48	0.01	1.5	500	0.5	48	aphA	249	249	936	aphA	0.00805	0.997	0.997	-0.000959	0.252	0.000171	bad-chisq
SHEQRMENHXVL_49	0.01	1.5	500	0.5	49	aphA	249	249	936	aphA	0.00805	0.997	0.997	0.00101	0.252	0.000181	bad-chisq
SHEQRMENHXVL_50	0.01	1.5	500	0.5	50	aphA	249	249	936	aphA	0.00805	0.997	0.974	0.00834	0.251	0.00149	bad-chisq
MTKRVEOGPDWS_1	0.01	1.5	600	0.5	1	aphA	299	299	836	aphA	0.00838	0.651	0.651	0.102	0.225	0.0185	bad-chisq
MTKRVEOGPDWS_2	0.01	1.5	600	0.5	2	aphA	299	299	836	aphA	0.00838	0.651	0.66	0.0991	0.225	0.0181	bad-chisq
MTKRVEOGPDWS_3	0.01	1.5	600	0.5	3	aphA	299	299	836	aphA	0.00838	0.651	0.651	0.102	0.225	0.0185	bad-chisq
MTKRVEOGPDWS_4	0.01	1.5	600	0.5	4	aphA	299	299	836	aphA	0.00838	0.656	0.657	0.1	0.225	0.0182	bad-chisq
MTKRVEOGPDWS_5	0.01	1.5	600	0.5	5	aphA	299	299	836	aphA	0.00838	0.651	0.651	0.102	0.225	0.0185	bad-chisq
MTKRVEOGPDWS_6	0.01	1.5	600	0.5	6	aphA	299	299	836	aphA	0.00838	0.656	0.657	0.1	0.225	0.0182	bad-chisq
MTKRVEOGPDWS_7	0.01	1.5	600	0.5	7	aphA	299	299	836	aphA	0.00838	0.651	0.651	0.102	0.225	0.0185	bad-chisq
MTKRVEOGPDWS_8	0.01	1.5	600	0.5	8	aphA	299	299	836	aphA	0.00838	0.656	0.657	0.1	0.225	0.0182	bad-chisq
MTKRVEOGPDWS_9	0.01	1.5	600	0.5	9	aphA	299	299	836	aphA	0.00838	0.656	0.657	0.1	0.225	0.0182	bad-chisq
MTKRVEOGPDWS_10	0.01	1.5	600	0.5	10	aphA	299	299	836	aphA	0.00838	0.651	0.627	0.109	0.225	0.0199	bad-chisq
MTKRVEOGPDWS_11	0.01	1.5	600	0.5	11	aphA	299	299	836	aphA	0.00838	0.656	0.657	0.1	0.225	0.0182	bad-chisq
MTKRVEOGPDWS_12	0.01	1.5	600	0.5	12	aphA	299	299	836	aphA	0.00838	0.651	0.651	0.102	0.225	0.0185	bad-chisq
MTKRVEOGPDWS_13	0.01	1.5	600	0.5	13	aphA	299	299	836	aphA	0.00838	0.656	0.657	0.1	0.225	0.0182	bad-chisq
MTKRVEOGPDWS_14	0.01	1.5	600	0.5	14	aphA	299	299	836	aphA	0.00838	0.656	0.657	0.1	0.225	0.0182	bad-chisq
MTKRVEOGPDWS_15	0.01	1.5	600	0.5	15	aphA	299	299	836	aphA	0.00838	0.651	0.659	0.0991	0.225	0.0181	bad-chisq
MTKRVEOGPDWS_16	0.01	1.5	600	0.5	16	aphA	299	299	836	aphA	0.00838	0.651	0.651	0.102	0.225	0.0185	bad-chisq
MTKRVEOGPDWS_17	0.01	1.5	600	0.5	17	aphA	299	299	836	aphA	0.00838	0.651	0.651	0.102	0.225	0.0185	bad-chisq
MTKRVEOGPDWS_18	0.01	1.5	600	0.5	18	aphA	299	299	836	aphA	0.00838	0.656	0.657	0.1	0.225	0.0182	bad-chisq
MTKRVEOGPDWS_19	0.01	1.5	600	0.5	19	aphA	299	299	836	aphA	0.00838	0.656	0.657	0.1	0.225	0.0182	bad-chisq
MTKRVEOGPDWS_20	0.01	1.5	600	0.5	20	aphA	299	299	836	aphA	0.00838	0.656	0.632	0.108	0.225	0.0196	bad-chisq
MTKRVEOGPDWS_21	0.01	1.5	600	0.5	21	aphA	299	299	836	aphA	0.00838	0.656	0.646	0.103	0.225	0.0188	bad-chisq
MTKRVEOGPDWS_22	0.01	1.5	600	0.5	22	aphA	299	299	836	aphA	0.00838	0.651	0.651	0.102	0.225	0.0185	bad-chisq
MTKRVEOGPDWS_23	0.01	1.5	600	0.5	23	aphA	299	299	836	aphA	0.00838	0.651	0.651	0.102	0.225	0.0185	bad-chisq
MTKRVEOGPDWS_24	0.01	1.5	600	0.5	24	aphA	299	299	836	aphA	0.00838	0.656	0.637	0.106	0.225	0.0194	bad-chisq
MTKRVEOGPDWS_25	0.01	1.5	600	0.5	25	aphA	299	299	836	aphA	0.00838	0.651	0.651	0.102	0.225	0.0185	bad-chisq
MTKRVEOGPDWS_26	0.01	1.5	600	0.5	26	aphA	299	299	836	aphA	0.00838	0.651	0.651	0.102	0.225	0.0185	bad-chisq
MTKRVEOGPDWS_27	0.01	1.5	600	0.5	27	aphA	299	299	836	aphA	0.00838	0.656	0.683	0.0917	0.225	0.0167	bad-chisq
MTKRVEOGPDWS_28	0.01	1.5	600	0.5	28	aphA	299	299	836	aphA	0.00838	0.656	0.657	0.1	0.225	0.0182	bad-chisq
MTKRVEOGPDWS_29	0.01	1.5	600	0.5	29	aphA	299	299	836	aphA	0.00838	0.651	0.69	0.0891	0.224	0.0163	bad-chisq
MTKRVEOGPDWS_30	0.01	1.5	600	0.5	30	aphA	299	299	836	aphA	0.00838	0.656	0.657	0.1	0.225	0.0182	bad-chisq
MTKRVEOGPDWS_31	0.01	1.5	600	0.5	31	aphA	299	299	836	aphA	0.00838	0.651	0.651	0.102	0.225	0.0185	bad-chisq
MTKRVEOGPDWS_32	0.01	1.5	600	0.5	32	aphA	299	299	836	aphA	0.00838	0.656	0.657	0.1	0.225	0.0182	bad-chisq
MTKRVEOGPDWS_33	0.01	1.5	600	0.5	33	aphA	299	299	836	aphA	0.00838	0.651	0.651	0.102	0.225	0.0185	bad-chisq
MTKRVEOGPDWS_34	0.01	1.5	600	0.5	34	aphA	299	299	836	aphA	0.00838	0.656	0.661	0.0986	0.225	0.018	bad-chisq
MTKRVEOGPDWS_35	0.01	1.5	600	0.5	35	aphA	299	299	836	aphA	0.00838	0.656	0.657	0.1	0.225	0.0182	bad-chisq
MTKRVEOGPDWS_36	0.01	1.5	600	0.5	36	aphA	299	299	836	aphA	0.00838	0.656	0.692	0.0888	0.224	0.0163	bad-chisq
MTKRVEOGPDWS_37	0.01	1.5	600	0.5	37	aphA	299	299	836	aphA	0.00838	0.656	0.657	0.1	0.225	0.0182	bad-chisq
MTKRVEOGPDWS_38	0.01	1.5	600	0.5	38	aphA	299	299	836	aphA	0.00836	0.653	0.654	0.101	0.225	0.0184	bad-chisq
MTKRVEOGPDWS_39	0.01	1.5	600	0.5	39	aphA	299	299	836	aphA	0.00838	0.651	0.651	0.102	0.225	0.0185	bad-chisq
MTKRVEOGPDWS_40	0.01	1.5	600	0.5	40	aphA	299	299	836	aphA	0.00838	0.656	0.657	0.1	0.225	0.0182	bad-chisq
MTKRVEOGPDWS_41	0.01	1.5	600	0.5	41	aphA	299	299	836	aphA	0.00838	0.651	0.651	0.102	0.225	0.0185	bad-chisq
MTKRVEOGPDWS_42	0.01	1.5	600	0.5	42	aphA	299	299	836	aphA	0.00836	0.653	0.654	0.101	0.225	0.0184	bad-chisq
MTKRVEOGPDWS_43	0.01	1.5	600	0.5	43	aphA	299	299	836	aphA	0.00838	0.656	0.657	0.1	0.225	0.0182	bad-chisq
MTKRVEOGPDWS_44	0.01	1.5	600	0.5	44	aphA	299	299	836	aphA	0.00838	0.656	0.657	0.1	0.225	0.0182	bad-chisq
MTKRVEOGPDWS_45	0.01	1.5	600	0.5	45	aphA	299	299	836	aphA	0.00838	0.651	0.651	0.102	0.225	0.0185	bad-chisq
MTKRVEOGPDWS_46	0.01	1.5	600	0.5	46	aphA	299	299	836	aphA	0.00838	0.656	0.644	0.104	0.225	0.019	bad-chisq
MTKRVEOGPDWS_47	0.01	1.5	600	0.5	47	aphA	299	299	836	aphA	0.00838	0.656	0.596	0.119	0.224	0.0217	bad-chisq
MTKRVEOGPDWS_48	0.01	1.5	600	0.5	48	aphA	299	299	836	aphA	0.00838	0.651	0.651	0.102	0.225	0.0185	bad-chisq
MTKRVEOGPDWS_49	0.01	1.5	600	0.5	49	aphA	299	299	836	aphA	0.00838	0.651	0.651	0.102	0.225	0.0185	bad-chisq
MTKRVEOGPDWS_50	0.01	1.5	600	0.5	50	aphA	299	299	836	aphA	0.00838	0.656	0.657	0.1	0.225	0.0182	bad-chisq
ICUOEFLDUFZY_1	0.01	1.5	700	0.5	1	aphA	273	348	813	aphA	0.0113	0.477	0.477	0.134	0.189	0.0286	bad-chisq
ICUOEFLDUFZY_2	0.01	1.5	700	0.5	2	aphA	273	348	813	aphA	0.0113	0.482	0.483	0.133	0.189	0.0282	bad-chisq
ICUOEFLDUFZY_3	0.01	1.5	700	0.5	3	aphA	273	348	813	aphA	0.0113	0.482	0.474	0.135	0.189	0.0288	bad-chisq
ICUOEFLDUFZY_4	0.01	1.5	700	0.5	4	aphA	273	348	813	aphA	0.0113	0.477	0.455	0.141	0.189	0.0301	bad-chisq
ICUOEFLDUFZY_5	0.01	1.5	700	0.5	5	aphA	273	348	813	aphA	0.0113	0.477	0.477	0.134	0.189	0.0286	bad-chisq
ICUOEFLDUFZY_6	0.01	1.5	700	0.5	6	aphA	273	348	813	aphA	0.0113	0.477	0.477	0.134	0.189	0.0286	bad-chisq
ICUOEFLDUFZY_7	0.01	1.5	700	0.5	7	aphA	273	348	813	aphA	0.0113	0.477	0.477	0.134	0.189	0.0286	bad-chisq
ICUOEFLDUFZY_8	0.01	1.5	700	0.5	8	aphA	273	348	813	aphA	0.0113	0.482	0.492	0.13	0.189	0.0277	bad-chisq
ICUOEFLDUFZY_9	0.01	1.5	700	0.5	9	aphA	273	348	813	aphA	0.0113	0.482	0.493	0.13	0.189	0.0276	bad-chisq
ICUOEFLDUFZY_10	0.01	1.5	700	0.5	10	aphA	273	348	813	aphA	0.0113	0.482	0.483	0.133	0.189	0.0282	bad-chisq
ICUOEFLDUFZY_11	0.01	1.5	700	0.5	11	aphA	273	348	813	aphA	0.0113	0.482	0.483	0.133	0.189	0.0282	bad-chisq
ICUOEFLDUFZY_12	0.01	1.5	700	0.5	12	aphA	273	348	813	aphA	0.0113	0.482	0.469	0.137	0.189	0.0291	bad-chisq
ICUOEFLDUFZY_13	0.01	1.5	700	0.5	13	aphA	273	348	813	aphA	0.0113	0.477	0.477	0.134	0.189	0.0286	bad-chisq
ICUOEFLDUFZY_14	0.01	1.5	700	0.5	14	aphA	273	348	813	aphA	0.0113	0.477	0.477	0.134	0.189	0.0286	bad-chisq
ICUOEFLDUFZY_15	0.01	1.5	700	0.5	15	aphA	273	348	813	aphA	0.0113	0.477	0.477	0.134	0.189	0.0286	bad-chisq
ICUOEFLDUFZY_16	0.01	1.5	700	0.5	16	aphA	273	348	813	aphA	0.0113	0.477	0.477	0.134	0.189	0.0286	bad-chisq
ICUOEFLDUFZY_17	0.01	1.5	700	0.5	17	aphA	273	348	813	aphA	0.0113	0.477	0.477	0.134	0.189	0.0286	bad-chisq
ICUOEFLDUFZY_18	0.01	1.5	700	0.5	18	aphA	273	348	813	aphA	0.0113	0.482	0.516	0.123	0.189	0.0261	bad-chisq
ICUOEFLDUFZY_19	0.01	1.5	700	0.5	19	aphA	273	348	813	aphA	0.0113	0.477	0.477	0.134	0.189	0.0286	bad-chisq
ICUOEFLDUFZY_20	0.01	1.5	700	0.5	20	aphA	273	348	813	aphA	0.0113	0.482	0.483	0.133	0.189	0.0282	bad-chisq
ICUOEFLDUFZY_21	0.01	1.5	700	0.5	21	aphA	273	348	813	aphA	0.0113	0.477	0.477	0.134	0.189	0.0286	bad-chisq
ICUOEFLDUFZY_22	0.01	1.5	700	0.5	22	aphA	273	348	813	aphA	0.0113	0.482	0.497	0.128	0.189	0.0273	bad-chisq
ICUOEFLDUFZY_23	0.01	1.5	700	0.5	23	aphA	273	348	813	aphA	0.0113	0.477	0.468	0.137	0.189	0.0292	bad-chisq
ICUOEFLDUFZY_24	0.01	1.5	700	0.5	24	aphA	273	348	813	aphA	0.0113	0.482	0.483	0.133	0.189	0.0282	bad-chisq
ICUOEFLDUFZY_25	0.01	1.5	700	0.5	25	aphA	273	348	813	aphA	0.0113	0.482	0.47	0.136	0.189	0.0291	bad-chisq
ICUOEFLDUFZY_26	0.01	1.5	700	0.5	26	aphA	273	348	813	aphA	0.0113	0.482	0.483	0.133	0.189	0.0282	bad-chisq
ICUOEFLDUFZY_27	0.01	1.5	700	0.5	27	aphA	273	348	813	aphA	0.0113	0.477	0.477	0.134	0.189	0.0286	bad-chisq
ICUOEFLDUFZY_28	0.01	1.5	700	0.5	28	aphA	273	348	813	aphA	0.0113	0.477	0.477	0.134	0.189	0.0286	bad-chisq
ICUOEFLDUFZY_29	0.01	1.5	700	0.5	29	aphA	273	348	813	aphA	0.0113	0.477	0.491	0.13	0.189	0.0277	bad-chisq
ICUOEFLDUFZY_30	0.01	1.5	700	0.5	30	aphA	273	348	813	aphA	0.0113	0.482	0.483	0.133	0.189	0.0282	bad-chisq
ICUOEFLDUFZY_31	0.01	1.5	700	0.5	31	aphA	273	348	813	aphA	0.0113	0.482	0.483	0.133	0.189	0.0282	bad-chisq
ICUOEFLDUFZY_32	0.01	1.5	700	0.5	32	aphA	273	348	813	aphA	0.0113	0.482	0.483	0.133	0.189	0.0282	bad-chisq
ICUOEFLDUFZY_33	0.01	1.5	700	0.5	33	aphA	273	348	813	aphA	0.0113	0.482	0.496	0.129	0.189	0.0274	bad-chisq
ICUOEFLDUFZY_34	0.01	1.5	700	0.5	34	aphA	273	348	813	aphA	0.0113	0.482	0.483	0.133	0.189	0.0282	bad-chisq
ICUOEFLDUFZY_35	0.01	1.5	700	0.5	35	aphA	273	348	813	aphA	0.0113	0.482	0.449	0.143	0.189	0.0305	bad-chisq
ICUOEFLDUFZY_36	0.01	1.5	700	0.5	36	aphA	273	348	813	aphA	0.0113	0.482	0.483	0.133	0.189	0.0282	bad-chisq
ICUOEFLDUFZY_37	0.01	1.5	700	0.5	37	aphA	273	348	813	aphA	0.0113	0.482	0.483	0.133	0.189	0.0282	bad-chisq
ICUOEFLDUFZY_38	0.01	1.5	700	0.5	38	aphA	273	348	813	aphA	0.0113	0.477	0.477	0.134	0.189	0.0286	bad-chisq
ICUOEFLDUFZY_39	0.01	1.5	700	0.5	39	aphA	273	348	813	aphA	0.0113	0.477	0.477	0.134	0.189	0.0286	bad-chisq
ICUOEFLDUFZY_40	0.01	1.5	700	0.5	40	aphA	273	348	813	aphA	0.0113	0.477	0.459	0.14	0.189	0.0298	bad-chisq
ICUOEFLDUFZY_41	0.01	1.5	700	0.5	41	aphA	273	348	813	aphA	0.0113	0.48	0.481	0.133	0.189	0.0284	bad-chisq
ICUOEFLDUFZY_42	0.01	1.5	700	0.5	42	aphA	273	348	813	aphA	0.0113	0.482	0.483	0.133	0.189	0.0282	bad-chisq
ICUOEFLDUFZY_43	0.01	1.5	700	0.5	43	aphA	273	348	813	aphA	0.0113	0.477	0.477	0.134	0.189	0.0286	bad-chisq
ICUOEFLDUFZY_44	0.01	1.5	700	0.5	44	aphA	273	348	813	aphA	0.0113	0.477	0.477	0.134	0.189	0.0286	bad-chisq
ICUOEFLDUFZY_45	0.01	1.5	700	0.5	45	aphA	273	348	813	aphA	0.0113	0.482	0.483	0.133	0.189	0.0282	bad-chisq
ICUOEFLDUFZY_46	0.01	1.5	700	0.5	46	aphA	273	348	813	aphA	0.0113	0.482	0.483	0.133	0.189	0.0282	bad-chisq
ICUOEFLDUFZY_47	0.01	1.5	700	0.5	47	aphA	273	348	813	aphA	0.0113	0.482	0.483	0.133	0.189	0.0282	bad-chisq
ICUOEFLDUFZY_48	0.01	1.5	700	0.5	48	aphA	273	348	813	aphA	0.0113	0.477	0.477	0.134	0.189	0.0286	bad-chisq
ICUOEFLDUFZY_49	0.01	1.5	700	0.5	49	aphA	273	348	813	aphA	0.0113	0.477	0.477	0.134	0.189	0.0286	bad-chisq
ICUOEFLDUFZY_50	0.01	1.5	700	0.5	50	aphA	273	348	813	aphA	0.0113	0.482	0.483	0.132	0.189	0.0282	bad-chisq
CDUTTTKMYRQN_1	0.01	1.5	800	0.5	1	aphA	222	399	813	aphA	0.0113	0.696	0.696	0.0713	0.183	0.0157	bad-chisq
CDUTTTKMYRQN_2	0.01	1.5	800	0.5	2	aphA	222	399	813	aphA	0.0113	0.696	0.716	0.0665	0.182	0.0147	bad-chisq
CDUTTTKMYRQN_3	0.01	1.5	800	0.5	3	aphA	222	399	813	aphA	0.0113	0.689	0.689	0.0729	0.182	0.0161	bad-chisq
CDUTTTKMYRQN_4	0.01	1.5	800	0.5	4	aphA	222	399	813	aphA	0.0113	0.696	0.703	0.0696	0.182	0.0153	bad-chisq
CDUTTTKMYRQN_5	0.01	1.5	800	0.5	5	aphA	222	399	813	aphA	0.0113	0.696	0.696	0.0713	0.183	0.0157	bad-chisq
CDUTTTKMYRQN_6	0.01	1.5	800	0.5	6	aphA	222	399	813	aphA	0.0113	0.689	0.655	0.0813	0.182	0.018	bad-chisq
CDUTTTKMYRQN_7	0.01	1.5	800	0.5	7	aphA	222	399	813	aphA	0.0113	0.696	0.696	0.0713	0.183	0.0157	bad-chisq
CDUTTTKMYRQN_8	0.01	1.5	800	0.5	8	aphA	222	399	813	aphA	0.0113	0.689	0.689	0.0729	0.182	0.0161	bad-chisq
CDUTTTKMYRQN_9	0.01	1.5	800	0.5	9	aphA	222	399	813	aphA	0.0113	0.696	0.696	0.0713	0.183	0.0157	bad-chisq
CDUTTTKMYRQN_10	0.01	1.5	800	0.5	10	aphA	222	399	813	aphA	0.0113	0.696	0.681	0.075	0.182	0.0165	bad-chisq
CDUTTTKMYRQN_11	0.01	1.5	800	0.5	11	aphA	222	399	813	aphA	0.0113	0.689	0.689	0.0729	0.182	0.0161	bad-chisq
CDUTTTKMYRQN_12	0.01	1.5	800	0.5	12	aphA	222	399	813	aphA	0.0113	0.689	0.689	0.0729	0.182	0.0161	bad-chisq
CDUTTTKMYRQN_13	0.01	1.5	800	0.5	13	aphA	222	399	813	aphA	0.0113	0.689	0.689	0.0729	0.182	0.0161	bad-chisq
CDUTTTKMYRQN_14	0.01	1.5	800	0.5	14	aphA	222	399	813	aphA	0.0113	0.696	0.651	0.0824	0.182	0.0182	bad-chisq
CDUTTTKMYRQN_15	0.01	1.5	800	0.5	15	aphA	222	399	813	aphA	0.0113	0.696	0.696	0.0713	0.183	0.0157	bad-chisq
CDUTTTKMYRQN_16	0.01	1.5	800	0.5	16	aphA	222	399	813	aphA	0.0113	0.696	0.698	0.0707	0.183	0.0156	bad-chisq
CDUTTTKMYRQN_17	0.01	1.5	800	0.5	17	aphA	222	399	813	aphA	0.0113	0.689	0.689	0.0729	0.182	0.0161	bad-chisq
CDUTTTKMYRQN_18	0.01	1.5	800	0.5	18	aphA	222	399	813	aphA	0.0113	0.696	0.696	0.0713	0.183	0.0157	bad-chisq
CDUTTTKMYRQN_19	0.01	1.5	800	0.5	19	aphA	222	399	813	aphA	0.0113	0.696	0.696	0.0713	0.183	0.0157	bad-chisq
CDUTTTKMYRQN_20	0.01	1.5	800	0.5	20	aphA	222	399	813	aphA	0.0113	0.689	0.689	0.0729	0.182	0.0161	bad-chisq
CDUTTTKMYRQN_21	0.01	1.5	800	0.5	21	aphA	222	399	813	aphA	0.0113	0.696	0.718	0.066	0.182	0.0145	bad-chisq
CDUTTTKMYRQN_22	0.01	1.5	800	0.5	22	aphA	222	399	813	aphA	0.0113	0.696	0.696	0.0713	0.183	0.0157	bad-chisq
CDUTTTKMYRQN_23	0.01	1.5	800	0.5	23	aphA	222	399	813	aphA	0.0113	0.696	0.696	0.0713	0.183	0.0157	bad-chisq
CDUTTTKMYRQN_24	0.01	1.5	800	0.5	24	aphA	222	399	813	aphA	0.0113	0.696	0.696	0.0713	0.183	0.0157	bad-chisq
CDUTTTKMYRQN_25	0.01	1.5	800	0.5	25	aphA	222	399	813	aphA	0.0113	0.696	0.717	0.0661	0.182	0.0146	bad-chisq
CDUTTTKMYRQN_26	0.01	1.5	800	0.5	26	aphA	222	399	813	aphA	0.0113	0.696	0.754	0.0571	0.182	0.0126	bad-chisq
CDUTTTKMYRQN_27	0.01	1.5	800	0.5	27	aphA	222	399	813	aphA	0.0113	0.696	0.696	0.0713	0.183	0.0157	bad-chisq
CDUTTTKMYRQN_28	0.01	1.5	800	0.5	28	aphA	222	399	813	aphA	0.0113	0.696	0.691	0.0727	0.182	0.016	bad-chisq
CDUTTTKMYRQN_29	0.01	1.5	800	0.5	29	aphA	222	399	813	aphA	0.0113	0.689	0.689	0.0729	0.182	0.0161	bad-chisq
CDUTTTKMYRQN_30	0.01	1.5	800	0.5	30	aphA	222	399	813	aphA	0.0113	0.689	0.689	0.0729	0.182	0.0161	bad-chisq
CDUTTTKMYRQN_31	0.01	1.5	800	0.5	31	aphA	222	399	813	aphA	0.0113	0.696	0.696	0.0713	0.183	0.0157	bad-chisq
CDUTTTKMYRQN_32	0.01	1.5	800	0.5	32	aphA	222	399	813	aphA	0.0113	0.696	0.696	0.0713	0.183	0.0157	bad-chisq
CDUTTTKMYRQN_33	0.01	1.5	800	0.5	33	aphA	222	399	813	aphA	0.0113	0.696	0.696	0.0713	0.183	0.0157	bad-chisq
CDUTTTKMYRQN_34	0.01	1.5	800	0.5	34	aphA	222	399	813	aphA	0.0113	0.696	0.696	0.0713	0.183	0.0157	bad-chisq
CDUTTTKMYRQN_35	0.01	1.5	800	0.5	35	aphA	222	399	813	aphA	0.0113	0.696	0.681	0.0749	0.182	0.0165	bad-chisq
CDUTTTKMYRQN_36	0.01	1.5	800	0.5	36	aphA	222	399	813	aphA	0.0113	0.696	0.696	0.0713	0.183	0.0157	bad-chisq
CDUTTTKMYRQN_37	0.01	1.5	800	0.5	37	aphA	222	399	813	aphA	0.0113	0.689	0.689	0.0729	0.182	0.0161	bad-chisq
CDUTTTKMYRQN_38	0.01	1.5	800	0.5	38	aphA	222	399	813	aphA	0.0113	0.696	0.679	0.0755	0.182	0.0167	bad-chisq
CDUTTTKMYRQN_39	0.01	1.5	800	0.5	39	aphA	222	399	813	aphA	0.0113	0.696	0.696	0.0713	0.183	0.0157	bad-chisq
CDUTTTKMYRQN_40	0.01	1.5	800	0.5	40	aphA	222	399	813	aphA	0.0113	0.696	0.685	0.074	0.182	0.0163	bad-chisq
CDUTTTKMYRQN_41	0.01	1.5	800	0.5	41	aphA	222	399	813	aphA	0.0113	0.696	0.696	0.0713	0.183	0.0157	bad-chisq
CDUTTTKMYRQN_42	0.01	1.5	800	0.5	42	aphA	222	399	813	aphA	0.0113	0.696	0.696	0.0713	0.183	0.0157	bad-chisq
CDUTTTKMYRQN_43	0.01	1.5	800	0.5	43	aphA	222	399	813	aphA	0.0113	0.696	0.696	0.0713	0.183	0.0157	bad-chisq
CDUTTTKMYRQN_44	0.01	1.5	800	0.5	44	aphA	222	399	813	aphA	0.0113	0.696	0.707	0.0686	0.182	0.0151	bad-chisq
CDUTTTKMYRQN_45	0.01	1.5	800	0.5	45	aphA	222	399	813	aphA	0.0113	0.696	0.69	0.0728	0.182	0.016	bad-chisq
CDUTTTKMYRQN_46	0.01	1.5	800	0.5	46	aphA	222	399	813	aphA	0.0113	0.689	0.689	0.0729	0.182	0.0161	bad-chisq
CDUTTTKMYRQN_47	0.01	1.5	800	0.5	47	aphA	222	399	813	aphA	0.0113	0.696	0.709	0.0681	0.182	0.015	bad-chisq
CDUTTTKMYRQN_48	0.01	1.5	800	0.5	48	aphA	222	399	813	aphA	0.0113	0.689	0.689	0.0729	0.182	0.0161	bad-chisq
CDUTTTKMYRQN_49	0.01	1.5	800	0.5	49	aphA	222	399	813	aphA	0.0113	0.696	0.696	0.0713	0.183	0.0157	bad-chisq
CDUTTTKMYRQN_50	0.01	1.5	800	0.5	50	aphA	222	399	813	aphA	0.0113	0.696	0.698	0.0707	0.183	0.0156	bad-chisq
OFMNAJSRNZNW_1	0.01	1.5	900	0.5	1	aphA	171	450	813	aphA	0.0113	0.951	0.951	0.0105	0.17	0.00247	bad-chisq
OFMNAJSRNZNW_2	0.01	1.5	900	0.5	2	aphA	171	450	813	aphA	0.0113	0.953	0.953	0.01	0.17	0.00237	bad-chisq
OFMNAJSRNZNW_3	0.01	1.5	900	0.5	3	aphA	171	450	813	aphA	0.0113	0.953	0.953	0.01	0.17	0.00237	bad-chisq
OFMNAJSRNZNW_4	0.01	1.5	900	0.5	4	aphA	171	450	813	aphA	0.0113	0.953	0.928	0.0154	0.17	0.00365	bad-chisq
OFMNAJSRNZNW_5	0.01	1.5	900	0.5	5	aphA	171	450	813	aphA	0.0113	0.953	0.953	0.01	0.17	0.00237	bad-chisq
OFMNAJSRNZNW_6	0.01	1.5	900	0.5	6	aphA	171	450	813	aphA	0.0113	0.953	0.933	0.0142	0.17	0.00336	bad-chisq
OFMNAJSRNZNW_7	0.01	1.5	900	0.5	7	aphA	171	450	813	aphA	0.0113	0.953	0.953	0.01	0.17	0.00237	bad-chisq
OFMNAJSRNZNW_8	0.01	1.5	900	0.5	8	aphA	171	450	813	aphA	0.0113	0.945	0.945	0.0117	0.17	0.00276	bad-chisq
OFMNAJSRNZNW_9	0.01	1.5	900	0.5	9	aphA	171	450	813	aphA	0.0113	0.953	0.953	0.01	0.17	0.00237	bad-chisq
OFMNAJSRNZNW_10	0.01	1.5	900	0.5	10	aphA	171	450	813	aphA	0.0113	0.953	0.953	0.01	0.17	0.00237	bad-chisq
OFMNAJSRNZNW_11	0.01	1.5	900	0.5	11	aphA	171	450	813	aphA	0.0113	0.953	0.953	0.01	0.17	0.00237	bad-chisq
OFMNAJSRNZNW_12	0.01	1.5	900	0.5	12	aphA	171	450	813	aphA	0.0113	0.953	0.953	0.01	0.17	0.00237	bad-chisq
OFMNAJSRNZNW_13	0.01	1.5	900	0.5	13	aphA	171	450	813	aphA	0.0113	0.953	0.953	0.01	0.17	0.00237	bad-chisq
OFMNAJSRNZNW_14	0.01	1.5	900	0.5	14	aphA	171	450	813	aphA	0.0113	0.953	0.953	0.01	0.17	0.00237	bad-chisq
OFMNAJSRNZNW_15	0.01	1.5	900	0.5	15	aphA	171	450	813	aphA	0.0113	0.953	0.953	0.01	0.17	0.00237	bad-chisq
OFMNAJSRNZNW_16	0.01	1.5	900	0.5	16	aphA	171	450	813	aphA	0.0113	0.945	0.971	0.0061	0.17	0.00145	bad-chisq
OFMNAJSRNZNW_17	0.01	1.5	900	0.5	17	aphA	171	450	813	aphA	0.0113	0.945	0.945	0.0117	0.17	0.00276	bad-chisq
OFMNAJSRNZNW_18	0.01	1.5	900	0.5	18	aphA	171	450	813	aphA	0.0113	0.953	0.973	0.00581	0.17	0.00137	bad-chisq
OFMNAJSRNZNW_19	0.01	1.5	900	0.5	19	aphA	171	450	813	aphA	0.0113	0.945	0.945	0.0117	0.17	0.00276	bad-chisq
OFMNAJSRNZNW_20	0.01	1.5	900	0.5	20	aphA	171	450	813	aphA	0.0113	0.953	0.953	0.01	0.17	0.00237	bad-chisq
OFMNAJSRNZNW_21	0.01	1.5	900	0.5	21	aphA	171	450	813	aphA	0.0113	0.953	0.925	0.016	0.17	0.00379	bad-chisq
OFMNAJSRNZNW_22	0.01	1.5	900	0.5	22	aphA	171	450	813	aphA	0.0113	0.953	0.961	-0.00831	0.169	0.00197	bad-chisq
OFMNAJSRNZNW_23	0.01	1.5	900	0.5	23	aphA	171	450	813	aphA	0.0113	0.953	0.953	0.01	0.17	0.00237	bad-chisq
OFMNAJSRNZNW_24	0.01	1.5	900	0.5	24	aphA	171	450	813	aphA	0.0113	0.953	0.953	0.01	0.17	0.00237	bad-chisq
OFMNAJSRNZNW_25	0.01	1.5	900	0.5	25	aphA	171	450	813	aphA	0.0113	0.953	0.953	0.01	0.17	0.00237	bad-chisq
OFMNAJSRNZNW_26	0.01	1.5	900	0.5	26	aphA	171	450	813	aphA	0.0113	0.945	0.926	0.0159	0.17	0.00376	bad-chisq
OFMNAJSRNZNW_27	0.01	1.5	900	0.5	27	aphA	171	450	813	aphA	0.0113	0.945	0.945	0.0117	0.17	0.00276	bad-chisq
OFMNAJSRNZNW_28	0.01	1.5	900	0.5	28	aphA	171	450	813	aphA	0.0113	0.953	0.98	0.00421	0.17	0.000996	bad-chisq
OFMNAJSRNZNW_29	0.01	1.5	900	0.5	29	aphA	171	450	813	aphA	0.0113	0.953	0.918	0.0175	0.17	0.00415	bad-chisq
OFMNAJSRNZNW_30	0.01	1.5	900	0.5	30	aphA	171	450	813	aphA	0.0113	0.953	0.953	0.01	0.17	0.00237	bad-chisq
OFMNAJSRNZNW_31	0.01	1.5	900	0.5	31	aphA	171	450	813	aphA	0.0113	0.945	0.936	0.0137	0.17	0.00325	bad-chisq
OFMNAJSRNZNW_32	0.01	1.5	900	0.5	32	aphA	171	450	813	aphA	0.0113	0.953	0.953	0.01	0.17	0.00237	bad-chisq
OFMNAJSRNZNW_33	0.01	1.5	900	0.5	33	aphA	171	450	813	aphA	0.0113	0.945	0.945	0.0117	0.17	0.00276	bad-chisq
OFMNAJSRNZNW_34	0.01	1.5	900	0.5	34	aphA	171	450	813	aphA	0.0113	0.945	0.945	0.0117	0.17	0.00276	bad-chisq
OFMNAJSRNZNW_35	0.01	1.5	900	0.5	35	aphA	171	450	813	aphA	0.0113	0.953	0.953	0.01	0.17	0.00237	bad-chisq
OFMNAJSRNZNW_36	0.01	1.5	900	0.5	36	aphA	171	450	813	aphA	0.0113	0.953	0.959	0.00867	0.17	0.00205	bad-chisq
OFMNAJSRNZNW_37	0.01	1.5	900	0.5	37	aphA	171	450	813	aphA	0.0113	0.953	0.953	0.01	0.17	0.00237	bad-chisq
OFMNAJSRNZNW_38	0.01	1.5	900	0.5	38	aphA	171	450	813	aphA	0.0113	0.953	0.953	0.01	0.17	0.00237	bad-chisq
OFMNAJSRNZNW_39	0.01	1.5	900	0.5	39	aphA	171	450	813	aphA	0.0113	0.953	0.953	0.01	0.17	0.00237	bad-chisq
OFMNAJSRNZNW_40	0.01	1.5	900	0.5	40	aphA	171	450	813	aphA	0.0113	0.953	0.953	0.01	0.17	0.00237	bad-chisq
OFMNAJSRNZNW_41	0.01	1.5	900	0.5	41	aphA	171	450	813	aphA	0.0113	0.953	0.953	0.01	0.17	0.00237	bad-chisq
OFMNAJSRNZNW_42	0.01	1.5	900	0.5	42	aphA	171	450	813	aphA	0.0113	0.945	0.945	0.0117	0.17	0.00276	bad-chisq
OFMNAJSRNZNW_43	0.01	1.5	900	0.5	43	aphA	171	450	813	aphA	0.0113	0.953	0.953	0.01	0.17	0.00237	bad-chisq
OFMNAJSRNZNW_44	0.01	1.5	900	0.5	44	aphA	171	450	813	aphA	0.0113	0.945	0.937	0.0134	0.17	0.00318	bad-chisq
OFMNAJSRNZNW_45	0.01	1.5	900	0.5	45	aphA	171	450	813	aphA	0.0113	0.953	0.953	0.01	0.17	0.00237	bad-chisq
OFMNAJSRNZNW_46	0.01	1.5	900	0.5	46	aphA	171	450	813	aphA	0.0113	0.953	0.937	0.0134	0.17	0.00318	bad-chisq
OFMNAJSRNZNW_47	0.01	1.5	900	0.5	47	aphA	171	450	813	aphA	0.0113	0.953	0.947	-0.0112	0.169	0.00267	bad-chisq
OFMNAJSRNZNW_48	0.01	1.5	900	0.5	48	aphA	171	450	813	aphA	0.0113	0.953	0.953	0.01	0.17	0.00237	bad-chisq
OFMNAJSRNZNW_49	0.01	1.5	900	0.5	49	aphA	171	450	813	aphA	0.0113	0.945	0.945	0.0117	0.17	0.00276	bad-chisq
OFMNAJSRNZNW_50	0.01	1.5	900	0.5	50	aphA	171	450	813	aphA	0.0113	0.953	0.953	0.01	0.17	0.00237	bad-chisq
NLXDFJQDETOQ_1	0.01	1.5	1000	0.5	1	aphA	121	500	813	aphA	0.0113	0.535	0.536	0.0932	0.15	0.0249	bad-chisq
NLXDFJQDETOQ_2	0.01	1.5	1000	0.5	2	aphA	121	500	813	aphA	0.0113	0.543	0.513	0.0987	0.151	0.0263	bad-chisq
NLXDFJQDETOQ_3	0.01	1.5	1000	0.5	3	aphA	121	500	813	aphA	0.0113	0.543	0.578	0.0839	0.151	0.0224	bad-chisq
NLXDFJQDETOQ_4	0.01	1.5	1000	0.5	4	aphA	121	500	813	aphA	0.0113	0.543	0.559	0.0882	0.151	0.0235	bad-chisq
NLXDFJQDETOQ_5	0.01	1.5	1000	0.5	5	aphA	121	500	813	aphA	0.0113	0.535	0.536	0.0932	0.15	0.0249	bad-chisq
NLXDFJQDETOQ_6	0.01	1.5	1000	0.5	6	aphA	121	500	813	aphA	0.0113	0.543	0.544	0.0916	0.151	0.0244	bad-chisq
NLXDFJQDETOQ_7	0.01	1.5	1000	0.5	7	aphA	121	500	813	aphA	0.0113	0.535	0.536	0.0932	0.15	0.0249	bad-chisq
NLXDFJQDETOQ_8	0.01	1.5	1000	0.5	8	aphA	121	500	813	aphA	0.0113	0.543	0.533	0.0938	0.15	0.0251	bad-chisq
NLXDFJQDETOQ_9	0.01	1.5	1000	0.5	9	aphA	121	500	813	aphA	0.0113	0.543	0.544	0.0916	0.151	0.0244	bad-chisq
NLXDFJQDETOQ_10	0.01	1.5	1000	0.5	10	aphA	121	500	813	aphA	0.0113	0.535	0.521	0.0965	0.15	0.0258	bad-chisq
NLXDFJQDETOQ_11	0.01	1.5	1000	0.5	11	aphA	121	500	813	aphA	0.0113	0.543	0.544	0.0916	0.151	0.0244	bad-chisq
NLXDFJQDETOQ_12	0.01	1.5	1000	0.5	12	aphA	121	500	813	aphA	0.0113	0.543	0.544	0.0916	0.151	0.0244	bad-chisq
NLXDFJQDETOQ_13	0.01	1.5	1000	0.5	13	aphA	121	500	813	aphA	0.0113	0.543	0.544	0.0916	0.151	0.0244	bad-chisq
NLXDFJQDETOQ_14	0.01	1.5	1000	0.5	14	aphA	121	500	813	aphA	0.0113	0.543	0.52	0.0969	0.151	0.0259	bad-chisq
NLXDFJQDETOQ_15	0.01	1.5	1000	0.5	15	aphA	121	500	813	aphA	0.0113	0.543	0.544	0.0916	0.151	0.0244	bad-chisq
NLXDFJQDETOQ_16	0.01	1.5	1000	0.5	16	aphA	121	500	813	aphA	0.0113	0.543	0.544	0.0916	0.151	0.0244	bad-chisq
NLXDFJQDETOQ_17	0.01	1.5	1000	0.5	17	aphA	121	500	813	aphA	0.0113	0.543	0.516	0.0978	0.151	0.0261	bad-chisq
NLXDFJQDETOQ_18	0.01	1.5	1000	0.5	18	aphA	121	500	813	aphA	0.0113	0.543	0.544	0.0916	0.151	0.0244	bad-chisq
NLXDFJQDETOQ_19	0.01	1.5	1000	0.5	19	aphA	121	500	813	aphA	0.0113	0.543	0.541	0.0922	0.151	0.0246	bad-chisq
NLXDFJQDETOQ_20	0.01	1.5	1000	0.5	20	aphA	121	500	813	aphA	0.0113	0.543	0.544	0.0916	0.151	0.0244	bad-chisq
NLXDFJQDETOQ_21	0.01	1.5	1000	0.5	21	aphA	121	500	813	aphA	0.0113	0.543	0.544	0.0916	0.151	0.0244	bad-chisq
NLXDFJQDETOQ_22	0.01	1.5	1000	0.5	22	aphA	121	500	813	aphA	0.0113	0.535	0.536	0.0932	0.15	0.0249	bad-chisq
NLXDFJQDETOQ_23	0.01	1.5	1000	0.5	23	aphA	121	500	813	aphA	0.0113	0.543	0.544	0.0916	0.151	0.0244	bad-chisq
NLXDFJQDETOQ_24	0.01	1.5	1000	0.5	24	aphA	121	500	813	aphA	0.0113	0.542	0.542	0.0919	0.151	0.0245	bad-chisq
NLXDFJQDETOQ_25	0.01	1.5	1000	0.5	25	aphA	121	500	813	aphA	0.0113	0.535	0.518	0.0971	0.15	0.026	bad-chisq
NLXDFJQDETOQ_26	0.01	1.5	1000	0.5	26	aphA	121	500	813	aphA	0.0113	0.543	0.538	0.092	0.149	0.0247	bad-chisq
NLXDFJQDETOQ_27	0.01	1.5	1000	0.5	27	aphA	121	500	813	aphA	0.0113	0.543	0.544	0.0916	0.151	0.0244	bad-chisq
NLXDFJQDETOQ_28	0.01	1.5	1000	0.5	28	aphA	121	500	813	aphA	0.0113	0.543	0.531	0.094	0.15	0.0252	bad-chisq
NLXDFJQDETOQ_29	0.01	1.5	1000	0.5	29	aphA	121	500	813	aphA	0.0113	0.543	0.544	0.0916	0.151	0.0244	bad-chisq
NLXDFJQDETOQ_30	0.01	1.5	1000	0.5	30	aphA	121	500	813	aphA	0.0113	0.543	0.544	0.0916	0.151	0.0244	bad-chisq
NLXDFJQDETOQ_31	0.01	1.5	1000	0.5	31	aphA	121	500	813	aphA	0.0113	0.543	0.544	0.0916	0.151	0.0244	bad-chisq
NLXDFJQDETOQ_32	0.01	1.5	1000	0.5	32	aphA	121	500	813	aphA	0.0113	0.543	0.556	0.0887	0.151	0.0237	bad-chisq
NLXDFJQDETOQ_33	0.01	1.5	1000	0.5	33	aphA	121	500	813	aphA	0.0113	0.535	0.536	0.0932	0.15	0.0249	bad-chisq
NLXDFJQDETOQ_34	0.01	1.5	1000	0.5	34	aphA	121	500	813	aphA	0.0113	0.543	0.571	0.0853	0.151	0.0228	bad-chisq
NLXDFJQDETOQ_35	0.01	1.5	1000	0.5	35	aphA	121	500	813	aphA	0.0113	0.543	0.508	0.0997	0.15	0.0266	bad-chisq
NLXDFJQDETOQ_36	0.01	1.5	1000	0.5	36	aphA	121	500	813	aphA	0.0113	0.543	0.544	0.0916	0.151	0.0244	bad-chisq
NLXDFJQDETOQ_37	0.01	1.5	1000	0.5	37	aphA	121	500	813	aphA	0.0113	0.543	0.544	0.0916	0.151	0.0244	bad-chisq
NLXDFJQDETOQ_38	0.01	1.5	1000	0.5	38	aphA	121	500	813	aphA	0.0113	0.543	0.544	0.0916	0.151	0.0244	bad-chisq
NLXDFJQDETOQ_39	0.01	1.5	1000	0.5	39	aphA	121	500	813	aphA	0.0113	0.543	0.544	0.0916	0.151	0.0244	bad-chisq
NLXDFJQDETOQ_40	0.01	1.5	1000	0.5	40	aphA	121	500	813	aphA	0.0113	0.543	0.505	0.1	0.15	0.0268	bad-chisq
NLXDFJQDETOQ_41	0.01	1.5	1000	0.5	41	aphA	121	500	813	aphA	0.0113	0.543	0.544	0.0916	0.151	0.0244	bad-chisq
NLXDFJQDETOQ_42	0.01	1.5	1000	0.5	42	aphA	121	500	813	aphA	0.0113	0.543	0.544	0.0916	0.151	0.0244	bad-chisq
NLXDFJQDETOQ_43	0.01	1.5	1000	0.5	43	aphA	121	500	813	aphA	0.0113	0.543	0.547	0.091	0.151	0.0242	bad-chisq
NLXDFJQDETOQ_44	0.01	1.5	1000	0.5	44	aphA	121	500	813	aphA	0.0113	0.543	0.544	0.0916	0.151	0.0244	bad-chisq
NLXDFJQDETOQ_45	0.01	1.5	1000	0.5	45	aphA	121	500	813	aphA	0.0113	0.543	0.47	0.108	0.15	0.0291	bad-chisq
NLXDFJQDETOQ_46	0.01	1.5	1000	0.5	46	aphA	121	500	813	aphA	0.0113	0.543	0.544	0.0916	0.151	0.0244	bad-chisq
NLXDFJQDETOQ_47	0.01	1.5	1000	0.5	47	aphA	121	500	813	aphA	0.0113	0.543	0.544	0.0916	0.151	0.0244	bad-chisq
NLXDFJQDETOQ_48	0.01	1.5	1000	0.5	48	aphA	121	500	813	aphA	0.0113	0.543	0.563	0.0872	0.151	0.0233	bad-chisq
NLXDFJQDETOQ_49	0.01	1.5	1000	0.5	49	aphA	121	500	813	aphA	0.0113	0.543	0.544	0.0916	0.151	0.0244	bad-chisq
NLXDFJQDETOQ_50	0.01	1.5	1000	0.5	50	aphA	121	500	813	aphA	0.0113	0.535	0.519	0.0971	0.15	0.026	bad-chisq
ONSDNLUEAEPQ_1	0.01	5	100	0.5	1	aphA	49	49	1336	aphA	0						af-filter
ONSDNLUEAEPQ_2	0.01	5	100	0.5	2	aphA	49	49	1336	aphA	0						af-filter
ONSDNLUEAEPQ_3	0.01	5	100	0.5	3	aphA	49	49	1336	aphA	0						af-filter
ONSDNLUEAEPQ_4	0.01	5	100	0.5	4	aphA	49	49	1336	aphA	0						af-filter
ONSDNLUEAEPQ_5	0.01	5	100	0.5	5	aphA	49	49	1336	aphA	0						af-filter
ONSDNLUEAEPQ_6	0.01	5	100	0.5	6	aphA	49	49	1336	aphA	0						af-filter
ONSDNLUEAEPQ_7	0.01	5	100	0.5	7	aphA	49	49	1336	aphA	0						af-filter
ONSDNLUEAEPQ_8	0.01	5	100	0.5	8	aphA	49	49	1336	aphA	0						af-filter
ONSDNLUEAEPQ_9	0.01	5	100	0.5	9	aphA	49	49	1336	aphA	0						af-filter
ONSDNLUEAEPQ_10	0.01	5	100	0.5	10	aphA	49	49	1336	aphA	0						af-filter
ONSDNLUEAEPQ_11	0.01	5	100	0.5	11	aphA	49	49	1336	aphA	0						af-filter
ONSDNLUEAEPQ_12	0.01	5	100	0.5	12	aphA	49	49	1336	aphA	0						af-filter
ONSDNLUEAEPQ_13	0.01	5	100	0.5	13	aphA	49	49	1336	aphA	0						af-filter
ONSDNLUEAEPQ_14	0.01	5	100	0.5	14	aphA	49	49	1336	aphA	0						af-filter
ONSDNLUEAEPQ_15	0.01	5	100	0.5	15	aphA	49	49	1336	aphA	0						af-filter
ONSDNLUEAEPQ_16	0.01	5	100	0.5	16	aphA	49	49	1336	aphA	0						af-filter
ONSDNLUEAEPQ_17	0.01	5	100	0.5	17	aphA	49	49	1336	aphA	0						af-filter
ONSDNLUEAEPQ_18	0.01	5	100	0.5	18	aphA	49	49	1336	aphA	0						af-filter
ONSDNLUEAEPQ_19	0.01	5	100	0.5	19	aphA	49	49	1336	aphA	0						af-filter
ONSDNLUEAEPQ_20	0.01	5	100	0.5	20	aphA	49	49	1336	aphA	0						af-filter
ONSDNLUEAEPQ_21	0.01	5	100	0.5	21	aphA	49	49	1336	aphA	0						af-filter
ONSDNLUEAEPQ_22	0.01	5	100	0.5	22	aphA	49	49	1336	aphA	0						af-filter
ONSDNLUEAEPQ_23	0.01	5	100	0.5	23	aphA	49	49	1336	aphA	0						af-filter
ONSDNLUEAEPQ_24	0.01	5	100	0.5	24	aphA	49	49	1336	aphA	0						af-filter
ONSDNLUEAEPQ_25	0.01	5	100	0.5	25	aphA	49	49	1336	aphA	0						af-filter
ONSDNLUEAEPQ_26	0.01	5	100	0.5	26	aphA	49	49	1336	aphA	0						af-filter
ONSDNLUEAEPQ_27	0.01	5	100	0.5	27	aphA	49	49	1336	aphA	0						af-filter
ONSDNLUEAEPQ_28	0.01	5	100	0.5	28	aphA	49	49	1336	aphA	0						af-filter
ONSDNLUEAEPQ_29	0.01	5	100	0.5	29	aphA	49	49	1336	aphA	0						af-filter
ONSDNLUEAEPQ_30	0.01	5	100	0.5	30	aphA	49	49	1336	aphA	0						af-filter
ONSDNLUEAEPQ_31	0.01	5	100	0.5	31	aphA	49	49	1336	aphA	0						af-filter
ONSDNLUEAEPQ_32	0.01	5	100	0.5	32	aphA	49	49	1336	aphA	0						af-filter
ONSDNLUEAEPQ_33	0.01	5	100	0.5	33	aphA	49	49	1336	aphA	0						af-filter
ONSDNLUEAEPQ_34	0.01	5	100	0.5	34	aphA	49	49	1336	aphA	0						af-filter
ONSDNLUEAEPQ_35	0.01	5	100	0.5	35	aphA	49	49	1336	aphA	0						af-filter
ONSDNLUEAEPQ_36	0.01	5	100	0.5	36	aphA	49	49	1336	aphA	0						af-filter
ONSDNLUEAEPQ_37	0.01	5	100	0.5	37	aphA	49	49	1336	aphA	0						af-filter
ONSDNLUEAEPQ_38	0.01	5	100	0.5	38	aphA	49	49	1336	aphA	0						af-filter
ONSDNLUEAEPQ_39	0.01	5	100	0.5	39	aphA	49	49	1336	aphA	0						af-filter
ONSDNLUEAEPQ_40	0.01	5	100	0.5	40	aphA	49	49	1336	aphA	0						af-filter
ONSDNLUEAEPQ_41	0.01	5	100	0.5	41	aphA	49	49	1336	aphA	0						af-filter
ONSDNLUEAEPQ_42	0.01	5	100	0.5	42	aphA	49	49	1336	aphA	0						af-filter
ONSDNLUEAEPQ_43	0.01	5	100	0.5	43	aphA	49	49	1336	aphA	0						af-filter
ONSDNLUEAEPQ_44	0.01	5	100	0.5	44	aphA	49	49	1336	aphA	0						af-filter
ONSDNLUEAEPQ_45	0.01	5	100	0.5	45	aphA	49	49	1336	aphA	0						af-filter
ONSDNLUEAEPQ_46	0.01	5	100	0.5	46	aphA	49	49	1336	aphA	0						af-filter
ONSDNLUEAEPQ_47	0.01	5	100	0.5	47	aphA	49	49	1336	aphA	0						af-filter
ONSDNLUEAEPQ_48	0.01	5	100	0.5	48	aphA	49	49	1336	aphA	0						af-filter
ONSDNLUEAEPQ_49	0.01	5	100	0.5	49	aphA	49	49	1336	aphA	0						af-filter
ONSDNLUEAEPQ_50	0.01	5	100	0.5	50	aphA	49	49	1336	aphA	0						af-filter
IDXVJKCIZPAN_1	0.01	5	200	0.5	1	aphA	99	99	1236	aphA	0.00505	0.316	0.319	0.503	0.503	0.0712	bad-chisq
IDXVJKCIZPAN_2	0.01	5	200	0.5	2	aphA	99	99	1236	aphA	0.00505	0.316	0.319	0.503	0.503	0.0712	bad-chisq
IDXVJKCIZPAN_3	0.01	5	200	0.5	3	aphA	99	99	1236	aphA	0.00508	0.319	0.321	0.5	0.503	0.0711	bad-chisq
IDXVJKCIZPAN_4	0.01	5	200	0.5	4	aphA	99	99	1236	aphA	0.00505	0.316	0.327	0.491	0.5	0.07	bad-chisq
IDXVJKCIZPAN_5	0.01	5	200	0.5	5	aphA	99	99	1236	aphA	0.00508	0.319	0.325	0.495	0.502	0.0705	bad-chisq
IDXVJKCIZPAN_6	0.01	5	200	0.5	6	aphA	99	99	1236	aphA	0.00505	0.316	0.319	0.503	0.503	0.0712	bad-chisq
IDXVJKCIZPAN_7	0.01	5	200	0.5	7	aphA	99	99	1236	aphA	0.00505	0.316	0.322	0.498	0.502	0.0707	bad-chisq
IDXVJKCIZPAN_8	0.01	5	200	0.5	8	aphA	99	99	1236	aphA	0.00505	0.316	0.319	0.503	0.503	0.0712	bad-chisq
IDXVJKCIZPAN_9	0.01	5	200	0.5	9	aphA	99	99	1236	aphA	0.00505	0.316	0.321	0.499	0.502	0.0708	bad-chisq
IDXVJKCIZPAN_10	0.01	5	200	0.5	10	aphA	99	99	1236	aphA	0.00505	0.316	0.314	0.507	0.502	0.0719	bad-chisq
IDXVJKCIZPAN_11	0.01	5	200	0.5	11	aphA	99	99	1236	aphA	0.00508	0.314	0.317	0.504	0.502	0.0716	bad-chisq
IDXVJKCIZPAN_12	0.01	5	200	0.5	12	aphA	99	99	1236	aphA	0.00505	0.316	0.319	0.503	0.503	0.0712	bad-chisq
IDXVJKCIZPAN_13	0.01	5	200	0.5	13	aphA	99	99	1236	aphA	0.00505	0.316	0.319	0.503	0.503	0.0712	bad-chisq
IDXVJKCIZPAN_14	0.01	5	200	0.5	14	aphA	99	99	1236	aphA	0.00505	0.316	0.319	0.503	0.503	0.0712	bad-chisq
IDXVJKCIZPAN_15	0.01	5	200	0.5	15	aphA	99	99	1236	aphA	0.00505	0.316	0.322	0.499	0.502	0.0707	bad-chisq
IDXVJKCIZPAN_16	0.01	5	200	0.5	16	aphA	99	99	1236	aphA	0.00508	0.314	0.319	0.499	0.5	0.0714	bad-chisq
IDXVJKCIZPAN_17	0.01	5	200	0.5	17	aphA	99	99	1236	aphA	0.00505	0.316	0.308	0.512	0.501	0.0728	bad-chisq
IDXVJKCIZPAN_18	0.01	5	200	0.5	18	aphA	99	99	1236	aphA	0.00508	0.319	0.321	0.5	0.503	0.0711	bad-chisq
IDXVJKCIZPAN_19	0.01	5	200	0.5	19	aphA	99	99	1236	aphA	0.00508	0.314	0.316	0.505	0.503	0.0718	bad-chisq
IDXVJKCIZPAN_20	0.01	5	200	0.5	20	aphA	99	99	1236	aphA	0.00508	0.319	0.321	0.5	0.503	0.0711	bad-chisq
IDXVJKCIZPAN_21	0.01	5	200	0.5	21	aphA	99	99	1236	aphA	0.00505	0.316	0.319	0.503	0.503	0.0712	bad-chisq
IDXVJKCIZPAN_22	0.01	5	200	0.5	22	aphA	99	99	1236	aphA	0.00505	0.316	0.319	0.503	0.503	0.0712	bad-chisq
IDXVJKCIZPAN_23	0.01	5	200	0.5	23	aphA	99	99	1236	aphA	0.00508	0.314	0.316	0.505	0.503	0.0718	bad-chisq
IDXVJKCIZPAN_24	0.01	5	200	0.5	24	aphA	99	99	1236	aphA	0.00508	0.314	0.325	0.494	0.501	0.0704	bad-chisq
IDXVJKCIZPAN_25	0.01	5	200	0.5	25	aphA	99	99	1236	aphA	0.00505	0.316	0.319	0.503	0.503	0.0712	bad-chisq
IDXVJKCIZPAN_26	0.01	5	200	0.5	26	aphA	99	99	1236	aphA	0.00505	0.316	0.319	0.503	0.503	0.0712	bad-chisq
IDXVJKCIZPAN_27	0.01	5	200	0.5	27	aphA	99	99	1236	aphA	0.00505	0.316	0.319	0.503	0.503	0.0712	bad-chisq
IDXVJKCIZPAN_28	0.01	5	200	0.5	28	aphA	99	99	1236	aphA	0.00508	0.319	0.336	0.482	0.5	0.0689	bad-chisq
IDXVJKCIZPAN_29	0.01	5	200	0.5	29	aphA	99	99	1236	aphA	0.00505	0.316	0.334	0.483	0.499	0.0691	bad-chisq
IDXVJKCIZPAN_30	0.01	5	200	0.5	30	aphA	99	99	1236	aphA	0.00508	0.319	0.321	0.5	0.503	0.0711	bad-chisq
IDXVJKCIZPAN_31	0.01	5	200	0.5	31	aphA	99	99	1236	aphA	0.00505	0.316	0.319	0.503	0.503	0.0712	bad-chisq
IDXVJKCIZPAN_32	0.01	5	200	0.5	32	aphA	99	99	1236	aphA	0.00508	0.314	0.324	0.496	0.501	0.0707	bad-chisq
IDXVJKCIZPAN_33	0.01	5	200	0.5	33	aphA	99	99	1236	aphA	0.00505	0.316	0.319	0.503	0.503	0.0712	bad-chisq
IDXVJKCIZPAN_34	0.01	5	200	0.5	34	aphA	99	99	1236	aphA	0.00508	0.314	0.316	0.505	0.503	0.0718	bad-chisq
IDXVJKCIZPAN_35	0.01	5	200	0.5	35	aphA	99	99	1236	aphA	0.00505	0.316	0.319	0.503	0.503	0.0712	bad-chisq
IDXVJKCIZPAN_36	0.01	5	200	0.5	36	aphA	99	99	1236	aphA	0.00505	0.316	0.334	0.482	0.498	0.069	bad-chisq
IDXVJKCIZPAN_37	0.01	5	200	0.5	37	aphA	99	99	1236	aphA	0.00508	0.319	0.324	0.497	0.502	0.0706	bad-chisq
IDXVJKCIZPAN_38	0.01	5	200	0.5	38	aphA	99	99	1236	aphA	0.00508	0.314	0.327	0.491	0.499	0.0702	bad-chisq
IDXVJKCIZPAN_39	0.01	5	200	0.5	39	aphA	99	99	1236	aphA	0.00505	0.316	0.319	0.503	0.503	0.0712	bad-chisq
IDXVJKCIZPAN_40	0.01	5	200	0.5	40	aphA	99	99	1236	aphA	0.00505	0.316	0.319	0.503	0.503	0.0712	bad-chisq
IDXVJKCIZPAN_41	0.01	5	200	0.5	41	aphA	99	99	1236	aphA	0.00508	0.314	0.316	0.505	0.503	0.0718	bad-chisq
IDXVJKCIZPAN_42	0.01	5	200	0.5	42	aphA	99	99	1236	aphA	0.00508	0.319	0.323	0.498	0.502	0.0708	bad-chisq
IDXVJKCIZPAN_43	0.01	5	200	0.5	43	aphA	99	99	1236	aphA	0.00505	0.316	0.319	0.503	0.503	0.0712	bad-chisq
IDXVJKCIZPAN_44	0.01	5	200	0.5	44	aphA	99	99	1236	aphA	0.00505	0.316	0.319	0.503	0.503	0.0712	bad-chisq
IDXVJKCIZPAN_45	0.01	5	200	0.5	45	aphA	99	99	1236	aphA	0.00505	0.316	0.319	0.503	0.503	0.0712	bad-chisq
IDXVJKCIZPAN_46	0.01	5	200	0.5	46	aphA	99	99	1236	aphA	0.00505	0.316	0.319	0.503	0.503	0.0712	bad-chisq
IDXVJKCIZPAN_47	0.01	5	200	0.5	47	aphA	99	99	1236	aphA	0.00505	0.316	0.319	0.503	0.503	0.0712	bad-chisq
IDXVJKCIZPAN_48	0.01	5	200	0.5	48	aphA	99	99	1236	aphA	0.00505	0.316	0.319	0.503	0.503	0.0712	bad-chisq
IDXVJKCIZPAN_49	0.01	5	200	0.5	49	aphA	99	99	1236	aphA	0.00508	0.319	0.321	0.5	0.503	0.0711	bad-chisq
IDXVJKCIZPAN_50	0.01	5	200	0.5	50	aphA	99	99	1236	aphA	0.00508	0.319	0.345	0.47	0.497	0.0676	bad-chisq
ZJLIGIQKNWQI_1	0.01	5	300	0.5	1	aphA	149	149	1136	aphA	0.00673	0.157	0.158	0.502	0.355	0.0821	bad-chisq
ZJLIGIQKNWQI_2	0.01	5	300	0.5	2	aphA	149	149	1136	aphA	0.00673	0.155	0.16	0.499	0.354	0.0817	bad-chisq
ZJLIGIQKNWQI_3	0.01	5	300	0.5	3	aphA	149	149	1136	aphA	0.00671	0.156	0.157	0.503	0.355	0.0822	bad-chisq
ZJLIGIQKNWQI_4	0.01	5	300	0.5	4	aphA	149	149	1136	aphA	0.00671	0.156	0.157	0.503	0.355	0.0822	bad-chisq
ZJLIGIQKNWQI_5	0.01	5	300	0.5	5	aphA	149	149	1136	aphA	0.00673	0.157	0.158	0.502	0.355	0.0821	bad-chisq
ZJLIGIQKNWQI_6	0.01	5	300	0.5	6	aphA	149	149	1136	aphA	0.00671	0.156	0.157	0.503	0.355	0.0822	bad-chisq
ZJLIGIQKNWQI_7	0.01	5	300	0.5	7	aphA	149	149	1136	aphA	0.00671	0.156	0.157	0.503	0.355	0.0822	bad-chisq
ZJLIGIQKNWQI_8	0.01	5	300	0.5	8	aphA	149	149	1136	aphA	0.00671	0.156	0.157	0.503	0.355	0.0822	bad-chisq
ZJLIGIQKNWQI_9	0.01	5	300	0.5	9	aphA	149	149	1136	aphA	0.00671	0.156	0.157	0.503	0.355	0.0822	bad-chisq
ZJLIGIQKNWQI_10	0.01	5	300	0.5	10	aphA	149	149	1136	aphA	0.00671	0.156	0.146	0.515	0.353	0.0845	bad-chisq
ZJLIGIQKNWQI_11	0.01	5	300	0.5	11	aphA	149	149	1136	aphA	0.00673	0.155	0.156	0.505	0.355	0.0826	bad-chisq
ZJLIGIQKNWQI_12	0.01	5	300	0.5	12	aphA	149	149	1136	aphA	0.00673	0.157	0.185	0.467	0.351	0.0772	bad-chisq
ZJLIGIQKNWQI_13	0.01	5	300	0.5	13	aphA	149	149	1136	aphA	0.00673	0.157	0.158	0.502	0.355	0.0821	bad-chisq
ZJLIGIQKNWQI_14	0.01	5	300	0.5	14	aphA	149	149	1136	aphA	0.00671	0.156	0.157	0.503	0.355	0.0822	bad-chisq
ZJLIGIQKNWQI_15	0.01	5	300	0.5	15	aphA	149	149	1136	aphA	0.00671	0.156	0.157	0.503	0.355	0.0822	bad-chisq
ZJLIGIQKNWQI_16	0.01	5	300	0.5	16	aphA	149	149	1136	aphA	0.00673	0.157	0.141	0.521	0.353	0.0856	bad-chisq
ZJLIGIQKNWQI_17	0.01	5	300	0.5	17	aphA	149	149	1136	aphA	0.00673	0.155	0.17	0.483	0.351	0.0798	bad-chisq
ZJLIGIQKNWQI_18	0.01	5	300	0.5	18	aphA	149	149	1136	aphA	0.00671	0.156	0.157	0.503	0.355	0.0822	bad-chisq
ZJLIGIQKNWQI_19	0.01	5	300	0.5	19	aphA	149	149	1136	aphA	0.00671	0.156	0.154	0.507	0.354	0.0829	bad-chisq
ZJLIGIQKNWQI_20	0.01	5	300	0.5	20	aphA	149	149	1136	aphA	0.00671	0.156	0.157	0.503	0.355	0.0822	bad-chisq
ZJLIGIQKNWQI_21	0.01	5	300	0.5	21	aphA	149	149	1136	aphA	0.00673	0.155	0.156	0.505	0.355	0.0826	bad-chisq
ZJLIGIQKNWQI_22	0.01	5	300	0.5	22	aphA	149	149	1136	aphA	0.00673	0.157	0.158	0.502	0.355	0.0821	bad-chisq
ZJLIGIQKNWQI_23	0.01	5	300	0.5	23	aphA	149	149	1136	aphA	0.00671	0.156	0.157	0.503	0.355	0.0822	bad-chisq
ZJLIGIQKNWQI_24	0.01	5	300	0.5	24	aphA	149	149	1136	aphA	0.00673	0.157	0.158	0.502	0.355	0.0821	bad-chisq
ZJLIGIQKNWQI_25	0.01	5	300	0.5	25	aphA	149	149	1136	aphA	0.00673	0.157	0.158	0.502	0.355	0.0821	bad-chisq
ZJLIGIQKNWQI_26	0.01	5	300	0.5	26	aphA	149	149	1136	aphA	0.00673	0.155	0.156	0.505	0.355	0.0826	bad-chisq
ZJLIGIQKNWQI_27	0.01	5	300	0.5	27	aphA	149	149	1136	aphA	0.00673	0.155	0.156	0.505	0.355	0.0826	bad-chisq
ZJLIGIQKNWQI_28	0.01	5	300	0.5	28	aphA	149	149	1136	aphA	0.00671	0.156	0.157	0.503	0.355	0.0822	bad-chisq
ZJLIGIQKNWQI_29	0.01	5	300	0.5	29	aphA	149	149	1136	aphA	0.00673	0.155	0.164	0.493	0.353	0.0809	bad-chisq
ZJLIGIQKNWQI_30	0.01	5	300	0.5	30	aphA	149	149	1136	aphA	0.00673	0.157	0.16	0.5	0.355	0.0818	bad-chisq
ZJLIGIQKNWQI_31	0.01	5	300	0.5	31	aphA	149	149	1136	aphA	0.00671	0.156	0.158	0.502	0.355	0.082	bad-chisq
ZJLIGIQKNWQI_32	0.01	5	300	0.5	32	aphA	149	149	1136	aphA	0.00673	0.155	0.156	0.505	0.355	0.0826	bad-chisq
ZJLIGIQKNWQI_33	0.01	5	300	0.5	33	aphA	149	149	1136	aphA	0.00671	0.156	0.157	0.503	0.355	0.0822	bad-chisq
ZJLIGIQKNWQI_34	0.01	5	300	0.5	34	aphA	149	149	1136	aphA	0.00671	0.156	0.157	0.503	0.355	0.0822	bad-chisq
ZJLIGIQKNWQI_35	0.01	5	300	0.5	35	aphA	149	149	1136	aphA	0.00673	0.157	0.158	0.502	0.355	0.0821	bad-chisq
ZJLIGIQKNWQI_36	0.01	5	300	0.5	36	aphA	149	149	1136	aphA	0.00673	0.157	0.158	0.502	0.355	0.0821	bad-chisq
ZJLIGIQKNWQI_37	0.01	5	300	0.5	37	aphA	149	149	1136	aphA	0.00673	0.155	0.157	0.502	0.355	0.0822	bad-chisq
ZJLIGIQKNWQI_38	0.01	5	300	0.5	38	aphA	149	149	1136	aphA	0.00671	0.156	0.157	0.503	0.355	0.0822	bad-chisq
ZJLIGIQKNWQI_39	0.01	5	300	0.5	39	aphA	149	149	1136	aphA	0.00671	0.156	0.16	0.5	0.354	0.0817	bad-chisq
ZJLIGIQKNWQI_40	0.01	5	300	0.5	40	aphA	149	149	1136	aphA	0.00671	0.156	0.164	0.494	0.354	0.0809	bad-chisq
ZJLIGIQKNWQI_41	0.01	5	300	0.5	41	aphA	149	149	1136	aphA	0.00671	0.156	0.157	0.503	0.355	0.0822	bad-chisq
ZJLIGIQKNWQI_42	0.01	5	300	0.5	42	aphA	149	149	1136	aphA	0.00673	0.155	0.158	0.502	0.355	0.0822	bad-chisq
ZJLIGIQKNWQI_43	0.01	5	300	0.5	43	aphA	149	149	1136	aphA	0.00673	0.155	0.148	0.514	0.354	0.0842	bad-chisq
ZJLIGIQKNWQI_44	0.01	5	300	0.5	44	aphA	149	149	1136	aphA	0.00671	0.156	0.157	0.503	0.355	0.0822	bad-chisq
ZJLIGIQKNWQI_45	0.01	5	300	0.5	45	aphA	149	149	1136	aphA	0.00671	0.156	0.157	0.503	0.355	0.0822	bad-chisq
ZJLIGIQKNWQI_46	0.01	5	300	0.5	46	aphA	149	149	1136	aphA	0.00673	0.157	0.158	0.502	0.355	0.0821	bad-chisq
ZJLIGIQKNWQI_47	0.01	5	300	0.5	47	aphA	149	149	1136	aphA	0.00673	0.157	0.154	0.506	0.354	0.0828	bad-chisq
ZJLIGIQKNWQI_48	0.01	5	300	0.5	48	aphA	149	149	1136	aphA	0.00673	0.155	0.156	0.505	0.355	0.0826	bad-chisq
ZJLIGIQKNWQI_49	0.01	5	300	0.5	49	aphA	149	149	1136	aphA	0.00671	0.156	0.167	0.488	0.353	0.0802	bad-chisq
ZJLIGIQKNWQI_50	0.01	5	300	0.5	50	aphA	149	149	1136	aphA	0.00673	0.157	0.158	0.502	0.355	0.0821	bad-chisq
WQIZTLJITLRC_1	0.01	5	400	0.5	1	aphA	199	199	1036	aphA	0.00756	0.0829	0.0833	0.503	0.289	0.087	bad-chisq
WQIZTLJITLRC_2	0.01	5	400	0.5	2	aphA	199	199	1036	aphA	0.00754	0.0821	0.0825	0.504	0.289	0.0871	bad-chisq
WQIZTLJITLRC_3	0.01	5	400	0.5	3	aphA	199	199	1036	aphA	0.00756	0.0829	0.0768	0.512	0.289	0.0889	bad-chisq
WQIZTLJITLRC_4	0.01	5	400	0.5	4	aphA	199	199	1036	aphA	0.00754	0.0821	0.0825	0.504	0.289	0.0871	bad-chisq
WQIZTLJITLRC_5	0.01	5	400	0.5	5	aphA	199	199	1036	aphA	0.00756	0.0829	0.0833	0.503	0.289	0.087	bad-chisq
WQIZTLJITLRC_6	0.01	5	400	0.5	6	aphA	199	199	1036	aphA	0.00754	0.0821	0.0833	0.502	0.289	0.0869	bad-chisq
WQIZTLJITLRC_7	0.01	5	400	0.5	7	aphA	199	199	1036	aphA	0.00756	0.0829	0.0817	0.505	0.289	0.0875	bad-chisq
WQIZTLJITLRC_8	0.01	5	400	0.5	8	aphA	199	199	1036	aphA	0.00754	0.0821	0.0825	0.504	0.289	0.0871	bad-chisq
WQIZTLJITLRC_9	0.01	5	400	0.5	9	aphA	199	199	1036	aphA	0.00754	0.0821	0.0831	0.503	0.289	0.087	bad-chisq
WQIZTLJITLRC_10	0.01	5	400	0.5	10	aphA	199	199	1036	aphA	0.00756	0.0829	0.0833	0.503	0.289	0.087	bad-chisq
WQIZTLJITLRC_11	0.01	5	400	0.5	11	aphA	199	199	1036	aphA	0.00756	0.0829	0.0833	0.503	0.289	0.087	bad-chisq
WQIZTLJITLRC_12	0.01	5	400	0.5	12	aphA	199	199	1036	aphA	0.00756	0.0813	0.0817	0.505	0.289	0.0875	bad-chisq
WQIZTLJITLRC_13	0.01	5	400	0.5	13	aphA	199	199	1036	aphA	0.00754	0.0821	0.0822	0.504	0.289	0.0872	bad-chisq
WQIZTLJITLRC_14	0.01	5	400	0.5	14	aphA	199	199	1036	aphA	0.00756	0.0813	0.0817	0.505	0.289	0.0875	bad-chisq
WQIZTLJITLRC_15	0.01	5	400	0.5	15	aphA	199	199	1036	aphA	0.00754	0.0821	0.0838	0.501	0.289	0.0868	bad-chisq
WQIZTLJITLRC_16	0.01	5	400	0.5	16	aphA	199	199	1036	aphA	0.00756	0.0829	0.0833	0.503	0.289	0.087	bad-chisq
WQIZTLJITLRC_17	0.01	5	400	0.5	17	aphA	199	199	1036	aphA	0.00754	0.0821	0.0825	0.504	0.289	0.0871	bad-chisq
WQIZTLJITLRC_18	0.01	5	400	0.5	18	aphA	199	199	1036	aphA	0.00756	0.0829	0.0862	0.498	0.289	0.0862	bad-chisq
WQIZTLJITLRC_19	0.01	5	400	0.5	19	aphA	199	199	1036	aphA	0.00754	0.0821	0.0825	0.504	0.289	0.0871	bad-chisq
WQIZTLJITLRC_20	0.01	5	400	0.5	20	aphA	199	199	1036	aphA	0.00756	0.0829	0.0833	0.503	0.289	0.087	bad-chisq
WQIZTLJITLRC_21	0.01	5	400	0.5	21	aphA	199	199	1036	aphA	0.00754	0.0821	0.0825	0.504	0.289	0.0871	bad-chisq
WQIZTLJITLRC_22	0.01	5	400	0.5	22	aphA	199	199	1036	aphA	0.00756	0.0813	0.0839	0.501	0.289	0.0869	bad-chisq
WQIZTLJITLRC_23	0.01	5	400	0.5	23	aphA	199	199	1036	aphA	0.00756	0.0813	0.0727	0.519	0.288	0.0902	bad-chisq
WQIZTLJITLRC_24	0.01	5	400	0.5	24	aphA	199	199	1036	aphA	0.00754	0.0821	0.0825	0.504	0.289	0.0871	bad-chisq
WQIZTLJITLRC_25	0.01	5	400	0.5	25	aphA	199	199	1036	aphA	0.00756	0.0829	0.0856	0.498	0.289	0.0864	bad-chisq
WQIZTLJITLRC_26	0.01	5	400	0.5	26	aphA	199	199	1036	aphA	0.00756	0.0829	0.0745	0.515	0.288	0.0896	bad-chisq
WQIZTLJITLRC_27	0.01	5	400	0.5	27	aphA	199	199	1036	aphA	0.00756	0.0829	0.0833	0.503	0.289	0.087	bad-chisq
WQIZTLJITLRC_28	0.01	5	400	0.5	28	aphA	199	199	1036	aphA	0.00754	0.0821	0.0792	0.509	0.289	0.0881	bad-chisq
WQIZTLJITLRC_29	0.01	5	400	0.5	29	aphA	199	199	1036	aphA	0.00754	0.0821	0.0825	0.504	0.289	0.0871	bad-chisq
WQIZTLJITLRC_30	0.01	5	400	0.5	30	aphA	199	199	1036	aphA	0.00754	0.0821	0.0825	0.504	0.289	0.0871	bad-chisq
WQIZTLJITLRC_31	0.01	5	400	0.5	31	aphA	199	199	1036	aphA	0.00756	0.0829	0.0833	0.503	0.289	0.087	bad-chisq
WQIZTLJITLRC_32	0.01	5	400	0.5	32	aphA	199	199	1036	aphA	0.00754	0.0821	0.0825	0.504	0.289	0.0871	bad-chisq
WQIZTLJITLRC_33	0.01	5	400	0.5	33	aphA	199	199	1036	aphA	0.00754	0.0821	0.0837	0.502	0.289	0.0868	bad-chisq
WQIZTLJITLRC_34	0.01	5	400	0.5	34	aphA	199	199	1036	aphA	0.00756	0.0813	0.0817	0.505	0.289	0.0875	bad-chisq
WQIZTLJITLRC_35	0.01	5	400	0.5	35	aphA	199	199	1036	aphA	0.00756	0.0829	0.0833	0.503	0.289	0.087	bad-chisq
WQIZTLJITLRC_36	0.01	5	400	0.5	36	aphA	199	199	1036	aphA	0.00756	0.0829	0.0833	0.503	0.289	0.087	bad-chisq
WQIZTLJITLRC_37	0.01	5	400	0.5	37	aphA	199	199	1036	aphA	0.00756	0.0813	0.0908	0.489	0.288	0.085	bad-chisq
WQIZTLJITLRC_38	0.01	5	400	0.5	38	aphA	199	199	1036	aphA	0.00756	0.0813	0.087	0.495	0.289	0.086	bad-chisq
WQIZTLJITLRC_39	0.01	5	400	0.5	39	aphA	199	199	1036	aphA	0.00756	0.0813	0.0817	0.505	0.289	0.0875	bad-chisq
WQIZTLJITLRC_40	0.01	5	400	0.5	40	aphA	199	199	1036	aphA	0.00754	0.0821	0.0906	0.489	0.288	0.0849	bad-chisq
WQIZTLJITLRC_41	0.01	5	400	0.5	41	aphA	199	199	1036	aphA	0.00754	0.0821	0.0564	0.549	0.287	0.0957	bad-chisq
WQIZTLJITLRC_42	0.01	5	400	0.5	42	aphA	199	199	1036	aphA	0.00756	0.0829	0.0876	0.495	0.289	0.0858	bad-chisq
WQIZTLJITLRC_43	0.01	5	400	0.5	43	aphA	199	199	1036	aphA	0.00754	0.0821	0.0825	0.504	0.289	0.0871	bad-chisq
WQIZTLJITLRC_44	0.01	5	400	0.5	44	aphA	199	199	1036	aphA	0.00754	0.0821	0.0825	0.504	0.289	0.0871	bad-chisq
WQIZTLJITLRC_45	0.01	5	400	0.5	45	aphA	199	199	1036	aphA	0.00756	0.0829	0.0853	0.499	0.289	0.0865	bad-chisq
WQIZTLJITLRC_46	0.01	5	400	0.5	46	aphA	199	199	1036	aphA	0.00756	0.0829	0.0833	0.503	0.289	0.087	bad-chisq
WQIZTLJITLRC_47	0.01	5	400	0.5	47	aphA	199	199	1036	aphA	0.00756	0.0813	0.0817	0.505	0.289	0.0875	bad-chisq
WQIZTLJITLRC_48	0.01	5	400	0.5	48	aphA	199	199	1036	aphA	0.00756	0.0813	0.0817	0.505	0.289	0.0875	bad-chisq
WQIZTLJITLRC_49	0.01	5	400	0.5	49	aphA	199	199	1036	aphA	0.00756	0.0829	0.0833	0.503	0.289	0.087	bad-chisq
WQIZTLJITLRC_50	0.01	5	400	0.5	50	aphA	199	199	1036	aphA	0.00756	0.0813	0.0817	0.505	0.289	0.0875	bad-chisq
VYAHYKWRAMMP_1	0.01	5	500	0.5	1	aphA	249	249	936	aphA	0.00803	0.0446	0.0447	0.504	0.25	0.09	bad-chisq
VYAHYKWRAMMP_2	0.01	5	500	0.5	2	aphA	249	249	936	aphA	0.00805	0.0442	0.0448	0.504	0.25	0.0901	bad-chisq
VYAHYKWRAMMP_3	0.01	5	500	0.5	3	aphA	249	249	936	aphA	0.00803	0.0446	0.0447	0.504	0.25	0.09	bad-chisq
VYAHYKWRAMMP_4	0.01	5	500	0.5	4	aphA	249	249	936	aphA	0.00805	0.0451	0.0452	0.503	0.25	0.0899	bad-chisq
VYAHYKWRAMMP_5	0.01	5	500	0.5	5	aphA	249	249	936	aphA	0.00805	0.0451	0.0452	0.503	0.25	0.0899	bad-chisq
VYAHYKWRAMMP_6	0.01	5	500	0.5	6	aphA	249	249	936	aphA	0.00805	0.0442	0.0443	0.505	0.25	0.0903	bad-chisq
VYAHYKWRAMMP_7	0.01	5	500	0.5	7	aphA	249	249	936	aphA	0.00805	0.0451	0.0452	0.503	0.25	0.0899	bad-chisq
VYAHYKWRAMMP_8	0.01	5	500	0.5	8	aphA	249	249	936	aphA	0.00805	0.0451	0.0452	0.503	0.25	0.0899	bad-chisq
VYAHYKWRAMMP_9	0.01	5	500	0.5	9	aphA	249	249	936	aphA	0.00805	0.0451	0.0452	0.503	0.25	0.0899	bad-chisq
VYAHYKWRAMMP_10	0.01	5	500	0.5	10	aphA	249	249	936	aphA	0.00805	0.0451	0.0452	0.503	0.25	0.0899	bad-chisq
VYAHYKWRAMMP_11	0.01	5	500	0.5	11	aphA	249	249	936	aphA	0.00805	0.0451	0.0452	0.503	0.25	0.0899	bad-chisq
VYAHYKWRAMMP_12	0.01	5	500	0.5	12	aphA	249	249	936	aphA	0.00805	0.0442	0.0443	0.505	0.25	0.0903	bad-chisq
VYAHYKWRAMMP_13	0.01	5	500	0.5	13	aphA	249	249	936	aphA	0.00805	0.0451	0.0452	0.503	0.25	0.0899	bad-chisq
VYAHYKWRAMMP_14	0.01	5	500	0.5	14	aphA	249	249	936	aphA	0.00805	0.0442	0.0443	0.505	0.25	0.0903	bad-chisq
VYAHYKWRAMMP_15	0.01	5	500	0.5	15	aphA	249	249	936	aphA	0.00805	0.0442	0.0443	0.505	0.25	0.0903	bad-chisq
VYAHYKWRAMMP_16	0.01	5	500	0.5	16	aphA	249	249	936	aphA	0.00805	0.0451	0.0452	0.503	0.25	0.0899	bad-chisq
VYAHYKWRAMMP_17	0.01	5	500	0.5	17	aphA	249	249	936	aphA	0.00805	0.0442	0.0443	0.505	0.25	0.0903	bad-chisq
VYAHYKWRAMMP_18	0.01	5	500	0.5	18	aphA	249	249	936	aphA	0.00805	0.0442	0.0443	0.505	0.25	0.0903	bad-chisq
VYAHYKWRAMMP_19	0.01	5	500	0.5	19	aphA	249	249	936	aphA	0.00805	0.0442	0.0414	0.512	0.25	0.0915	bad-chisq
VYAHYKWRAMMP_20	0.01	5	500	0.5	20	aphA	249	249	936	aphA	0.00805	0.0451	0.0423	0.509	0.25	0.0911	bad-chisq
VYAHYKWRAMMP_21	0.01	5	500	0.5	21	aphA	249	249	936	aphA	0.00803	0.0446	0.0447	0.504	0.25	0.09	bad-chisq
VYAHYKWRAMMP_22	0.01	5	500	0.5	22	aphA	249	249	936	aphA	0.00805	0.0451	0.0467	0.499	0.25	0.0893	bad-chisq
VYAHYKWRAMMP_23	0.01	5	500	0.5	23	aphA	249	249	936	aphA	0.00805	0.0451	0.0466	0.499	0.25	0.0893	bad-chisq
VYAHYKWRAMMP_24	0.01	5	500	0.5	24	aphA	249	249	936	aphA	0.00803	0.0446	0.0445	0.505	0.25	0.0901	bad-chisq
VYAHYKWRAMMP_25	0.01	5	500	0.5	25	aphA	249	249	936	aphA	0.00805	0.0451	0.0452	0.503	0.25	0.0899	bad-chisq
VYAHYKWRAMMP_26	0.01	5	500	0.5	26	aphA	249	249	936	aphA	0.00805	0.0442	0.0389	0.517	0.25	0.0927	bad-chisq
VYAHYKWRAMMP_27	0.01	5	500	0.5	27	aphA	249	249	936	aphA	0.00803	0.0446	0.0447	0.504	0.25	0.09	bad-chisq
VYAHYKWRAMMP_28	0.01	5	500	0.5	28	aphA	249	249	936	aphA	0.00805	0.0451	0.0452	0.503	0.25	0.0899	bad-chisq
VYAHYKWRAMMP_29	0.01	5	500	0.5	29	aphA	249	249	936	aphA	0.00805	0.0451	0.0425	0.509	0.25	0.091	bad-chisq
VYAHYKWRAMMP_30	0.01	5	500	0.5	30	aphA	249	249	936	aphA	0.00803	0.0446	0.047	0.497	0.25	0.0891	bad-chisq
VYAHYKWRAMMP_31	0.01	5	500	0.5	31	aphA	249	249	936	aphA	0.00803	0.0446	0.0447	0.504	0.25	0.09	bad-chisq
VYAHYKWRAMMP_32	0.01	5	500	0.5	32	aphA	249	249	936	aphA	0.00805	0.0451	0.0452	0.503	0.25	0.0899	bad-chisq
VYAHYKWRAMMP_33	0.01	5	500	0.5	33	aphA	249	249	936	aphA	0.00805	0.0442	0.0443	0.505	0.25	0.0903	bad-chisq
VYAHYKWRAMMP_34	0.01	5	500	0.5	34	aphA	249	249	936	aphA	0.00803	0.0446	0.0489	0.493	0.25	0.0883	bad-chisq
VYAHYKWRAMMP_35	0.01	5	500	0.5	35	aphA	249	249	936	aphA	0.00805	0.0451	0.0463	0.5	0.25	0.0894	bad-chisq
VYAHYKWRAMMP_36	0.01	5	500	0.5	36	aphA	249	249	936	aphA	0.00805	0.0442	0.0443	0.505	0.25	0.0903	bad-chisq
VYAHYKWRAMMP_37	0.01	5	500	0.5	37	aphA	249	249	936	aphA	0.00805	0.0451	0.0495	0.492	0.25	0.0881	bad-chisq
VYAHYKWRAMMP_38	0.01	5	500	0.5	38	aphA	249	249	936	aphA	0.00805	0.0442	0.0443	0.505	0.25	0.0903	bad-chisq
VYAHYKWRAMMP_39	0.01	5	500	0.5	39	aphA	249	249	936	aphA	0.00803	0.0446	0.0447	0.504	0.25	0.09	bad-chisq
VYAHYKWRAMMP_40	0.01	5	500	0.5	40	aphA	249	249	936	aphA	0.00805	0.0451	0.0452	0.503	0.25	0.0899	bad-chisq
VYAHYKWRAMMP_41	0.01	5	500	0.5	41	aphA	249	249	936	aphA	0.00805	0.0442	0.0403	0.514	0.25	0.092	bad-chisq
VYAHYKWRAMMP_42	0.01	5	500	0.5	42	aphA	249	249	936	aphA	0.00805	0.0442	0.0443	0.505	0.25	0.0903	bad-chisq
VYAHYKWRAMMP_43	0.01	5	500	0.5	43	aphA	249	249	936	aphA	0.00805	0.0442	0.0443	0.505	0.25	0.0903	bad-chisq
VYAHYKWRAMMP_44	0.01	5	500	0.5	44	aphA	249	249	936	aphA	0.00805	0.0442	0.0443	0.505	0.25	0.0903	bad-chisq
VYAHYKWRAMMP_45	0.01	5	500	0.5	45	aphA	249	249	936	aphA	0.00805	0.0442	0.0389	0.517	0.25	0.0927	bad-chisq
VYAHYKWRAMMP_46	0.01	5	500	0.5	46	aphA	249	249	936	aphA	0.00803	0.0446	0.0447	0.504	0.25	0.09	bad-chisq
VYAHYKWRAMMP_47	0.01	5	500	0.5	47	aphA	249	249	936	aphA	0.00805	0.0442	0.0443	0.505	0.25	0.0903	bad-chisq
VYAHYKWRAMMP_48	0.01	5	500	0.5	48	aphA	249	249	936	aphA	0.00805	0.0451	0.0429	0.508	0.25	0.0909	bad-chisq
VYAHYKWRAMMP_49	0.01	5	500	0.5	49	aphA	249	249	936	aphA	0.00805	0.0442	0.0443	0.505	0.25	0.0903	bad-chisq
VYAHYKWRAMMP_50	0.01	5	500	0.5	50	aphA	249	249	936	aphA	0.00805	0.0451	0.0452	0.503	0.25	0.0899	bad-chisq
GEQEZSUYQYHQ_1	0.01	5	600	0.5	1	aphA	299	299	836	aphA	0.00838	0.179	0.169	0.309	0.224	0.0564	bad-chisq
GEQEZSUYQYHQ_2	0.01	5	600	0.5	2	aphA	299	299	836	aphA	0.00838	0.177	0.177	0.303	0.225	0.0553	bad-chisq
GEQEZSUYQYHQ_3	0.01	5	600	0.5	3	aphA	299	299	836	aphA	0.00838	0.179	0.18	0.302	0.225	0.055	bad-chisq
GEQEZSUYQYHQ_4	0.01	5	600	0.5	4	aphA	299	299	836	aphA	0.00838	0.177	0.177	0.303	0.225	0.0553	bad-chisq
GEQEZSUYQYHQ_5	0.01	5	600	0.5	5	aphA	299	299	836	aphA	0.00838	0.179	0.18	0.302	0.225	0.055	bad-chisq
GEQEZSUYQYHQ_6	0.01	5	600	0.5	6	aphA	299	299	836	aphA	0.00838	0.177	0.177	0.303	0.225	0.0553	bad-chisq
GEQEZSUYQYHQ_7	0.01	5	600	0.5	7	aphA	299	299	836	aphA	0.00838	0.179	0.18	0.302	0.225	0.055	bad-chisq
GEQEZSUYQYHQ_8	0.01	5	600	0.5	8	aphA	299	299	836	aphA	0.00838	0.177	0.177	0.303	0.225	0.0553	bad-chisq
GEQEZSUYQYHQ_9	0.01	5	600	0.5	9	aphA	299	299	836	aphA	0.00838	0.177	0.177	0.303	0.225	0.0553	bad-chisq
GEQEZSUYQYHQ_10	0.01	5	600	0.5	10	aphA	299	299	836	aphA	0.00838	0.177	0.177	0.303	0.225	0.0553	bad-chisq
GEQEZSUYQYHQ_11	0.01	5	600	0.5	11	aphA	299	299	836	aphA	0.00838	0.179	0.179	0.302	0.225	0.055	bad-chisq
GEQEZSUYQYHQ_12	0.01	5	600	0.5	12	aphA	299	299	836	aphA	0.00838	0.179	0.18	0.302	0.225	0.055	bad-chisq
GEQEZSUYQYHQ_13	0.01	5	600	0.5	13	aphA	299	299	836	aphA	0.00838	0.177	0.167	0.311	0.224	0.0567	bad-chisq
GEQEZSUYQYHQ_14	0.01	5	600	0.5	14	aphA	299	299	836	aphA	0.00838	0.177	0.177	0.303	0.225	0.0553	bad-chisq
GEQEZSUYQYHQ_15	0.01	5	600	0.5	15	aphA	299	299	836	aphA	0.00838	0.177	0.174	0.306	0.225	0.0557	bad-chisq
GEQEZSUYQYHQ_16	0.01	5	600	0.5	16	aphA	299	299	836	aphA	0.00836	0.178	0.162	0.313	0.224	0.0572	bad-chisq
GEQEZSUYQYHQ_17	0.01	5	600	0.5	17	aphA	299	299	836	aphA	0.00838	0.177	0.187	0.296	0.224	0.054	bad-chisq
GEQEZSUYQYHQ_18	0.01	5	600	0.5	18	aphA	299	299	836	aphA	0.00838	0.179	0.18	0.302	0.225	0.055	bad-chisq
GEQEZSUYQYHQ_19	0.01	5	600	0.5	19	aphA	299	299	836	aphA	0.00836	0.178	0.178	0.303	0.225	0.0551	bad-chisq
GEQEZSUYQYHQ_20	0.01	5	600	0.5	20	aphA	299	299	836	aphA	0.00838	0.177	0.177	0.303	0.225	0.0553	bad-chisq
GEQEZSUYQYHQ_21	0.01	5	600	0.5	21	aphA	299	299	836	aphA	0.00838	0.179	0.189	0.295	0.224	0.0538	bad-chisq
GEQEZSUYQYHQ_22	0.01	5	600	0.5	22	aphA	299	299	836	aphA	0.00838	0.179	0.18	0.302	0.225	0.055	bad-chisq
GEQEZSUYQYHQ_23	0.01	5	600	0.5	23	aphA	299	299	836	aphA	0.00838	0.177	0.177	0.303	0.225	0.0553	bad-chisq
GEQEZSUYQYHQ_24	0.01	5	600	0.5	24	aphA	299	299	836	aphA	0.00838	0.177	0.172	0.307	0.224	0.056	bad-chisq
GEQEZSUYQYHQ_25	0.01	5	600	0.5	25	aphA	299	299	836	aphA	0.00838	0.177	0.177	0.303	0.225	0.0553	bad-chisq
GEQEZSUYQYHQ_26	0.01	5	600	0.5	26	aphA	299	299	836	aphA	0.00838	0.179	0.18	0.302	0.225	0.055	bad-chisq
GEQEZSUYQYHQ_27	0.01	5	600	0.5	27	aphA	299	299	836	aphA	0.00838	0.179	0.18	0.302	0.225	0.055	bad-chisq
GEQEZSUYQYHQ_28	0.01	5	600	0.5	28	aphA	299	299	836	aphA	0.00838	0.177	0.177	0.303	0.225	0.0553	bad-chisq
GEQEZSUYQYHQ_29	0.01	5	600	0.5	29	aphA	299	299	836	aphA	0.00838	0.179	0.18	0.302	0.225	0.055	bad-chisq
GEQEZSUYQYHQ_30	0.01	5	600	0.5	30	aphA	299	299	836	aphA	0.00838	0.179	0.17	0.308	0.224	0.0562	bad-chisq
GEQEZSUYQYHQ_31	0.01	5	600	0.5	31	aphA	299	299	836	aphA	0.00838	0.177	0.177	0.303	0.225	0.0553	bad-chisq
GEQEZSUYQYHQ_32	0.01	5	600	0.5	32	aphA	299	299	836	aphA	0.00838	0.177	0.174	0.306	0.225	0.0557	bad-chisq
GEQEZSUYQYHQ_33	0.01	5	600	0.5	33	aphA	299	299	836	aphA	0.00838	0.179	0.182	0.3	0.225	0.0547	bad-chisq
GEQEZSUYQYHQ_34	0.01	5	600	0.5	34	aphA	299	299	836	aphA	0.00838	0.177	0.159	0.316	0.224	0.0578	bad-chisq
GEQEZSUYQYHQ_35	0.01	5	600	0.5	35	aphA	299	299	836	aphA	0.00838	0.179	0.18	0.302	0.225	0.055	bad-chisq
GEQEZSUYQYHQ_36	0.01	5	600	0.5	36	aphA	299	299	836	aphA	0.00838	0.179	0.18	0.302	0.225	0.055	bad-chisq
GEQEZSUYQYHQ_37	0.01	5	600	0.5	37	aphA	299	299	836	aphA	0.00838	0.179	0.18	0.302	0.225	0.055	bad-chisq
GEQEZSUYQYHQ_38	0.01	5	600	0.5	38	aphA	299	299	836	aphA	0.00838	0.179	0.18	0.302	0.225	0.055	bad-chisq
GEQEZSUYQYHQ_39	0.01	5	600	0.5	39	aphA	299	299	836	aphA	0.00838	0.179	0.182	0.3	0.225	0.0547	bad-chisq
GEQEZSUYQYHQ_40	0.01	5	600	0.5	40	aphA	299	299	836	aphA	0.00838	0.177	0.217	0.276	0.223	0.0506	bad-chisq
GEQEZSUYQYHQ_41	0.01	5	600	0.5	41	aphA	299	299	836	aphA	0.00838	0.177	0.183	0.299	0.224	0.0546	bad-chisq
GEQEZSUYQYHQ_42	0.01	5	600	0.5	42	aphA	299	299	836	aphA	0.00838	0.177	0.177	0.303	0.225	0.0553	bad-chisq
GEQEZSUYQYHQ_43	0.01	5	600	0.5	43	aphA	299	299	836	aphA	0.00838	0.177	0.185	0.297	0.224	0.0543	bad-chisq
GEQEZSUYQYHQ_44	0.01	5	600	0.5	44	aphA	299	299	836	aphA	0.00838	0.179	0.18	0.302	0.225	0.055	bad-chisq
GEQEZSUYQYHQ_45	0.01	5	600	0.5	45	aphA	299	299	836	aphA	0.00838	0.177	0.177	0.303	0.225	0.0553	bad-chisq
GEQEZSUYQYHQ_46	0.01	5	600	0.5	46	aphA	299	299	836	aphA	0.00838	0.179	0.166	0.311	0.224	0.0567	bad-chisq
GEQEZSUYQYHQ_47	0.01	5	600	0.5	47	aphA	299	299	836	aphA	0.00838	0.179	0.18	0.302	0.225	0.055	bad-chisq
GEQEZSUYQYHQ_48	0.01	5	600	0.5	48	aphA	299	299	836	aphA	0.00838	0.179	0.18	0.302	0.225	0.055	bad-chisq
GEQEZSUYQYHQ_49	0.01	5	600	0.5	49	aphA	299	299	836	aphA	0.00838	0.179	0.18	0.302	0.225	0.055	bad-chisq
GEQEZSUYQYHQ_50	0.01	5	600	0.5	50	aphA	299	299	836	aphA	0.00838	0.177	0.173	0.306	0.225	0.0558	bad-chisq
BNLWYEYGUEUS_1	0.01	5	700	0.5	1	aphA	275	346	813	aphA	0.0113	0.0267	0.0268	0.418	0.188	0.089	bad-chisq
BNLWYEYGUEUS_2	0.01	5	700	0.5	2	aphA	275	346	813	aphA	0.0113	0.0267	0.0268	0.418	0.188	0.089	bad-chisq
BNLWYEYGUEUS_3	0.01	5	700	0.5	3	aphA	275	346	813	aphA	0.0113	0.0261	0.0261	0.42	0.188	0.0893	bad-chisq
BNLWYEYGUEUS_4	0.01	5	700	0.5	4	aphA	275	346	813	aphA	0.0113	0.0261	0.0261	0.42	0.188	0.0893	bad-chisq
BNLWYEYGUEUS_5	0.01	5	700	0.5	5	aphA	275	346	813	aphA	0.0113	0.0267	0.0268	0.418	0.188	0.089	bad-chisq
BNLWYEYGUEUS_6	0.01	5	700	0.5	6	aphA	275	346	813	aphA	0.0113	0.0261	0.0261	0.42	0.188	0.0893	bad-chisq
BNLWYEYGUEUS_7	0.01	5	700	0.5	7	aphA	275	346	813	aphA	0.0113	0.0267	0.0237	0.426	0.188	0.0908	bad-chisq
BNLWYEYGUEUS_8	0.01	5	700	0.5	8	aphA	275	346	813	aphA	0.0113	0.0267	0.0268	0.418	0.188	0.089	bad-chisq
BNLWYEYGUEUS_9	0.01	5	700	0.5	9	aphA	275	346	813	aphA	0.0113	0.0261	0.0261	0.42	0.188	0.0893	bad-chisq
BNLWYEYGUEUS_10	0.01	5	700	0.5	10	aphA	275	346	813	aphA	0.0113	0.0267	0.0275	0.416	0.188	0.0886	bad-chisq
BNLWYEYGUEUS_11	0.01	5	700	0.5	11	aphA	275	346	813	aphA	0.0113	0.0261	0.0261	0.42	0.188	0.0893	bad-chisq
BNLWYEYGUEUS_12	0.01	5	700	0.5	12	aphA	275	346	813	aphA	0.0113	0.0267	0.0274	0.417	0.188	0.0886	bad-chisq
BNLWYEYGUEUS_13	0.01	5	700	0.5	13	aphA	275	346	813	aphA	0.0113	0.0267	0.025	0.423	0.188	0.09	bad-chisq
BNLWYEYGUEUS_14	0.01	5	700	0.5	14	aphA	275	346	813	aphA	0.0113	0.0261	0.0242	0.425	0.188	0.0905	bad-chisq
BNLWYEYGUEUS_15	0.01	5	700	0.5	15	aphA	275	346	813	aphA	0.0113	0.0261	0.0261	0.42	0.188	0.0893	bad-chisq
BNLWYEYGUEUS_16	0.01	5	700	0.5	16	aphA	275	346	813	aphA	0.0113	0.0267	0.0254	0.422	0.188	0.0898	bad-chisq
BNLWYEYGUEUS_17	0.01	5	700	0.5	17	aphA	275	346	813	aphA	0.0113	0.0261	0.0261	0.42	0.188	0.0893	bad-chisq
BNLWYEYGUEUS_18	0.01	5	700	0.5	18	aphA	275	346	813	aphA	0.0113	0.0261	0.0261	0.42	0.188	0.0893	bad-chisq
BNLWYEYGUEUS_19	0.01	5	700	0.5	19	aphA	275	346	813	aphA	0.0113	0.0261	0.0261	0.42	0.188	0.0893	bad-chisq
BNLWYEYGUEUS_20	0.01	5	700	0.5	20	aphA	275	346	813	aphA	0.0113	0.0261	0.0261	0.42	0.188	0.0893	bad-chisq
BNLWYEYGUEUS_21	0.01	5	700	0.5	21	aphA	275	346	813	aphA	0.0113	0.0267	0.0268	0.418	0.188	0.089	bad-chisq
BNLWYEYGUEUS_22	0.01	5	700	0.5	22	aphA	275	346	813	aphA	0.0113	0.0261	0.0261	0.42	0.188	0.0893	bad-chisq
BNLWYEYGUEUS_23	0.01	5	700	0.5	23	aphA	275	346	813	aphA	0.0113	0.0267	0.0274	0.416	0.188	0.0886	bad-chisq
BNLWYEYGUEUS_24	0.01	5	700	0.5	24	aphA	275	346	813	aphA	0.0113	0.0267	0.0237	0.427	0.188	0.0909	bad-chisq
BNLWYEYGUEUS_25	0.01	5	700	0.5	25	aphA	275	346	813	aphA	0.0113	0.0267	0.0299	0.409	0.188	0.0872	bad-chisq
BNLWYEYGUEUS_26	0.01	5	700	0.5	26	aphA	275	346	813	aphA	0.0113	0.0267	0.0268	0.418	0.188	0.089	bad-chisq
BNLWYEYGUEUS_27	0.01	5	700	0.5	27	aphA	275	346	813	aphA	0.0113	0.0261	0.0261	0.42	0.188	0.0893	bad-chisq
BNLWYEYGUEUS_28	0.01	5	700	0.5	28	aphA	275	346	813	aphA	0.0113	0.0267	0.0268	0.418	0.188	0.089	bad-chisq
BNLWYEYGUEUS_29	0.01	5	700	0.5	29	aphA	275	346	813	aphA	0.0113	0.0267	0.0268	0.418	0.188	0.089	bad-chisq
BNLWYEYGUEUS_30	0.01	5	700	0.5	30	aphA	275	346	813	aphA	0.0113	0.0267	0.0232	0.428	0.188	0.0911	bad-chisq
BNLWYEYGUEUS_31	0.01	5	700	0.5	31	aphA	275	346	813	aphA	0.0113	0.0261	0.0261	0.42	0.188	0.0893	bad-chisq
BNLWYEYGUEUS_32	0.01	5	700	0.5	32	aphA	275	346	813	aphA	0.0113	0.0261	0.0268	0.418	0.188	0.089	bad-chisq
BNLWYEYGUEUS_33	0.01	5	700	0.5	33	aphA	275	346	813	aphA	0.0113	0.0267	0.0268	0.418	0.188	0.089	bad-chisq
BNLWYEYGUEUS_34	0.01	5	700	0.5	34	aphA	275	346	813	aphA	0.0113	0.0267	0.0303	0.409	0.188	0.087	bad-chisq
BNLWYEYGUEUS_35	0.01	5	700	0.5	35	aphA	275	346	813	aphA	0.0113	0.0261	0.0261	0.42	0.188	0.0893	bad-chisq
BNLWYEYGUEUS_36	0.01	5	700	0.5	36	aphA	275	346	813	aphA	0.0113	0.0267	0.0268	0.418	0.188	0.089	bad-chisq
BNLWYEYGUEUS_37	0.01	5	700	0.5	37	aphA	275	346	813	aphA	0.0113	0.0261	0.0261	0.42	0.188	0.0893	bad-chisq
BNLWYEYGUEUS_38	0.01	5	700	0.5	38	aphA	275	346	813	aphA	0.0113	0.0261	0.0245	0.424	0.188	0.0903	bad-chisq
BNLWYEYGUEUS_39	0.01	5	700	0.5	39	aphA	275	346	813	aphA	0.0113	0.0261	0.0261	0.42	0.188	0.0893	bad-chisq
BNLWYEYGUEUS_40	0.01	5	700	0.5	40	aphA	275	346	813	aphA	0.0113	0.0267	0.0268	0.418	0.188	0.089	bad-chisq
BNLWYEYGUEUS_41	0.01	5	700	0.5	41	aphA	275	346	813	aphA	0.0113	0.0261	0.0261	0.42	0.188	0.0893	bad-chisq
BNLWYEYGUEUS_42	0.01	5	700	0.5	42	aphA	275	346	813	aphA	0.0113	0.0267	0.0268	0.418	0.188	0.089	bad-chisq
BNLWYEYGUEUS_43	0.01	5	700	0.5	43	aphA	275	346	813	aphA	0.0113	0.0267	0.0268	0.418	0.188	0.089	bad-chisq
BNLWYEYGUEUS_44	0.01	5	700	0.5	44	aphA	275	346	813	aphA	0.0113	0.0261	0.0261	0.42	0.188	0.0893	bad-chisq
BNLWYEYGUEUS_45	0.01	5	700	0.5	45	aphA	275	346	813	aphA	0.0113	0.0267	0.0275	0.416	0.188	0.0885	bad-chisq
BNLWYEYGUEUS_46	0.01	5	700	0.5	46	aphA	275	346	813	aphA	0.0113	0.0261	0.0261	0.42	0.188	0.0893	bad-chisq
BNLWYEYGUEUS_47	0.01	5	700	0.5	47	aphA	275	346	813	aphA	0.0113	0.0261	0.0235	0.427	0.188	0.0909	bad-chisq
BNLWYEYGUEUS_48	0.01	5	700	0.5	48	aphA	275	346	813	aphA	0.0113	0.0261	0.0299	0.409	0.188	0.0872	bad-chisq
BNLWYEYGUEUS_49	0.01	5	700	0.5	49	aphA	275	346	813	aphA	0.0113	0.0261	0.0261	0.42	0.188	0.0893	bad-chisq
BNLWYEYGUEUS_50	0.01	5	700	0.5	50	aphA	275	346	813	aphA	0.0113	0.0261	0.0261	0.42	0.188	0.0893	bad-chisq
YAISNPNUAYNP_1	0.01	5	800	0.5	1	aphA	224	397	813	aphA	0.0113	0.0506	0.0507	0.357	0.182	0.0785	bad-chisq
YAISNPNUAYNP_2	0.01	5	800	0.5	2	aphA	224	397	813	aphA	0.0113	0.0493	0.0495	0.358	0.182	0.0789	bad-chisq
YAISNPNUAYNP_3	0.01	5	800	0.5	3	aphA	224	397	813	aphA	0.0113	0.0506	0.0507	0.357	0.182	0.0785	bad-chisq
YAISNPNUAYNP_4	0.01	5	800	0.5	4	aphA	224	397	813	aphA	0.0113	0.0506	0.0507	0.357	0.182	0.0785	bad-chisq
YAISNPNUAYNP_5	0.01	5	800	0.5	5	aphA	224	397	813	aphA	0.0113	0.0506	0.0507	0.357	0.182	0.0785	bad-chisq
YAISNPNUAYNP_6	0.01	5	800	0.5	6	aphA	224	397	813	aphA	0.0113	0.0493	0.0494	0.359	0.182	0.079	bad-chisq
YAISNPNUAYNP_7	0.01	5	800	0.5	7	aphA	224	397	813	aphA	0.0113	0.0506	0.0543	0.351	0.182	0.0773	bad-chisq
YAISNPNUAYNP_8	0.01	5	800	0.5	8	aphA	224	397	813	aphA	0.0113	0.0506	0.0507	0.357	0.182	0.0785	bad-chisq
YAISNPNUAYNP_9	0.01	5	800	0.5	9	aphA	224	397	813	aphA	0.0113	0.0493	0.0466	0.363	0.182	0.08	bad-chisq
YAISNPNUAYNP_10	0.01	5	800	0.5	10	aphA	224	397	813	aphA	0.0113	0.0506	0.0507	0.357	0.182	0.0785	bad-chisq
YAISNPNUAYNP_11	0.01	5	800	0.5	11	aphA	224	397	813	aphA	0.0113	0.0506	0.0507	0.357	0.182	0.0785	bad-chisq
YAISNPNUAYNP_12	0.01	5	800	0.5	12	aphA	224	397	813	aphA	0.0113	0.0506	0.0507	0.357	0.182	0.0785	bad-chisq
YAISNPNUAYNP_13	0.01	5	800	0.5	13	aphA	224	397	813	aphA	0.0113	0.0493	0.049	0.359	0.182	0.0791	bad-chisq
YAISNPNUAYNP_14	0.01	5	800	0.5	14	aphA	224	397	813	aphA	0.0113	0.0493	0.0536	0.352	0.182	0.0775	bad-chisq
YAISNPNUAYNP_15	0.01	5	800	0.5	15	aphA	224	397	813	aphA	0.0113	0.0493	0.0436	0.368	0.182	0.0811	bad-chisq
YAISNPNUAYNP_16	0.01	5	800	0.5	16	aphA	224	397	813	aphA	0.0113	0.0493	0.0494	0.359	0.182	0.079	bad-chisq
YAISNPNUAYNP_17	0.01	5	800	0.5	17	aphA	224	397	813	aphA	0.0113	0.0506	0.0507	0.357	0.182	0.0785	bad-chisq
YAISNPNUAYNP_18	0.01	5	800	0.5	18	aphA	224	397	813	aphA	0.0113	0.0493	0.0494	0.359	0.182	0.079	bad-chisq
YAISNPNUAYNP_19	0.01	5	800	0.5	19	aphA	224	397	813	aphA	0.0113	0.0493	0.0495	0.359	0.182	0.0789	bad-chisq
YAISNPNUAYNP_20	0.01	5	800	0.5	20	aphA	224	397	813	aphA	0.0113	0.0493	0.0494	0.359	0.182	0.079	bad-chisq
YAISNPNUAYNP_21	0.01	5	800	0.5	21	aphA	224	397	813	aphA	0.0113	0.0493	0.0494	0.359	0.182	0.079	bad-chisq
YAISNPNUAYNP_22	0.01	5	800	0.5	22	aphA	224	397	813	aphA	0.0113	0.0493	0.0494	0.359	0.182	0.079	bad-chisq
YAISNPNUAYNP_23	0.01	5	800	0.5	23	aphA	224	397	813	aphA	0.0113	0.0506	0.0554	0.35	0.182	0.077	bad-chisq
YAISNPNUAYNP_24	0.01	5	800	0.5	24	aphA	224	397	813	aphA	0.0113	0.0506	0.0507	0.357	0.182	0.0785	bad-chisq
YAISNPNUAYNP_25	0.01	5	800	0.5	25	aphA	224	397	813	aphA	0.0113	0.0493	0.0494	0.359	0.182	0.079	bad-chisq
YAISNPNUAYNP_26	0.01	5	800	0.5	26	aphA	224	397	813	aphA	0.0113	0.0506	0.0507	0.357	0.182	0.0785	bad-chisq
YAISNPNUAYNP_27	0.01	5	800	0.5	27	aphA	224	397	813	aphA	0.0113	0.0506	0.0507	0.357	0.182	0.0785	bad-chisq
YAISNPNUAYNP_28	0.01	5	800	0.5	28	aphA	224	397	813	aphA	0.0113	0.0506	0.0508	0.357	0.182	0.0785	bad-chisq
YAISNPNUAYNP_29	0.01	5	800	0.5	29	aphA	224	397	813	aphA	0.0113	0.0493	0.0539	0.351	0.182	0.0774	bad-chisq
YAISNPNUAYNP_30	0.01	5	800	0.5	30	aphA	224	397	813	aphA	0.0113	0.0506	0.0507	0.357	0.182	0.0785	bad-chisq
YAISNPNUAYNP_31	0.01	5	800	0.5	31	aphA	224	397	813	aphA	0.0113	0.0506	0.0507	0.357	0.182	0.0785	bad-chisq
YAISNPNUAYNP_32	0.01	5	800	0.5	32	aphA	224	397	813	aphA	0.0113	0.0493	0.0494	0.359	0.182	0.079	bad-chisq
YAISNPNUAYNP_33	0.01	5	800	0.5	33	aphA	224	397	813	aphA	0.0113	0.0493	0.0494	0.359	0.182	0.079	bad-chisq
YAISNPNUAYNP_34	0.01	5	800	0.5	34	aphA	224	397	813	aphA	0.0113	0.0506	0.0507	0.357	0.182	0.0785	bad-chisq
YAISNPNUAYNP_35	0.01	5	800	0.5	35	aphA	224	397	813	aphA	0.0113	0.0493	0.0494	0.359	0.182	0.079	bad-chisq
YAISNPNUAYNP_36	0.01	5	800	0.5	36	aphA	224	397	813	aphA	0.0113	0.0506	0.0507	0.357	0.182	0.0785	bad-chisq
YAISNPNUAYNP_37	0.01	5	800	0.5	37	aphA	224	397	813	aphA	0.0113	0.0493	0.0494	0.359	0.182	0.079	bad-chisq
YAISNPNUAYNP_38	0.01	5	800	0.5	38	aphA	224	397	813	aphA	0.0113	0.0493	0.0556	0.349	0.182	0.0769	bad-chisq
YAISNPNUAYNP_39	0.01	5	800	0.5	39	aphA	224	397	813	aphA	0.0113	0.0506	0.0507	0.357	0.182	0.0785	bad-chisq
YAISNPNUAYNP_40	0.01	5	800	0.5	40	aphA	224	397	813	aphA	0.0113	0.0506	0.0507	0.357	0.182	0.0785	bad-chisq
YAISNPNUAYNP_41	0.01	5	800	0.5	41	aphA	224	397	813	aphA	0.0113	0.0506	0.0507	0.357	0.182	0.0785	bad-chisq
YAISNPNUAYNP_42	0.01	5	800	0.5	42	aphA	224	397	813	aphA	0.0113	0.0493	0.0494	0.359	0.182	0.079	bad-chisq
YAISNPNUAYNP_43	0.01	5	800	0.5	43	aphA	224	397	813	aphA	0.0113	0.0506	0.0507	0.357	0.182	0.0785	bad-chisq
YAISNPNUAYNP_44	0.01	5	800	0.5	44	aphA	224	397	813	aphA	0.0113	0.0493	0.0528	0.353	0.182	0.0778	bad-chisq
YAISNPNUAYNP_45	0.01	5	800	0.5	45	aphA	224	397	813	aphA	0.0113	0.0506	0.0507	0.357	0.182	0.0785	bad-chisq
YAISNPNUAYNP_46	0.01	5	800	0.5	46	aphA	224	397	813	aphA	0.0113	0.0493	0.0485	0.36	0.182	0.0793	bad-chisq
YAISNPNUAYNP_47	0.01	5	800	0.5	47	aphA	224	397	813	aphA	0.0113	0.0506	0.0507	0.357	0.182	0.0785	bad-chisq
YAISNPNUAYNP_48	0.01	5	800	0.5	48	aphA	224	397	813	aphA	0.0113	0.0506	0.0568	0.347	0.182	0.0765	bad-chisq
YAISNPNUAYNP_49	0.01	5	800	0.5	49	aphA	224	397	813	aphA	0.0113	0.0506	0.0484	0.36	0.182	0.0793	bad-chisq
YAISNPNUAYNP_50	0.01	5	800	0.5	50	aphA	224	397	813	aphA	0.0113	0.0506	0.0507	0.357	0.182	0.0785	bad-chisq
YPDJLXOSLOIR_1	0.01	5	900	0.5	1	aphA	174	447	813	aphA	0.0113	0.0102	0.0102	0.439	0.17	0.103	bad-chisq
YPDJLXOSLOIR_2	0.01	5	900	0.5	2	aphA	174	447	813	aphA	0.0113	0.0102	0.0102	0.439	0.17	0.103	bad-chisq
YPDJLXOSLOIR_3	0.01	5	900	0.5	3	aphA	174	447	813	aphA	0.0113	0.0102	0.0105	0.437	0.17	0.103	bad-chisq
YPDJLXOSLOIR_4	0.01	5	900	0.5	4	aphA	174	447	813	aphA	0.0113	0.0102	0.0102	0.439	0.17	0.103	bad-chisq
YPDJLXOSLOIR_5	0.01	5	900	0.5	5	aphA	174	447	813	aphA	0.0113	0.0102	0.0101	0.439	0.17	0.103	bad-chisq
YPDJLXOSLOIR_6	0.01	5	900	0.5	6	aphA	174	447	813	aphA	0.0113	0.0102	0.01	0.439	0.17	0.103	bad-chisq
YPDJLXOSLOIR_7	0.01	5	900	0.5	7	aphA	174	447	813	aphA	0.0113	0.0102	0.0102	0.439	0.17	0.103	bad-chisq
YPDJLXOSLOIR_8	0.01	5	900	0.5	8	aphA	174	447	813	aphA	0.0113	0.00982	0.00925	0.443	0.17	0.104	bad-chisq
YPDJLXOSLOIR_9	0.01	5	900	0.5	9	aphA	174	447	813	aphA	0.0113	0.00982	0.00977	0.44	0.17	0.104	bad-chisq
YPDJLXOSLOIR_10	0.01	5	900	0.5	10	aphA	174	447	813	aphA	0.0113	0.00982	0.00977	0.44	0.17	0.104	bad-chisq
YPDJLXOSLOIR_11	0.01	5	900	0.5	11	aphA	174	447	813	aphA	0.0113	0.00982	0.00977	0.44	0.17	0.104	bad-chisq
YPDJLXOSLOIR_12	0.01	5	900	0.5	12	aphA	174	447	813	aphA	0.0113	0.0102	0.0102	0.439	0.17	0.103	bad-chisq
YPDJLXOSLOIR_13	0.01	5	900	0.5	13	aphA	174	447	813	aphA	0.0113	0.00982	0.012	0.427	0.169	0.101	bad-chisq
YPDJLXOSLOIR_14	0.01	5	900	0.5	14	aphA	174	447	813	aphA	0.0113	0.0102	0.0104	0.437	0.17	0.103	bad-chisq
YPDJLXOSLOIR_15	0.01	5	900	0.5	15	aphA	174	447	813	aphA	0.0113	0.00982	0.00977	0.44	0.17	0.104	bad-chisq
YPDJLXOSLOIR_16	0.01	5	900	0.5	16	aphA	174	447	813	aphA	0.0113	0.0102	0.0102	0.439	0.17	0.103	bad-chisq
YPDJLXOSLOIR_17	0.01	5	900	0.5	17	aphA	174	447	813	aphA	0.0113	0.0102	0.0102	0.439	0.17	0.103	bad-chisq
YPDJLXOSLOIR_18	0.01	5	900	0.5	18	aphA	174	447	813	aphA	0.0113	0.00982	0.0087	0.447	0.17	0.105	bad-chisq
YPDJLXOSLOIR_19	0.01	5	900	0.5	19	aphA	174	447	813	aphA	0.0113	0.0102	0.011	0.433	0.17	0.102	bad-chisq
YPDJLXOSLOIR_20	0.01	5	900	0.5	20	aphA	174	447	813	aphA	0.0113	0.0102	0.0102	0.439	0.17	0.103	bad-chisq
YPDJLXOSLOIR_21	0.01	5	900	0.5	21	aphA	174	447	813	aphA	0.0113	0.00982	0.00993	0.439	0.17	0.103	bad-chisq
YPDJLXOSLOIR_22	0.01	5	900	0.5	22	aphA	174	447	813	aphA	0.0113	0.0102	0.0102	0.439	0.17	0.103	bad-chisq
YPDJLXOSLOIR_23	0.01	5	900	0.5	23	aphA	174	447	813	aphA	0.0113	0.0102	0.0101	0.439	0.17	0.103	bad-chisq
YPDJLXOSLOIR_24	0.01	5	900	0.5	24	aphA	174	447	813	aphA	0.0113	0.0102	0.0102	0.439	0.17	0.103	bad-chisq
YPDJLXOSLOIR_25	0.01	5	900	0.5	25	aphA	174	447	813	aphA	0.0113	0.00982	0.00502	0.475	0.169	0.113	bad-chisq
YPDJLXOSLOIR_26	0.01	5	900	0.5	26	aphA	174	447	813	aphA	0.0113	0.0102	0.0106	0.436	0.17	0.103	bad-chisq
YPDJLXOSLOIR_27	0.01	5	900	0.5	27	aphA	174	447	813	aphA	0.0113	0.00982	0.00977	0.44	0.17	0.104	bad-chisq
YPDJLXOSLOIR_28	0.01	5	900	0.5	28	aphA	174	447	813	aphA	0.0113	0.0102	0.0102	0.439	0.17	0.103	bad-chisq
YPDJLXOSLOIR_29	0.01	5	900	0.5	29	aphA	174	447	813	aphA	0.0113	0.0102	0.0102	0.439	0.17	0.103	bad-chisq
YPDJLXOSLOIR_30	0.01	5	900	0.5	30	aphA	174	447	813	aphA	0.0113	0.0101	0.0101	0.439	0.17	0.103	bad-chisq
YPDJLXOSLOIR_31	0.01	5	900	0.5	31	aphA	174	447	813	aphA	0.0113	0.0102	0.0102	0.439	0.17	0.103	bad-chisq
YPDJLXOSLOIR_32	0.01	5	900	0.5	32	aphA	174	447	813	aphA	0.0113	0.00982	0.0093	0.443	0.17	0.104	bad-chisq
YPDJLXOSLOIR_33	0.01	5	900	0.5	33	aphA	174	447	813	aphA	0.0113	0.0102	0.0102	0.439	0.17	0.103	bad-chisq
YPDJLXOSLOIR_34	0.01	5	900	0.5	34	aphA	174	447	813	aphA	0.0113	0.0102	0.0092	0.444	0.17	0.105	bad-chisq
YPDJLXOSLOIR_35	0.01	5	900	0.5	35	aphA	174	447	813	aphA	0.0113	0.0102	0.0111	0.433	0.17	0.102	bad-chisq
YPDJLXOSLOIR_36	0.01	5	900	0.5	36	aphA	174	447	813	aphA	0.0113	0.0102	0.00495	0.474	0.168	0.113	bad-chisq
YPDJLXOSLOIR_37	0.01	5	900	0.5	37	aphA	174	447	813	aphA	0.0113	0.0102	0.0096	0.442	0.17	0.104	bad-chisq
YPDJLXOSLOIR_38	0.01	5	900	0.5	38	aphA	174	447	813	aphA	0.0113	0.0102	0.0102	0.439	0.17	0.103	bad-chisq
YPDJLXOSLOIR_39	0.01	5	900	0.5	39	aphA	174	447	813	aphA	0.0113	0.0102	0.0102	0.439	0.17	0.103	bad-chisq
YPDJLXOSLOIR_40	0.01	5	900	0.5	40	aphA	174	447	813	aphA	0.0113	0.0102	0.00999	0.44	0.17	0.103	bad-chisq
YPDJLXOSLOIR_41	0.01	5	900	0.5	41	aphA	174	447	813	aphA	0.0113	0.0102	0.0102	0.439	0.17	0.103	bad-chisq
YPDJLXOSLOIR_42	0.01	5	900	0.5	42	aphA	174	447	813	aphA	0.0113	0.0102	0.00928	0.444	0.17	0.104	bad-chisq
YPDJLXOSLOIR_43	0.01	5	900	0.5	43	aphA	174	447	813	aphA	0.0113	0.0102	0.0102	0.439	0.17	0.103	bad-chisq
YPDJLXOSLOIR_44	0.01	5	900	0.5	44	aphA	174	447	813	aphA	0.0113	0.0102	0.0102	0.439	0.17	0.103	bad-chisq
YPDJLXOSLOIR_45	0.01	5	900	0.5	45	aphA	174	447	813	aphA	0.0113	0.0102	0.00913	0.445	0.17	0.105	bad-chisq
YPDJLXOSLOIR_46	0.01	5	900	0.5	46	aphA	174	447	813	aphA	0.0113	0.0102	0.00914	0.444	0.17	0.105	bad-chisq
YPDJLXOSLOIR_47	0.01	5	900	0.5	47	aphA	174	447	813	aphA	0.0113	0.0102	0.0102	0.439	0.17	0.103	bad-chisq
YPDJLXOSLOIR_48	0.01	5	900	0.5	48	aphA	174	447	813	aphA	0.0113	0.0102	0.0101	0.439	0.17	0.103	bad-chisq
YPDJLXOSLOIR_49	0.01	5	900	0.5	49	aphA	174	447	813	aphA	0.0113	0.0102	0.0102	0.439	0.17	0.103	bad-chisq
YPDJLXOSLOIR_50	0.01	5	900	0.5	50	aphA	174	447	813	aphA	0.0113	0.00982	0.0104	0.436	0.17	0.103	bad-chisq
CNTUIGXQPVVY_1	0.01	5	1000	0.5	1	aphA	123	498	813	aphA	0.0113	0.0128	0.0136	0.374	0.151	0.099	bad-chisq
CNTUIGXQPVVY_2	0.01	5	1000	0.5	2	aphA	123	498	813	aphA	0.0113	0.0128	0.0106	0.386	0.151	0.103	bad-chisq
CNTUIGXQPVVY_3	0.01	5	1000	0.5	3	aphA	123	498	813	aphA	0.0113	0.0128	0.0127	0.377	0.151	0.1	bad-chisq
CNTUIGXQPVVY_4	0.01	5	1000	0.5	4	aphA	123	498	813	aphA	0.0113	0.0128	0.0153	0.366	0.151	0.0974	bad-chisq
CNTUIGXQPVVY_5	0.01	5	1000	0.5	5	aphA	123	498	813	aphA	0.0113	0.0128	0.0128	0.377	0.151	0.1	bad-chisq
CNTUIGXQPVVY_6	0.01	5	1000	0.5	6	aphA	123	498	813	aphA	0.0113	0.0128	0.0128	0.377	0.151	0.1	bad-chisq
CNTUIGXQPVVY_7	0.01	5	1000	0.5	7	aphA	123	498	813	aphA	0.0113	0.0122	0.0114	0.382	0.151	0.102	bad-chisq
CNTUIGXQPVVY_8	0.01	5	1000	0.5	8	aphA	123	498	813	aphA	0.0113	0.0128	0.0128	0.377	0.151	0.1	bad-chisq
CNTUIGXQPVVY_9	0.01	5	1000	0.5	9	aphA	123	498	813	aphA	0.0113	0.0122	0.0122	0.379	0.151	0.101	bad-chisq
CNTUIGXQPVVY_10	0.01	5	1000	0.5	10	aphA	123	498	813	aphA	0.0113	0.0128	0.0131	0.376	0.151	0.0996	bad-chisq
CNTUIGXQPVVY_11	0.01	5	1000	0.5	11	aphA	123	498	813	aphA	0.0113	0.0128	0.0128	0.377	0.151	0.1	bad-chisq
CNTUIGXQPVVY_12	0.01	5	1000	0.5	12	aphA	123	498	813	aphA	0.0113	0.0128	0.0126	0.378	0.151	0.1	bad-chisq
CNTUIGXQPVVY_13	0.01	5	1000	0.5	13	aphA	123	498	813	aphA	0.0113	0.0128	0.0128	0.377	0.151	0.1	bad-chisq
CNTUIGXQPVVY_14	0.01	5	1000	0.5	14	aphA	123	498	813	aphA	0.0113	0.0128	0.0128	0.377	0.151	0.1	bad-chisq
CNTUIGXQPVVY_15	0.01	5	1000	0.5	15	aphA	123	498	813	aphA	0.0113	0.0128	0.0128	0.377	0.151	0.1	bad-chisq
CNTUIGXQPVVY_16	0.01	5	1000	0.5	16	aphA	123	498	813	aphA	0.0113	0.0122	0.0121	0.379	0.151	0.101	bad-chisq
CNTUIGXQPVVY_17	0.01	5	1000	0.5	17	aphA	123	498	813	aphA	0.0113	0.0122	0.00999	0.388	0.15	0.103	bad-chisq
CNTUIGXQPVVY_18	0.01	5	1000	0.5	18	aphA	123	498	813	aphA	0.0113	0.0128	0.0128	0.377	0.151	0.1	bad-chisq
CNTUIGXQPVVY_19	0.01	5	1000	0.5	19	aphA	123	498	813	aphA	0.0113	0.0128	0.0128	0.377	0.151	0.1	bad-chisq
CNTUIGXQPVVY_20	0.01	5	1000	0.5	20	aphA	123	498	813	aphA	0.0113	0.0128	0.0131	0.376	0.151	0.0996	bad-chisq
CNTUIGXQPVVY_21	0.01	5	1000	0.5	21	aphA	123	498	813	aphA	0.0113	0.0128	0.0129	0.377	0.151	0.0998	bad-chisq
CNTUIGXQPVVY_22	0.01	5	1000	0.5	22	aphA	123	498	813	aphA	0.0113	0.0128	0.0128	0.377	0.151	0.1	bad-chisq
CNTUIGXQPVVY_23	0.01	5	1000	0.5	23	aphA	123	498	813	aphA	0.0113	0.0128	0.0119	0.381	0.151	0.101	bad-chisq
CNTUIGXQPVVY_24	0.01	5	1000	0.5	24	aphA	123	498	813	aphA	0.0113	0.0128	0.0128	0.377	0.151	0.1	bad-chisq
CNTUIGXQPVVY_25	0.01	5	1000	0.5	25	aphA	123	498	813	aphA	0.0113	0.0128	0.0128	0.377	0.151	0.1	bad-chisq
CNTUIGXQPVVY_26	0.01	5	1000	0.5	26	aphA	123	498	813	aphA	0.0113	0.0128	0.0128	0.377	0.151	0.1	bad-chisq
CNTUIGXQPVVY_27	0.01	5	1000	0.5	27	aphA	123	498	813	aphA	0.0113	0.0128	0.0128	0.377	0.151	0.1	bad-chisq
CNTUIGXQPVVY_28	0.01	5	1000	0.5	28	aphA	123	498	813	aphA	0.0113	0.0128	0.0137	0.373	0.151	0.099	bad-chisq
CNTUIGXQPVVY_29	0.01	5	1000	0.5	29	aphA	123	498	813	aphA	0.0113	0.0128	0.0119	0.381	0.151	0.101	bad-chisq
CNTUIGXQPVVY_30	0.01	5	1000	0.5	30	aphA	123	498	813	aphA	0.0113	0.0128	0.0128	0.377	0.151	0.1	bad-chisq
CNTUIGXQPVVY_31	0.01	5	1000	0.5	31	aphA	123	498	813	aphA	0.0113	0.0128	0.0127	0.377	0.151	0.1	bad-chisq
CNTUIGXQPVVY_32	0.01	5	1000	0.5	32	aphA	123	498	813	aphA	0.0113	0.0128	0.0138	0.373	0.151	0.0989	bad-chisq
CNTUIGXQPVVY_33	0.01	5	1000	0.5	33	aphA	123	498	813	aphA	0.0113	0.0128	0.0128	0.377	0.151	0.1	bad-chisq
CNTUIGXQPVVY_34	0.01	5	1000	0.5	34	aphA	123	498	813	aphA	0.0113	0.0128	0.0128	0.377	0.151	0.1	bad-chisq
CNTUIGXQPVVY_35	0.01	5	1000	0.5	35	aphA	123	498	813	aphA	0.0113	0.0128	0.0123	0.379	0.151	0.1	bad-chisq
CNTUIGXQPVVY_36	0.01	5	1000	0.5	36	aphA	123	498	813	aphA	0.0113	0.0128	0.0128	0.377	0.151	0.1	bad-chisq
CNTUIGXQPVVY_37	0.01	5	1000	0.5	37	aphA	123	498	813	aphA	0.0113	0.0128	0.0128	0.377	0.151	0.1	bad-chisq
CNTUIGXQPVVY_38	0.01	5	1000	0.5	38	aphA	123	498	813	aphA	0.0113	0.0128	0.0128	0.377	0.151	0.1	bad-chisq
CNTUIGXQPVVY_39	0.01	5	1000	0.5	39	aphA	123	498	813	aphA	0.0113	0.0122	0.0121	0.379	0.151	0.101	bad-chisq
CNTUIGXQPVVY_40	0.01	5	1000	0.5	40	aphA	123	498	813	aphA	0.0113	0.0127	0.0126	0.378	0.151	0.1	bad-chisq
CNTUIGXQPVVY_41	0.01	5	1000	0.5	41	aphA	123	498	813	aphA	0.0113	0.0128	0.0128	0.377	0.151	0.1	bad-chisq
CNTUIGXQPVVY_42	0.01	5	1000	0.5	42	aphA	123	498	813	aphA	0.0113	0.0128	0.0128	0.377	0.151	0.1	bad-chisq
CNTUIGXQPVVY_43	0.01	5	1000	0.5	43	aphA	123	498	813	aphA	0.0113	0.0127	0.0121	0.38	0.151	0.101	bad-chisq
CNTUIGXQPVVY_44	0.01	5	1000	0.5	44	aphA	123	498	813	aphA	0.0113	0.0122	0.0121	0.379	0.151	0.101	bad-chisq
CNTUIGXQPVVY_45	0.01	5	1000	0.5	45	aphA	123	498	813	aphA	0.0113	0.0128	0.0109	0.385	0.151	0.102	bad-chisq
CNTUIGXQPVVY_46	0.01	5	1000	0.5	46	aphA	123	498	813	aphA	0.0113	0.0128	0.0128	0.377	0.151	0.1	bad-chisq
CNTUIGXQPVVY_47	0.01	5	1000	0.5	47	aphA	123	498	813	aphA	0.0113	0.0128	0.0129	0.377	0.151	0.0998	bad-chisq
CNTUIGXQPVVY_48	0.01	5	1000	0.5	48	aphA	123	498	813	aphA	0.0113	0.0128	0.0128	0.377	0.151	0.1	bad-chisq
CNTUIGXQPVVY_49	0.01	5	1000	0.5	49	aphA	123	498	813	aphA	0.0113	0.0128	0.0128	0.377	0.151	0.1	bad-chisq
CNTUIGXQPVVY_50	0.01	5	1000	0.5	50	aphA	123	498	813	aphA	0.0113	0.0128	0.0128	0.377	0.151	0.1	bad-chisq
ODKVBNRHFKSK_1	0.01	10	100	0.5	1	aphA	49	49	1336	aphA	0						af-filter
ODKVBNRHFKSK_2	0.01	10	100	0.5	2	aphA	49	49	1336	aphA	0						af-filter
ODKVBNRHFKSK_3	0.01	10	100	0.5	3	aphA	49	49	1336	aphA	0						af-filter
ODKVBNRHFKSK_4	0.01	10	100	0.5	4	aphA	49	49	1336	aphA	0						af-filter
ODKVBNRHFKSK_5	0.01	10	100	0.5	5	aphA	49	49	1336	aphA	0						af-filter
ODKVBNRHFKSK_6	0.01	10	100	0.5	6	aphA	49	49	1336	aphA	0						af-filter
ODKVBNRHFKSK_7	0.01	10	100	0.5	7	aphA	49	49	1336	aphA	0						af-filter
ODKVBNRHFKSK_8	0.01	10	100	0.5	8	aphA	49	49	1336	aphA	0						af-filter
ODKVBNRHFKSK_9	0.01	10	100	0.5	9	aphA	49	49	1336	aphA	0						af-filter
ODKVBNRHFKSK_10	0.01	10	100	0.5	10	aphA	49	49	1336	aphA	0						af-filter
ODKVBNRHFKSK_11	0.01	10	100	0.5	11	aphA	49	49	1336	aphA	0						af-filter
ODKVBNRHFKSK_12	0.01	10	100	0.5	12	aphA	49	49	1336	aphA	0						af-filter
ODKVBNRHFKSK_13	0.01	10	100	0.5	13	aphA	49	49	1336	aphA	0						af-filter
ODKVBNRHFKSK_14	0.01	10	100	0.5	14	aphA	49	49	1336	aphA	0						af-filter
ODKVBNRHFKSK_15	0.01	10	100	0.5	15	aphA	49	49	1336	aphA	0						af-filter
ODKVBNRHFKSK_16	0.01	10	100	0.5	16	aphA	49	49	1336	aphA	0						af-filter
ODKVBNRHFKSK_17	0.01	10	100	0.5	17	aphA	49	49	1336	aphA	0						af-filter
ODKVBNRHFKSK_18	0.01	10	100	0.5	18	aphA	49	49	1336	aphA	0						af-filter
ODKVBNRHFKSK_19	0.01	10	100	0.5	19	aphA	49	49	1336	aphA	0						af-filter
ODKVBNRHFKSK_20	0.01	10	100	0.5	20	aphA	49	49	1336	aphA	0						af-filter
ODKVBNRHFKSK_21	0.01	10	100	0.5	21	aphA	49	49	1336	aphA	0						af-filter
ODKVBNRHFKSK_22	0.01	10	100	0.5	22	aphA	49	49	1336	aphA	0						af-filter
ODKVBNRHFKSK_23	0.01	10	100	0.5	23	aphA	49	49	1336	aphA	0						af-filter
ODKVBNRHFKSK_24	0.01	10	100	0.5	24	aphA	49	49	1336	aphA	0						af-filter
ODKVBNRHFKSK_25	0.01	10	100	0.5	25	aphA	49	49	1336	aphA	0						af-filter
ODKVBNRHFKSK_26	0.01	10	100	0.5	26	aphA	49	49	1336	aphA	0						af-filter
ODKVBNRHFKSK_27	0.01	10	100	0.5	27	aphA	49	49	1336	aphA	0						af-filter
ODKVBNRHFKSK_28	0.01	10	100	0.5	28	aphA	49	49	1336	aphA	0						af-filter
ODKVBNRHFKSK_29	0.01	10	100	0.5	29	aphA	49	49	1336	aphA	0						af-filter
ODKVBNRHFKSK_30	0.01	10	100	0.5	30	aphA	49	49	1336	aphA	0						af-filter
ODKVBNRHFKSK_31	0.01	10	100	0.5	31	aphA	49	49	1336	aphA	0						af-filter
ODKVBNRHFKSK_32	0.01	10	100	0.5	32	aphA	49	49	1336	aphA	0						af-filter
ODKVBNRHFKSK_33	0.01	10	100	0.5	33	aphA	49	49	1336	aphA	0						af-filter
ODKVBNRHFKSK_34	0.01	10	100	0.5	34	aphA	49	49	1336	aphA	0						af-filter
ODKVBNRHFKSK_35	0.01	10	100	0.5	35	aphA	49	49	1336	aphA	0						af-filter
ODKVBNRHFKSK_36	0.01	10	100	0.5	36	aphA	49	49	1336	aphA	0						af-filter
ODKVBNRHFKSK_37	0.01	10	100	0.5	37	aphA	49	49	1336	aphA	0						af-filter
ODKVBNRHFKSK_38	0.01	10	100	0.5	38	aphA	49	49	1336	aphA	0						af-filter
ODKVBNRHFKSK_39	0.01	10	100	0.5	39	aphA	49	49	1336	aphA	0						af-filter
ODKVBNRHFKSK_40	0.01	10	100	0.5	40	aphA	49	49	1336	aphA	0						af-filter
ODKVBNRHFKSK_41	0.01	10	100	0.5	41	aphA	49	49	1336	aphA	0						af-filter
ODKVBNRHFKSK_42	0.01	10	100	0.5	42	aphA	49	49	1336	aphA	0						af-filter
ODKVBNRHFKSK_43	0.01	10	100	0.5	43	aphA	49	49	1336	aphA	0						af-filter
ODKVBNRHFKSK_44	0.01	10	100	0.5	44	aphA	49	49	1336	aphA	0						af-filter
ODKVBNRHFKSK_45	0.01	10	100	0.5	45	aphA	49	49	1336	aphA	0						af-filter
ODKVBNRHFKSK_46	0.01	10	100	0.5	46	aphA	49	49	1336	aphA	0						af-filter
ODKVBNRHFKSK_47	0.01	10	100	0.5	47	aphA	49	49	1336	aphA	0						af-filter
ODKVBNRHFKSK_48	0.01	10	100	0.5	48	aphA	49	49	1336	aphA	0						af-filter
ODKVBNRHFKSK_49	0.01	10	100	0.5	49	aphA	49	49	1336	aphA	0						af-filter
ODKVBNRHFKSK_50	0.01	10	100	0.5	50	aphA	49	49	1336	aphA	0						af-filter
DHGZWQYGYSCV_1	0.01	10	200	0.5	1	aphA	99	99	1236	aphA	0.00505	0.316	0.319	0.503	0.503	0.0712	bad-chisq
DHGZWQYGYSCV_2	0.01	10	200	0.5	2	aphA	99	99	1236	aphA	0.00505	0.316	0.319	0.503	0.503	0.0712	bad-chisq
DHGZWQYGYSCV_3	0.01	10	200	0.5	3	aphA	99	99	1236	aphA	0.00505	0.316	0.319	0.503	0.503	0.0712	bad-chisq
DHGZWQYGYSCV_4	0.01	10	200	0.5	4	aphA	99	99	1236	aphA	0.00505	0.316	0.303	0.517	0.5	0.0736	bad-chisq
DHGZWQYGYSCV_5	0.01	10	200	0.5	5	aphA	99	99	1236	aphA	0.00505	0.316	0.319	0.503	0.503	0.0712	bad-chisq
DHGZWQYGYSCV_6	0.01	10	200	0.5	6	aphA	99	99	1236	aphA	0.00508	0.314	0.316	0.505	0.503	0.0718	bad-chisq
DHGZWQYGYSCV_7	0.01	10	200	0.5	7	aphA	99	99	1236	aphA	0.00505	0.316	0.319	0.503	0.503	0.0712	bad-chisq
DHGZWQYGYSCV_8	0.01	10	200	0.5	8	aphA	99	99	1236	aphA	0.00505	0.316	0.319	0.503	0.503	0.0712	bad-chisq
DHGZWQYGYSCV_9	0.01	10	200	0.5	9	aphA	99	99	1236	aphA	0.00505	0.316	0.319	0.503	0.503	0.0712	bad-chisq
DHGZWQYGYSCV_10	0.01	10	200	0.5	10	aphA	99	99	1236	aphA	0.00508	0.319	0.321	0.5	0.503	0.0711	bad-chisq
DHGZWQYGYSCV_11	0.01	10	200	0.5	11	aphA	99	99	1236	aphA	0.00505	0.316	0.319	0.503	0.503	0.0712	bad-chisq
DHGZWQYGYSCV_12	0.01	10	200	0.5	12	aphA	99	99	1236	aphA	0.00508	0.319	0.321	0.5	0.503	0.0711	bad-chisq
DHGZWQYGYSCV_13	0.01	10	200	0.5	13	aphA	99	99	1236	aphA	0.00508	0.319	0.321	0.5	0.503	0.0711	bad-chisq
DHGZWQYGYSCV_14	0.01	10	200	0.5	14	aphA	99	99	1236	aphA	0.00505	0.316	0.319	0.503	0.503	0.0712	bad-chisq
DHGZWQYGYSCV_15	0.01	10	200	0.5	15	aphA	99	99	1236	aphA	0.00505	0.316	0.319	0.503	0.503	0.0712	bad-chisq
DHGZWQYGYSCV_16	0.01	10	200	0.5	16	aphA	99	99	1236	aphA	0.00508	0.319	0.321	0.5	0.503	0.0711	bad-chisq
DHGZWQYGYSCV_17	0.01	10	200	0.5	17	aphA	99	99	1236	aphA	0.00505	0.316	0.319	0.503	0.503	0.0712	bad-chisq
DHGZWQYGYSCV_18	0.01	10	200	0.5	18	aphA	99	99	1236	aphA	0.00505	0.316	0.319	0.503	0.503	0.0712	bad-chisq
DHGZWQYGYSCV_19	0.01	10	200	0.5	19	aphA	99	99	1236	aphA	0.00508	0.314	0.316	0.505	0.503	0.0718	bad-chisq
DHGZWQYGYSCV_20	0.01	10	200	0.5	20	aphA	99	99	1236	aphA	0.00508	0.314	0.308	0.513	0.501	0.0731	bad-chisq
DHGZWQYGYSCV_21	0.01	10	200	0.5	21	aphA	99	99	1236	aphA	0.00505	0.316	0.327	0.492	0.501	0.07	bad-chisq
DHGZWQYGYSCV_22	0.01	10	200	0.5	22	aphA	99	99	1236	aphA	0.00508	0.314	0.316	0.505	0.503	0.0718	bad-chisq
DHGZWQYGYSCV_23	0.01	10	200	0.5	23	aphA	99	99	1236	aphA	0.00508	0.314	0.316	0.505	0.503	0.0718	bad-chisq
DHGZWQYGYSCV_24	0.01	10	200	0.5	24	aphA	99	99	1236	aphA	0.00508	0.314	0.316	0.505	0.503	0.0718	bad-chisq
DHGZWQYGYSCV_25	0.01	10	200	0.5	25	aphA	99	99	1236	aphA	0.00505	0.316	0.319	0.503	0.503	0.0712	bad-chisq
DHGZWQYGYSCV_26	0.01	10	200	0.5	26	aphA	99	99	1236	aphA	0.00505	0.316	0.325	0.493	0.5	0.0703	bad-chisq
DHGZWQYGYSCV_27	0.01	10	200	0.5	27	aphA	99	99	1236	aphA	0.00508	0.319	0.321	0.5	0.503	0.0711	bad-chisq
DHGZWQYGYSCV_28	0.01	10	200	0.5	28	aphA	99	99	1236	aphA	0.00505	0.316	0.319	0.503	0.503	0.0712	bad-chisq
DHGZWQYGYSCV_29	0.01	10	200	0.5	29	aphA	99	99	1236	aphA	0.00505	0.316	0.319	0.503	0.503	0.0712	bad-chisq
DHGZWQYGYSCV_30	0.01	10	200	0.5	30	aphA	99	99	1236	aphA	0.00505	0.316	0.319	0.503	0.503	0.0712	bad-chisq
DHGZWQYGYSCV_31	0.01	10	200	0.5	31	aphA	99	99	1236	aphA	0.00505	0.316	0.327	0.493	0.501	0.07	bad-chisq
DHGZWQYGYSCV_32	0.01	10	200	0.5	32	aphA	99	99	1236	aphA	0.00505	0.316	0.316	0.505	0.502	0.0717	bad-chisq
DHGZWQYGYSCV_33	0.01	10	200	0.5	33	aphA	99	99	1236	aphA	0.00505	0.316	0.319	0.503	0.503	0.0712	bad-chisq
DHGZWQYGYSCV_34	0.01	10	200	0.5	34	aphA	99	99	1236	aphA	0.00508	0.314	0.316	0.505	0.503	0.0718	bad-chisq
DHGZWQYGYSCV_35	0.01	10	200	0.5	35	aphA	99	99	1236	aphA	0.00505	0.316	0.325	0.494	0.501	0.0703	bad-chisq
DHGZWQYGYSCV_36	0.01	10	200	0.5	36	aphA	99	99	1236	aphA	0.00505	0.316	0.328	0.492	0.501	0.0699	bad-chisq
DHGZWQYGYSCV_37	0.01	10	200	0.5	37	aphA	99	99	1236	aphA	0.00508	0.314	0.316	0.505	0.503	0.0718	bad-chisq
DHGZWQYGYSCV_38	0.01	10	200	0.5	38	aphA	99	99	1236	aphA	0.00505	0.316	0.319	0.503	0.503	0.0712	bad-chisq
DHGZWQYGYSCV_39	0.01	10	200	0.5	39	aphA	99	99	1236	aphA	0.00508	0.319	0.321	0.5	0.503	0.0711	bad-chisq
DHGZWQYGYSCV_40	0.01	10	200	0.5	40	aphA	99	99	1236	aphA	0.00505	0.316	0.304	0.514	0.499	0.0734	bad-chisq
DHGZWQYGYSCV_41	0.01	10	200	0.5	41	aphA	99	99	1236	aphA	0.00505	0.316	0.319	0.503	0.503	0.0712	bad-chisq
DHGZWQYGYSCV_42	0.01	10	200	0.5	42	aphA	99	99	1236	aphA	0.00508	0.314	0.316	0.505	0.503	0.0718	bad-chisq
DHGZWQYGYSCV_43	0.01	10	200	0.5	43	aphA	99	99	1236	aphA	0.00508	0.314	0.316	0.505	0.503	0.0718	bad-chisq
DHGZWQYGYSCV_44	0.01	10	200	0.5	44	aphA	99	99	1236	aphA	0.00505	0.316	0.313	0.508	0.502	0.0721	bad-chisq
DHGZWQYGYSCV_45	0.01	10	200	0.5	45	aphA	99	99	1236	aphA	0.00505	0.316	0.319	0.503	0.503	0.0712	bad-chisq
DHGZWQYGYSCV_46	0.01	10	200	0.5	46	aphA	99	99	1236	aphA	0.00508	0.314	0.316	0.505	0.503	0.0718	bad-chisq
DHGZWQYGYSCV_47	0.01	10	200	0.5	47	aphA	99	99	1236	aphA	0.00505	0.316	0.319	0.503	0.503	0.0712	bad-chisq
DHGZWQYGYSCV_48	0.01	10	200	0.5	48	aphA	99	99	1236	aphA	0.00508	0.319	0.321	0.5	0.503	0.0711	bad-chisq
DHGZWQYGYSCV_49	0.01	10	200	0.5	49	aphA	99	99	1236	aphA	0.00505	0.316	0.314	0.507	0.502	0.072	bad-chisq
DHGZWQYGYSCV_50	0.01	10	200	0.5	50	aphA	99	99	1236	aphA	0.00505	0.316	0.319	0.503	0.503	0.0712	bad-chisq
RSBPWZXLCBGA_1	0.01	10	300	0.5	1	aphA	149	149	1136	aphA	0.00673	0.155	0.146	0.515	0.354	0.0845	bad-chisq
RSBPWZXLCBGA_2	0.01	10	300	0.5	2	aphA	149	149	1136	aphA	0.00671	0.156	0.157	0.503	0.355	0.0822	bad-chisq
RSBPWZXLCBGA_3	0.01	10	300	0.5	3	aphA	149	149	1136	aphA	0.00671	0.156	0.157	0.503	0.355	0.0822	bad-chisq
RSBPWZXLCBGA_4	0.01	10	300	0.5	4	aphA	149	149	1136	aphA	0.00671	0.156	0.157	0.503	0.355	0.0822	bad-chisq
RSBPWZXLCBGA_5	0.01	10	300	0.5	5	aphA	149	149	1136	aphA	0.00671	0.156	0.157	0.503	0.355	0.0822	bad-chisq
RSBPWZXLCBGA_6	0.01	10	300	0.5	6	aphA	149	149	1136	aphA	0.00671	0.156	0.157	0.503	0.355	0.0822	bad-chisq
RSBPWZXLCBGA_7	0.01	10	300	0.5	7	aphA	149	149	1136	aphA	0.00673	0.155	0.156	0.505	0.355	0.0826	bad-chisq
RSBPWZXLCBGA_8	0.01	10	300	0.5	8	aphA	149	149	1136	aphA	0.00673	0.157	0.158	0.502	0.355	0.0821	bad-chisq
RSBPWZXLCBGA_9	0.01	10	300	0.5	9	aphA	149	149	1136	aphA	0.00673	0.157	0.158	0.502	0.355	0.0821	bad-chisq
RSBPWZXLCBGA_10	0.01	10	300	0.5	10	aphA	149	149	1136	aphA	0.00671	0.156	0.157	0.503	0.355	0.0822	bad-chisq
RSBPWZXLCBGA_11	0.01	10	300	0.5	11	aphA	149	149	1136	aphA	0.00671	0.156	0.157	0.503	0.355	0.0822	bad-chisq
RSBPWZXLCBGA_12	0.01	10	300	0.5	12	aphA	149	149	1136	aphA	0.00671	0.156	0.157	0.503	0.355	0.0822	bad-chisq
RSBPWZXLCBGA_13	0.01	10	300	0.5	13	aphA	149	149	1136	aphA	0.00673	0.157	0.158	0.502	0.355	0.0821	bad-chisq
RSBPWZXLCBGA_14	0.01	10	300	0.5	14	aphA	149	149	1136	aphA	0.00671	0.156	0.157	0.503	0.355	0.0822	bad-chisq
RSBPWZXLCBGA_15	0.01	10	300	0.5	15	aphA	149	149	1136	aphA	0.00673	0.155	0.156	0.505	0.355	0.0826	bad-chisq
RSBPWZXLCBGA_16	0.01	10	300	0.5	16	aphA	149	149	1136	aphA	0.00671	0.156	0.157	0.503	0.355	0.0822	bad-chisq
RSBPWZXLCBGA_17	0.01	10	300	0.5	17	aphA	149	149	1136	aphA	0.00673	0.155	0.156	0.505	0.355	0.0826	bad-chisq
RSBPWZXLCBGA_18	0.01	10	300	0.5	18	aphA	149	149	1136	aphA	0.00671	0.156	0.157	0.503	0.355	0.0822	bad-chisq
RSBPWZXLCBGA_19	0.01	10	300	0.5	19	aphA	149	149	1136	aphA	0.00673	0.155	0.156	0.505	0.355	0.0826	bad-chisq
RSBPWZXLCBGA_20	0.01	10	300	0.5	20	aphA	149	149	1136	aphA	0.00673	0.157	0.158	0.502	0.355	0.0821	bad-chisq
RSBPWZXLCBGA_21	0.01	10	300	0.5	21	aphA	149	149	1136	aphA	0.00673	0.157	0.158	0.502	0.355	0.0821	bad-chisq
RSBPWZXLCBGA_22	0.01	10	300	0.5	22	aphA	149	149	1136	aphA	0.00671	0.156	0.157	0.503	0.355	0.0822	bad-chisq
RSBPWZXLCBGA_23	0.01	10	300	0.5	23	aphA	149	149	1136	aphA	0.00671	0.156	0.157	0.503	0.355	0.0822	bad-chisq
RSBPWZXLCBGA_24	0.01	10	300	0.5	24	aphA	149	149	1136	aphA	0.00673	0.155	0.156	0.505	0.355	0.0826	bad-chisq
RSBPWZXLCBGA_25	0.01	10	300	0.5	25	aphA	149	149	1136	aphA	0.00673	0.155	0.159	0.5	0.354	0.0819	bad-chisq
RSBPWZXLCBGA_26	0.01	10	300	0.5	26	aphA	149	149	1136	aphA	0.00671	0.156	0.157	0.503	0.355	0.0822	bad-chisq
RSBPWZXLCBGA_27	0.01	10	300	0.5	27	aphA	149	149	1136	aphA	0.00671	0.156	0.154	0.506	0.355	0.0827	bad-chisq
RSBPWZXLCBGA_28	0.01	10	300	0.5	28	aphA	149	149	1136	aphA	0.00673	0.155	0.156	0.505	0.355	0.0826	bad-chisq
RSBPWZXLCBGA_29	0.01	10	300	0.5	29	aphA	149	149	1136	aphA	0.00671	0.156	0.0982	0.572	0.345	0.096	bad-chisq
RSBPWZXLCBGA_30	0.01	10	300	0.5	30	aphA	149	149	1136	aphA	0.00671	0.156	0.157	0.503	0.355	0.0822	bad-chisq
RSBPWZXLCBGA_31	0.01	10	300	0.5	31	aphA	149	149	1136	aphA	0.00673	0.157	0.158	0.502	0.355	0.0821	bad-chisq
RSBPWZXLCBGA_32	0.01	10	300	0.5	32	aphA	149	149	1136	aphA	0.00671	0.156	0.157	0.503	0.355	0.0822	bad-chisq
RSBPWZXLCBGA_33	0.01	10	300	0.5	33	aphA	149	149	1136	aphA	0.00673	0.155	0.156	0.505	0.355	0.0826	bad-chisq
RSBPWZXLCBGA_34	0.01	10	300	0.5	34	aphA	149	149	1136	aphA	0.00671	0.156	0.157	0.503	0.355	0.0822	bad-chisq
RSBPWZXLCBGA_35	0.01	10	300	0.5	35	aphA	149	149	1136	aphA	0.00671	0.156	0.157	0.503	0.355	0.0822	bad-chisq
RSBPWZXLCBGA_36	0.01	10	300	0.5	36	aphA	149	149	1136	aphA	0.00671	0.156	0.157	0.503	0.355	0.0822	bad-chisq
RSBPWZXLCBGA_37	0.01	10	300	0.5	37	aphA	149	149	1136	aphA	0.00671	0.156	0.157	0.503	0.355	0.0822	bad-chisq
RSBPWZXLCBGA_38	0.01	10	300	0.5	38	aphA	149	149	1136	aphA	0.00673	0.157	0.164	0.494	0.354	0.081	bad-chisq
RSBPWZXLCBGA_39	0.01	10	300	0.5	39	aphA	149	149	1136	aphA	0.00673	0.155	0.156	0.505	0.355	0.0826	bad-chisq
RSBPWZXLCBGA_40	0.01	10	300	0.5	40	aphA	149	149	1136	aphA	0.00673	0.157	0.158	0.502	0.355	0.0821	bad-chisq
RSBPWZXLCBGA_41	0.01	10	300	0.5	41	aphA	149	149	1136	aphA	0.00671	0.156	0.157	0.503	0.355	0.0822	bad-chisq
RSBPWZXLCBGA_42	0.01	10	300	0.5	42	aphA	149	149	1136	aphA	0.00671	0.156	0.157	0.503	0.355	0.0822	bad-chisq
RSBPWZXLCBGA_43	0.01	10	300	0.5	43	aphA	149	149	1136	aphA	0.00673	0.155	0.157	0.503	0.355	0.0823	bad-chisq
RSBPWZXLCBGA_44	0.01	10	300	0.5	44	aphA	149	149	1136	aphA	0.00671	0.156	0.157	0.503	0.355	0.0822	bad-chisq
RSBPWZXLCBGA_45	0.01	10	300	0.5	45	aphA	149	149	1136	aphA	0.00671	0.156	0.157	0.503	0.355	0.0822	bad-chisq
RSBPWZXLCBGA_46	0.01	10	300	0.5	46	aphA	149	149	1136	aphA	0.00673	0.157	0.158	0.502	0.355	0.0821	bad-chisq
RSBPWZXLCBGA_47	0.01	10	300	0.5	47	aphA	149	149	1136	aphA	0.00671	0.156	0.157	0.503	0.355	0.0822	bad-chisq
RSBPWZXLCBGA_48	0.01	10	300	0.5	48	aphA	149	149	1136	aphA	0.00673	0.157	0.156	0.504	0.355	0.0825	bad-chisq
RSBPWZXLCBGA_49	0.01	10	300	0.5	49	aphA	149	149	1136	aphA	0.00673	0.157	0.158	0.502	0.355	0.0821	bad-chisq
RSBPWZXLCBGA_50	0.01	10	300	0.5	50	aphA	149	149	1136	aphA	0.00671	0.156	0.155	0.506	0.355	0.0826	bad-chisq
RLNHNCKMDDRS_1	0.01	10	400	0.5	1	aphA	199	199	1036	aphA	0.00754	0.0821	0.0825	0.504	0.289	0.0871	bad-chisq
RLNHNCKMDDRS_2	0.01	10	400	0.5	2	aphA	199	199	1036	aphA	0.00754	0.0821	0.0825	0.504	0.289	0.0871	bad-chisq
RLNHNCKMDDRS_3	0.01	10	400	0.5	3	aphA	199	199	1036	aphA	0.00756	0.0829	0.0817	0.505	0.289	0.0875	bad-chisq
RLNHNCKMDDRS_4	0.01	10	400	0.5	4	aphA	199	199	1036	aphA	0.00756	0.0829	0.0833	0.503	0.289	0.087	bad-chisq
RLNHNCKMDDRS_5	0.01	10	400	0.5	5	aphA	199	199	1036	aphA	0.00754	0.0821	0.0825	0.504	0.289	0.0871	bad-chisq
RLNHNCKMDDRS_6	0.01	10	400	0.5	6	aphA	199	199	1036	aphA	0.00754	0.0821	0.0825	0.504	0.289	0.0871	bad-chisq
RLNHNCKMDDRS_7	0.01	10	400	0.5	7	aphA	199	199	1036	aphA	0.00756	0.0813	0.0817	0.505	0.289	0.0875	bad-chisq
RLNHNCKMDDRS_8	0.01	10	400	0.5	8	aphA	199	199	1036	aphA	0.00756	0.0813	0.0875	0.495	0.289	0.0859	bad-chisq
RLNHNCKMDDRS_9	0.01	10	400	0.5	9	aphA	199	199	1036	aphA	0.00756	0.0813	0.0841	0.501	0.289	0.0868	bad-chisq
RLNHNCKMDDRS_10	0.01	10	400	0.5	10	aphA	199	199	1036	aphA	0.00756	0.0829	0.0833	0.503	0.289	0.087	bad-chisq
RLNHNCKMDDRS_11	0.01	10	400	0.5	11	aphA	199	199	1036	aphA	0.00756	0.0813	0.0817	0.505	0.289	0.0875	bad-chisq
RLNHNCKMDDRS_12	0.01	10	400	0.5	12	aphA	199	199	1036	aphA	0.00754	0.0821	0.0766	0.513	0.289	0.0889	bad-chisq
RLNHNCKMDDRS_13	0.01	10	400	0.5	13	aphA	199	199	1036	aphA	0.00756	0.0829	0.0833	0.503	0.289	0.087	bad-chisq
RLNHNCKMDDRS_14	0.01	10	400	0.5	14	aphA	199	199	1036	aphA	0.00754	0.0821	0.0825	0.504	0.289	0.0871	bad-chisq
RLNHNCKMDDRS_15	0.01	10	400	0.5	15	aphA	199	199	1036	aphA	0.00754	0.0821	0.0825	0.504	0.289	0.0871	bad-chisq
RLNHNCKMDDRS_16	0.01	10	400	0.5	16	aphA	199	199	1036	aphA	0.00754	0.0821	0.0825	0.504	0.289	0.0871	bad-chisq
RLNHNCKMDDRS_17	0.01	10	400	0.5	17	aphA	199	199	1036	aphA	0.00754	0.0821	0.0825	0.504	0.289	0.0871	bad-chisq
RLNHNCKMDDRS_18	0.01	10	400	0.5	18	aphA	199	199	1036	aphA	0.00754	0.0821	0.0825	0.504	0.289	0.0871	bad-chisq
RLNHNCKMDDRS_19	0.01	10	400	0.5	19	aphA	199	199	1036	aphA	0.00754	0.0821	0.0849	0.499	0.289	0.0865	bad-chisq
RLNHNCKMDDRS_20	0.01	10	400	0.5	20	aphA	199	199	1036	aphA	0.00756	0.0829	0.0833	0.503	0.289	0.087	bad-chisq
RLNHNCKMDDRS_21	0.01	10	400	0.5	21	aphA	199	199	1036	aphA	0.00754	0.0821	0.0825	0.504	0.289	0.0871	bad-chisq
RLNHNCKMDDRS_22	0.01	10	400	0.5	22	aphA	199	199	1036	aphA	0.00754	0.0821	0.0825	0.504	0.289	0.0871	bad-chisq
RLNHNCKMDDRS_23	0.01	10	400	0.5	23	aphA	199	199	1036	aphA	0.00754	0.0821	0.0825	0.504	0.289	0.0871	bad-chisq
RLNHNCKMDDRS_24	0.01	10	400	0.5	24	aphA	199	199	1036	aphA	0.00756	0.0813	0.0817	0.505	0.289	0.0875	bad-chisq
RLNHNCKMDDRS_25	0.01	10	400	0.5	25	aphA	199	199	1036	aphA	0.00756	0.0813	0.0888	0.492	0.288	0.0855	bad-chisq
RLNHNCKMDDRS_26	0.01	10	400	0.5	26	aphA	199	199	1036	aphA	0.00754	0.0821	0.0825	0.504	0.289	0.0871	bad-chisq
RLNHNCKMDDRS_27	0.01	10	400	0.5	27	aphA	199	199	1036	aphA	0.00754	0.0821	0.0825	0.504	0.289	0.0871	bad-chisq
RLNHNCKMDDRS_28	0.01	10	400	0.5	28	aphA	199	199	1036	aphA	0.00756	0.0813	0.0817	0.505	0.289	0.0875	bad-chisq
RLNHNCKMDDRS_29	0.01	10	400	0.5	29	aphA	199	199	1036	aphA	0.00756	0.0829	0.0833	0.503	0.289	0.087	bad-chisq
RLNHNCKMDDRS_30	0.01	10	400	0.5	30	aphA	199	199	1036	aphA	0.00754	0.0821	0.0825	0.504	0.289	0.0871	bad-chisq
RLNHNCKMDDRS_31	0.01	10	400	0.5	31	aphA	199	199	1036	aphA	0.00754	0.0821	0.0825	0.504	0.289	0.0871	bad-chisq
RLNHNCKMDDRS_32	0.01	10	400	0.5	32	aphA	199	199	1036	aphA	0.00756	0.0813	0.082	0.505	0.289	0.0874	bad-chisq
RLNHNCKMDDRS_33	0.01	10	400	0.5	33	aphA	199	199	1036	aphA	0.00756	0.0829	0.0833	0.503	0.289	0.087	bad-chisq
RLNHNCKMDDRS_34	0.01	10	400	0.5	34	aphA	199	199	1036	aphA	0.00756	0.0813	0.0626	0.536	0.287	0.0936	bad-chisq
RLNHNCKMDDRS_35	0.01	10	400	0.5	35	aphA	199	199	1036	aphA	0.00754	0.0821	0.0769	0.512	0.288	0.0888	bad-chisq
RLNHNCKMDDRS_36	0.01	10	400	0.5	36	aphA	199	199	1036	aphA	0.00756	0.0829	0.0819	0.505	0.289	0.0874	bad-chisq
RLNHNCKMDDRS_37	0.01	10	400	0.5	37	aphA	199	199	1036	aphA	0.00756	0.0813	0.0839	0.501	0.289	0.0869	bad-chisq
RLNHNCKMDDRS_38	0.01	10	400	0.5	38	aphA	199	199	1036	aphA	0.00756	0.0813	0.0817	0.505	0.289	0.0875	bad-chisq
RLNHNCKMDDRS_39	0.01	10	400	0.5	39	aphA	199	199	1036	aphA	0.00756	0.0813	0.0817	0.505	0.289	0.0875	bad-chisq
RLNHNCKMDDRS_40	0.01	10	400	0.5	40	aphA	199	199	1036	aphA	0.00756	0.0829	0.0869	0.496	0.289	0.086	bad-chisq
RLNHNCKMDDRS_41	0.01	10	400	0.5	41	aphA	199	199	1036	aphA	0.00754	0.0821	0.0825	0.504	0.289	0.0871	bad-chisq
RLNHNCKMDDRS_42	0.01	10	400	0.5	42	aphA	199	199	1036	aphA	0.00756	0.0813	0.0817	0.505	0.289	0.0875	bad-chisq
RLNHNCKMDDRS_43	0.01	10	400	0.5	43	aphA	199	199	1036	aphA	0.00756	0.0813	0.0825	0.504	0.289	0.0873	bad-chisq
RLNHNCKMDDRS_44	0.01	10	400	0.5	44	aphA	199	199	1036	aphA	0.00756	0.0829	0.0833	0.503	0.289	0.087	bad-chisq
RLNHNCKMDDRS_45	0.01	10	400	0.5	45	aphA	199	199	1036	aphA	0.00754	0.0821	0.0825	0.504	0.289	0.0871	bad-chisq
RLNHNCKMDDRS_46	0.01	10	400	0.5	46	aphA	199	199	1036	aphA	0.00756	0.0813	0.0817	0.505	0.289	0.0875	bad-chisq
RLNHNCKMDDRS_47	0.01	10	400	0.5	47	aphA	199	199	1036	aphA	0.00756	0.0813	0.0817	0.505	0.289	0.0875	bad-chisq
RLNHNCKMDDRS_48	0.01	10	400	0.5	48	aphA	199	199	1036	aphA	0.00754	0.0821	0.0825	0.504	0.289	0.0871	bad-chisq
RLNHNCKMDDRS_49	0.01	10	400	0.5	49	aphA	199	199	1036	aphA	0.00756	0.0829	0.0833	0.503	0.289	0.087	bad-chisq
RLNHNCKMDDRS_50	0.01	10	400	0.5	50	aphA	199	199	1036	aphA	0.00756	0.0829	0.0828	0.503	0.289	0.0872	bad-chisq
TFZMIDWXKRCB_1	0.01	10	500	0.5	1	aphA	249	249	936	aphA	0.00805	0.0451	0.0457	0.502	0.25	0.0897	bad-chisq
TFZMIDWXKRCB_2	0.01	10	500	0.5	2	aphA	249	249	936	aphA	0.00805	0.0451	0.0452	0.503	0.25	0.0899	bad-chisq
TFZMIDWXKRCB_3	0.01	10	500	0.5	3	aphA	249	249	936	aphA	0.00805	0.0442	0.0443	0.505	0.25	0.0903	bad-chisq
TFZMIDWXKRCB_4	0.01	10	500	0.5	4	aphA	249	249	936	aphA	0.00805	0.0451	0.0415	0.511	0.25	0.0915	bad-chisq
TFZMIDWXKRCB_5	0.01	10	500	0.5	5	aphA	249	249	936	aphA	0.00805	0.0442	0.0422	0.51	0.25	0.0912	bad-chisq
TFZMIDWXKRCB_6	0.01	10	500	0.5	6	aphA	249	249	936	aphA	0.00805	0.0442	0.0443	0.505	0.25	0.0903	bad-chisq
TFZMIDWXKRCB_7	0.01	10	500	0.5	7	aphA	249	249	936	aphA	0.00805	0.0451	0.0452	0.503	0.25	0.0899	bad-chisq
TFZMIDWXKRCB_8	0.01	10	500	0.5	8	aphA	249	249	936	aphA	0.00805	0.0451	0.0452	0.503	0.25	0.0899	bad-chisq
TFZMIDWXKRCB_9	0.01	10	500	0.5	9	aphA	249	249	936	aphA	0.00805	0.0442	0.0443	0.505	0.25	0.0903	bad-chisq
TFZMIDWXKRCB_10	0.01	10	500	0.5	10	aphA	249	249	936	aphA	0.00805	0.0442	0.0405	0.512	0.249	0.0919	bad-chisq
TFZMIDWXKRCB_11	0.01	10	500	0.5	11	aphA	249	249	936	aphA	0.00805	0.0451	0.0452	0.503	0.25	0.0899	bad-chisq
TFZMIDWXKRCB_12	0.01	10	500	0.5	12	aphA	249	249	936	aphA	0.00805	0.0442	0.0443	0.505	0.25	0.0903	bad-chisq
TFZMIDWXKRCB_13	0.01	10	500	0.5	13	aphA	249	249	936	aphA	0.00805	0.0451	0.0452	0.503	0.25	0.0899	bad-chisq
TFZMIDWXKRCB_14	0.01	10	500	0.5	14	aphA	249	249	936	aphA	0.00805	0.0451	0.0452	0.503	0.25	0.0899	bad-chisq
TFZMIDWXKRCB_15	0.01	10	500	0.5	15	aphA	249	249	936	aphA	0.00805	0.0451	0.0497	0.491	0.25	0.0881	bad-chisq
TFZMIDWXKRCB_16	0.01	10	500	0.5	16	aphA	249	249	936	aphA	0.00803	0.0446	0.0447	0.504	0.25	0.09	bad-chisq
TFZMIDWXKRCB_17	0.01	10	500	0.5	17	aphA	249	249	936	aphA	0.00803	0.0446	0.0447	0.504	0.25	0.09	bad-chisq
TFZMIDWXKRCB_18	0.01	10	500	0.5	18	aphA	249	249	936	aphA	0.00805	0.0442	0.0574	0.475	0.249	0.0853	bad-chisq
TFZMIDWXKRCB_19	0.01	10	500	0.5	19	aphA	249	249	936	aphA	0.00805	0.0442	0.0486	0.494	0.25	0.0885	bad-chisq
TFZMIDWXKRCB_20	0.01	10	500	0.5	20	aphA	249	249	936	aphA	0.00805	0.0451	0.0452	0.503	0.25	0.0899	bad-chisq
TFZMIDWXKRCB_21	0.01	10	500	0.5	21	aphA	249	249	936	aphA	0.00805	0.0451	0.0429	0.508	0.25	0.0908	bad-chisq
TFZMIDWXKRCB_22	0.01	10	500	0.5	22	aphA	249	249	936	aphA	0.00805	0.0442	0.0465	0.5	0.25	0.0893	bad-chisq
TFZMIDWXKRCB_23	0.01	10	500	0.5	23	aphA	249	249	936	aphA	0.00805	0.0451	0.0502	0.49	0.25	0.0879	bad-chisq
TFZMIDWXKRCB_24	0.01	10	500	0.5	24	aphA	249	249	936	aphA	0.00805	0.0442	0.0443	0.505	0.25	0.0903	bad-chisq
TFZMIDWXKRCB_25	0.01	10	500	0.5	25	aphA	249	249	936	aphA	0.00803	0.0446	0.0453	0.503	0.25	0.0898	bad-chisq
TFZMIDWXKRCB_26	0.01	10	500	0.5	26	aphA	249	249	936	aphA	0.00805	0.0442	0.0443	0.505	0.25	0.0903	bad-chisq
TFZMIDWXKRCB_27	0.01	10	500	0.5	27	aphA	249	249	936	aphA	0.00805	0.0451	0.0452	0.503	0.25	0.0899	bad-chisq
TFZMIDWXKRCB_28	0.01	10	500	0.5	28	aphA	249	249	936	aphA	0.00805	0.0442	0.0443	0.505	0.25	0.0903	bad-chisq
TFZMIDWXKRCB_29	0.01	10	500	0.5	29	aphA	249	249	936	aphA	0.00805	0.0442	0.0443	0.505	0.25	0.0903	bad-chisq
TFZMIDWXKRCB_30	0.01	10	500	0.5	30	aphA	249	249	936	aphA	0.00805	0.0451	0.0452	0.503	0.25	0.0899	bad-chisq
TFZMIDWXKRCB_31	0.01	10	500	0.5	31	aphA	249	249	936	aphA	0.00805	0.0451	0.0491	0.493	0.25	0.0883	bad-chisq
TFZMIDWXKRCB_32	0.01	10	500	0.5	32	aphA	249	249	936	aphA	0.00805	0.0442	0.0443	0.505	0.25	0.0903	bad-chisq
TFZMIDWXKRCB_33	0.01	10	500	0.5	33	aphA	249	249	936	aphA	0.00805	0.0451	0.0452	0.503	0.25	0.0899	bad-chisq
TFZMIDWXKRCB_34	0.01	10	500	0.5	34	aphA	249	249	936	aphA	0.00805	0.0451	0.0452	0.503	0.25	0.0899	bad-chisq
TFZMIDWXKRCB_35	0.01	10	500	0.5	35	aphA	249	249	936	aphA	0.00805	0.0442	0.0443	0.505	0.25	0.0903	bad-chisq
TFZMIDWXKRCB_36	0.01	10	500	0.5	36	aphA	249	249	936	aphA	0.00805	0.0442	0.0444	0.505	0.25	0.0902	bad-chisq
TFZMIDWXKRCB_37	0.01	10	500	0.5	37	aphA	249	249	936	aphA	0.00803	0.0446	0.0468	0.496	0.249	0.0891	bad-chisq
TFZMIDWXKRCB_38	0.01	10	500	0.5	38	aphA	249	249	936	aphA	0.00805	0.0451	0.0452	0.503	0.25	0.0899	bad-chisq
TFZMIDWXKRCB_39	0.01	10	500	0.5	39	aphA	249	249	936	aphA	0.00805	0.0451	0.0452	0.503	0.25	0.0899	bad-chisq
TFZMIDWXKRCB_40	0.01	10	500	0.5	40	aphA	249	249	936	aphA	0.00805	0.0451	0.0491	0.493	0.25	0.0883	bad-chisq
TFZMIDWXKRCB_41	0.01	10	500	0.5	41	aphA	249	249	936	aphA	0.00805	0.0451	0.0443	0.505	0.25	0.0903	bad-chisq
TFZMIDWXKRCB_42	0.01	10	500	0.5	42	aphA	249	249	936	aphA	0.00805	0.0442	0.0443	0.505	0.25	0.0903	bad-chisq
TFZMIDWXKRCB_43	0.01	10	500	0.5	43	aphA	249	249	936	aphA	0.00805	0.0451	0.0452	0.503	0.25	0.0899	bad-chisq
TFZMIDWXKRCB_44	0.01	10	500	0.5	44	aphA	249	249	936	aphA	0.00805	0.0451	0.0452	0.503	0.25	0.0899	bad-chisq
TFZMIDWXKRCB_45	0.01	10	500	0.5	45	aphA	249	249	936	aphA	0.00805	0.0451	0.0452	0.503	0.25	0.0899	bad-chisq
TFZMIDWXKRCB_46	0.01	10	500	0.5	46	aphA	249	249	936	aphA	0.00803	0.0446	0.0435	0.507	0.25	0.0905	bad-chisq
TFZMIDWXKRCB_47	0.01	10	500	0.5	47	aphA	249	249	936	aphA	0.00805	0.0451	0.0452	0.503	0.25	0.0899	bad-chisq
TFZMIDWXKRCB_48	0.01	10	500	0.5	48	aphA	249	249	936	aphA	0.00803	0.0446	0.0447	0.504	0.25	0.09	bad-chisq
TFZMIDWXKRCB_49	0.01	10	500	0.5	49	aphA	249	249	936	aphA	0.00803	0.0446	0.0457	0.502	0.25	0.0896	bad-chisq
TFZMIDWXKRCB_50	0.01	10	500	0.5	50	aphA	249	249	936	aphA	0.00805	0.0451	0.0452	0.503	0.25	0.0899	bad-chisq
XTLYGFAHWYSA_1	0.01	10	600	0.5	1	aphA	299	299	836	aphA	0.00838	0.025	0.0259	0.5	0.224	0.0911	bad-chisq
XTLYGFAHWYSA_2	0.01	10	600	0.5	2	aphA	299	299	836	aphA	0.00838	0.0245	0.0245	0.505	0.224	0.0921	bad-chisq
XTLYGFAHWYSA_3	0.01	10	600	0.5	3	aphA	299	299	836	aphA	0.00838	0.025	0.0299	0.486	0.223	0.0889	bad-chisq
XTLYGFAHWYSA_4	0.01	10	600	0.5	4	aphA	299	299	836	aphA	0.00838	0.025	0.025	0.503	0.224	0.0917	bad-chisq
XTLYGFAHWYSA_5	0.01	10	600	0.5	5	aphA	299	299	836	aphA	0.00838	0.0245	0.0245	0.505	0.224	0.0921	bad-chisq
XTLYGFAHWYSA_6	0.01	10	600	0.5	6	aphA	299	299	836	aphA	0.00838	0.0245	0.0245	0.505	0.224	0.0921	bad-chisq
XTLYGFAHWYSA_7	0.01	10	600	0.5	7	aphA	299	299	836	aphA	0.00838	0.0245	0.0249	0.504	0.224	0.0918	bad-chisq
XTLYGFAHWYSA_8	0.01	10	600	0.5	8	aphA	299	299	836	aphA	0.00838	0.025	0.0241	0.506	0.224	0.0923	bad-chisq
XTLYGFAHWYSA_9	0.01	10	600	0.5	9	aphA	299	299	836	aphA	0.00838	0.025	0.025	0.503	0.224	0.0917	bad-chisq
XTLYGFAHWYSA_10	0.01	10	600	0.5	10	aphA	299	299	836	aphA	0.00838	0.025	0.0267	0.497	0.224	0.0907	bad-chisq
XTLYGFAHWYSA_11	0.01	10	600	0.5	11	aphA	299	299	836	aphA	0.00838	0.0245	0.0245	0.505	0.224	0.0921	bad-chisq
XTLYGFAHWYSA_12	0.01	10	600	0.5	12	aphA	299	299	836	aphA	0.00838	0.025	0.025	0.503	0.224	0.0917	bad-chisq
XTLYGFAHWYSA_13	0.01	10	600	0.5	13	aphA	299	299	836	aphA	0.00838	0.025	0.025	0.503	0.224	0.0917	bad-chisq
XTLYGFAHWYSA_14	0.01	10	600	0.5	14	aphA	299	299	836	aphA	0.00838	0.0245	0.0245	0.505	0.224	0.0921	bad-chisq
XTLYGFAHWYSA_15	0.01	10	600	0.5	15	aphA	299	299	836	aphA	0.00838	0.025	0.025	0.503	0.224	0.0917	bad-chisq
XTLYGFAHWYSA_16	0.01	10	600	0.5	16	aphA	299	299	836	aphA	0.00838	0.0245	0.0245	0.505	0.224	0.0921	bad-chisq
XTLYGFAHWYSA_17	0.01	10	600	0.5	17	aphA	299	299	836	aphA	0.00838	0.0245	0.0245	0.505	0.224	0.0921	bad-chisq
XTLYGFAHWYSA_18	0.01	10	600	0.5	18	aphA	299	299	836	aphA	0.00838	0.025	0.025	0.503	0.224	0.0917	bad-chisq
XTLYGFAHWYSA_19	0.01	10	600	0.5	19	aphA	299	299	836	aphA	0.00838	0.025	0.025	0.503	0.224	0.0917	bad-chisq
XTLYGFAHWYSA_20	0.01	10	600	0.5	20	aphA	299	299	836	aphA	0.00838	0.025	0.0273	0.495	0.224	0.0903	bad-chisq
XTLYGFAHWYSA_21	0.01	10	600	0.5	21	aphA	299	299	836	aphA	0.00838	0.0245	0.0245	0.505	0.224	0.0921	bad-chisq
XTLYGFAHWYSA_22	0.01	10	600	0.5	22	aphA	299	299	836	aphA	0.00838	0.0245	0.0245	0.505	0.224	0.0921	bad-chisq
XTLYGFAHWYSA_23	0.01	10	600	0.5	23	aphA	299	299	836	aphA	0.00838	0.025	0.0289	0.489	0.223	0.0894	bad-chisq
XTLYGFAHWYSA_24	0.01	10	600	0.5	24	aphA	299	299	836	aphA	0.00838	0.0245	0.0251	0.503	0.224	0.0917	bad-chisq
XTLYGFAHWYSA_25	0.01	10	600	0.5	25	aphA	299	299	836	aphA	0.00838	0.025	0.025	0.503	0.224	0.0917	bad-chisq
XTLYGFAHWYSA_26	0.01	10	600	0.5	26	aphA	299	299	836	aphA	0.00838	0.025	0.025	0.503	0.224	0.0917	bad-chisq
XTLYGFAHWYSA_27	0.01	10	600	0.5	27	aphA	299	299	836	aphA	0.00838	0.0245	0.0245	0.505	0.224	0.0921	bad-chisq
XTLYGFAHWYSA_28	0.01	10	600	0.5	28	aphA	299	299	836	aphA	0.00838	0.0245	0.0251	0.503	0.224	0.0917	bad-chisq
XTLYGFAHWYSA_29	0.01	10	600	0.5	29	aphA	299	299	836	aphA	0.00838	0.0245	0.0245	0.505	0.224	0.0921	bad-chisq
XTLYGFAHWYSA_30	0.01	10	600	0.5	30	aphA	299	299	836	aphA	0.00838	0.025	0.0258	0.5	0.224	0.0912	bad-chisq
XTLYGFAHWYSA_31	0.01	10	600	0.5	31	aphA	299	299	836	aphA	0.00838	0.0245	0.0245	0.505	0.224	0.0921	bad-chisq
XTLYGFAHWYSA_32	0.01	10	600	0.5	32	aphA	299	299	836	aphA	0.00838	0.0245	0.0245	0.505	0.224	0.0921	bad-chisq
XTLYGFAHWYSA_33	0.01	10	600	0.5	33	aphA	299	299	836	aphA	0.00838	0.0245	0.0245	0.505	0.224	0.0921	bad-chisq
XTLYGFAHWYSA_34	0.01	10	600	0.5	34	aphA	299	299	836	aphA	0.00838	0.0245	0.026	0.499	0.224	0.0911	bad-chisq
XTLYGFAHWYSA_35	0.01	10	600	0.5	35	aphA	299	299	836	aphA	0.00838	0.0245	0.0245	0.505	0.224	0.0921	bad-chisq
XTLYGFAHWYSA_36	0.01	10	600	0.5	36	aphA	299	299	836	aphA	0.00838	0.0245	0.0245	0.505	0.224	0.0921	bad-chisq
XTLYGFAHWYSA_37	0.01	10	600	0.5	37	aphA	299	299	836	aphA	0.00838	0.0245	0.0245	0.505	0.224	0.0921	bad-chisq
XTLYGFAHWYSA_38	0.01	10	600	0.5	38	aphA	299	299	836	aphA	0.00838	0.0245	0.0245	0.505	0.224	0.0921	bad-chisq
XTLYGFAHWYSA_39	0.01	10	600	0.5	39	aphA	299	299	836	aphA	0.00838	0.025	0.0255	0.501	0.224	0.0914	bad-chisq
XTLYGFAHWYSA_40	0.01	10	600	0.5	40	aphA	299	299	836	aphA	0.00838	0.0245	0.0245	0.505	0.224	0.0921	bad-chisq
XTLYGFAHWYSA_41	0.01	10	600	0.5	41	aphA	299	299	836	aphA	0.00838	0.025	0.0236	0.508	0.224	0.0926	bad-chisq
XTLYGFAHWYSA_42	0.01	10	600	0.5	42	aphA	299	299	836	aphA	0.00838	0.0245	0.0218	0.514	0.224	0.0939	bad-chisq
XTLYGFAHWYSA_43	0.01	10	600	0.5	43	aphA	299	299	836	aphA	0.00838	0.025	0.0242	0.506	0.224	0.0922	bad-chisq
XTLYGFAHWYSA_44	0.01	10	600	0.5	44	aphA	299	299	836	aphA	0.00838	0.0245	0.026	0.499	0.224	0.0911	bad-chisq
XTLYGFAHWYSA_45	0.01	10	600	0.5	45	aphA	299	299	836	aphA	0.00838	0.025	0.025	0.503	0.224	0.0917	bad-chisq
XTLYGFAHWYSA_46	0.01	10	600	0.5	46	aphA	299	299	836	aphA	0.00838	0.025	0.025	0.503	0.224	0.0917	bad-chisq
XTLYGFAHWYSA_47	0.01	10	600	0.5	47	aphA	299	299	836	aphA	0.00838	0.025	0.0255	0.501	0.224	0.0914	bad-chisq
XTLYGFAHWYSA_48	0.01	10	600	0.5	48	aphA	299	299	836	aphA	0.00838	0.025	0.025	0.503	0.224	0.0917	bad-chisq
XTLYGFAHWYSA_49	0.01	10	600	0.5	49	aphA	299	299	836	aphA	0.00836	0.0247	0.0247	0.504	0.224	0.0918	bad-chisq
XTLYGFAHWYSA_50	0.01	10	600	0.5	50	aphA	299	299	836	aphA	0.00838	0.025	0.025	0.503	0.224	0.0917	bad-chisq
EMGMSMVRUNEE_1	0.01	10	700	0.5	1	aphA	276	345	813	aphA	0.0113	0.00288	0.00284	0.563	0.188	0.12	bad-chisq
EMGMSMVRUNEE_2	0.01	10	700	0.5	2	aphA	276	345	813	aphA	0.0113	0.00297	0.00293	0.561	0.188	0.119	bad-chisq
EMGMSMVRUNEE_3	0.01	10	700	0.5	3	aphA	276	345	813	aphA	0.0113	0.00288	0.00284	0.563	0.188	0.12	bad-chisq
EMGMSMVRUNEE_4	0.01	10	700	0.5	4	aphA	276	345	813	aphA	0.0113	0.00288	0.00281	0.563	0.188	0.12	bad-chisq
EMGMSMVRUNEE_5	0.01	10	700	0.5	5	aphA	276	345	813	aphA	0.0113	0.00288	0.00294	0.561	0.188	0.119	bad-chisq
EMGMSMVRUNEE_6	0.01	10	700	0.5	6	aphA	276	345	813	aphA	0.0113	0.00297	0.00293	0.561	0.188	0.119	bad-chisq
EMGMSMVRUNEE_7	0.01	10	700	0.5	7	aphA	276	345	813	aphA	0.0113	0.00297	0.00255	0.569	0.188	0.121	bad-chisq
EMGMSMVRUNEE_8	0.01	10	700	0.5	8	aphA	276	345	813	aphA	0.0113	0.00288	0.00284	0.563	0.188	0.12	bad-chisq
EMGMSMVRUNEE_9	0.01	10	700	0.5	9	aphA	276	345	813	aphA	0.0113	0.00297	0.00293	0.561	0.188	0.119	bad-chisq
EMGMSMVRUNEE_10	0.01	10	700	0.5	10	aphA	276	345	813	aphA	0.0113	0.00297	0.00368	0.546	0.187	0.116	bad-chisq
EMGMSMVRUNEE_11	0.01	10	700	0.5	11	aphA	276	345	813	aphA	0.0113	0.00297	0.00293	0.561	0.188	0.119	bad-chisq
EMGMSMVRUNEE_12	0.01	10	700	0.5	12	aphA	276	345	813	aphA	0.0113	0.00297	0.00293	0.561	0.188	0.119	bad-chisq
EMGMSMVRUNEE_13	0.01	10	700	0.5	13	aphA	276	345	813	aphA	0.0113	0.00288	0.00284	0.563	0.188	0.12	bad-chisq
EMGMSMVRUNEE_14	0.01	10	700	0.5	14	aphA	276	345	813	aphA	0.0113	0.00297	0.00293	0.561	0.188	0.119	bad-chisq
EMGMSMVRUNEE_15	0.01	10	700	0.5	15	aphA	276	345	813	aphA	0.0113	0.00297	0.00289	0.562	0.188	0.119	bad-chisq
EMGMSMVRUNEE_16	0.01	10	700	0.5	16	aphA	276	345	813	aphA	0.0113	0.00297	0.00319	0.556	0.188	0.118	bad-chisq
EMGMSMVRUNEE_17	0.01	10	700	0.5	17	aphA	276	345	813	aphA	0.0113	0.00297	0.00338	0.552	0.188	0.118	bad-chisq
EMGMSMVRUNEE_18	0.01	10	700	0.5	18	aphA	276	345	813	aphA	0.0113	0.00297	0.00334	0.553	0.188	0.118	bad-chisq
EMGMSMVRUNEE_19	0.01	10	700	0.5	19	aphA	276	345	813	aphA	0.0113	0.00288	0.00284	0.563	0.188	0.12	bad-chisq
EMGMSMVRUNEE_20	0.01	10	700	0.5	20	aphA	276	345	813	aphA	0.0113	0.00297	0.00293	0.561	0.188	0.119	bad-chisq
EMGMSMVRUNEE_21	0.01	10	700	0.5	21	aphA	276	345	813	aphA	0.0113	0.00288	0.00284	0.563	0.188	0.12	bad-chisq
EMGMSMVRUNEE_22	0.01	10	700	0.5	22	aphA	276	345	813	aphA	0.0113	0.00288	0.00284	0.563	0.188	0.12	bad-chisq
EMGMSMVRUNEE_23	0.01	10	700	0.5	23	aphA	276	345	813	aphA	0.0113	0.00288	0.00284	0.563	0.188	0.12	bad-chisq
EMGMSMVRUNEE_24	0.01	10	700	0.5	24	aphA	276	345	813	aphA	0.0113	0.00288	0.00284	0.563	0.188	0.12	bad-chisq
EMGMSMVRUNEE_25	0.01	10	700	0.5	25	aphA	276	345	813	aphA	0.0113	0.00288	0.00272	0.565	0.188	0.12	bad-chisq
EMGMSMVRUNEE_26	0.01	10	700	0.5	26	aphA	276	345	813	aphA	0.0113	0.00297	0.00293	0.561	0.188	0.119	bad-chisq
EMGMSMVRUNEE_27	0.01	10	700	0.5	27	aphA	276	345	813	aphA	0.0113	0.00288	0.00295	0.56	0.188	0.119	bad-chisq
EMGMSMVRUNEE_28	0.01	10	700	0.5	28	aphA	276	345	813	aphA	0.0113	0.00288	0.00284	0.563	0.188	0.12	bad-chisq
EMGMSMVRUNEE_29	0.01	10	700	0.5	29	aphA	276	345	813	aphA	0.0113	0.00297	0.00293	0.561	0.188	0.119	bad-chisq
EMGMSMVRUNEE_30	0.01	10	700	0.5	30	aphA	276	345	813	aphA	0.0113	0.00288	0.00284	0.563	0.188	0.12	bad-chisq
EMGMSMVRUNEE_31	0.01	10	700	0.5	31	aphA	276	345	813	aphA	0.0113	0.00297	0.00226	0.574	0.187	0.122	bad-chisq
EMGMSMVRUNEE_32	0.01	10	700	0.5	32	aphA	276	345	813	aphA	0.0113	0.00288	0.00284	0.563	0.188	0.12	bad-chisq
EMGMSMVRUNEE_33	0.01	10	700	0.5	33	aphA	276	345	813	aphA	0.0113	0.00297	0.00293	0.561	0.188	0.119	bad-chisq
EMGMSMVRUNEE_34	0.01	10	700	0.5	34	aphA	276	345	813	aphA	0.0113	0.00297	0.00293	0.561	0.188	0.119	bad-chisq
EMGMSMVRUNEE_35	0.01	10	700	0.5	35	aphA	276	345	813	aphA	0.0113	0.00288	0.00284	0.563	0.188	0.12	bad-chisq
EMGMSMVRUNEE_36	0.01	10	700	0.5	36	aphA	276	345	813	aphA	0.0113	0.00288	0.00284	0.563	0.188	0.12	bad-chisq
EMGMSMVRUNEE_37	0.01	10	700	0.5	37	aphA	276	345	813	aphA	0.0113	0.00288	0.00402	0.539	0.187	0.115	bad-chisq
EMGMSMVRUNEE_38	0.01	10	700	0.5	38	aphA	276	345	813	aphA	0.0113	0.00293	0.00315	0.556	0.188	0.118	bad-chisq
EMGMSMVRUNEE_39	0.01	10	700	0.5	39	aphA	276	345	813	aphA	0.0113	0.00288	0.00284	0.563	0.188	0.12	bad-chisq
EMGMSMVRUNEE_40	0.01	10	700	0.5	40	aphA	276	345	813	aphA	0.0113	0.00297	0.00255	0.567	0.187	0.121	bad-chisq
EMGMSMVRUNEE_41	0.01	10	700	0.5	41	aphA	276	345	813	aphA	0.0113	0.00297	0.00293	0.561	0.188	0.119	bad-chisq
EMGMSMVRUNEE_42	0.01	10	700	0.5	42	aphA	276	345	813	aphA	0.0113	0.00288	0.00284	0.563	0.188	0.12	bad-chisq
EMGMSMVRUNEE_43	0.01	10	700	0.5	43	aphA	276	345	813	aphA	0.0113	0.00297	0.00293	0.561	0.188	0.119	bad-chisq
EMGMSMVRUNEE_44	0.01	10	700	0.5	44	aphA	276	345	813	aphA	0.0113	0.00297	0.00293	0.561	0.188	0.119	bad-chisq
EMGMSMVRUNEE_45	0.01	10	700	0.5	45	aphA	276	345	813	aphA	0.0113	0.00297	0.00293	0.561	0.188	0.119	bad-chisq
EMGMSMVRUNEE_46	0.01	10	700	0.5	46	aphA	276	345	813	aphA	0.0113	0.00297	0.00282	0.563	0.188	0.12	bad-chisq
EMGMSMVRUNEE_47	0.01	10	700	0.5	47	aphA	276	345	813	aphA	0.0113	0.00297	0.0033	0.546	0.185	0.118	bad-chisq
EMGMSMVRUNEE_48	0.01	10	700	0.5	48	aphA	276	345	813	aphA	0.0113	0.00297	0.00293	0.561	0.188	0.119	bad-chisq
EMGMSMVRUNEE_49	0.01	10	700	0.5	49	aphA	276	345	813	aphA	0.0113	0.00297	0.00293	0.561	0.188	0.119	bad-chisq
EMGMSMVRUNEE_50	0.01	10	700	0.5	50	aphA	276	345	813	aphA	0.0113	0.00293	0.00289	0.562	0.188	0.119	bad-chisq
RBZRYVDFTFGJ_1	0.01	10	800	0.5	1	aphA	225	396	813	aphA	0.0113	0.00624	0.00644	0.497	0.182	0.109	bad-chisq
RBZRYVDFTFGJ_2	0.01	10	800	0.5	2	aphA	225	396	813	aphA	0.0113	0.00602	0.00597	0.502	0.182	0.11	bad-chisq
RBZRYVDFTFGJ_3	0.01	10	800	0.5	3	aphA	225	396	813	aphA	0.0113	0.00624	0.00619	0.5	0.182	0.11	bad-chisq
RBZRYVDFTFGJ_4	0.01	10	800	0.5	4	aphA	225	396	813	aphA	0.0113	0.00602	0.00682	0.493	0.182	0.109	bad-chisq
RBZRYVDFTFGJ_5	0.01	10	800	0.5	5	aphA	225	396	813	aphA	0.0113	0.00624	0.00619	0.5	0.182	0.11	bad-chisq
RBZRYVDFTFGJ_6	0.01	10	800	0.5	6	aphA	225	396	813	aphA	0.0113	0.00624	0.00619	0.5	0.182	0.11	bad-chisq
RBZRYVDFTFGJ_7	0.01	10	800	0.5	7	aphA	225	396	813	aphA	0.0113	0.00602	0.00597	0.502	0.182	0.11	bad-chisq
RBZRYVDFTFGJ_8	0.01	10	800	0.5	8	aphA	225	396	813	aphA	0.0113	0.00624	0.00619	0.5	0.182	0.11	bad-chisq
RBZRYVDFTFGJ_9	0.01	10	800	0.5	9	aphA	225	396	813	aphA	0.0113	0.00624	0.00499	0.512	0.182	0.113	bad-chisq
RBZRYVDFTFGJ_10	0.01	10	800	0.5	10	aphA	225	396	813	aphA	0.0113	0.00624	0.00559	0.506	0.182	0.111	bad-chisq
RBZRYVDFTFGJ_11	0.01	10	800	0.5	11	aphA	225	396	813	aphA	0.0113	0.00624	0.00619	0.5	0.182	0.11	bad-chisq
RBZRYVDFTFGJ_12	0.01	10	800	0.5	12	aphA	225	396	813	aphA	0.0113	0.00602	0.00597	0.502	0.182	0.11	bad-chisq
RBZRYVDFTFGJ_13	0.01	10	800	0.5	13	aphA	225	396	813	aphA	0.0113	0.00624	0.00619	0.5	0.182	0.11	bad-chisq
RBZRYVDFTFGJ_14	0.01	10	800	0.5	14	aphA	225	396	813	aphA	0.0113	0.00624	0.00619	0.5	0.182	0.11	bad-chisq
RBZRYVDFTFGJ_15	0.01	10	800	0.5	15	aphA	225	396	813	aphA	0.0113	0.00624	0.00619	0.5	0.182	0.11	bad-chisq
RBZRYVDFTFGJ_16	0.01	10	800	0.5	16	aphA	225	396	813	aphA	0.0113	0.00624	0.00619	0.5	0.182	0.11	bad-chisq
RBZRYVDFTFGJ_17	0.01	10	800	0.5	17	aphA	225	396	813	aphA	0.0113	0.00624	0.0061	0.501	0.182	0.11	bad-chisq
RBZRYVDFTFGJ_18	0.01	10	800	0.5	18	aphA	225	396	813	aphA	0.0113	0.00624	0.00619	0.5	0.182	0.11	bad-chisq
RBZRYVDFTFGJ_19	0.01	10	800	0.5	19	aphA	225	396	813	aphA	0.0113	0.00602	0.00597	0.502	0.182	0.11	bad-chisq
RBZRYVDFTFGJ_20	0.01	10	800	0.5	20	aphA	225	396	813	aphA	0.0113	0.00602	0.00632	0.498	0.182	0.11	bad-chisq
RBZRYVDFTFGJ_21	0.01	10	800	0.5	21	aphA	225	396	813	aphA	0.0113	0.00602	0.00597	0.502	0.182	0.11	bad-chisq
RBZRYVDFTFGJ_22	0.01	10	800	0.5	22	aphA	225	396	813	aphA	0.0113	0.00602	0.00597	0.502	0.182	0.11	bad-chisq
RBZRYVDFTFGJ_23	0.01	10	800	0.5	23	aphA	225	396	813	aphA	0.0113	0.00624	0.00645	0.497	0.182	0.109	bad-chisq
RBZRYVDFTFGJ_24	0.01	10	800	0.5	24	aphA	225	396	813	aphA	0.0113	0.00624	0.00625	0.499	0.182	0.11	bad-chisq
RBZRYVDFTFGJ_25	0.01	10	800	0.5	25	aphA	225	396	813	aphA	0.0113	0.00602	0.00597	0.502	0.182	0.11	bad-chisq
RBZRYVDFTFGJ_26	0.01	10	800	0.5	26	aphA	225	396	813	aphA	0.0113	0.00624	0.00619	0.5	0.182	0.11	bad-chisq
RBZRYVDFTFGJ_27	0.01	10	800	0.5	27	aphA	225	396	813	aphA	0.0113	0.00624	0.00619	0.5	0.182	0.11	bad-chisq
RBZRYVDFTFGJ_28	0.01	10	800	0.5	28	aphA	225	396	813	aphA	0.0113	0.00602	0.00597	0.502	0.182	0.11	bad-chisq
RBZRYVDFTFGJ_29	0.01	10	800	0.5	29	aphA	225	396	813	aphA	0.0113	0.00624	0.00619	0.5	0.182	0.11	bad-chisq
RBZRYVDFTFGJ_30	0.01	10	800	0.5	30	aphA	225	396	813	aphA	0.0113	0.00624	0.00654	0.496	0.182	0.109	bad-chisq
RBZRYVDFTFGJ_31	0.01	10	800	0.5	31	aphA	225	396	813	aphA	0.0113	0.00624	0.00549	0.507	0.182	0.111	bad-chisq
RBZRYVDFTFGJ_32	0.01	10	800	0.5	32	aphA	225	396	813	aphA	0.0113	0.00624	0.00619	0.5	0.182	0.11	bad-chisq
RBZRYVDFTFGJ_33	0.01	10	800	0.5	33	aphA	225	396	813	aphA	0.0113	0.00624	0.00654	0.496	0.182	0.109	bad-chisq
RBZRYVDFTFGJ_34	0.01	10	800	0.5	34	aphA	225	396	813	aphA	0.0113	0.00602	0.00582	0.503	0.182	0.111	bad-chisq
RBZRYVDFTFGJ_35	0.01	10	800	0.5	35	aphA	225	396	813	aphA	0.0113	0.00624	0.00619	0.5	0.182	0.11	bad-chisq
RBZRYVDFTFGJ_36	0.01	10	800	0.5	36	aphA	225	396	813	aphA	0.0113	0.00602	0.00597	0.502	0.182	0.11	bad-chisq
RBZRYVDFTFGJ_37	0.01	10	800	0.5	37	aphA	225	396	813	aphA	0.0113	0.00602	0.00597	0.502	0.182	0.11	bad-chisq
RBZRYVDFTFGJ_38	0.01	10	800	0.5	38	aphA	225	396	813	aphA	0.0113	0.00624	0.00619	0.5	0.182	0.11	bad-chisq
RBZRYVDFTFGJ_39	0.01	10	800	0.5	39	aphA	225	396	813	aphA	0.0113	0.00624	0.00619	0.5	0.182	0.11	bad-chisq
RBZRYVDFTFGJ_40	0.01	10	800	0.5	40	aphA	225	396	813	aphA	0.0113	0.00624	0.00619	0.5	0.182	0.11	bad-chisq
RBZRYVDFTFGJ_41	0.01	10	800	0.5	41	aphA	225	396	813	aphA	0.0113	0.00624	0.00588	0.503	0.182	0.111	bad-chisq
RBZRYVDFTFGJ_42	0.01	10	800	0.5	42	aphA	225	396	813	aphA	0.0113	0.00602	0.00597	0.502	0.182	0.11	bad-chisq
RBZRYVDFTFGJ_43	0.01	10	800	0.5	43	aphA	225	396	813	aphA	0.0113	0.00624	0.00619	0.5	0.182	0.11	bad-chisq
RBZRYVDFTFGJ_44	0.01	10	800	0.5	44	aphA	225	396	813	aphA	0.0113	0.00602	0.00597	0.502	0.182	0.11	bad-chisq
RBZRYVDFTFGJ_45	0.01	10	800	0.5	45	aphA	225	396	813	aphA	0.0113	0.00602	0.00668	0.494	0.182	0.109	bad-chisq
RBZRYVDFTFGJ_46	0.01	10	800	0.5	46	aphA	225	396	813	aphA	0.0113	0.00624	0.00641	0.498	0.182	0.109	bad-chisq
RBZRYVDFTFGJ_47	0.01	10	800	0.5	47	aphA	225	396	813	aphA	0.0113	0.00624	0.00684	0.493	0.182	0.109	bad-chisq
RBZRYVDFTFGJ_48	0.01	10	800	0.5	48	aphA	225	396	813	aphA	0.0113	0.00602	0.00597	0.502	0.182	0.11	bad-chisq
RBZRYVDFTFGJ_49	0.01	10	800	0.5	49	aphA	225	396	813	aphA	0.0113	0.00602	0.00597	0.502	0.182	0.11	bad-chisq
RBZRYVDFTFGJ_50	0.01	10	800	0.5	50	aphA	225	396	813	aphA	0.0113	0.00602	0.00597	0.502	0.182	0.11	bad-chisq
FAXGXBIINQWC_1	0.01	10	900	0.5	1	aphA	175	446	813	aphA	0.0113	0.000678	0.000655	0.581	0.17	0.136	bad-chisq
FAXGXBIINQWC_2	0.01	10	900	0.5	2	aphA	175	446	813	aphA	0.0113	0.000678	0.000609	0.585	0.17	0.137	bad-chisq
FAXGXBIINQWC_3	0.01	10	900	0.5	3	aphA	175	446	813	aphA	0.0113	0.00064	0.000473	0.594	0.169	0.14	bad-chisq
FAXGXBIINQWC_4	0.01	10	900	0.5	4	aphA	175	446	813	aphA	0.0113	0.00064	0.000619	0.583	0.169	0.137	bad-chisq
FAXGXBIINQWC_5	0.01	10	900	0.5	5	aphA	175	446	813	aphA	0.0113	0.00064	0.000603	0.584	0.169	0.137	bad-chisq
FAXGXBIINQWC_6	0.01	10	900	0.5	6	aphA	175	446	813	aphA	0.0113	0.000678	0.000655	0.581	0.17	0.136	bad-chisq
FAXGXBIINQWC_7	0.01	10	900	0.5	7	aphA	175	446	813	aphA	0.0113	0.000678	0.000655	0.581	0.17	0.136	bad-chisq
FAXGXBIINQWC_8	0.01	10	900	0.5	8	aphA	175	446	813	aphA	0.0113	0.000678	0.000994	0.554	0.167	0.132	bad-chisq
FAXGXBIINQWC_9	0.01	10	900	0.5	9	aphA	175	446	813	aphA	0.0113	0.000678	0.00069	0.579	0.17	0.136	bad-chisq
FAXGXBIINQWC_10	0.01	10	900	0.5	10	aphA	175	446	813	aphA	0.0113	0.000667	0.000645	0.582	0.17	0.137	bad-chisq
FAXGXBIINQWC_11	0.01	10	900	0.5	11	aphA	175	446	813	aphA	0.0113	0.000678	0.000714	0.577	0.17	0.136	bad-chisq
FAXGXBIINQWC_12	0.01	10	900	0.5	12	aphA	175	446	813	aphA	0.0113	0.000678	0.000655	0.581	0.17	0.136	bad-chisq
FAXGXBIINQWC_13	0.01	10	900	0.5	13	aphA	175	446	813	aphA	0.0113	0.000678	0.000607	0.585	0.17	0.137	bad-chisq
FAXGXBIINQWC_14	0.01	10	900	0.5	14	aphA	175	446	813	aphA	0.0113	0.000678	0.000655	0.581	0.17	0.136	bad-chisq
FAXGXBIINQWC_15	0.01	10	900	0.5	15	aphA	175	446	813	aphA	0.0113	0.000678	0.000737	0.575	0.17	0.135	bad-chisq
FAXGXBIINQWC_16	0.01	10	900	0.5	16	aphA	175	446	813	aphA	0.0113	0.00064	0.000616	0.583	0.169	0.137	bad-chisq
FAXGXBIINQWC_17	0.01	10	900	0.5	17	aphA	175	446	813	aphA	0.0113	0.000678	0.000545	0.589	0.17	0.138	bad-chisq
FAXGXBIINQWC_18	0.01	10	900	0.5	18	aphA	175	446	813	aphA	0.0113	0.000678	0.000618	0.584	0.17	0.137	bad-chisq
FAXGXBIINQWC_19	0.01	10	900	0.5	19	aphA	175	446	813	aphA	0.0113	0.000678	0.000655	0.581	0.17	0.136	bad-chisq
FAXGXBIINQWC_20	0.01	10	900	0.5	20	aphA	175	446	813	aphA	0.0113	0.000678	0.000655	0.581	0.17	0.136	bad-chisq
FAXGXBIINQWC_21	0.01	10	900	0.5	21	aphA	175	446	813	aphA	0.0113	0.000678	0.000655	0.581	0.17	0.136	bad-chisq
FAXGXBIINQWC_22	0.01	10	900	0.5	22	aphA	175	446	813	aphA	0.0113	0.00064	0.000675	0.579	0.169	0.136	bad-chisq
FAXGXBIINQWC_23	0.01	10	900	0.5	23	aphA	175	446	813	aphA	0.0113	0.000678	0.00071	0.577	0.17	0.136	bad-chisq
FAXGXBIINQWC_24	0.01	10	900	0.5	24	aphA	175	446	813	aphA	0.0113	0.000678	0.000655	0.581	0.17	0.136	bad-chisq
FAXGXBIINQWC_25	0.01	10	900	0.5	25	aphA	175	446	813	aphA	0.0113	0.000678	0.000686	0.579	0.17	0.136	bad-chisq
FAXGXBIINQWC_26	0.01	10	900	0.5	26	aphA	175	446	813	aphA	0.0113	0.000678	0.000655	0.581	0.17	0.136	bad-chisq
FAXGXBIINQWC_27	0.01	10	900	0.5	27	aphA	175	446	813	aphA	0.0113	0.000678	0.000655	0.581	0.17	0.136	bad-chisq
FAXGXBIINQWC_28	0.01	10	900	0.5	28	aphA	175	446	813	aphA	0.0113	0.000678	0.000788	0.572	0.169	0.134	bad-chisq
FAXGXBIINQWC_29	0.01	10	900	0.5	29	aphA	175	446	813	aphA	0.0113	0.000678	0.000655	0.581	0.17	0.136	bad-chisq
FAXGXBIINQWC_30	0.01	10	900	0.5	30	aphA	175	446	813	aphA	0.0113	0.000678	0.000587	0.586	0.17	0.138	bad-chisq
FAXGXBIINQWC_31	0.01	10	900	0.5	31	aphA	175	446	813	aphA	0.0113	0.00064	0.000619	0.583	0.169	0.137	bad-chisq
FAXGXBIINQWC_32	0.01	10	900	0.5	32	aphA	175	446	813	aphA	0.0113	0.00064	0.000683	0.578	0.169	0.136	bad-chisq
FAXGXBIINQWC_33	0.01	10	900	0.5	33	aphA	175	446	813	aphA	0.0113	0.00064	0.000619	0.583	0.169	0.137	bad-chisq
FAXGXBIINQWC_34	0.01	10	900	0.5	34	aphA	175	446	813	aphA	0.0113	0.000678	0.000677	0.58	0.17	0.136	bad-chisq
FAXGXBIINQWC_35	0.01	10	900	0.5	35	aphA	175	446	813	aphA	0.0113	0.000678	0.000655	0.581	0.17	0.136	bad-chisq
FAXGXBIINQWC_36	0.01	10	900	0.5	36	aphA	175	446	813	aphA	0.0113	0.00064	0.000619	0.583	0.169	0.137	bad-chisq
FAXGXBIINQWC_37	0.01	10	900	0.5	37	aphA	175	446	813	aphA	0.0113	0.000678	0.000655	0.581	0.17	0.136	bad-chisq
FAXGXBIINQWC_38	0.01	10	900	0.5	38	aphA	175	446	813	aphA	0.0113	0.000678	0.000712	0.577	0.17	0.136	bad-chisq
FAXGXBIINQWC_39	0.01	10	900	0.5	39	aphA	175	446	813	aphA	0.0113	0.000678	0.000655	0.581	0.17	0.136	bad-chisq
FAXGXBIINQWC_40	0.01	10	900	0.5	40	aphA	175	446	813	aphA	0.0113	0.00064	0.000619	0.583	0.169	0.137	bad-chisq
FAXGXBIINQWC_41	0.01	10	900	0.5	41	aphA	175	446	813	aphA	0.0113	0.00064	0.000619	0.583	0.169	0.137	bad-chisq
FAXGXBIINQWC_42	0.01	10	900	0.5	42	aphA	175	446	813	aphA	0.0113	0.00064	0.000619	0.583	0.169	0.137	bad-chisq
FAXGXBIINQWC_43	0.01	10	900	0.5	43	aphA	175	446	813	aphA	0.0113	0.000678	0.000655	0.581	0.17	0.136	bad-chisq
FAXGXBIINQWC_44	0.01	10	900	0.5	44	aphA	175	446	813	aphA	0.0113	0.00064	0.000594	0.585	0.169	0.138	bad-chisq
FAXGXBIINQWC_45	0.01	10	900	0.5	45	aphA	175	446	813	aphA	0.0113	0.00064	0.000619	0.583	0.169	0.137	bad-chisq
FAXGXBIINQWC_46	0.01	10	900	0.5	46	aphA	175	446	813	aphA	0.0113	0.00064	0.00051	0.591	0.169	0.139	bad-chisq
FAXGXBIINQWC_47	0.01	10	900	0.5	47	aphA	175	446	813	aphA	0.0113	0.000678	0.000655	0.581	0.17	0.136	bad-chisq
FAXGXBIINQWC_48	0.01	10	900	0.5	48	aphA	175	446	813	aphA	0.0113	0.000678	0.00067	0.58	0.17	0.136	bad-chisq
FAXGXBIINQWC_49	0.01	10	900	0.5	49	aphA	175	446	813	aphA	0.0113	0.000678	0.000682	0.58	0.17	0.136	bad-chisq
FAXGXBIINQWC_50	0.01	10	900	0.5	50	aphA	175	446	813	aphA	0.0113	0.000678	0.000599	0.585	0.17	0.137	bad-chisq
XWSNFZRDKPLJ_1	0.01	10	1000	0.5	1	aphA	124	497	813	aphA	0.0113	0.000577	0.000557	0.522	0.15	0.138	bad-chisq
XWSNFZRDKPLJ_2	0.01	10	1000	0.5	2	aphA	124	497	813	aphA	0.0113	0.000624	0.000603	0.52	0.151	0.137	bad-chisq
XWSNFZRDKPLJ_3	0.01	10	1000	0.5	3	aphA	124	497	813	aphA	0.0113	0.000624	0.000603	0.52	0.151	0.137	bad-chisq
XWSNFZRDKPLJ_4	0.01	10	1000	0.5	4	aphA	124	497	813	aphA	0.0113	0.000624	0.000603	0.52	0.151	0.137	bad-chisq
XWSNFZRDKPLJ_5	0.01	10	1000	0.5	5	aphA	124	497	813	aphA	0.0113	0.000624	0.000629	0.518	0.151	0.137	bad-chisq
XWSNFZRDKPLJ_6	0.01	10	1000	0.5	6	aphA	124	497	813	aphA	0.0113	0.000624	0.000603	0.52	0.151	0.137	bad-chisq
XWSNFZRDKPLJ_7	0.01	10	1000	0.5	7	aphA	124	497	813	aphA	0.0113	0.000624	0.00062	0.519	0.151	0.137	bad-chisq
XWSNFZRDKPLJ_8	0.01	10	1000	0.5	8	aphA	124	497	813	aphA	0.0113	0.000624	0.000603	0.52	0.151	0.137	bad-chisq
XWSNFZRDKPLJ_9	0.01	10	1000	0.5	9	aphA	124	497	813	aphA	0.0113	0.000624	0.000603	0.52	0.151	0.137	bad-chisq
XWSNFZRDKPLJ_10	0.01	10	1000	0.5	10	aphA	124	497	813	aphA	0.0113	0.000624	0.000603	0.52	0.151	0.137	bad-chisq
XWSNFZRDKPLJ_11	0.01	10	1000	0.5	11	aphA	124	497	813	aphA	0.0113	0.000624	0.000657	0.516	0.151	0.136	bad-chisq
XWSNFZRDKPLJ_12	0.01	10	1000	0.5	12	aphA	124	497	813	aphA	0.0113	0.000624	0.000732	0.511	0.151	0.135	bad-chisq
XWSNFZRDKPLJ_13	0.01	10	1000	0.5	13	aphA	124	497	813	aphA	0.0113	0.000624	0.000603	0.52	0.151	0.137	bad-chisq
XWSNFZRDKPLJ_14	0.01	10	1000	0.5	14	aphA	124	497	813	aphA	0.0113	0.000624	0.000603	0.52	0.151	0.137	bad-chisq
XWSNFZRDKPLJ_15	0.01	10	1000	0.5	15	aphA	124	497	813	aphA	0.0113	0.000624	0.000603	0.52	0.151	0.137	bad-chisq
XWSNFZRDKPLJ_16	0.01	10	1000	0.5	16	aphA	124	497	813	aphA	0.0113	0.000577	0.000557	0.522	0.15	0.138	bad-chisq
XWSNFZRDKPLJ_17	0.01	10	1000	0.5	17	aphA	124	497	813	aphA	0.0113	0.000624	0.000603	0.52	0.151	0.137	bad-chisq
XWSNFZRDKPLJ_18	0.01	10	1000	0.5	18	aphA	124	497	813	aphA	0.0113	0.000624	0.000906	0.502	0.151	0.133	bad-chisq
XWSNFZRDKPLJ_19	0.01	10	1000	0.5	19	aphA	124	497	813	aphA	0.0113	0.000577	0.000579	0.52	0.15	0.138	bad-chisq
XWSNFZRDKPLJ_20	0.01	10	1000	0.5	20	aphA	124	497	813	aphA	0.0113	0.000624	0.000351	0.537	0.149	0.143	bad-chisq
XWSNFZRDKPLJ_21	0.01	10	1000	0.5	21	aphA	124	497	813	aphA	0.0113	0.000577	0.000557	0.522	0.15	0.138	bad-chisq
XWSNFZRDKPLJ_22	0.01	10	1000	0.5	22	aphA	124	497	813	aphA	0.0113	0.000624	0.000603	0.52	0.151	0.137	bad-chisq
XWSNFZRDKPLJ_23	0.01	10	1000	0.5	23	aphA	124	497	813	aphA	0.0113	0.000624	0.000603	0.52	0.151	0.137	bad-chisq
XWSNFZRDKPLJ_24	0.01	10	1000	0.5	24	aphA	124	497	813	aphA	0.0113	0.000624	0.000603	0.52	0.151	0.137	bad-chisq
XWSNFZRDKPLJ_25	0.01	10	1000	0.5	25	aphA	124	497	813	aphA	0.0113	0.000624	0.000603	0.52	0.151	0.137	bad-chisq
XWSNFZRDKPLJ_26	0.01	10	1000	0.5	26	aphA	124	497	813	aphA	0.0113	0.000624	0.000762	0.509	0.15	0.135	bad-chisq
XWSNFZRDKPLJ_27	0.01	10	1000	0.5	27	aphA	124	497	813	aphA	0.0113	0.000624	0.000603	0.52	0.151	0.137	bad-chisq
XWSNFZRDKPLJ_28	0.01	10	1000	0.5	28	aphA	124	497	813	aphA	0.0113	0.000624	0.000678	0.515	0.151	0.136	bad-chisq
XWSNFZRDKPLJ_29	0.01	10	1000	0.5	29	aphA	124	497	813	aphA	0.0113	0.000624	0.000603	0.52	0.151	0.137	bad-chisq
XWSNFZRDKPLJ_30	0.01	10	1000	0.5	30	aphA	124	497	813	aphA	0.0113	0.000577	0.000557	0.522	0.15	0.138	bad-chisq
XWSNFZRDKPLJ_31	0.01	10	1000	0.5	31	aphA	124	497	813	aphA	0.0113	0.000624	0.000603	0.52	0.151	0.137	bad-chisq
XWSNFZRDKPLJ_32	0.01	10	1000	0.5	32	aphA	124	497	813	aphA	0.0113	0.000577	0.000437	0.53	0.15	0.141	bad-chisq
XWSNFZRDKPLJ_33	0.01	10	1000	0.5	33	aphA	124	497	813	aphA	0.0113	0.000624	0.000563	0.523	0.151	0.138	bad-chisq
XWSNFZRDKPLJ_34	0.01	10	1000	0.5	34	aphA	124	497	813	aphA	0.0113	0.000624	0.000524	0.525	0.151	0.139	bad-chisq
XWSNFZRDKPLJ_35	0.01	10	1000	0.5	35	aphA	124	497	813	aphA	0.0113	0.000624	0.000603	0.52	0.151	0.137	bad-chisq
XWSNFZRDKPLJ_36	0.01	10	1000	0.5	36	aphA	124	497	813	aphA	0.0113	0.000577	0.000557	0.522	0.15	0.138	bad-chisq
XWSNFZRDKPLJ_37	0.01	10	1000	0.5	37	aphA	124	497	813	aphA	0.0113	0.000624	0.000603	0.52	0.151	0.137	bad-chisq
XWSNFZRDKPLJ_38	0.01	10	1000	0.5	38	aphA	124	497	813	aphA	0.0113	0.000624	0.000603	0.52	0.151	0.137	bad-chisq
XWSNFZRDKPLJ_39	0.01	10	1000	0.5	39	aphA	124	497	813	aphA	0.0113	0.000624	0.000603	0.52	0.151	0.137	bad-chisq
XWSNFZRDKPLJ_40	0.01	10	1000	0.5	40	aphA	124	497	813	aphA	0.0113	0.000624	0.000603	0.52	0.151	0.137	bad-chisq
XWSNFZRDKPLJ_41	0.01	10	1000	0.5	41	aphA	124	497	813	aphA	0.0113	0.000624	0.000611	0.52	0.151	0.137	bad-chisq
XWSNFZRDKPLJ_42	0.01	10	1000	0.5	42	aphA	124	497	813	aphA	0.0113	0.000577	0.000557	0.522	0.15	0.138	bad-chisq
XWSNFZRDKPLJ_43	0.01	10	1000	0.5	43	aphA	124	497	813	aphA	0.0113	0.000624	0.000503	0.527	0.151	0.139	bad-chisq
XWSNFZRDKPLJ_44	0.01	10	1000	0.5	44	aphA	124	497	813	aphA	0.0113	0.000624	0.00101	0.496	0.15	0.132	bad-chisq
XWSNFZRDKPLJ_45	0.01	10	1000	0.5	45	aphA	124	497	813	aphA	0.0113	0.000624	0.000603	0.52	0.151	0.137	bad-chisq
XWSNFZRDKPLJ_46	0.01	10	1000	0.5	46	aphA	124	497	813	aphA	0.0113	0.000624	0.000603	0.52	0.151	0.137	bad-chisq
XWSNFZRDKPLJ_47	0.01	10	1000	0.5	47	aphA	124	497	813	aphA	0.0113	0.000624	0.000603	0.52	0.151	0.137	bad-chisq
XWSNFZRDKPLJ_48	0.01	10	1000	0.5	48	aphA	124	497	813	aphA	0.0113	0.000624	0.000656	0.516	0.151	0.136	bad-chisq
XWSNFZRDKPLJ_49	0.01	10	1000	0.5	49	aphA	124	497	813	aphA	0.0113	0.000624	0.000603	0.52	0.151	0.137	bad-chisq
XWSNFZRDKPLJ_50	0.01	10	1000	0.5	50	aphA	124	497	813	aphA	0.0113	0.000577	0.000557	0.522	0.15	0.138	bad-chisq
WXHBDBFVJRAX_1	0.01	100	100	0.5	1	aphA	49	49	1336	aphA	0						af-filter
WXHBDBFVJRAX_2	0.01	100	100	0.5	2	aphA	49	49	1336	aphA	0						af-filter
WXHBDBFVJRAX_3	0.01	100	100	0.5	3	aphA	49	49	1336	aphA	0						af-filter
WXHBDBFVJRAX_4	0.01	100	100	0.5	4	aphA	49	49	1336	aphA	0						af-filter
WXHBDBFVJRAX_5	0.01	100	100	0.5	5	aphA	49	49	1336	aphA	0						af-filter
WXHBDBFVJRAX_6	0.01	100	100	0.5	6	aphA	49	49	1336	aphA	0						af-filter
WXHBDBFVJRAX_7	0.01	100	100	0.5	7	aphA	49	49	1336	aphA	0						af-filter
WXHBDBFVJRAX_8	0.01	100	100	0.5	8	aphA	49	49	1336	aphA	0						af-filter
WXHBDBFVJRAX_9	0.01	100	100	0.5	9	aphA	49	49	1336	aphA	0						af-filter
WXHBDBFVJRAX_10	0.01	100	100	0.5	10	aphA	49	49	1336	aphA	0						af-filter
WXHBDBFVJRAX_11	0.01	100	100	0.5	11	aphA	49	49	1336	aphA	0						af-filter
WXHBDBFVJRAX_12	0.01	100	100	0.5	12	aphA	49	49	1336	aphA	0						af-filter
WXHBDBFVJRAX_13	0.01	100	100	0.5	13	aphA	49	49	1336	aphA	0						af-filter
WXHBDBFVJRAX_14	0.01	100	100	0.5	14	aphA	49	49	1336	aphA	0						af-filter
WXHBDBFVJRAX_15	0.01	100	100	0.5	15	aphA	49	49	1336	aphA	0						af-filter
WXHBDBFVJRAX_16	0.01	100	100	0.5	16	aphA	49	49	1336	aphA	0						af-filter
WXHBDBFVJRAX_17	0.01	100	100	0.5	17	aphA	49	49	1336	aphA	0						af-filter
WXHBDBFVJRAX_18	0.01	100	100	0.5	18	aphA	49	49	1336	aphA	0						af-filter
WXHBDBFVJRAX_19	0.01	100	100	0.5	19	aphA	49	49	1336	aphA	0						af-filter
WXHBDBFVJRAX_20	0.01	100	100	0.5	20	aphA	49	49	1336	aphA	0						af-filter
WXHBDBFVJRAX_21	0.01	100	100	0.5	21	aphA	49	49	1336	aphA	0						af-filter
WXHBDBFVJRAX_22	0.01	100	100	0.5	22	aphA	49	49	1336	aphA	0						af-filter
WXHBDBFVJRAX_23	0.01	100	100	0.5	23	aphA	49	49	1336	aphA	0						af-filter
WXHBDBFVJRAX_24	0.01	100	100	0.5	24	aphA	49	49	1336	aphA	0						af-filter
WXHBDBFVJRAX_25	0.01	100	100	0.5	25	aphA	49	49	1336	aphA	0						af-filter
WXHBDBFVJRAX_26	0.01	100	100	0.5	26	aphA	49	49	1336	aphA	0						af-filter
WXHBDBFVJRAX_27	0.01	100	100	0.5	27	aphA	49	49	1336	aphA	0						af-filter
WXHBDBFVJRAX_28	0.01	100	100	0.5	28	aphA	49	49	1336	aphA	0						af-filter
WXHBDBFVJRAX_29	0.01	100	100	0.5	29	aphA	49	49	1336	aphA	0						af-filter
WXHBDBFVJRAX_30	0.01	100	100	0.5	30	aphA	49	49	1336	aphA	0						af-filter
WXHBDBFVJRAX_31	0.01	100	100	0.5	31	aphA	49	49	1336	aphA	0						af-filter
WXHBDBFVJRAX_32	0.01	100	100	0.5	32	aphA	49	49	1336	aphA	0						af-filter
WXHBDBFVJRAX_33	0.01	100	100	0.5	33	aphA	49	49	1336	aphA	0						af-filter
WXHBDBFVJRAX_34	0.01	100	100	0.5	34	aphA	49	49	1336	aphA	0						af-filter
WXHBDBFVJRAX_35	0.01	100	100	0.5	35	aphA	49	49	1336	aphA	0						af-filter
WXHBDBFVJRAX_36	0.01	100	100	0.5	36	aphA	49	49	1336	aphA	0						af-filter
WXHBDBFVJRAX_37	0.01	100	100	0.5	37	aphA	49	49	1336	aphA	0						af-filter
WXHBDBFVJRAX_38	0.01	100	100	0.5	38	aphA	49	49	1336	aphA	0						af-filter
WXHBDBFVJRAX_39	0.01	100	100	0.5	39	aphA	49	49	1336	aphA	0						af-filter
WXHBDBFVJRAX_40	0.01	100	100	0.5	40	aphA	49	49	1336	aphA	0						af-filter
WXHBDBFVJRAX_41	0.01	100	100	0.5	41	aphA	49	49	1336	aphA	0						af-filter
WXHBDBFVJRAX_42	0.01	100	100	0.5	42	aphA	49	49	1336	aphA	0						af-filter
WXHBDBFVJRAX_43	0.01	100	100	0.5	43	aphA	49	49	1336	aphA	0						af-filter
WXHBDBFVJRAX_44	0.01	100	100	0.5	44	aphA	49	49	1336	aphA	0						af-filter
WXHBDBFVJRAX_45	0.01	100	100	0.5	45	aphA	49	49	1336	aphA	0						af-filter
WXHBDBFVJRAX_46	0.01	100	100	0.5	46	aphA	49	49	1336	aphA	0						af-filter
WXHBDBFVJRAX_47	0.01	100	100	0.5	47	aphA	49	49	1336	aphA	0						af-filter
WXHBDBFVJRAX_48	0.01	100	100	0.5	48	aphA	49	49	1336	aphA	0						af-filter
WXHBDBFVJRAX_49	0.01	100	100	0.5	49	aphA	49	49	1336	aphA	0						af-filter
WXHBDBFVJRAX_50	0.01	100	100	0.5	50	aphA	49	49	1336	aphA	0						af-filter
PKYLLDZRXLAM_1	0.01	100	200	0.5	1	aphA	99	99	1236	aphA	0.00505	0.316	0.314	0.506	0.502	0.0719	bad-chisq
PKYLLDZRXLAM_2	0.01	100	200	0.5	2	aphA	99	99	1236	aphA	0.00505	0.316	0.319	0.503	0.503	0.0712	bad-chisq
PKYLLDZRXLAM_3	0.01	100	200	0.5	3	aphA	99	99	1236	aphA	0.00505	0.316	0.319	0.503	0.503	0.0712	bad-chisq
PKYLLDZRXLAM_4	0.01	100	200	0.5	4	aphA	99	99	1236	aphA	0.00505	0.316	0.319	0.503	0.503	0.0712	bad-chisq
PKYLLDZRXLAM_5	0.01	100	200	0.5	5	aphA	99	99	1236	aphA	0.00505	0.316	0.319	0.503	0.503	0.0712	bad-chisq
PKYLLDZRXLAM_6	0.01	100	200	0.5	6	aphA	99	99	1236	aphA	0.00505	0.316	0.319	0.503	0.503	0.0712	bad-chisq
PKYLLDZRXLAM_7	0.01	100	200	0.5	7	aphA	99	99	1236	aphA	0.00508	0.314	0.319	0.502	0.502	0.0714	bad-chisq
PKYLLDZRXLAM_8	0.01	100	200	0.5	8	aphA	99	99	1236	aphA	0.00508	0.314	0.316	0.505	0.503	0.0718	bad-chisq
PKYLLDZRXLAM_9	0.01	100	200	0.5	9	aphA	99	99	1236	aphA	0.00505	0.316	0.319	0.503	0.503	0.0712	bad-chisq
PKYLLDZRXLAM_10	0.01	100	200	0.5	10	aphA	99	99	1236	aphA	0.00505	0.316	0.319	0.503	0.503	0.0712	bad-chisq
PKYLLDZRXLAM_11	0.01	100	200	0.5	11	aphA	99	99	1236	aphA	0.00505	0.316	0.319	0.503	0.503	0.0712	bad-chisq
PKYLLDZRXLAM_12	0.01	100	200	0.5	12	aphA	99	99	1236	aphA	0.00505	0.316	0.337	0.476	0.494	0.0686	bad-chisq
PKYLLDZRXLAM_13	0.01	100	200	0.5	13	aphA	99	99	1236	aphA	0.00505	0.316	0.297	0.52	0.498	0.0745	bad-chisq
PKYLLDZRXLAM_14	0.01	100	200	0.5	14	aphA	99	99	1236	aphA	0.00505	0.316	0.322	0.499	0.502	0.0708	bad-chisq
PKYLLDZRXLAM_15	0.01	100	200	0.5	15	aphA	99	99	1236	aphA	0.00505	0.316	0.319	0.503	0.503	0.0712	bad-chisq
PKYLLDZRXLAM_16	0.01	100	200	0.5	16	aphA	99	99	1236	aphA	0.00505	0.316	0.319	0.503	0.503	0.0712	bad-chisq
PKYLLDZRXLAM_17	0.01	100	200	0.5	17	aphA	99	99	1236	aphA	0.00505	0.316	0.289	0.524	0.493	0.0757	bad-chisq
PKYLLDZRXLAM_18	0.01	100	200	0.5	18	aphA	99	99	1236	aphA	0.00505	0.316	0.32	0.501	0.502	0.0711	bad-chisq
PKYLLDZRXLAM_19	0.01	100	200	0.5	19	aphA	99	99	1236	aphA	0.00508	0.319	0.321	0.5	0.503	0.0711	bad-chisq
PKYLLDZRXLAM_20	0.01	100	200	0.5	20	aphA	99	99	1236	aphA	0.00505	0.316	0.319	0.503	0.503	0.0712	bad-chisq
PKYLLDZRXLAM_21	0.01	100	200	0.5	21	aphA	99	99	1236	aphA	0.00508	0.314	0.316	0.505	0.503	0.0718	bad-chisq
PKYLLDZRXLAM_22	0.01	100	200	0.5	22	aphA	99	99	1236	aphA	0.00508	0.314	0.316	0.505	0.503	0.0718	bad-chisq
PKYLLDZRXLAM_23	0.01	100	200	0.5	23	aphA	99	99	1236	aphA	0.00505	0.316	0.316	0.499	0.497	0.0716	bad-chisq
PKYLLDZRXLAM_24	0.01	100	200	0.5	24	aphA	99	99	1236	aphA	0.00505	0.316	0.309	0.51	0.5	0.0727	bad-chisq
PKYLLDZRXLAM_25	0.01	100	200	0.5	25	aphA	99	99	1236	aphA	0.00505	0.316	0.313	0.507	0.502	0.072	bad-chisq
PKYLLDZRXLAM_26	0.01	100	200	0.5	26	aphA	99	99	1236	aphA	0.00505	0.316	0.295	0.523	0.498	0.0748	bad-chisq
PKYLLDZRXLAM_27	0.01	100	200	0.5	27	aphA	99	99	1236	aphA	0.00505	0.316	0.319	0.503	0.503	0.0712	bad-chisq
PKYLLDZRXLAM_28	0.01	100	200	0.5	28	aphA	99	99	1236	aphA	0.00505	0.316	0.304	0.51	0.495	0.0734	bad-chisq
PKYLLDZRXLAM_29	0.01	100	200	0.5	29	aphA	99	99	1236	aphA	0.00505	0.316	0.319	0.503	0.503	0.0712	bad-chisq
PKYLLDZRXLAM_30	0.01	100	200	0.5	30	aphA	99	99	1236	aphA	0.00505	0.316	0.33	0.487	0.499	0.0696	bad-chisq
PKYLLDZRXLAM_31	0.01	100	200	0.5	31	aphA	99	99	1236	aphA	0.00505	0.316	0.319	0.503	0.503	0.0712	bad-chisq
PKYLLDZRXLAM_32	0.01	100	200	0.5	32	aphA	99	99	1236	aphA	0.00508	0.314	0.316	0.505	0.503	0.0718	bad-chisq
PKYLLDZRXLAM_33	0.01	100	200	0.5	33	aphA	99	99	1236	aphA	0.00505	0.316	0.319	0.503	0.503	0.0712	bad-chisq
PKYLLDZRXLAM_34	0.01	100	200	0.5	34	aphA	99	99	1236	aphA	0.00505	0.316	0.295	0.522	0.498	0.0747	bad-chisq
PKYLLDZRXLAM_35	0.01	100	200	0.5	35	aphA	99	99	1236	aphA	0.00505	0.316	0.319	0.503	0.503	0.0712	bad-chisq
PKYLLDZRXLAM_36	0.01	100	200	0.5	36	aphA	99	99	1236	aphA	0.00505	0.316	0.323	0.497	0.502	0.0706	bad-chisq
PKYLLDZRXLAM_37	0.01	100	200	0.5	37	aphA	99	99	1236	aphA	0.00505	0.316	0.319	0.503	0.503	0.0712	bad-chisq
PKYLLDZRXLAM_38	0.01	100	200	0.5	38	aphA	99	99	1236	aphA	0.00505	0.316	0.319	0.503	0.503	0.0712	bad-chisq
PKYLLDZRXLAM_39	0.01	100	200	0.5	39	aphA	99	99	1236	aphA	0.00505	0.316	0.319	0.503	0.503	0.0712	bad-chisq
PKYLLDZRXLAM_40	0.01	100	200	0.5	40	aphA	99	99	1236	aphA	0.00505	0.316	0.321	0.499	0.502	0.0708	bad-chisq
PKYLLDZRXLAM_41	0.01	100	200	0.5	41	aphA	99	99	1236	aphA	0.00505	0.316	0.319	0.503	0.503	0.0712	bad-chisq
PKYLLDZRXLAM_42	0.01	100	200	0.5	42	aphA	99	99	1236	aphA	0.00505	0.316	0.324	0.496	0.502	0.0705	bad-chisq
PKYLLDZRXLAM_43	0.01	100	200	0.5	43	aphA	99	99	1236	aphA	0.00505	0.316	0.319	0.503	0.503	0.0712	bad-chisq
PKYLLDZRXLAM_44	0.01	100	200	0.5	44	aphA	99	99	1236	aphA	0.00505	0.316	0.319	0.503	0.503	0.0712	bad-chisq
PKYLLDZRXLAM_45	0.01	100	200	0.5	45	aphA	99	99	1236	aphA	0.00505	0.316	0.319	0.503	0.503	0.0712	bad-chisq
PKYLLDZRXLAM_46	0.01	100	200	0.5	46	aphA	99	99	1236	aphA	0.00508	0.314	0.317	0.505	0.502	0.0717	bad-chisq
PKYLLDZRXLAM_47	0.01	100	200	0.5	47	aphA	99	99	1236	aphA	0.00505	0.316	0.319	0.503	0.503	0.0712	bad-chisq
PKYLLDZRXLAM_48	0.01	100	200	0.5	48	aphA	99	99	1236	aphA	0.00505	0.316	0.319	0.503	0.503	0.0712	bad-chisq
PKYLLDZRXLAM_49	0.01	100	200	0.5	49	aphA	99	99	1236	aphA	0.00508	0.319	0.312	0.508	0.501	0.0725	bad-chisq
PKYLLDZRXLAM_50	0.01	100	200	0.5	50	aphA	99	99	1236	aphA	0.00508	0.319	0.321	0.5	0.503	0.0711	bad-chisq
JCSNSAXKTCXQ_1	0.01	100	300	0.5	1	aphA	149	149	1136	aphA	0.00671	0.156	0.157	0.503	0.355	0.0822	bad-chisq
JCSNSAXKTCXQ_2	0.01	100	300	0.5	2	aphA	149	149	1136	aphA	0.00671	0.156	0.157	0.503	0.355	0.0822	bad-chisq
JCSNSAXKTCXQ_3	0.01	100	300	0.5	3	aphA	149	149	1136	aphA	0.00673	0.157	0.158	0.502	0.355	0.0821	bad-chisq
JCSNSAXKTCXQ_4	0.01	100	300	0.5	4	aphA	149	149	1136	aphA	0.00671	0.156	0.157	0.503	0.355	0.0822	bad-chisq
JCSNSAXKTCXQ_5	0.01	100	300	0.5	5	aphA	149	149	1136	aphA	0.00671	0.156	0.164	0.494	0.354	0.0809	bad-chisq
JCSNSAXKTCXQ_6	0.01	100	300	0.5	6	aphA	149	149	1136	aphA	0.00673	0.157	0.158	0.502	0.355	0.0821	bad-chisq
JCSNSAXKTCXQ_7	0.01	100	300	0.5	7	aphA	149	149	1136	aphA	0.00673	0.155	0.156	0.505	0.355	0.0826	bad-chisq
JCSNSAXKTCXQ_8	0.01	100	300	0.5	8	aphA	149	149	1136	aphA	0.00671	0.156	0.149	0.512	0.354	0.0839	bad-chisq
JCSNSAXKTCXQ_9	0.01	100	300	0.5	9	aphA	149	149	1136	aphA	0.00673	0.157	0.148	0.513	0.354	0.0841	bad-chisq
JCSNSAXKTCXQ_10	0.01	100	300	0.5	10	aphA	149	149	1136	aphA	0.00671	0.156	0.157	0.503	0.355	0.0822	bad-chisq
JCSNSAXKTCXQ_11	0.01	100	300	0.5	11	aphA	149	149	1136	aphA	0.00673	0.155	0.156	0.505	0.355	0.0826	bad-chisq
JCSNSAXKTCXQ_12	0.01	100	300	0.5	12	aphA	149	149	1136	aphA	0.00673	0.157	0.158	0.502	0.355	0.0821	bad-chisq
JCSNSAXKTCXQ_13	0.01	100	300	0.5	13	aphA	149	149	1136	aphA	0.00671	0.156	0.157	0.503	0.355	0.0822	bad-chisq
JCSNSAXKTCXQ_14	0.01	100	300	0.5	14	aphA	149	149	1136	aphA	0.00671	0.156	0.157	0.503	0.355	0.0822	bad-chisq
JCSNSAXKTCXQ_15	0.01	100	300	0.5	15	aphA	149	149	1136	aphA	0.00671	0.156	0.161	0.493	0.351	0.0813	bad-chisq
JCSNSAXKTCXQ_16	0.01	100	300	0.5	16	aphA	149	149	1136	aphA	0.00671	0.156	0.157	0.503	0.355	0.0822	bad-chisq
JCSNSAXKTCXQ_17	0.01	100	300	0.5	17	aphA	149	149	1136	aphA	0.00673	0.155	0.156	0.505	0.355	0.0826	bad-chisq
JCSNSAXKTCXQ_18	0.01	100	300	0.5	18	aphA	149	149	1136	aphA	0.00673	0.155	0.156	0.505	0.355	0.0826	bad-chisq
JCSNSAXKTCXQ_19	0.01	100	300	0.5	19	aphA	149	149	1136	aphA	0.00673	0.157	0.159	0.501	0.355	0.082	bad-chisq
JCSNSAXKTCXQ_20	0.01	100	300	0.5	20	aphA	149	149	1136	aphA	0.00673	0.157	0.158	0.502	0.355	0.0821	bad-chisq
JCSNSAXKTCXQ_21	0.01	100	300	0.5	21	aphA	149	149	1136	aphA	0.00673	0.155	0.156	0.505	0.355	0.0826	bad-chisq
JCSNSAXKTCXQ_22	0.01	100	300	0.5	22	aphA	149	149	1136	aphA	0.00673	0.155	0.156	0.505	0.355	0.0826	bad-chisq
JCSNSAXKTCXQ_23	0.01	100	300	0.5	23	aphA	149	149	1136	aphA	0.00671	0.156	0.157	0.503	0.355	0.0822	bad-chisq
JCSNSAXKTCXQ_24	0.01	100	300	0.5	24	aphA	149	149	1136	aphA	0.00671	0.156	0.157	0.503	0.355	0.0822	bad-chisq
JCSNSAXKTCXQ_25	0.01	100	300	0.5	25	aphA	149	149	1136	aphA	0.00673	0.155	0.156	0.505	0.355	0.0826	bad-chisq
JCSNSAXKTCXQ_26	0.01	100	300	0.5	26	aphA	149	149	1136	aphA	0.00673	0.157	0.167	0.49	0.353	0.0805	bad-chisq
JCSNSAXKTCXQ_27	0.01	100	300	0.5	27	aphA	149	149	1136	aphA	0.00673	0.157	0.163	0.496	0.354	0.0812	bad-chisq
JCSNSAXKTCXQ_28	0.01	100	300	0.5	28	aphA	149	149	1136	aphA	0.00671	0.156	0.149	0.512	0.354	0.0837	bad-chisq
JCSNSAXKTCXQ_29	0.01	100	300	0.5	29	aphA	149	149	1136	aphA	0.00671	0.156	0.159	0.5	0.355	0.0817	bad-chisq
JCSNSAXKTCXQ_30	0.01	100	300	0.5	30	aphA	149	149	1136	aphA	0.00673	0.157	0.155	0.505	0.355	0.0826	bad-chisq
JCSNSAXKTCXQ_31	0.01	100	300	0.5	31	aphA	149	149	1136	aphA	0.00673	0.155	0.156	0.505	0.355	0.0826	bad-chisq
JCSNSAXKTCXQ_32	0.01	100	300	0.5	32	aphA	149	149	1136	aphA	0.00673	0.157	0.151	0.509	0.354	0.0835	bad-chisq
JCSNSAXKTCXQ_33	0.01	100	300	0.5	33	aphA	149	149	1136	aphA	0.00673	0.155	0.156	0.505	0.355	0.0826	bad-chisq
JCSNSAXKTCXQ_34	0.01	100	300	0.5	34	aphA	149	149	1136	aphA	0.00671	0.156	0.157	0.503	0.355	0.0822	bad-chisq
JCSNSAXKTCXQ_35	0.01	100	300	0.5	35	aphA	149	149	1136	aphA	0.00673	0.157	0.158	0.502	0.355	0.0821	bad-chisq
JCSNSAXKTCXQ_36	0.01	100	300	0.5	36	aphA	149	149	1136	aphA	0.00673	0.155	0.156	0.505	0.355	0.0826	bad-chisq
JCSNSAXKTCXQ_37	0.01	100	300	0.5	37	aphA	149	149	1136	aphA	0.00673	0.157	0.162	0.497	0.354	0.0814	bad-chisq
JCSNSAXKTCXQ_38	0.01	100	300	0.5	38	aphA	149	149	1136	aphA	0.00673	0.157	0.147	0.513	0.353	0.0843	bad-chisq
JCSNSAXKTCXQ_39	0.01	100	300	0.5	39	aphA	149	149	1136	aphA	0.00673	0.155	0.156	0.505	0.355	0.0826	bad-chisq
JCSNSAXKTCXQ_40	0.01	100	300	0.5	40	aphA	149	149	1136	aphA	0.00673	0.157	0.152	0.509	0.354	0.0834	bad-chisq
JCSNSAXKTCXQ_41	0.01	100	300	0.5	41	aphA	149	149	1136	aphA	0.00673	0.157	0.157	0.504	0.355	0.0824	bad-chisq
JCSNSAXKTCXQ_42	0.01	100	300	0.5	42	aphA	149	149	1136	aphA	0.00673	0.155	0.156	0.505	0.355	0.0826	bad-chisq
JCSNSAXKTCXQ_43	0.01	100	300	0.5	43	aphA	149	149	1136	aphA	0.00673	0.155	0.156	0.505	0.355	0.0826	bad-chisq
JCSNSAXKTCXQ_44	0.01	100	300	0.5	44	aphA	149	149	1136	aphA	0.00671	0.156	0.195	0.449	0.346	0.0752	bad-chisq
JCSNSAXKTCXQ_45	0.01	100	300	0.5	45	aphA	149	149	1136	aphA	0.00671	0.156	0.161	0.498	0.354	0.0814	bad-chisq
JCSNSAXKTCXQ_46	0.01	100	300	0.5	46	aphA	149	149	1136	aphA	0.00673	0.157	0.158	0.502	0.355	0.0821	bad-chisq
JCSNSAXKTCXQ_47	0.01	100	300	0.5	47	aphA	149	149	1136	aphA	0.00671	0.156	0.157	0.503	0.355	0.0822	bad-chisq
JCSNSAXKTCXQ_48	0.01	100	300	0.5	48	aphA	149	149	1136	aphA	0.00671	0.156	0.157	0.503	0.355	0.0822	bad-chisq
JCSNSAXKTCXQ_49	0.01	100	300	0.5	49	aphA	149	149	1136	aphA	0.00673	0.155	0.156	0.505	0.355	0.0826	bad-chisq
JCSNSAXKTCXQ_50	0.01	100	300	0.5	50	aphA	149	149	1136	aphA	0.00671	0.156	0.147	0.514	0.354	0.0842	bad-chisq
XYYZBXDJAOXH_1	0.01	100	400	0.5	1	aphA	199	199	1036	aphA	0.00754	0.0821	0.0825	0.504	0.289	0.0871	bad-chisq
XYYZBXDJAOXH_2	0.01	100	400	0.5	2	aphA	199	199	1036	aphA	0.00754	0.0821	0.0825	0.504	0.289	0.0871	bad-chisq
XYYZBXDJAOXH_3	0.01	100	400	0.5	3	aphA	199	199	1036	aphA	0.00754	0.0821	0.0825	0.504	0.289	0.0872	bad-chisq
XYYZBXDJAOXH_4	0.01	100	400	0.5	4	aphA	199	199	1036	aphA	0.00754	0.0821	0.0815	0.505	0.289	0.0874	bad-chisq
XYYZBXDJAOXH_5	0.01	100	400	0.5	5	aphA	199	199	1036	aphA	0.00756	0.0829	0.0833	0.503	0.289	0.087	bad-chisq
XYYZBXDJAOXH_6	0.01	100	400	0.5	6	aphA	199	199	1036	aphA	0.00754	0.0821	0.0834	0.502	0.289	0.0869	bad-chisq
XYYZBXDJAOXH_7	0.01	100	400	0.5	7	aphA	199	199	1036	aphA	0.00756	0.0813	0.0802	0.507	0.289	0.0879	bad-chisq
XYYZBXDJAOXH_8	0.01	100	400	0.5	8	aphA	199	199	1036	aphA	0.00756	0.0813	0.0817	0.505	0.289	0.0875	bad-chisq
XYYZBXDJAOXH_9	0.01	100	400	0.5	9	aphA	199	199	1036	aphA	0.00756	0.0829	0.0833	0.503	0.289	0.087	bad-chisq
XYYZBXDJAOXH_10	0.01	100	400	0.5	10	aphA	199	199	1036	aphA	0.00756	0.0829	0.0833	0.503	0.289	0.087	bad-chisq
XYYZBXDJAOXH_11	0.01	100	400	0.5	11	aphA	199	199	1036	aphA	0.00756	0.0813	0.0851	0.499	0.289	0.0865	bad-chisq
XYYZBXDJAOXH_12	0.01	100	400	0.5	12	aphA	199	199	1036	aphA	0.00754	0.0821	0.0825	0.504	0.289	0.0871	bad-chisq
XYYZBXDJAOXH_13	0.01	100	400	0.5	13	aphA	199	199	1036	aphA	0.00754	0.0821	0.0733	0.517	0.288	0.0899	bad-chisq
XYYZBXDJAOXH_14	0.01	100	400	0.5	14	aphA	199	199	1036	aphA	0.00756	0.0813	0.0809	0.506	0.289	0.0877	bad-chisq
XYYZBXDJAOXH_15	0.01	100	400	0.5	15	aphA	199	199	1036	aphA	0.00756	0.0813	0.0817	0.505	0.289	0.0875	bad-chisq
XYYZBXDJAOXH_16	0.01	100	400	0.5	16	aphA	199	199	1036	aphA	0.00756	0.0813	0.0817	0.505	0.289	0.0875	bad-chisq
XYYZBXDJAOXH_17	0.01	100	400	0.5	17	aphA	199	199	1036	aphA	0.00756	0.0813	0.0817	0.505	0.289	0.0875	bad-chisq
XYYZBXDJAOXH_18	0.01	100	400	0.5	18	aphA	199	199	1036	aphA	0.00754	0.0821	0.0825	0.504	0.289	0.0871	bad-chisq
XYYZBXDJAOXH_19	0.01	100	400	0.5	19	aphA	199	199	1036	aphA	0.00756	0.0829	0.0833	0.503	0.289	0.087	bad-chisq
XYYZBXDJAOXH_20	0.01	100	400	0.5	20	aphA	199	199	1036	aphA	0.00756	0.0813	0.0817	0.505	0.289	0.0875	bad-chisq
XYYZBXDJAOXH_21	0.01	100	400	0.5	21	aphA	199	199	1036	aphA	0.00756	0.0813	0.0817	0.505	0.289	0.0875	bad-chisq
XYYZBXDJAOXH_22	0.01	100	400	0.5	22	aphA	199	199	1036	aphA	0.00754	0.0821	0.0825	0.504	0.289	0.0871	bad-chisq
XYYZBXDJAOXH_23	0.01	100	400	0.5	23	aphA	199	199	1036	aphA	0.00754	0.0821	0.0825	0.504	0.289	0.0871	bad-chisq
XYYZBXDJAOXH_24	0.01	100	400	0.5	24	aphA	199	199	1036	aphA	0.00756	0.0813	0.0843	0.5	0.289	0.0867	bad-chisq
XYYZBXDJAOXH_25	0.01	100	400	0.5	25	aphA	199	199	1036	aphA	0.00754	0.0821	0.0825	0.504	0.289	0.0871	bad-chisq
XYYZBXDJAOXH_26	0.01	100	400	0.5	26	aphA	199	199	1036	aphA	0.00756	0.0829	0.0833	0.503	0.289	0.087	bad-chisq
XYYZBXDJAOXH_27	0.01	100	400	0.5	27	aphA	199	199	1036	aphA	0.00754	0.0821	0.0825	0.504	0.289	0.0871	bad-chisq
XYYZBXDJAOXH_28	0.01	100	400	0.5	28	aphA	199	199	1036	aphA	0.00756	0.0829	0.0833	0.503	0.289	0.087	bad-chisq
XYYZBXDJAOXH_29	0.01	100	400	0.5	29	aphA	199	199	1036	aphA	0.00754	0.0821	0.0825	0.504	0.289	0.0871	bad-chisq
XYYZBXDJAOXH_30	0.01	100	400	0.5	30	aphA	199	199	1036	aphA	0.00756	0.0829	0.0833	0.503	0.289	0.087	bad-chisq
XYYZBXDJAOXH_31	0.01	100	400	0.5	31	aphA	199	199	1036	aphA	0.00754	0.0821	0.0825	0.504	0.289	0.0871	bad-chisq
XYYZBXDJAOXH_32	0.01	100	400	0.5	32	aphA	199	199	1036	aphA	0.00756	0.0813	0.072	0.52	0.288	0.0904	bad-chisq
XYYZBXDJAOXH_33	0.01	100	400	0.5	33	aphA	199	199	1036	aphA	0.00756	0.0813	0.0817	0.505	0.289	0.0875	bad-chisq
XYYZBXDJAOXH_34	0.01	100	400	0.5	34	aphA	199	199	1036	aphA	0.00756	0.0829	0.0828	0.503	0.289	0.0872	bad-chisq
XYYZBXDJAOXH_35	0.01	100	400	0.5	35	aphA	199	199	1036	aphA	0.00756	0.0829	0.0731	0.518	0.288	0.09	bad-chisq
XYYZBXDJAOXH_36	0.01	100	400	0.5	36	aphA	199	199	1036	aphA	0.00756	0.0829	0.0833	0.503	0.289	0.087	bad-chisq
XYYZBXDJAOXH_37	0.01	100	400	0.5	37	aphA	199	199	1036	aphA	0.00756	0.0813	0.0817	0.505	0.289	0.0875	bad-chisq
XYYZBXDJAOXH_38	0.01	100	400	0.5	38	aphA	199	199	1036	aphA	0.00756	0.0829	0.0833	0.503	0.289	0.087	bad-chisq
XYYZBXDJAOXH_39	0.01	100	400	0.5	39	aphA	199	199	1036	aphA	0.00756	0.0829	0.0833	0.503	0.289	0.087	bad-chisq
XYYZBXDJAOXH_40	0.01	100	400	0.5	40	aphA	199	199	1036	aphA	0.00754	0.0821	0.0742	0.516	0.288	0.0896	bad-chisq
XYYZBXDJAOXH_41	0.01	100	400	0.5	41	aphA	199	199	1036	aphA	0.00754	0.0821	0.0825	0.504	0.289	0.0871	bad-chisq
XYYZBXDJAOXH_42	0.01	100	400	0.5	42	aphA	199	199	1036	aphA	0.00756	0.0829	0.0833	0.503	0.289	0.087	bad-chisq
XYYZBXDJAOXH_43	0.01	100	400	0.5	43	aphA	199	199	1036	aphA	0.00754	0.0821	0.0793	0.507	0.288	0.0881	bad-chisq
XYYZBXDJAOXH_44	0.01	100	400	0.5	44	aphA	199	199	1036	aphA	0.00756	0.0813	0.0817	0.505	0.289	0.0875	bad-chisq
XYYZBXDJAOXH_45	0.01	100	400	0.5	45	aphA	199	199	1036	aphA	0.00756	0.0813	0.0817	0.505	0.289	0.0875	bad-chisq
XYYZBXDJAOXH_46	0.01	100	400	0.5	46	aphA	199	199	1036	aphA	0.00754	0.0821	0.0825	0.504	0.289	0.0871	bad-chisq
XYYZBXDJAOXH_47	0.01	100	400	0.5	47	aphA	199	199	1036	aphA	0.00756	0.0829	0.0851	0.499	0.289	0.0865	bad-chisq
XYYZBXDJAOXH_48	0.01	100	400	0.5	48	aphA	199	199	1036	aphA	0.00754	0.0821	0.0825	0.504	0.289	0.0871	bad-chisq
XYYZBXDJAOXH_49	0.01	100	400	0.5	49	aphA	199	199	1036	aphA	0.00756	0.0813	0.0867	0.496	0.289	0.0861	bad-chisq
XYYZBXDJAOXH_50	0.01	100	400	0.5	50	aphA	199	199	1036	aphA	0.00754	0.0821	0.0825	0.504	0.289	0.0871	bad-chisq
HYGIRIRBCOOK_1	0.01	100	500	0.5	1	aphA	249	249	936	aphA	0.00805	0.0451	0.0449	0.504	0.25	0.09	bad-chisq
HYGIRIRBCOOK_2	0.01	100	500	0.5	2	aphA	249	249	936	aphA	0.00805	0.0451	0.0452	0.503	0.25	0.0899	bad-chisq
HYGIRIRBCOOK_3	0.01	100	500	0.5	3	aphA	249	249	936	aphA	0.00805	0.0451	0.0452	0.503	0.25	0.0899	bad-chisq
HYGIRIRBCOOK_4	0.01	100	500	0.5	4	aphA	249	249	936	aphA	0.00803	0.0446	0.0447	0.504	0.25	0.09	bad-chisq
HYGIRIRBCOOK_5	0.01	100	500	0.5	5	aphA	249	249	936	aphA	0.00803	0.0446	0.0502	0.489	0.249	0.0878	bad-chisq
HYGIRIRBCOOK_6	0.01	100	500	0.5	6	aphA	249	249	936	aphA	0.00805	0.0451	0.0452	0.503	0.25	0.0899	bad-chisq
HYGIRIRBCOOK_7	0.01	100	500	0.5	7	aphA	249	249	936	aphA	0.00805	0.0451	0.0452	0.503	0.25	0.0899	bad-chisq
HYGIRIRBCOOK_8	0.01	100	500	0.5	8	aphA	249	249	936	aphA	0.00805	0.0451	0.0466	0.5	0.25	0.0893	bad-chisq
HYGIRIRBCOOK_9	0.01	100	500	0.5	9	aphA	249	249	936	aphA	0.00805	0.0442	0.042	0.51	0.25	0.0913	bad-chisq
HYGIRIRBCOOK_10	0.01	100	500	0.5	10	aphA	249	249	936	aphA	0.00805	0.0442	0.0482	0.494	0.249	0.0887	bad-chisq
HYGIRIRBCOOK_11	0.01	100	500	0.5	11	aphA	249	249	936	aphA	0.00805	0.0442	0.0443	0.505	0.25	0.0903	bad-chisq
HYGIRIRBCOOK_12	0.01	100	500	0.5	12	aphA	249	249	936	aphA	0.00805	0.0442	0.0443	0.505	0.25	0.0903	bad-chisq
HYGIRIRBCOOK_13	0.01	100	500	0.5	13	aphA	249	249	936	aphA	0.00803	0.0446	0.0447	0.504	0.25	0.09	bad-chisq
HYGIRIRBCOOK_14	0.01	100	500	0.5	14	aphA	249	249	936	aphA	0.00805	0.0442	0.0443	0.505	0.25	0.0903	bad-chisq
HYGIRIRBCOOK_15	0.01	100	500	0.5	15	aphA	249	249	936	aphA	0.00805	0.0442	0.0443	0.505	0.25	0.0903	bad-chisq
HYGIRIRBCOOK_16	0.01	100	500	0.5	16	aphA	249	249	936	aphA	0.00805	0.0451	0.0492	0.492	0.25	0.0883	bad-chisq
HYGIRIRBCOOK_17	0.01	100	500	0.5	17	aphA	249	249	936	aphA	0.00805	0.0442	0.0443	0.505	0.25	0.0903	bad-chisq
HYGIRIRBCOOK_18	0.01	100	500	0.5	18	aphA	249	249	936	aphA	0.00805	0.0451	0.0468	0.499	0.25	0.0892	bad-chisq
HYGIRIRBCOOK_19	0.01	100	500	0.5	19	aphA	249	249	936	aphA	0.00805	0.0451	0.0417	0.511	0.25	0.0914	bad-chisq
HYGIRIRBCOOK_20	0.01	100	500	0.5	20	aphA	249	249	936	aphA	0.00805	0.0442	0.0443	0.505	0.25	0.0903	bad-chisq
HYGIRIRBCOOK_21	0.01	100	500	0.5	21	aphA	249	249	936	aphA	0.00805	0.0451	0.041	0.512	0.25	0.0917	bad-chisq
HYGIRIRBCOOK_22	0.01	100	500	0.5	22	aphA	249	249	936	aphA	0.00805	0.0451	0.0452	0.503	0.25	0.0899	bad-chisq
HYGIRIRBCOOK_23	0.01	100	500	0.5	23	aphA	249	249	936	aphA	0.00803	0.0446	0.0447	0.504	0.25	0.09	bad-chisq
HYGIRIRBCOOK_24	0.01	100	500	0.5	24	aphA	249	249	936	aphA	0.00805	0.0451	0.0463	0.5	0.25	0.0894	bad-chisq
HYGIRIRBCOOK_25	0.01	100	500	0.5	25	aphA	249	249	936	aphA	0.00805	0.0442	0.0443	0.505	0.25	0.0903	bad-chisq
HYGIRIRBCOOK_26	0.01	100	500	0.5	26	aphA	249	249	936	aphA	0.00805	0.0442	0.0452	0.503	0.25	0.0899	bad-chisq
HYGIRIRBCOOK_27	0.01	100	500	0.5	27	aphA	249	249	936	aphA	0.00805	0.0442	0.046	0.501	0.25	0.0896	bad-chisq
HYGIRIRBCOOK_28	0.01	100	500	0.5	28	aphA	249	249	936	aphA	0.00805	0.0451	0.0452	0.503	0.25	0.0899	bad-chisq
HYGIRIRBCOOK_29	0.01	100	500	0.5	29	aphA	249	249	936	aphA	0.00805	0.0451	0.0449	0.504	0.25	0.09	bad-chisq
HYGIRIRBCOOK_30	0.01	100	500	0.5	30	aphA	249	249	936	aphA	0.00805	0.0451	0.0452	0.503	0.25	0.0899	bad-chisq
HYGIRIRBCOOK_31	0.01	100	500	0.5	31	aphA	249	249	936	aphA	0.00805	0.0442	0.0443	0.505	0.25	0.0903	bad-chisq
HYGIRIRBCOOK_32	0.01	100	500	0.5	32	aphA	249	249	936	aphA	0.00805	0.0442	0.0443	0.505	0.25	0.0903	bad-chisq
HYGIRIRBCOOK_33	0.01	100	500	0.5	33	aphA	249	249	936	aphA	0.00805	0.0451	0.0419	0.51	0.25	0.0913	bad-chisq
HYGIRIRBCOOK_34	0.01	100	500	0.5	34	aphA	249	249	936	aphA	0.00805	0.0442	0.0443	0.505	0.25	0.0903	bad-chisq
HYGIRIRBCOOK_35	0.01	100	500	0.5	35	aphA	249	249	936	aphA	0.00805	0.0451	0.0558	0.477	0.249	0.0858	bad-chisq
HYGIRIRBCOOK_36	0.01	100	500	0.5	36	aphA	249	249	936	aphA	0.00805	0.0451	0.0452	0.503	0.25	0.0899	bad-chisq
HYGIRIRBCOOK_37	0.01	100	500	0.5	37	aphA	249	249	936	aphA	0.00805	0.0451	0.0452	0.503	0.25	0.0899	bad-chisq
HYGIRIRBCOOK_38	0.01	100	500	0.5	38	aphA	249	249	936	aphA	0.00805	0.0442	0.0443	0.505	0.25	0.0903	bad-chisq
HYGIRIRBCOOK_39	0.01	100	500	0.5	39	aphA	249	249	936	aphA	0.00805	0.0442	0.0464	0.5	0.25	0.0894	bad-chisq
HYGIRIRBCOOK_40	0.01	100	500	0.5	40	aphA	249	249	936	aphA	0.00805	0.0442	0.0443	0.505	0.25	0.0903	bad-chisq
HYGIRIRBCOOK_41	0.01	100	500	0.5	41	aphA	249	249	936	aphA	0.00805	0.0451	0.0452	0.503	0.25	0.0899	bad-chisq
HYGIRIRBCOOK_42	0.01	100	500	0.5	42	aphA	249	249	936	aphA	0.00803	0.0446	0.0447	0.504	0.25	0.09	bad-chisq
HYGIRIRBCOOK_43	0.01	100	500	0.5	43	aphA	249	249	936	aphA	0.00805	0.0451	0.0452	0.503	0.25	0.0899	bad-chisq
HYGIRIRBCOOK_44	0.01	100	500	0.5	44	aphA	249	249	936	aphA	0.00805	0.0451	0.0452	0.503	0.25	0.0899	bad-chisq
HYGIRIRBCOOK_45	0.01	100	500	0.5	45	aphA	249	249	936	aphA	0.00805	0.0442	0.0443	0.505	0.25	0.0903	bad-chisq
HYGIRIRBCOOK_46	0.01	100	500	0.5	46	aphA	249	249	936	aphA	0.00805	0.0451	0.0396	0.515	0.25	0.0923	bad-chisq
HYGIRIRBCOOK_47	0.01	100	500	0.5	47	aphA	249	249	936	aphA	0.00805	0.0451	0.0452	0.503	0.25	0.0899	bad-chisq
HYGIRIRBCOOK_48	0.01	100	500	0.5	48	aphA	249	249	936	aphA	0.00805	0.0451	0.0464	0.5	0.25	0.0894	bad-chisq
HYGIRIRBCOOK_49	0.01	100	500	0.5	49	aphA	249	249	936	aphA	0.00803	0.0446	0.0447	0.504	0.25	0.09	bad-chisq
HYGIRIRBCOOK_50	0.01	100	500	0.5	50	aphA	249	249	936	aphA	0.00805	0.0442	0.0443	0.505	0.25	0.0903	bad-chisq
EYSNBZUKFIKN_1	0.01	100	600	0.5	1	aphA	299	299	836	aphA	0.00838	0.025	0.025	0.503	0.224	0.0917	bad-chisq
EYSNBZUKFIKN_2	0.01	100	600	0.5	2	aphA	299	299	836	aphA	0.00838	0.025	0.025	0.503	0.224	0.0917	bad-chisq
EYSNBZUKFIKN_3	0.01	100	600	0.5	3	aphA	299	299	836	aphA	0.00838	0.025	0.0229	0.51	0.224	0.0931	bad-chisq
EYSNBZUKFIKN_4	0.01	100	600	0.5	4	aphA	299	299	836	aphA	0.00838	0.025	0.025	0.503	0.224	0.0917	bad-chisq
EYSNBZUKFIKN_5	0.01	100	600	0.5	5	aphA	299	299	836	aphA	0.00838	0.0245	0.0245	0.505	0.224	0.0921	bad-chisq
EYSNBZUKFIKN_6	0.01	100	600	0.5	6	aphA	299	299	836	aphA	0.00838	0.025	0.0223	0.512	0.224	0.0935	bad-chisq
EYSNBZUKFIKN_7	0.01	100	600	0.5	7	aphA	299	299	836	aphA	0.00838	0.025	0.025	0.503	0.224	0.0917	bad-chisq
EYSNBZUKFIKN_8	0.01	100	600	0.5	8	aphA	299	299	836	aphA	0.00838	0.025	0.0213	0.515	0.223	0.0943	bad-chisq
EYSNBZUKFIKN_9	0.01	100	600	0.5	9	aphA	299	299	836	aphA	0.00838	0.025	0.025	0.503	0.224	0.0917	bad-chisq
EYSNBZUKFIKN_10	0.01	100	600	0.5	10	aphA	299	299	836	aphA	0.00838	0.025	0.025	0.503	0.224	0.0917	bad-chisq
EYSNBZUKFIKN_11	0.01	100	600	0.5	11	aphA	299	299	836	aphA	0.00838	0.0245	0.0245	0.505	0.224	0.0921	bad-chisq
EYSNBZUKFIKN_12	0.01	100	600	0.5	12	aphA	299	299	836	aphA	0.00838	0.0245	0.0231	0.51	0.224	0.093	bad-chisq
EYSNBZUKFIKN_13	0.01	100	600	0.5	13	aphA	299	299	836	aphA	0.00838	0.025	0.025	0.503	0.224	0.0917	bad-chisq
EYSNBZUKFIKN_14	0.01	100	600	0.5	14	aphA	299	299	836	aphA	0.00838	0.025	0.025	0.503	0.224	0.0917	bad-chisq
EYSNBZUKFIKN_15	0.01	100	600	0.5	15	aphA	299	299	836	aphA	0.00838	0.025	0.025	0.503	0.224	0.0917	bad-chisq
EYSNBZUKFIKN_16	0.01	100	600	0.5	16	aphA	299	299	836	aphA	0.00838	0.025	0.0242	0.506	0.224	0.0923	bad-chisq
EYSNBZUKFIKN_17	0.01	100	600	0.5	17	aphA	299	299	836	aphA	0.00838	0.0245	0.0211	0.517	0.223	0.0944	bad-chisq
EYSNBZUKFIKN_18	0.01	100	600	0.5	18	aphA	299	299	836	aphA	0.00838	0.0245	0.0245	0.505	0.224	0.0921	bad-chisq
EYSNBZUKFIKN_19	0.01	100	600	0.5	19	aphA	299	299	836	aphA	0.00838	0.025	0.025	0.503	0.224	0.0917	bad-chisq
EYSNBZUKFIKN_20	0.01	100	600	0.5	20	aphA	299	299	836	aphA	0.00838	0.0245	0.0245	0.505	0.224	0.0921	bad-chisq
EYSNBZUKFIKN_21	0.01	100	600	0.5	21	aphA	299	299	836	aphA	0.00838	0.025	0.025	0.503	0.224	0.0917	bad-chisq
EYSNBZUKFIKN_22	0.01	100	600	0.5	22	aphA	299	299	836	aphA	0.00838	0.025	0.025	0.503	0.224	0.0917	bad-chisq
EYSNBZUKFIKN_23	0.01	100	600	0.5	23	aphA	299	299	836	aphA	0.00838	0.025	0.024	0.507	0.224	0.0923	bad-chisq
EYSNBZUKFIKN_24	0.01	100	600	0.5	24	aphA	299	299	836	aphA	0.00838	0.0245	0.0214	0.515	0.223	0.0942	bad-chisq
EYSNBZUKFIKN_25	0.01	100	600	0.5	25	aphA	299	299	836	aphA	0.00838	0.0245	0.0245	0.505	0.224	0.0921	bad-chisq
EYSNBZUKFIKN_26	0.01	100	600	0.5	26	aphA	299	299	836	aphA	0.00838	0.025	0.025	0.503	0.224	0.0917	bad-chisq
EYSNBZUKFIKN_27	0.01	100	600	0.5	27	aphA	299	299	836	aphA	0.00838	0.025	0.0263	0.498	0.224	0.0909	bad-chisq
EYSNBZUKFIKN_28	0.01	100	600	0.5	28	aphA	299	299	836	aphA	0.00838	0.025	0.025	0.503	0.224	0.0917	bad-chisq
EYSNBZUKFIKN_29	0.01	100	600	0.5	29	aphA	299	299	836	aphA	0.00838	0.025	0.025	0.503	0.224	0.0917	bad-chisq
EYSNBZUKFIKN_30	0.01	100	600	0.5	30	aphA	299	299	836	aphA	0.00838	0.0245	0.0241	0.506	0.224	0.0923	bad-chisq
EYSNBZUKFIKN_31	0.01	100	600	0.5	31	aphA	299	299	836	aphA	0.00838	0.0245	0.0245	0.505	0.224	0.0921	bad-chisq
EYSNBZUKFIKN_32	0.01	100	600	0.5	32	aphA	299	299	836	aphA	0.00838	0.025	0.0254	0.502	0.224	0.0915	bad-chisq
EYSNBZUKFIKN_33	0.01	100	600	0.5	33	aphA	299	299	836	aphA	0.00838	0.025	0.025	0.503	0.224	0.0917	bad-chisq
EYSNBZUKFIKN_34	0.01	100	600	0.5	34	aphA	299	299	836	aphA	0.00838	0.025	0.025	0.503	0.224	0.0918	bad-chisq
EYSNBZUKFIKN_35	0.01	100	600	0.5	35	aphA	299	299	836	aphA	0.00838	0.025	0.025	0.503	0.224	0.0917	bad-chisq
EYSNBZUKFIKN_36	0.01	100	600	0.5	36	aphA	299	299	836	aphA	0.00838	0.0245	0.0245	0.505	0.224	0.0921	bad-chisq
EYSNBZUKFIKN_37	0.01	100	600	0.5	37	aphA	299	299	836	aphA	0.00838	0.025	0.025	0.503	0.224	0.0917	bad-chisq
EYSNBZUKFIKN_38	0.01	100	600	0.5	38	aphA	299	299	836	aphA	0.00838	0.025	0.025	0.503	0.224	0.0917	bad-chisq
EYSNBZUKFIKN_39	0.01	100	600	0.5	39	aphA	299	299	836	aphA	0.00838	0.025	0.025	0.503	0.224	0.0917	bad-chisq
EYSNBZUKFIKN_40	0.01	100	600	0.5	40	aphA	299	299	836	aphA	0.00838	0.025	0.025	0.503	0.224	0.0917	bad-chisq
EYSNBZUKFIKN_41	0.01	100	600	0.5	41	aphA	299	299	836	aphA	0.00838	0.0245	0.0245	0.505	0.224	0.0921	bad-chisq
EYSNBZUKFIKN_42	0.01	100	600	0.5	42	aphA	299	299	836	aphA	0.00838	0.025	0.0273	0.495	0.224	0.0903	bad-chisq
EYSNBZUKFIKN_43	0.01	100	600	0.5	43	aphA	299	299	836	aphA	0.00838	0.0245	0.0254	0.502	0.224	0.0915	bad-chisq
EYSNBZUKFIKN_44	0.01	100	600	0.5	44	aphA	299	299	836	aphA	0.00838	0.0245	0.0245	0.505	0.224	0.0921	bad-chisq
EYSNBZUKFIKN_45	0.01	100	600	0.5	45	aphA	299	299	836	aphA	0.00838	0.025	0.025	0.503	0.224	0.0917	bad-chisq
EYSNBZUKFIKN_46	0.01	100	600	0.5	46	aphA	299	299	836	aphA	0.00836	0.0247	0.0247	0.504	0.224	0.0918	bad-chisq
EYSNBZUKFIKN_47	0.01	100	600	0.5	47	aphA	299	299	836	aphA	0.00838	0.025	0.0237	0.508	0.224	0.0925	bad-chisq
EYSNBZUKFIKN_48	0.01	100	600	0.5	48	aphA	299	299	836	aphA	0.00838	0.025	0.025	0.503	0.224	0.0917	bad-chisq
EYSNBZUKFIKN_49	0.01	100	600	0.5	49	aphA	299	299	836	aphA	0.00838	0.0245	0.0245	0.505	0.224	0.0921	bad-chisq
EYSNBZUKFIKN_50	0.01	100	600	0.5	50	aphA	299	299	836	aphA	0.00838	0.0245	0.0245	0.505	0.224	0.0921	bad-chisq
SQGTWISWWGYX_1	0.01	100	700	0.5	1	aphA	277	345	812	aphA	0.0129	0.00151	0.00127	0.568	0.176	0.129	bad-chisq
SQGTWISWWGYX_2	0.01	100	700	0.5	2	aphA	277	345	812	aphA	0.0129	0.00146	0.00156	0.558	0.176	0.127	bad-chisq
SQGTWISWWGYX_3	0.01	100	700	0.5	3	aphA	277	345	812	aphA	0.0129	0.00146	0.00143	0.563	0.176	0.128	bad-chisq
SQGTWISWWGYX_4	0.01	100	700	0.5	4	aphA	277	345	812	aphA	0.0129	0.00151	0.00168	0.554	0.176	0.126	bad-chisq
SQGTWISWWGYX_5	0.01	100	700	0.5	5	aphA	277	345	812	aphA	0.0129	0.00151	0.00148	0.561	0.176	0.127	bad-chisq
SQGTWISWWGYX_6	0.01	100	700	0.5	6	aphA	277	345	812	aphA	0.0129	0.00151	0.00148	0.561	0.176	0.127	bad-chisq
SQGTWISWWGYX_7	0.01	100	700	0.5	7	aphA	277	345	812	aphA	0.0129	0.00151	0.00154	0.559	0.176	0.127	bad-chisq
SQGTWISWWGYX_8	0.01	100	700	0.5	8	aphA	277	345	812	aphA	0.0129	0.00146	0.00148	0.561	0.176	0.127	bad-chisq
SQGTWISWWGYX_9	0.01	100	700	0.5	9	aphA	277	345	812	aphA	0.0129	0.00146	0.00143	0.563	0.176	0.128	bad-chisq
SQGTWISWWGYX_10	0.01	100	700	0.5	10	aphA	277	345	812	aphA	0.0129	0.00151	0.00148	0.561	0.176	0.127	bad-chisq
SQGTWISWWGYX_11	0.01	100	700	0.5	11	aphA	277	345	812	aphA	0.0129	0.00151	0.00148	0.561	0.176	0.127	bad-chisq
SQGTWISWWGYX_12	0.01	100	700	0.5	12	aphA	277	345	812	aphA	0.0129	0.00151	0.00146	0.562	0.176	0.127	bad-chisq
SQGTWISWWGYX_13	0.01	100	700	0.5	13	aphA	277	345	812	aphA	0.0129	0.00151	0.00151	0.56	0.176	0.127	bad-chisq
SQGTWISWWGYX_14	0.01	100	700	0.5	14	aphA	277	345	812	aphA	0.0129	0.00146	0.00137	0.565	0.176	0.128	bad-chisq
SQGTWISWWGYX_15	0.01	100	700	0.5	15	aphA	277	345	812	aphA	0.0129	0.00151	0.00148	0.561	0.176	0.127	bad-chisq
SQGTWISWWGYX_16	0.01	100	700	0.5	16	aphA	277	345	812	aphA	0.0129	0.00151	0.00192	0.545	0.175	0.124	bad-chisq
SQGTWISWWGYX_17	0.01	100	700	0.5	17	aphA	277	345	812	aphA	0.0129	0.00151	0.00148	0.561	0.176	0.127	bad-chisq
SQGTWISWWGYX_18	0.01	100	700	0.5	18	aphA	277	345	812	aphA	0.0129	0.00146	0.00143	0.563	0.176	0.128	bad-chisq
SQGTWISWWGYX_19	0.01	100	700	0.5	19	aphA	277	345	812	aphA	0.0129	0.00146	0.00143	0.563	0.176	0.128	bad-chisq
SQGTWISWWGYX_20	0.01	100	700	0.5	20	aphA	277	345	812	aphA	0.0129	0.00151	0.00148	0.561	0.176	0.127	bad-chisq
SQGTWISWWGYX_21	0.01	100	700	0.5	21	aphA	277	345	812	aphA	0.0129	0.00146	0.00143	0.563	0.176	0.128	bad-chisq
SQGTWISWWGYX_22	0.01	100	700	0.5	22	aphA	277	345	812	aphA	0.0129	0.00151	0.00148	0.561	0.176	0.127	bad-chisq
SQGTWISWWGYX_23	0.01	100	700	0.5	23	aphA	277	345	812	aphA	0.0129	0.00151	0.00142	0.563	0.176	0.128	bad-chisq
SQGTWISWWGYX_24	0.01	100	700	0.5	24	aphA	277	345	812	aphA	0.0129	0.00151	0.00148	0.561	0.176	0.127	bad-chisq
SQGTWISWWGYX_25	0.01	100	700	0.5	25	aphA	277	345	812	aphA	0.0129	0.00151	0.00148	0.561	0.176	0.127	bad-chisq
SQGTWISWWGYX_26	0.01	100	700	0.5	26	aphA	277	345	812	aphA	0.0129	0.00146	0.00143	0.563	0.176	0.128	bad-chisq
SQGTWISWWGYX_27	0.01	100	700	0.5	27	aphA	277	345	812	aphA	0.0129	0.00146	0.00155	0.558	0.176	0.127	bad-chisq
SQGTWISWWGYX_28	0.01	100	700	0.5	28	aphA	277	345	812	aphA	0.0129	0.00151	0.00178	0.55	0.175	0.125	bad-chisq
SQGTWISWWGYX_29	0.01	100	700	0.5	29	aphA	277	345	812	aphA	0.0129	0.00146	0.00144	0.562	0.176	0.128	bad-chisq
SQGTWISWWGYX_30	0.01	100	700	0.5	30	aphA	277	345	812	aphA	0.0129	0.00151	0.00148	0.561	0.176	0.127	bad-chisq
SQGTWISWWGYX_31	0.01	100	700	0.5	31	aphA	277	345	812	aphA	0.0129	0.00151	0.00148	0.561	0.176	0.127	bad-chisq
SQGTWISWWGYX_32	0.01	100	700	0.5	32	aphA	277	345	812	aphA	0.0129	0.00146	0.00143	0.563	0.176	0.128	bad-chisq
SQGTWISWWGYX_33	0.01	100	700	0.5	33	aphA	277	345	812	aphA	0.0129	0.00146	0.00143	0.563	0.176	0.128	bad-chisq
SQGTWISWWGYX_34	0.01	100	700	0.5	34	aphA	277	345	812	aphA	0.0129	0.00151	0.00148	0.561	0.176	0.127	bad-chisq
SQGTWISWWGYX_35	0.01	100	700	0.5	35	aphA	277	345	812	aphA	0.0129	0.00146	0.00143	0.563	0.176	0.128	bad-chisq
SQGTWISWWGYX_36	0.01	100	700	0.5	36	aphA	277	345	812	aphA	0.0129	0.00146	0.00143	0.563	0.176	0.128	bad-chisq
SQGTWISWWGYX_37	0.01	100	700	0.5	37	aphA	277	345	812	aphA	0.0129	0.00151	0.00148	0.561	0.176	0.127	bad-chisq
SQGTWISWWGYX_38	0.01	100	700	0.5	38	aphA	277	345	812	aphA	0.0129	0.00146	0.00143	0.563	0.176	0.128	bad-chisq
SQGTWISWWGYX_39	0.01	100	700	0.5	39	aphA	277	345	812	aphA	0.0129	0.00146	0.00143	0.563	0.176	0.128	bad-chisq
SQGTWISWWGYX_40	0.01	100	700	0.5	40	aphA	277	345	812	aphA	0.0129	0.00151	0.00148	0.561	0.176	0.127	bad-chisq
SQGTWISWWGYX_41	0.01	100	700	0.5	41	aphA	277	345	812	aphA	0.0129	0.00151	0.00148	0.561	0.176	0.127	bad-chisq
SQGTWISWWGYX_42	0.01	100	700	0.5	42	aphA	277	345	812	aphA	0.0129	0.00146	0.00143	0.563	0.176	0.128	bad-chisq
SQGTWISWWGYX_43	0.01	100	700	0.5	43	aphA	277	345	812	aphA	0.0129	0.00151	0.00148	0.561	0.176	0.127	bad-chisq
SQGTWISWWGYX_44	0.01	100	700	0.5	44	aphA	277	345	812	aphA	0.0129	0.00146	0.00143	0.563	0.176	0.128	bad-chisq
SQGTWISWWGYX_45	0.01	100	700	0.5	45	aphA	277	345	812	aphA	0.0129	0.00146	0.00143	0.563	0.176	0.128	bad-chisq
SQGTWISWWGYX_46	0.01	100	700	0.5	46	aphA	277	345	812	aphA	0.0129	0.00151	0.00148	0.561	0.176	0.127	bad-chisq
SQGTWISWWGYX_47	0.01	100	700	0.5	47	aphA	277	345	812	aphA	0.0129	0.00146	0.00127	0.569	0.176	0.129	bad-chisq
SQGTWISWWGYX_48	0.01	100	700	0.5	48	aphA	277	345	812	aphA	0.0129	0.00146	0.00143	0.563	0.176	0.128	bad-chisq
SQGTWISWWGYX_49	0.01	100	700	0.5	49	aphA	277	345	812	aphA	0.0129	0.00146	0.00143	0.563	0.176	0.128	bad-chisq
SQGTWISWWGYX_50	0.01	100	700	0.5	50	aphA	277	345	812	aphA	0.0129	0.00146	0.00136	0.565	0.176	0.128	bad-chisq
RYEPDOAXJDVK_1	0.01	100	800	0.5	1	aphA	226	395	813	aphA	0.0113	0.000423	0.000406	0.644	0.181	0.142	bad-chisq
RYEPDOAXJDVK_2	0.01	100	800	0.5	2	aphA	226	395	813	aphA	0.0113	0.000423	0.000406	0.644	0.181	0.142	bad-chisq
RYEPDOAXJDVK_3	0.01	100	800	0.5	3	aphA	226	395	813	aphA	0.0113	0.000443	0.000425	0.643	0.181	0.141	bad-chisq
RYEPDOAXJDVK_4	0.01	100	800	0.5	4	aphA	226	395	813	aphA	0.0113	0.000443	0.000425	0.643	0.181	0.141	bad-chisq
RYEPDOAXJDVK_5	0.01	100	800	0.5	5	aphA	226	395	813	aphA	0.0113	0.000423	0.000403	0.645	0.181	0.142	bad-chisq
RYEPDOAXJDVK_6	0.01	100	800	0.5	6	aphA	226	395	813	aphA	0.0113	0.000423	0.000285	0.658	0.18	0.145	bad-chisq
RYEPDOAXJDVK_7	0.01	100	800	0.5	7	aphA	226	395	813	aphA	0.0113	0.000423	0.000406	0.644	0.181	0.142	bad-chisq
RYEPDOAXJDVK_8	0.01	100	800	0.5	8	aphA	226	395	813	aphA	0.0113	0.000443	0.000425	0.643	0.181	0.141	bad-chisq
RYEPDOAXJDVK_9	0.01	100	800	0.5	9	aphA	226	395	813	aphA	0.0113	0.000443	0.000425	0.643	0.181	0.141	bad-chisq
RYEPDOAXJDVK_10	0.01	100	800	0.5	10	aphA	226	395	813	aphA	0.0113	0.000423	0.000406	0.644	0.181	0.142	bad-chisq
RYEPDOAXJDVK_11	0.01	100	800	0.5	11	aphA	226	395	813	aphA	0.0113	0.000443	0.000425	0.643	0.181	0.141	bad-chisq
RYEPDOAXJDVK_12	0.01	100	800	0.5	12	aphA	226	395	813	aphA	0.0113	0.000443	0.000437	0.641	0.181	0.141	bad-chisq
RYEPDOAXJDVK_13	0.01	100	800	0.5	13	aphA	226	395	813	aphA	0.0113	0.000443	0.000425	0.643	0.181	0.141	bad-chisq
RYEPDOAXJDVK_14	0.01	100	800	0.5	14	aphA	226	395	813	aphA	0.0113	0.000423	0.000357	0.65	0.181	0.143	bad-chisq
RYEPDOAXJDVK_15	0.01	100	800	0.5	15	aphA	226	395	813	aphA	0.0113	0.000443	0.000425	0.643	0.181	0.141	bad-chisq
RYEPDOAXJDVK_16	0.01	100	800	0.5	16	aphA	226	395	813	aphA	0.0113	0.000443	0.000455	0.639	0.181	0.14	bad-chisq
RYEPDOAXJDVK_17	0.01	100	800	0.5	17	aphA	226	395	813	aphA	0.0113	0.000423	0.000406	0.644	0.181	0.142	bad-chisq
RYEPDOAXJDVK_18	0.01	100	800	0.5	18	aphA	226	395	813	aphA	0.0113	0.000443	0.000425	0.643	0.181	0.141	bad-chisq
RYEPDOAXJDVK_19	0.01	100	800	0.5	19	aphA	226	395	813	aphA	0.0113	0.000443	0.000425	0.643	0.181	0.141	bad-chisq
RYEPDOAXJDVK_20	0.01	100	800	0.5	20	aphA	226	395	813	aphA	0.0113	0.000423	0.000406	0.644	0.181	0.142	bad-chisq
RYEPDOAXJDVK_21	0.01	100	800	0.5	21	aphA	226	395	813	aphA	0.0113	0.000443	0.000425	0.643	0.181	0.141	bad-chisq
RYEPDOAXJDVK_22	0.01	100	800	0.5	22	aphA	226	395	813	aphA	0.0113	0.000443	0.000425	0.643	0.181	0.141	bad-chisq
RYEPDOAXJDVK_23	0.01	100	800	0.5	23	aphA	226	395	813	aphA	0.0113	0.000443	0.000425	0.643	0.181	0.141	bad-chisq
RYEPDOAXJDVK_24	0.01	100	800	0.5	24	aphA	226	395	813	aphA	0.0113	0.000443	0.000425	0.643	0.181	0.141	bad-chisq
RYEPDOAXJDVK_25	0.01	100	800	0.5	25	aphA	226	395	813	aphA	0.0113	0.000423	0.000406	0.644	0.181	0.142	bad-chisq
RYEPDOAXJDVK_26	0.01	100	800	0.5	26	aphA	226	395	813	aphA	0.0113	0.000443	0.000384	0.647	0.181	0.142	bad-chisq
RYEPDOAXJDVK_27	0.01	100	800	0.5	27	aphA	226	395	813	aphA	0.0113	0.000443	0.000425	0.643	0.181	0.141	bad-chisq
RYEPDOAXJDVK_28	0.01	100	800	0.5	28	aphA	226	395	813	aphA	0.0113	0.000443	0.000422	0.643	0.181	0.141	bad-chisq
RYEPDOAXJDVK_29	0.01	100	800	0.5	29	aphA	226	395	813	aphA	0.0113	0.000443	0.000425	0.643	0.181	0.141	bad-chisq
RYEPDOAXJDVK_30	0.01	100	800	0.5	30	aphA	226	395	813	aphA	0.0113	0.000443	0.000425	0.643	0.181	0.141	bad-chisq
RYEPDOAXJDVK_31	0.01	100	800	0.5	31	aphA	226	395	813	aphA	0.0113	0.000443	0.000425	0.643	0.181	0.141	bad-chisq
RYEPDOAXJDVK_32	0.01	100	800	0.5	32	aphA	226	395	813	aphA	0.0113	0.000443	0.000422	0.643	0.181	0.141	bad-chisq
RYEPDOAXJDVK_33	0.01	100	800	0.5	33	aphA	226	395	813	aphA	0.0113	0.000443	0.000404	0.645	0.181	0.142	bad-chisq
RYEPDOAXJDVK_34	0.01	100	800	0.5	34	aphA	226	395	813	aphA	0.0113	0.000443	0.000425	0.643	0.181	0.141	bad-chisq
RYEPDOAXJDVK_35	0.01	100	800	0.5	35	aphA	226	395	813	aphA	0.0113	0.000423	0.000451	0.639	0.181	0.14	bad-chisq
RYEPDOAXJDVK_36	0.01	100	800	0.5	36	aphA	226	395	813	aphA	0.0113	0.000443	0.000425	0.643	0.181	0.141	bad-chisq
RYEPDOAXJDVK_37	0.01	100	800	0.5	37	aphA	226	395	813	aphA	0.0113	0.000443	0.000425	0.643	0.181	0.141	bad-chisq
RYEPDOAXJDVK_38	0.01	100	800	0.5	38	aphA	226	395	813	aphA	0.0113	0.000423	0.000359	0.65	0.181	0.143	bad-chisq
RYEPDOAXJDVK_39	0.01	100	800	0.5	39	aphA	226	395	813	aphA	0.0113	0.000423	0.000406	0.644	0.181	0.142	bad-chisq
RYEPDOAXJDVK_40	0.01	100	800	0.5	40	aphA	226	395	813	aphA	0.0113	0.000443	0.000425	0.643	0.181	0.141	bad-chisq
RYEPDOAXJDVK_41	0.01	100	800	0.5	41	aphA	226	395	813	aphA	0.0113	0.000443	0.000425	0.643	0.181	0.141	bad-chisq
RYEPDOAXJDVK_42	0.01	100	800	0.5	42	aphA	226	395	813	aphA	0.0113	0.000423	0.000366	0.649	0.181	0.143	bad-chisq
RYEPDOAXJDVK_43	0.01	100	800	0.5	43	aphA	226	395	813	aphA	0.0113	0.000443	0.000425	0.643	0.181	0.141	bad-chisq
RYEPDOAXJDVK_44	0.01	100	800	0.5	44	aphA	226	395	813	aphA	0.0113	0.000443	0.000476	0.637	0.181	0.14	bad-chisq
RYEPDOAXJDVK_45	0.01	100	800	0.5	45	aphA	226	395	813	aphA	0.0113	0.000443	0.000425	0.643	0.181	0.141	bad-chisq
RYEPDOAXJDVK_46	0.01	100	800	0.5	46	aphA	226	395	813	aphA	0.0113	0.000423	0.000406	0.644	0.181	0.142	bad-chisq
RYEPDOAXJDVK_47	0.01	100	800	0.5	47	aphA	226	395	813	aphA	0.0113	0.000443	0.000425	0.643	0.181	0.141	bad-chisq
RYEPDOAXJDVK_48	0.01	100	800	0.5	48	aphA	226	395	813	aphA	0.0113	0.000423	0.000424	0.642	0.181	0.141	bad-chisq
RYEPDOAXJDVK_49	0.01	100	800	0.5	49	aphA	226	395	813	aphA	0.0113	0.000423	0.000406	0.644	0.181	0.142	bad-chisq
RYEPDOAXJDVK_50	0.01	100	800	0.5	50	aphA	226	395	813	aphA	0.0113	0.000423	0.000406	0.644	0.181	0.142	bad-chisq
EDVQLGDXTGTN_1	0.01	100	900	0.5	1	aphA	176	445	813	aphA	0.0113	2.38e-05	2.08e-05	0.725	0.169	0.17	bad-chisq
EDVQLGDXTGTN_2	0.01	100	900	0.5	2	aphA	176	445	813	aphA	0.0113	2.38e-05	2.31e-05	0.721	0.169	0.169	bad-chisq
EDVQLGDXTGTN_3	0.01	100	900	0.5	3	aphA	176	445	813	aphA	0.0113	2.21e-05	2.03e-05	0.725	0.169	0.17	bad-chisq
EDVQLGDXTGTN_4	0.01	100	900	0.5	4	aphA	176	445	813	aphA	0.0113	2.21e-05	1.99e-05	0.726	0.169	0.17	bad-chisq
EDVQLGDXTGTN_5	0.01	100	900	0.5	5	aphA	176	445	813	aphA	0.0113	2.38e-05	2.15e-05	0.724	0.169	0.17	bad-chisq
EDVQLGDXTGTN_6	0.01	100	900	0.5	6	aphA	176	445	813	aphA	0.0113	2.38e-05	2.37e-05	0.72	0.169	0.169	bad-chisq
EDVQLGDXTGTN_7	0.01	100	900	0.5	7	aphA	176	445	813	aphA	0.0113	2.38e-05	2.15e-05	0.724	0.169	0.17	bad-chisq
EDVQLGDXTGTN_8	0.01	100	900	0.5	8	aphA	176	445	813	aphA	0.0113	2.38e-05	2.24e-05	0.723	0.169	0.169	bad-chisq
EDVQLGDXTGTN_9	0.01	100	900	0.5	9	aphA	176	445	813	aphA	0.0113	2.38e-05	2.15e-05	0.724	0.169	0.17	bad-chisq
EDVQLGDXTGTN_10	0.01	100	900	0.5	10	aphA	176	445	813	aphA	0.0113	2.38e-05	2.15e-05	0.724	0.169	0.17	bad-chisq
EDVQLGDXTGTN_11	0.01	100	900	0.5	11	aphA	176	445	813	aphA	0.0113	2.38e-05	2.15e-05	0.724	0.169	0.17	bad-chisq
EDVQLGDXTGTN_12	0.01	100	900	0.5	12	aphA	176	445	813	aphA	0.0113	2.38e-05	2.15e-05	0.724	0.169	0.17	bad-chisq
EDVQLGDXTGTN_13	0.01	100	900	0.5	13	aphA	176	445	813	aphA	0.0113	2.38e-05	2.44e-05	0.718	0.169	0.169	bad-chisq
EDVQLGDXTGTN_14	0.01	100	900	0.5	14	aphA	176	445	813	aphA	0.0113	2.38e-05	2.28e-05	0.72	0.169	0.169	bad-chisq
EDVQLGDXTGTN_15	0.01	100	900	0.5	15	aphA	176	445	813	aphA	0.0113	2.38e-05	2.15e-05	0.724	0.169	0.17	bad-chisq
EDVQLGDXTGTN_16	0.01	100	900	0.5	16	aphA	176	445	813	aphA	0.0113	2.38e-05	1.74e-05	0.731	0.169	0.172	bad-chisq
EDVQLGDXTGTN_17	0.01	100	900	0.5	17	aphA	176	445	813	aphA	0.0113	2.38e-05	2.15e-05	0.724	0.169	0.17	bad-chisq
EDVQLGDXTGTN_18	0.01	100	900	0.5	18	aphA	176	445	813	aphA	0.0113	2.38e-05	2.15e-05	0.724	0.169	0.17	bad-chisq
EDVQLGDXTGTN_19	0.01	100	900	0.5	19	aphA	176	445	813	aphA	0.0113	2.21e-05	2.1e-05	0.724	0.169	0.17	bad-chisq
EDVQLGDXTGTN_20	0.01	100	900	0.5	20	aphA	176	445	813	aphA	0.0113	2.38e-05	2.47e-05	0.718	0.169	0.169	bad-chisq
EDVQLGDXTGTN_21	0.01	100	900	0.5	21	aphA	176	445	813	aphA	0.0113	2.38e-05	2.15e-05	0.724	0.169	0.17	bad-chisq
EDVQLGDXTGTN_22	0.01	100	900	0.5	22	aphA	176	445	813	aphA	0.0113	2.38e-05	2.15e-05	0.724	0.169	0.17	bad-chisq
EDVQLGDXTGTN_23	0.01	100	900	0.5	23	aphA	176	445	813	aphA	0.0113	2.21e-05	1.99e-05	0.726	0.169	0.17	bad-chisq
EDVQLGDXTGTN_24	0.01	100	900	0.5	24	aphA	176	445	813	aphA	0.0113	2.38e-05	2.15e-05	0.724	0.169	0.17	bad-chisq
EDVQLGDXTGTN_25	0.01	100	900	0.5	25	aphA	176	445	813	aphA	0.0113	2.21e-05	1.99e-05	0.726	0.169	0.17	bad-chisq
EDVQLGDXTGTN_26	0.01	100	900	0.5	26	aphA	176	445	813	aphA	0.0113	2.21e-05	1.99e-05	0.726	0.169	0.17	bad-chisq
EDVQLGDXTGTN_27	0.01	100	900	0.5	27	aphA	176	445	813	aphA	0.0113	2.38e-05	1.72e-05	0.732	0.169	0.172	bad-chisq
EDVQLGDXTGTN_28	0.01	100	900	0.5	28	aphA	176	445	813	aphA	0.0113	2.38e-05	2.15e-05	0.724	0.169	0.17	bad-chisq
EDVQLGDXTGTN_29	0.01	100	900	0.5	29	aphA	176	445	813	aphA	0.0113	2.38e-05	2.15e-05	0.724	0.169	0.17	bad-chisq
EDVQLGDXTGTN_30	0.01	100	900	0.5	30	aphA	176	445	813	aphA	0.0113	2.38e-05	1.81e-05	0.73	0.169	0.171	bad-chisq
EDVQLGDXTGTN_31	0.01	100	900	0.5	31	aphA	176	445	813	aphA	0.0113	2.38e-05	1.74e-05	0.732	0.169	0.172	bad-chisq
EDVQLGDXTGTN_32	0.01	100	900	0.5	32	aphA	176	445	813	aphA	0.0113	2.38e-05	1.98e-05	0.727	0.169	0.17	bad-chisq
EDVQLGDXTGTN_33	0.01	100	900	0.5	33	aphA	176	445	813	aphA	0.0113	2.38e-05	2.15e-05	0.724	0.169	0.17	bad-chisq
EDVQLGDXTGTN_34	0.01	100	900	0.5	34	aphA	176	445	813	aphA	0.0113	2.38e-05	2.15e-05	0.724	0.169	0.17	bad-chisq
EDVQLGDXTGTN_35	0.01	100	900	0.5	35	aphA	176	445	813	aphA	0.0113	2.38e-05	2.15e-05	0.724	0.169	0.17	bad-chisq
EDVQLGDXTGTN_36	0.01	100	900	0.5	36	aphA	176	445	813	aphA	0.0113	2.38e-05	2.15e-05	0.724	0.169	0.17	bad-chisq
EDVQLGDXTGTN_37	0.01	100	900	0.5	37	aphA	176	445	813	aphA	0.0113	2.38e-05	2.15e-05	0.724	0.169	0.17	bad-chisq
EDVQLGDXTGTN_38	0.01	100	900	0.5	38	aphA	176	445	813	aphA	0.0113	2.38e-05	2.15e-05	0.724	0.169	0.17	bad-chisq
EDVQLGDXTGTN_39	0.01	100	900	0.5	39	aphA	176	445	813	aphA	0.0113	2.38e-05	2.15e-05	0.724	0.169	0.17	bad-chisq
EDVQLGDXTGTN_40	0.01	100	900	0.5	40	aphA	176	445	813	aphA	0.0113	2.21e-05	2.21e-05	0.721	0.169	0.169	bad-chisq
EDVQLGDXTGTN_41	0.01	100	900	0.5	41	aphA	176	445	813	aphA	0.0113	2.21e-05	2.2e-05	0.718	0.168	0.17	bad-chisq
EDVQLGDXTGTN_42	0.01	100	900	0.5	42	aphA	176	445	813	aphA	0.0113	2.38e-05	2.26e-05	0.722	0.169	0.169	bad-chisq
EDVQLGDXTGTN_43	0.01	100	900	0.5	43	aphA	176	445	813	aphA	0.0113	2.38e-05	2.73e-05	0.714	0.169	0.168	bad-chisq
EDVQLGDXTGTN_44	0.01	100	900	0.5	44	aphA	176	445	813	aphA	0.0113	2.21e-05	1.99e-05	0.726	0.169	0.17	bad-chisq
EDVQLGDXTGTN_45	0.01	100	900	0.5	45	aphA	176	445	813	aphA	0.0113	2.38e-05	2.15e-05	0.724	0.169	0.17	bad-chisq
EDVQLGDXTGTN_46	0.01	100	900	0.5	46	aphA	176	445	813	aphA	0.0113	2.38e-05	2.42e-05	0.72	0.169	0.169	bad-chisq
EDVQLGDXTGTN_47	0.01	100	900	0.5	47	aphA	176	445	813	aphA	0.0113	2.21e-05	2.42e-05	0.717	0.168	0.169	bad-chisq
EDVQLGDXTGTN_48	0.01	100	900	0.5	48	aphA	176	445	813	aphA	0.0113	2.38e-05	2.15e-05	0.724	0.169	0.17	bad-chisq
EDVQLGDXTGTN_49	0.01	100	900	0.5	49	aphA	176	445	813	aphA	0.0113	2.38e-05	2.15e-05	0.724	0.169	0.17	bad-chisq
EDVQLGDXTGTN_50	0.01	100	900	0.5	50	aphA	176	445	813	aphA	0.0113	2.38e-05	1.96e-05	0.728	0.169	0.171	bad-chisq
IRBHDJYDZHZD_1	0.01	100	1000	0.5	1	aphA	126	495	813	aphA	0.0113	1.37e-07	1.05e-07	0.806	0.15	0.212	bad-chisq
IRBHDJYDZHZD_2	0.01	100	1000	0.5	2	aphA	126	495	813	aphA	0.0113	1.37e-07	1.05e-07	0.806	0.15	0.212	bad-chisq
IRBHDJYDZHZD_3	0.01	100	1000	0.5	3	aphA	126	495	813	aphA	0.0113	1.37e-07	1.05e-07	0.806	0.15	0.212	bad-chisq
IRBHDJYDZHZD_4	0.01	100	1000	0.5	4	aphA	126	495	813	aphA	0.0113	1.37e-07	1.05e-07	0.806	0.15	0.212	bad-chisq
IRBHDJYDZHZD_5	0.01	100	1000	0.5	5	aphA	126	495	813	aphA	0.0113	1.19e-07	1.11e-07	0.801	0.149	0.211	bad-chisq
IRBHDJYDZHZD_6	0.01	100	1000	0.5	6	aphA	126	495	813	aphA	0.0113	1.37e-07	1.05e-07	0.806	0.15	0.212	bad-chisq
IRBHDJYDZHZD_7	0.01	100	1000	0.5	7	aphA	126	495	813	aphA	0.0113	1.37e-07	1.05e-07	0.806	0.15	0.212	bad-chisq
IRBHDJYDZHZD_8	0.01	100	1000	0.5	8	aphA	126	495	813	aphA	0.0113	1.37e-07	1.32e-07	0.798	0.149	0.21	bad-chisq
IRBHDJYDZHZD_9	0.01	100	1000	0.5	9	aphA	126	495	813	aphA	0.0113	1.19e-07	9.02e-08	0.808	0.149	0.213	bad-chisq
IRBHDJYDZHZD_10	0.01	100	1000	0.5	10	aphA	126	495	813	aphA	0.0113	1.37e-07	1.05e-07	0.806	0.15	0.212	bad-chisq
IRBHDJYDZHZD_11	0.01	100	1000	0.5	11	aphA	126	495	813	aphA	0.0113	1.37e-07	1.05e-07	0.806	0.15	0.212	bad-chisq
IRBHDJYDZHZD_12	0.01	100	1000	0.5	12	aphA	126	495	813	aphA	0.0113	1.37e-07	1.05e-07	0.806	0.15	0.212	bad-chisq
IRBHDJYDZHZD_13	0.01	100	1000	0.5	13	aphA	126	495	813	aphA	0.0113	1.19e-07	9.68e-08	0.802	0.149	0.212	bad-chisq
IRBHDJYDZHZD_14	0.01	100	1000	0.5	14	aphA	126	495	813	aphA	0.0113	1.37e-07	1.05e-07	0.806	0.15	0.212	bad-chisq
IRBHDJYDZHZD_15	0.01	100	1000	0.5	15	aphA	126	495	813	aphA	0.0113	1.37e-07	1.05e-07	0.806	0.15	0.212	bad-chisq
IRBHDJYDZHZD_16	0.01	100	1000	0.5	16	aphA	126	495	813	aphA	0.0113	1.37e-07	1.05e-07	0.806	0.15	0.212	bad-chisq
IRBHDJYDZHZD_17	0.01	100	1000	0.5	17	aphA	126	495	813	aphA	0.0113	1.37e-07	1.05e-07	0.806	0.15	0.212	bad-chisq
IRBHDJYDZHZD_18	0.01	100	1000	0.5	18	aphA	126	495	813	aphA	0.0113	1.19e-07	9.02e-08	0.808	0.149	0.213	bad-chisq
IRBHDJYDZHZD_19	0.01	100	1000	0.5	19	aphA	126	495	813	aphA	0.0113	1.19e-07	9.02e-08	0.808	0.149	0.213	bad-chisq
IRBHDJYDZHZD_20	0.01	100	1000	0.5	20	aphA	126	495	813	aphA	0.0113	1.37e-07	7.46e-08	0.807	0.148	0.214	bad-chisq
IRBHDJYDZHZD_21	0.01	100	1000	0.5	21	aphA	126	495	813	aphA	0.0113	1.37e-07	1.05e-07	0.806	0.15	0.212	bad-chisq
IRBHDJYDZHZD_22	0.01	100	1000	0.5	22	aphA	126	495	813	aphA	0.0113	1.37e-07	9.74e-08	0.808	0.15	0.212	bad-chisq
IRBHDJYDZHZD_23	0.01	100	1000	0.5	23	aphA	126	495	813	aphA	0.0113	1.19e-07	9.97e-08	0.804	0.149	0.212	bad-chisq
IRBHDJYDZHZD_24	0.01	100	1000	0.5	24	aphA	126	495	813	aphA	0.0113	1.37e-07	1.05e-07	0.806	0.15	0.212	bad-chisq
IRBHDJYDZHZD_25	0.01	100	1000	0.5	25	aphA	126	495	813	aphA	0.0113	1.19e-07	9.02e-08	0.808	0.149	0.213	bad-chisq
IRBHDJYDZHZD_26	0.01	100	1000	0.5	26	aphA	126	495	813	aphA	0.0113	1.37e-07	1.05e-07	0.806	0.15	0.212	bad-chisq
IRBHDJYDZHZD_27	0.01	100	1000	0.5	27	aphA	126	495	813	aphA	0.0113	1.37e-07	1.05e-07	0.806	0.15	0.212	bad-chisq
IRBHDJYDZHZD_28	0.01	100	1000	0.5	28	aphA	126	495	813	aphA	0.0113	1.19e-07	1.11e-07	0.801	0.149	0.211	bad-chisq
IRBHDJYDZHZD_29	0.01	100	1000	0.5	29	aphA	126	495	813	aphA	0.0113	1.37e-07	1.12e-07	0.804	0.15	0.211	bad-chisq
IRBHDJYDZHZD_30	0.01	100	1000	0.5	30	aphA	126	495	813	aphA	0.0113	1.37e-07	1.05e-07	0.806	0.15	0.212	bad-chisq
IRBHDJYDZHZD_31	0.01	100	1000	0.5	31	aphA	126	495	813	aphA	0.0113	1.37e-07	1.05e-07	0.806	0.15	0.212	bad-chisq
IRBHDJYDZHZD_32	0.01	100	1000	0.5	32	aphA	126	495	813	aphA	0.0113	1.37e-07	1.05e-07	0.806	0.15	0.212	bad-chisq
IRBHDJYDZHZD_33	0.01	100	1000	0.5	33	aphA	126	495	813	aphA	0.0113	1.37e-07	1.12e-07	0.804	0.15	0.211	bad-chisq
IRBHDJYDZHZD_34	0.01	100	1000	0.5	34	aphA	126	495	813	aphA	0.0113	1.34e-07	1.02e-07	0.806	0.15	0.212	bad-chisq
IRBHDJYDZHZD_35	0.01	100	1000	0.5	35	aphA	126	495	813	aphA	0.0113	1.37e-07	1.05e-07	0.806	0.15	0.212	bad-chisq
IRBHDJYDZHZD_36	0.01	100	1000	0.5	36	aphA	126	495	813	aphA	0.0113	1.37e-07	1.05e-07	0.806	0.15	0.212	bad-chisq
IRBHDJYDZHZD_37	0.01	100	1000	0.5	37	aphA	126	495	813	aphA	0.0113	1.37e-07	1.05e-07	0.806	0.15	0.212	bad-chisq
IRBHDJYDZHZD_38	0.01	100	1000	0.5	38	aphA	126	495	813	aphA	0.0113	1.37e-07	1.05e-07	0.806	0.15	0.212	bad-chisq
IRBHDJYDZHZD_39	0.01	100	1000	0.5	39	aphA	126	495	813	aphA	0.0113	1.37e-07	1.23e-07	0.801	0.15	0.21	bad-chisq
IRBHDJYDZHZD_40	0.01	100	1000	0.5	40	aphA	126	495	813	aphA	0.0113	1.37e-07	1.05e-07	0.806	0.15	0.212	bad-chisq
IRBHDJYDZHZD_41	0.01	100	1000	0.5	41	aphA	126	495	813	aphA	0.0113	1.37e-07	1.69e-07	0.789	0.149	0.208	bad-chisq
IRBHDJYDZHZD_42	0.01	100	1000	0.5	42	aphA	126	495	813	aphA	0.0113	1.37e-07	8.75e-08	0.81	0.15	0.213	bad-chisq
IRBHDJYDZHZD_43	0.01	100	1000	0.5	43	aphA	126	495	813	aphA	0.0113	1.37e-07	1.05e-07	0.806	0.15	0.212	bad-chisq
IRBHDJYDZHZD_44	0.01	100	1000	0.5	44	aphA	126	495	813	aphA	0.0113	1.37e-07	1.05e-07	0.806	0.15	0.212	bad-chisq
IRBHDJYDZHZD_45	0.01	100	1000	0.5	45	aphA	126	495	813	aphA	0.0113	1.37e-07	1.32e-07	0.798	0.149	0.21	bad-chisq
IRBHDJYDZHZD_46	0.01	100	1000	0.5	46	aphA	126	495	813	aphA	0.0113	1.37e-07	1.05e-07	0.806	0.15	0.212	bad-chisq
IRBHDJYDZHZD_47	0.01	100	1000	0.5	47	aphA	126	495	813	aphA	0.0113	1.37e-07	7.53e-08	0.814	0.149	0.214	bad-chisq
IRBHDJYDZHZD_48	0.01	100	1000	0.5	48	aphA	126	495	813	aphA	0.0113	1.37e-07	1.05e-07	0.806	0.15	0.212	bad-chisq
IRBHDJYDZHZD_49	0.01	100	1000	0.5	49	aphA	126	495	813	aphA	0.0113	1.37e-07	1.05e-07	0.806	0.15	0.212	bad-chisq
[truncated: 7,801 more rows]

## Sheet: panel B
combination_id	allele_frequency	effect_size	sample_size	case_control_ratio	simulation_repetition	causal_variant	n_cases_sim	n_controls_sim	n_missing_sim	variant	af	filter-pvalue	lrt-pvalue	beta	beta-std-err	variant_h2	notes
NADKXISMAVEB_1	0.01	1.5	100	0.5	1	bla_2~~~bla_1	49	49	2533	bla_2~~~bla_1	0						af-filter
NADKXISMAVEB_2	0.01	1.5	100	0.5	2	bla_2~~~bla_1	49	49	2533	bla_2~~~bla_1	0						af-filter
NADKXISMAVEB_3	0.01	1.5	100	0.5	3	bla_2~~~bla_1	49	49	2533	bla_2~~~bla_1	0						af-filter
NADKXISMAVEB_4	0.01	1.5	100	0.5	4	bla_2~~~bla_1	49	49	2533	bla_2~~~bla_1	0						af-filter
NADKXISMAVEB_5	0.01	1.5	100	0.5	5	bla_2~~~bla_1	49	49	2533	bla_2~~~bla_1	0						af-filter
NADKXISMAVEB_6	0.01	1.5	100	0.5	6	bla_2~~~bla_1	49	49	2533	bla_2~~~bla_1	0						af-filter
NADKXISMAVEB_7	0.01	1.5	100	0.5	7	bla_2~~~bla_1	49	49	2533	bla_2~~~bla_1	0						af-filter
NADKXISMAVEB_8	0.01	1.5	100	0.5	8	bla_2~~~bla_1	49	49	2533	bla_2~~~bla_1	0						af-filter
NADKXISMAVEB_9	0.01	1.5	100	0.5	9	bla_2~~~bla_1	49	49	2533	bla_2~~~bla_1	0						af-filter
NADKXISMAVEB_10	0.01	1.5	100	0.5	10	bla_2~~~bla_1	49	49	2533	bla_2~~~bla_1	0						af-filter
NADKXISMAVEB_11	0.01	1.5	100	0.5	11	bla_2~~~bla_1	49	49	2533	bla_2~~~bla_1	0						af-filter
NADKXISMAVEB_12	0.01	1.5	100	0.5	12	bla_2~~~bla_1	49	49	2533	bla_2~~~bla_1	0						af-filter
NADKXISMAVEB_13	0.01	1.5	100	0.5	13	bla_2~~~bla_1	49	49	2533	bla_2~~~bla_1	0						af-filter
NADKXISMAVEB_14	0.01	1.5	100	0.5	14	bla_2~~~bla_1	49	49	2533	bla_2~~~bla_1	0						af-filter
NADKXISMAVEB_15	0.01	1.5	100	0.5	15	bla_2~~~bla_1	49	49	2533	bla_2~~~bla_1	0						af-filter
NADKXISMAVEB_16	0.01	1.5	100	0.5	16	bla_2~~~bla_1	49	49	2533	bla_2~~~bla_1	0						af-filter
NADKXISMAVEB_17	0.01	1.5	100	0.5	17	bla_2~~~bla_1	49	49	2533	bla_2~~~bla_1	0						af-filter
NADKXISMAVEB_18	0.01	1.5	100	0.5	18	bla_2~~~bla_1	49	49	2533	bla_2~~~bla_1	0						af-filter
NADKXISMAVEB_19	0.01	1.5	100	0.5	19	bla_2~~~bla_1	49	49	2533	bla_2~~~bla_1	0						af-filter
NADKXISMAVEB_20	0.01	1.5	100	0.5	20	bla_2~~~bla_1	49	49	2533	bla_2~~~bla_1	0						af-filter
NADKXISMAVEB_21	0.01	1.5	100	0.5	21	bla_2~~~bla_1	49	49	2533	bla_2~~~bla_1	0						af-filter
NADKXISMAVEB_22	0.01	1.5	100	0.5	22	bla_2~~~bla_1	49	49	2533	bla_2~~~bla_1	0						af-filter
NADKXISMAVEB_23	0.01	1.5	100	0.5	23	bla_2~~~bla_1	49	49	2533	bla_2~~~bla_1	0						af-filter
NADKXISMAVEB_24	0.01	1.5	100	0.5	24	bla_2~~~bla_1	49	49	2533	bla_2~~~bla_1	0						af-filter
NADKXISMAVEB_25	0.01	1.5	100	0.5	25	bla_2~~~bla_1	49	49	2533	bla_2~~~bla_1	0						af-filter
NADKXISMAVEB_26	0.01	1.5	100	0.5	26	bla_2~~~bla_1	49	49	2533	bla_2~~~bla_1	0						af-filter
NADKXISMAVEB_27	0.01	1.5	100	0.5	27	bla_2~~~bla_1	49	49	2533	bla_2~~~bla_1	0						af-filter
NADKXISMAVEB_28	0.01	1.5	100	0.5	28	bla_2~~~bla_1	49	49	2533	bla_2~~~bla_1	0						af-filter
NADKXISMAVEB_29	0.01	1.5	100	0.5	29	bla_2~~~bla_1	49	49	2533	bla_2~~~bla_1	0						af-filter
NADKXISMAVEB_30	0.01	1.5	100	0.5	30	bla_2~~~bla_1	49	49	2533	bla_2~~~bla_1	0						af-filter
NADKXISMAVEB_31	0.01	1.5	100	0.5	31	bla_2~~~bla_1	49	49	2533	bla_2~~~bla_1	0						af-filter
NADKXISMAVEB_32	0.01	1.5	100	0.5	32	bla_2~~~bla_1	49	49	2533	bla_2~~~bla_1	0						af-filter
NADKXISMAVEB_33	0.01	1.5	100	0.5	33	bla_2~~~bla_1	49	49	2533	bla_2~~~bla_1	0						af-filter
NADKXISMAVEB_34	0.01	1.5	100	0.5	34	bla_2~~~bla_1	49	49	2533	bla_2~~~bla_1	0						af-filter
NADKXISMAVEB_35	0.01	1.5	100	0.5	35	bla_2~~~bla_1	49	49	2533	bla_2~~~bla_1	0						af-filter
NADKXISMAVEB_36	0.01	1.5	100	0.5	36	bla_2~~~bla_1	49	49	2533	bla_2~~~bla_1	0						af-filter
NADKXISMAVEB_37	0.01	1.5	100	0.5	37	bla_2~~~bla_1	49	49	2533	bla_2~~~bla_1	0						af-filter
NADKXISMAVEB_38	0.01	1.5	100	0.5	38	bla_2~~~bla_1	49	49	2533	bla_2~~~bla_1	0						af-filter
NADKXISMAVEB_39	0.01	1.5	100	0.5	39	bla_2~~~bla_1	49	49	2533	bla_2~~~bla_1	0						af-filter
NADKXISMAVEB_40	0.01	1.5	100	0.5	40	bla_2~~~bla_1	49	49	2533	bla_2~~~bla_1	0						af-filter
NADKXISMAVEB_41	0.01	1.5	100	0.5	41	bla_2~~~bla_1	49	49	2533	bla_2~~~bla_1	0						af-filter
NADKXISMAVEB_42	0.01	1.5	100	0.5	42	bla_2~~~bla_1	49	49	2533	bla_2~~~bla_1	0						af-filter
NADKXISMAVEB_43	0.01	1.5	100	0.5	43	bla_2~~~bla_1	49	49	2533	bla_2~~~bla_1	0						af-filter
NADKXISMAVEB_44	0.01	1.5	100	0.5	44	bla_2~~~bla_1	49	49	2533	bla_2~~~bla_1	0						af-filter
NADKXISMAVEB_45	0.01	1.5	100	0.5	45	bla_2~~~bla_1	49	49	2533	bla_2~~~bla_1	0						af-filter
NADKXISMAVEB_46	0.01	1.5	100	0.5	46	bla_2~~~bla_1	49	49	2533	bla_2~~~bla_1	0						af-filter
NADKXISMAVEB_47	0.01	1.5	100	0.5	47	bla_2~~~bla_1	49	49	2533	bla_2~~~bla_1	0						af-filter
NADKXISMAVEB_48	0.01	1.5	100	0.5	48	bla_2~~~bla_1	49	49	2533	bla_2~~~bla_1	0						af-filter
NADKXISMAVEB_49	0.01	1.5	100	0.5	49	bla_2~~~bla_1	49	49	2533	bla_2~~~bla_1	0						af-filter
NADKXISMAVEB_50	0.01	1.5	100	0.5	50	bla_2~~~bla_1	49	49	2533	bla_2~~~bla_1	0						af-filter
MXRUUKBQBIZL_1	0.01	1.5	200	0.5	1	bla_2~~~bla_1	99	99	2433	bla_2~~~bla_1	0.00505	0.316	0.319	0.503	0.503	0.0712	bad-chisq
MXRUUKBQBIZL_2	0.01	1.5	200	0.5	2	bla_2~~~bla_1	99	99	2433	bla_2~~~bla_1	0.00505	0.316	0.319	0.503	0.503	0.0712	bad-chisq
MXRUUKBQBIZL_3	0.01	1.5	200	0.5	3	bla_2~~~bla_1	99	99	2433	bla_2~~~bla_1	0.00505	0.316	0.255	0.57	0.5	0.0812	bad-chisq
MXRUUKBQBIZL_4	0.01	1.5	200	0.5	4	bla_2~~~bla_1	99	99	2433	bla_2~~~bla_1	0.00505	0.316	0.319	0.503	0.503	0.0712	bad-chisq
MXRUUKBQBIZL_5	0.01	1.5	200	0.5	5	bla_2~~~bla_1	99	99	2433	bla_2~~~bla_1	0.00505	0.316	0.24	0.582	0.494	0.0838	bad-chisq
MXRUUKBQBIZL_6	0.01	1.5	200	0.5	6	bla_2~~~bla_1	99	99	2433	bla_2~~~bla_1	0.00505	0.316	0.319	0.503	0.503	0.0712	bad-chisq
MXRUUKBQBIZL_7	0.01	1.5	200	0.5	7	bla_2~~~bla_1	99	99	2433	bla_2~~~bla_1	0.00505	0.316	0.319	0.503	0.503	0.0712	bad-chisq
MXRUUKBQBIZL_8	0.01	1.5	200	0.5	8	bla_2~~~bla_1	99	99	2433	bla_2~~~bla_1	0.00505	0.316	0.319	0.503	0.503	0.0712	bad-chisq
MXRUUKBQBIZL_9	0.01	1.5	200	0.5	9	bla_2~~~bla_1	99	99	2433	bla_2~~~bla_1	0.00505	0.316	0.319	0.503	0.503	0.0712	bad-chisq
MXRUUKBQBIZL_10	0.01	1.5	200	0.5	10	bla_2~~~bla_1	99	99	2433	bla_2~~~bla_1	0.00505	0.316	0.319	0.503	0.503	0.0712	bad-chisq
MXRUUKBQBIZL_11	0.01	1.5	200	0.5	11	bla_2~~~bla_1	99	99	2433	bla_2~~~bla_1	0.00505	0.316	0.319	0.502	0.503	0.0712	bad-chisq
MXRUUKBQBIZL_12	0.01	1.5	200	0.5	12	bla_2~~~bla_1	99	99	2433	bla_2~~~bla_1	0.00505	0.316	0.418	0.401	0.494	0.0579	bad-chisq
MXRUUKBQBIZL_13	0.01	1.5	200	0.5	13	bla_2~~~bla_1	99	99	2433	bla_2~~~bla_1	0.00505	0.316	0.296	0.525	0.501	0.0746	bad-chisq
MXRUUKBQBIZL_14	0.01	1.5	200	0.5	14	bla_2~~~bla_1	99	99	2433	bla_2~~~bla_1	0.00505	0.316	0.319	0.503	0.503	0.0712	bad-chisq
MXRUUKBQBIZL_15	0.01	1.5	200	0.5	15	bla_2~~~bla_1	99	99	2433	bla_2~~~bla_1	0.00505	0.316	0.319	0.503	0.503	0.0712	bad-chisq
MXRUUKBQBIZL_16	0.01	1.5	200	0.5	16	bla_2~~~bla_1	99	99	2433	bla_2~~~bla_1	0.00505	0.316	0.319	0.503	0.503	0.0712	bad-chisq
MXRUUKBQBIZL_17	0.01	1.5	200	0.5	17	bla_2~~~bla_1	99	99	2433	bla_2~~~bla_1	0.00505	0.316	0.319	0.503	0.503	0.0712	bad-chisq
MXRUUKBQBIZL_18	0.01	1.5	200	0.5	18	bla_2~~~bla_1	99	99	2433	bla_2~~~bla_1	0.00505	0.316	0.306	0.511	0.497	0.0731	bad-chisq
MXRUUKBQBIZL_19	0.01	1.5	200	0.5	19	bla_2~~~bla_1	99	99	2433	bla_2~~~bla_1	0.00505	0.316	0.327	0.493	0.502	0.07	bad-chisq
MXRUUKBQBIZL_20	0.01	1.5	200	0.5	20	bla_2~~~bla_1	99	99	2433	bla_2~~~bla_1	0.00505	0.316	0.319	0.503	0.503	0.0712	bad-chisq
MXRUUKBQBIZL_21	0.01	1.5	200	0.5	21	bla_2~~~bla_1	99	99	2433	bla_2~~~bla_1	0.00505	0.316	0.462	0.369	0.501	0.0525	bad-chisq
MXRUUKBQBIZL_22	0.01	1.5	200	0.5	22	bla_2~~~bla_1	99	99	2433	bla_2~~~bla_1	0.00505	0.316	0.319	0.503	0.503	0.0712	bad-chisq
MXRUUKBQBIZL_23	0.01	1.5	200	0.5	23	bla_2~~~bla_1	99	99	2433	bla_2~~~bla_1	0.00505	0.316	0.319	0.503	0.503	0.0712	bad-chisq
MXRUUKBQBIZL_24	0.01	1.5	200	0.5	24	bla_2~~~bla_1	99	99	2433	bla_2~~~bla_1	0.00505	0.316	0.398	0.422	0.498	0.0604	bad-chisq
MXRUUKBQBIZL_25	0.01	1.5	200	0.5	25	bla_2~~~bla_1	99	99	2433	bla_2~~~bla_1	0.00505	0.316	0.319	0.503	0.503	0.0712	bad-chisq
MXRUUKBQBIZL_26	0.01	1.5	200	0.5	26	bla_2~~~bla_1	99	99	2433	bla_2~~~bla_1	0.00505	0.316	0.319	0.503	0.503	0.0712	bad-chisq
MXRUUKBQBIZL_27	0.01	1.5	200	0.5	27	bla_2~~~bla_1	99	99	2433	bla_2~~~bla_1	0.00505	0.316	0.319	0.503	0.503	0.0712	bad-chisq
MXRUUKBQBIZL_28	0.01	1.5	200	0.5	28	bla_2~~~bla_1	99	99	2433	bla_2~~~bla_1	0.00505	0.316	0.307	0.513	0.501	0.073	bad-chisq
MXRUUKBQBIZL_29	0.01	1.5	200	0.5	29	bla_2~~~bla_1	99	99	2433	bla_2~~~bla_1	0.00505	0.316	0.341	0.472	0.494	0.068	bad-chisq
MXRUUKBQBIZL_30	0.01	1.5	200	0.5	30	bla_2~~~bla_1	99	99	2433	bla_2~~~bla_1	0.00505	0.316	0.319	0.503	0.503	0.0712	bad-chisq
MXRUUKBQBIZL_31	0.01	1.5	200	0.5	31	bla_2~~~bla_1	99	99	2433	bla_2~~~bla_1	0.00505	0.316	0.319	0.503	0.503	0.0712	bad-chisq
MXRUUKBQBIZL_32	0.01	1.5	200	0.5	32	bla_2~~~bla_1	99	99	2433	bla_2~~~bla_1	0.00505	0.316	0.318	0.503	0.502	0.0713	bad-chisq
MXRUUKBQBIZL_33	0.01	1.5	200	0.5	33	bla_2~~~bla_1	99	99	2433	bla_2~~~bla_1	0.00505	0.316	0.317	0.497	0.495	0.0715	bad-chisq
MXRUUKBQBIZL_34	0.01	1.5	200	0.5	34	bla_2~~~bla_1	99	99	2433	bla_2~~~bla_1	0.00505	0.316	0.319	0.503	0.503	0.0712	bad-chisq
MXRUUKBQBIZL_35	0.01	1.5	200	0.5	35	bla_2~~~bla_1	99	99	2433	bla_2~~~bla_1	0.00505	0.316	0.319	0.503	0.503	0.0712	bad-chisq
MXRUUKBQBIZL_36	0.01	1.5	200	0.5	36	bla_2~~~bla_1	99	99	2433	bla_2~~~bla_1	0.00505	0.316	0.314	0.507	0.502	0.072	bad-chisq
MXRUUKBQBIZL_37	0.01	1.5	200	0.5	37	bla_2~~~bla_1	99	99	2433	bla_2~~~bla_1	0.00505	0.316	0.299	0.519	0.498	0.0742	bad-chisq
MXRUUKBQBIZL_38	0.01	1.5	200	0.5	38	bla_2~~~bla_1	99	99	2433	bla_2~~~bla_1	0.00505	0.316	0.338	0.48	0.5	0.0684	bad-chisq
MXRUUKBQBIZL_39	0.01	1.5	200	0.5	39	bla_2~~~bla_1	99	99	2433	bla_2~~~bla_1	0.00505	0.316	0.36	0.46	0.501	0.0654	bad-chisq
MXRUUKBQBIZL_40	0.01	1.5	200	0.5	40	bla_2~~~bla_1	99	99	2433	bla_2~~~bla_1	0.00505	0.316	0.319	0.503	0.503	0.0712	bad-chisq
MXRUUKBQBIZL_41	0.01	1.5	200	0.5	41	bla_2~~~bla_1	99	99	2433	bla_2~~~bla_1	0.00505	0.316	0.319	0.503	0.503	0.0712	bad-chisq
MXRUUKBQBIZL_42	0.01	1.5	200	0.5	42	bla_2~~~bla_1	99	99	2433	bla_2~~~bla_1	0.00505	0.316	0.302	0.519	0.501	0.0738	bad-chisq
MXRUUKBQBIZL_43	0.01	1.5	200	0.5	43	bla_2~~~bla_1	99	99	2433	bla_2~~~bla_1	0.00505	0.316	0.319	0.503	0.503	0.0712	bad-chisq
MXRUUKBQBIZL_44	0.01	1.5	200	0.5	44	bla_2~~~bla_1	99	99	2433	bla_2~~~bla_1	0.00505	0.316	0.307	0.514	0.501	0.073	bad-chisq
MXRUUKBQBIZL_45	0.01	1.5	200	0.5	45	bla_2~~~bla_1	99	99	2433	bla_2~~~bla_1	0.00505	0.316	0.318	0.503	0.503	0.0714	bad-chisq
MXRUUKBQBIZL_46	0.01	1.5	200	0.5	46	bla_2~~~bla_1	99	99	2433	bla_2~~~bla_1	0.00505	0.316	0.244	0.578	0.494	0.0832	bad-chisq
MXRUUKBQBIZL_47	0.01	1.5	200	0.5	47	bla_2~~~bla_1	99	99	2433	bla_2~~~bla_1	0.00505	0.316	0.319	0.503	0.503	0.0712	bad-chisq
MXRUUKBQBIZL_48	0.01	1.5	200	0.5	48	bla_2~~~bla_1	99	99	2433	bla_2~~~bla_1	0.00505	0.316	0.339	0.481	0.502	0.0683	bad-chisq
MXRUUKBQBIZL_49	0.01	1.5	200	0.5	49	bla_2~~~bla_1	99	99	2433	bla_2~~~bla_1	0.00505	0.316	0.319	0.503	0.503	0.0712	bad-chisq
MXRUUKBQBIZL_50	0.01	1.5	200	0.5	50	bla_2~~~bla_1	99	99	2433	bla_2~~~bla_1	0.00505	0.316	0.319	0.503	0.503	0.0712	bad-chisq
XNBVAOYSOIHK_1	0.01	1.5	300	0.5	1	bla_2~~~bla_1	149	149	2333	bla_2~~~bla_1	0.00671	1					bad-chisq,pre-filtering-failed
XNBVAOYSOIHK_2	0.01	1.5	300	0.5	2	bla_2~~~bla_1	149	149	2333	bla_2~~~bla_1	0.00671	1					pre-filtering-failed,bad-chisq
XNBVAOYSOIHK_3	0.01	1.5	300	0.5	3	bla_2~~~bla_1	149	149	2333	bla_2~~~bla_1	0.00671	1					pre-filtering-failed,bad-chisq
XNBVAOYSOIHK_4	0.01	1.5	300	0.5	4	bla_2~~~bla_1	149	149	2333	bla_2~~~bla_1	0.00671	1					bad-chisq,pre-filtering-failed
XNBVAOYSOIHK_5	0.01	1.5	300	0.5	5	bla_2~~~bla_1	149	149	2333	bla_2~~~bla_1	0.00671	1					bad-chisq,pre-filtering-failed
XNBVAOYSOIHK_6	0.01	1.5	300	0.5	6	bla_2~~~bla_1	149	149	2333	bla_2~~~bla_1	0.00671	1					pre-filtering-failed,bad-chisq
XNBVAOYSOIHK_7	0.01	1.5	300	0.5	7	bla_2~~~bla_1	149	149	2333	bla_2~~~bla_1	0.00671	1					bad-chisq,pre-filtering-failed
XNBVAOYSOIHK_8	0.01	1.5	300	0.5	8	bla_2~~~bla_1	149	149	2333	bla_2~~~bla_1	0.00671	1					bad-chisq,pre-filtering-failed
XNBVAOYSOIHK_9	0.01	1.5	300	0.5	9	bla_2~~~bla_1	149	149	2333	bla_2~~~bla_1	0.00671	1					pre-filtering-failed,bad-chisq
XNBVAOYSOIHK_10	0.01	1.5	300	0.5	10	bla_2~~~bla_1	149	149	2333	bla_2~~~bla_1	0.00671	1					pre-filtering-failed,bad-chisq
XNBVAOYSOIHK_11	0.01	1.5	300	0.5	11	bla_2~~~bla_1	149	149	2333	bla_2~~~bla_1	0.00671	1					bad-chisq,pre-filtering-failed
XNBVAOYSOIHK_12	0.01	1.5	300	0.5	12	bla_2~~~bla_1	149	149	2333	bla_2~~~bla_1	0.00671	1					bad-chisq,pre-filtering-failed
XNBVAOYSOIHK_13	0.01	1.5	300	0.5	13	bla_2~~~bla_1	149	149	2333	bla_2~~~bla_1	0.00671	1					bad-chisq,pre-filtering-failed
XNBVAOYSOIHK_14	0.01	1.5	300	0.5	14	bla_2~~~bla_1	149	149	2333	bla_2~~~bla_1	0.00671	1					bad-chisq,pre-filtering-failed
XNBVAOYSOIHK_15	0.01	1.5	300	0.5	15	bla_2~~~bla_1	149	149	2333	bla_2~~~bla_1	0.00671	1					pre-filtering-failed,bad-chisq
XNBVAOYSOIHK_16	0.01	1.5	300	0.5	16	bla_2~~~bla_1	149	149	2333	bla_2~~~bla_1	0.00671	1					bad-chisq,pre-filtering-failed
XNBVAOYSOIHK_17	0.01	1.5	300	0.5	17	bla_2~~~bla_1	149	149	2333	bla_2~~~bla_1	0.00671	1					bad-chisq,pre-filtering-failed
XNBVAOYSOIHK_18	0.01	1.5	300	0.5	18	bla_2~~~bla_1	149	149	2333	bla_2~~~bla_1	0.00671	1					pre-filtering-failed,bad-chisq
XNBVAOYSOIHK_19	0.01	1.5	300	0.5	19	bla_2~~~bla_1	149	149	2333	bla_2~~~bla_1	0.00671	1					pre-filtering-failed,bad-chisq
XNBVAOYSOIHK_20	0.01	1.5	300	0.5	20	bla_2~~~bla_1	149	149	2333	bla_2~~~bla_1	0.00671	1					bad-chisq,pre-filtering-failed
XNBVAOYSOIHK_21	0.01	1.5	300	0.5	21	bla_2~~~bla_1	149	149	2333	bla_2~~~bla_1	0.00671	1					bad-chisq,pre-filtering-failed
XNBVAOYSOIHK_22	0.01	1.5	300	0.5	22	bla_2~~~bla_1	149	149	2333	bla_2~~~bla_1	0.00671	1					bad-chisq,pre-filtering-failed
XNBVAOYSOIHK_23	0.01	1.5	300	0.5	23	bla_2~~~bla_1	149	149	2333	bla_2~~~bla_1	0.00671	1					bad-chisq,pre-filtering-failed
XNBVAOYSOIHK_24	0.01	1.5	300	0.5	24	bla_2~~~bla_1	149	149	2333	bla_2~~~bla_1	0.00671	1					bad-chisq,pre-filtering-failed
XNBVAOYSOIHK_25	0.01	1.5	300	0.5	25	bla_2~~~bla_1	149	149	2333	bla_2~~~bla_1	0.00671	1					bad-chisq,pre-filtering-failed
XNBVAOYSOIHK_26	0.01	1.5	300	0.5	26	bla_2~~~bla_1	149	149	2333	bla_2~~~bla_1	0.00671	1					pre-filtering-failed,bad-chisq
XNBVAOYSOIHK_27	0.01	1.5	300	0.5	27	bla_2~~~bla_1	149	149	2333	bla_2~~~bla_1	0.00671	1					bad-chisq,pre-filtering-failed
XNBVAOYSOIHK_28	0.01	1.5	300	0.5	28	bla_2~~~bla_1	149	149	2333	bla_2~~~bla_1	0.00671	1					bad-chisq,pre-filtering-failed
XNBVAOYSOIHK_29	0.01	1.5	300	0.5	29	bla_2~~~bla_1	149	149	2333	bla_2~~~bla_1	0.00671	1					pre-filtering-failed,bad-chisq
XNBVAOYSOIHK_30	0.01	1.5	300	0.5	30	bla_2~~~bla_1	149	149	2333	bla_2~~~bla_1	0.00671	1					pre-filtering-failed,bad-chisq
XNBVAOYSOIHK_31	0.01	1.5	300	0.5	31	bla_2~~~bla_1	149	149	2333	bla_2~~~bla_1	0.00671	1					bad-chisq,pre-filtering-failed
XNBVAOYSOIHK_32	0.01	1.5	300	0.5	32	bla_2~~~bla_1	149	149	2333	bla_2~~~bla_1	0.00671	1					bad-chisq,pre-filtering-failed
XNBVAOYSOIHK_33	0.01	1.5	300	0.5	33	bla_2~~~bla_1	149	149	2333	bla_2~~~bla_1	0.00671	1					pre-filtering-failed,bad-chisq
XNBVAOYSOIHK_34	0.01	1.5	300	0.5	34	bla_2~~~bla_1	149	149	2333	bla_2~~~bla_1	0.00671	1					bad-chisq,pre-filtering-failed
XNBVAOYSOIHK_35	0.01	1.5	300	0.5	35	bla_2~~~bla_1	149	149	2333	bla_2~~~bla_1	0.00671	1					bad-chisq,pre-filtering-failed
XNBVAOYSOIHK_36	0.01	1.5	300	0.5	36	bla_2~~~bla_1	149	149	2333	bla_2~~~bla_1	0.00671	1					bad-chisq,pre-filtering-failed
XNBVAOYSOIHK_37	0.01	1.5	300	0.5	37	bla_2~~~bla_1	149	149	2333	bla_2~~~bla_1	0.00671	1					bad-chisq,pre-filtering-failed
XNBVAOYSOIHK_38	0.01	1.5	300	0.5	38	bla_2~~~bla_1	149	149	2333	bla_2~~~bla_1	0.00671	1					bad-chisq,pre-filtering-failed
XNBVAOYSOIHK_39	0.01	1.5	300	0.5	39	bla_2~~~bla_1	149	149	2333	bla_2~~~bla_1	0.00671	1					pre-filtering-failed,bad-chisq
XNBVAOYSOIHK_40	0.01	1.5	300	0.5	40	bla_2~~~bla_1	149	149	2333	bla_2~~~bla_1	0.00671	1					pre-filtering-failed,bad-chisq
XNBVAOYSOIHK_41	0.01	1.5	300	0.5	41	bla_2~~~bla_1	149	149	2333	bla_2~~~bla_1	0.00671	1					bad-chisq,pre-filtering-failed
XNBVAOYSOIHK_42	0.01	1.5	300	0.5	42	bla_2~~~bla_1	149	149	2333	bla_2~~~bla_1	0.00671	1					pre-filtering-failed,bad-chisq
XNBVAOYSOIHK_43	0.01	1.5	300	0.5	43	bla_2~~~bla_1	149	149	2333	bla_2~~~bla_1	0.00671	1					bad-chisq,pre-filtering-failed
XNBVAOYSOIHK_44	0.01	1.5	300	0.5	44	bla_2~~~bla_1	149	149	2333	bla_2~~~bla_1	0.00671	1					pre-filtering-failed,bad-chisq
XNBVAOYSOIHK_45	0.01	1.5	300	0.5	45	bla_2~~~bla_1	149	149	2333	bla_2~~~bla_1	0.00671	1					pre-filtering-failed,bad-chisq
XNBVAOYSOIHK_46	0.01	1.5	300	0.5	46	bla_2~~~bla_1	149	149	2333	bla_2~~~bla_1	0.00671	1					pre-filtering-failed,bad-chisq
XNBVAOYSOIHK_47	0.01	1.5	300	0.5	47	bla_2~~~bla_1	149	149	2333	bla_2~~~bla_1	0.00671	1					pre-filtering-failed,bad-chisq
XNBVAOYSOIHK_48	0.01	1.5	300	0.5	48	bla_2~~~bla_1	149	149	2333	bla_2~~~bla_1	0.00671	1					pre-filtering-failed,bad-chisq
XNBVAOYSOIHK_49	0.01	1.5	300	0.5	49	bla_2~~~bla_1	149	149	2333	bla_2~~~bla_1	0.00671	1					bad-chisq,pre-filtering-failed
XNBVAOYSOIHK_50	0.01	1.5	300	0.5	50	bla_2~~~bla_1	149	149	2333	bla_2~~~bla_1	0.00671	1					pre-filtering-failed,bad-chisq
VFXWFDYQBJEU_1	0.01	1.5	400	0.5	1	bla_2~~~bla_1	199	199	2233	bla_2~~~bla_1	0.00754	0.562	0.563	0.168	0.29	0.029	bad-chisq
VFXWFDYQBJEU_2	0.01	1.5	400	0.5	2	bla_2~~~bla_1	199	199	2233	bla_2~~~bla_1	0.00754	0.562	0.563	0.168	0.29	0.029	bad-chisq
VFXWFDYQBJEU_3	0.01	1.5	400	0.5	3	bla_2~~~bla_1	199	199	2233	bla_2~~~bla_1	0.00754	0.562	0.563	0.168	0.29	0.029	bad-chisq
VFXWFDYQBJEU_4	0.01	1.5	400	0.5	4	bla_2~~~bla_1	199	199	2233	bla_2~~~bla_1	0.00754	0.562	0.565	0.167	0.29	0.0289	bad-chisq
VFXWFDYQBJEU_5	0.01	1.5	400	0.5	5	bla_2~~~bla_1	199	199	2233	bla_2~~~bla_1	0.00754	0.562	0.567	0.167	0.291	0.0288	bad-chisq
VFXWFDYQBJEU_6	0.01	1.5	400	0.5	6	bla_2~~~bla_1	199	199	2233	bla_2~~~bla_1	0.00754	0.562	0.708	0.108	0.288	0.0189	bad-chisq
VFXWFDYQBJEU_7	0.01	1.5	400	0.5	7	bla_2~~~bla_1	199	199	2233	bla_2~~~bla_1	0.00754	0.562	0.563	0.168	0.29	0.029	bad-chisq
VFXWFDYQBJEU_8	0.01	1.5	400	0.5	8	bla_2~~~bla_1	199	199	2233	bla_2~~~bla_1	0.00754	0.562	0.563	0.168	0.29	0.029	bad-chisq
VFXWFDYQBJEU_9	0.01	1.5	400	0.5	9	bla_2~~~bla_1	199	199	2233	bla_2~~~bla_1	0.00754	0.562	0.494	0.198	0.29	0.0344	bad-chisq
VFXWFDYQBJEU_10	0.01	1.5	400	0.5	10	bla_2~~~bla_1	199	199	2233	bla_2~~~bla_1	0.00754	0.562	0.535	0.18	0.29	0.0312	bad-chisq
VFXWFDYQBJEU_11	0.01	1.5	400	0.5	11	bla_2~~~bla_1	199	199	2233	bla_2~~~bla_1	0.00754	0.562	0.605	0.151	0.291	0.026	bad-chisq
VFXWFDYQBJEU_12	0.01	1.5	400	0.5	12	bla_2~~~bla_1	199	199	2233	bla_2~~~bla_1	0.00754	0.562	0.563	0.168	0.29	0.029	bad-chisq
VFXWFDYQBJEU_13	0.01	1.5	400	0.5	13	bla_2~~~bla_1	199	199	2233	bla_2~~~bla_1	0.00754	0.562	0.563	0.168	0.29	0.029	bad-chisq
VFXWFDYQBJEU_14	0.01	1.5	400	0.5	14	bla_2~~~bla_1	199	199	2233	bla_2~~~bla_1	0.00754	0.562	0.583	0.16	0.29	0.0276	bad-chisq
VFXWFDYQBJEU_15	0.01	1.5	400	0.5	15	bla_2~~~bla_1	199	199	2233	bla_2~~~bla_1	0.00754	0.562	0.563	0.168	0.29	0.029	bad-chisq
VFXWFDYQBJEU_16	0.01	1.5	400	0.5	16	bla_2~~~bla_1	199	199	2233	bla_2~~~bla_1	0.00754	0.562	0.566	0.165	0.288	0.0288	bad-chisq
VFXWFDYQBJEU_17	0.01	1.5	400	0.5	17	bla_2~~~bla_1	199	199	2233	bla_2~~~bla_1	0.00754	0.562	0.563	0.168	0.29	0.029	bad-chisq
VFXWFDYQBJEU_18	0.01	1.5	400	0.5	18	bla_2~~~bla_1	199	199	2233	bla_2~~~bla_1	0.00754	0.562	0.518	0.187	0.289	0.0325	bad-chisq
VFXWFDYQBJEU_19	0.01	1.5	400	0.5	19	bla_2~~~bla_1	199	199	2233	bla_2~~~bla_1	0.00754	0.562	0.515	0.189	0.29	0.0328	bad-chisq
VFXWFDYQBJEU_20	0.01	1.5	400	0.5	20	bla_2~~~bla_1	199	199	2233	bla_2~~~bla_1	0.00754	0.562	0.561	0.169	0.29	0.0293	bad-chisq
VFXWFDYQBJEU_21	0.01	1.5	400	0.5	21	bla_2~~~bla_1	199	199	2233	bla_2~~~bla_1	0.00754	0.562	0.497	0.195	0.287	0.0341	bad-chisq
VFXWFDYQBJEU_22	0.01	1.5	400	0.5	22	bla_2~~~bla_1	199	199	2233	bla_2~~~bla_1	0.00754	0.562	0.564	0.168	0.29	0.029	bad-chisq
VFXWFDYQBJEU_23	0.01	1.5	400	0.5	23	bla_2~~~bla_1	199	199	2233	bla_2~~~bla_1	0.00754	0.562	0.563	0.168	0.29	0.029	bad-chisq
VFXWFDYQBJEU_24	0.01	1.5	400	0.5	24	bla_2~~~bla_1	199	199	2233	bla_2~~~bla_1	0.00754	0.562	0.563	0.168	0.29	0.029	bad-chisq
VFXWFDYQBJEU_25	0.01	1.5	400	0.5	25	bla_2~~~bla_1	199	199	2233	bla_2~~~bla_1	0.00754	0.562	0.563	0.168	0.29	0.029	bad-chisq
VFXWFDYQBJEU_26	0.01	1.5	400	0.5	26	bla_2~~~bla_1	199	199	2233	bla_2~~~bla_1	0.00754	0.562	0.563	0.168	0.29	0.029	bad-chisq
VFXWFDYQBJEU_27	0.01	1.5	400	0.5	27	bla_2~~~bla_1	199	199	2233	bla_2~~~bla_1	0.00754	0.562	0.57	0.165	0.291	0.0286	bad-chisq
VFXWFDYQBJEU_28	0.01	1.5	400	0.5	28	bla_2~~~bla_1	199	199	2233	bla_2~~~bla_1	0.00754	0.562	0.563	0.168	0.29	0.029	bad-chisq
VFXWFDYQBJEU_29	0.01	1.5	400	0.5	29	bla_2~~~bla_1	199	199	2233	bla_2~~~bla_1	0.00754	0.562	0.563	0.168	0.29	0.029	bad-chisq
VFXWFDYQBJEU_30	0.01	1.5	400	0.5	30	bla_2~~~bla_1	199	199	2233	bla_2~~~bla_1	0.00754	0.562	0.616	0.145	0.289	0.0252	bad-chisq
VFXWFDYQBJEU_31	0.01	1.5	400	0.5	31	bla_2~~~bla_1	199	199	2233	bla_2~~~bla_1	0.00754	0.562	0.563	0.168	0.29	0.029	bad-chisq
VFXWFDYQBJEU_32	0.01	1.5	400	0.5	32	bla_2~~~bla_1	199	199	2233	bla_2~~~bla_1	0.00754	0.562	0.552	0.173	0.291	0.0299	bad-chisq
VFXWFDYQBJEU_33	0.01	1.5	400	0.5	33	bla_2~~~bla_1	199	199	2233	bla_2~~~bla_1	0.00754	0.562	0.555	0.171	0.29	0.0297	bad-chisq
VFXWFDYQBJEU_34	0.01	1.5	400	0.5	34	bla_2~~~bla_1	199	199	2233	bla_2~~~bla_1	0.00754	0.562	0.563	0.168	0.29	0.029	bad-chisq
VFXWFDYQBJEU_35	0.01	1.5	400	0.5	35	bla_2~~~bla_1	199	199	2233	bla_2~~~bla_1	0.00754	0.562	0.563	0.168	0.29	0.029	bad-chisq
VFXWFDYQBJEU_36	0.01	1.5	400	0.5	36	bla_2~~~bla_1	199	199	2233	bla_2~~~bla_1	0.00754	0.562	0.563	0.168	0.29	0.029	bad-chisq
VFXWFDYQBJEU_37	0.01	1.5	400	0.5	37	bla_2~~~bla_1	199	199	2233	bla_2~~~bla_1	0.00754	0.562	0.563	0.168	0.29	0.029	bad-chisq
VFXWFDYQBJEU_38	0.01	1.5	400	0.5	38	bla_2~~~bla_1	199	199	2233	bla_2~~~bla_1	0.00754	0.562	0.563	0.168	0.29	0.029	bad-chisq
VFXWFDYQBJEU_39	0.01	1.5	400	0.5	39	bla_2~~~bla_1	199	199	2233	bla_2~~~bla_1	0.00754	0.562	0.616	0.145	0.29	0.0252	bad-chisq
VFXWFDYQBJEU_40	0.01	1.5	400	0.5	40	bla_2~~~bla_1	199	199	2233	bla_2~~~bla_1	0.00754	0.562	0.563	0.168	0.29	0.029	bad-chisq
VFXWFDYQBJEU_41	0.01	1.5	400	0.5	41	bla_2~~~bla_1	199	199	2233	bla_2~~~bla_1	0.00754	0.562	0.563	0.168	0.29	0.029	bad-chisq
VFXWFDYQBJEU_42	0.01	1.5	400	0.5	42	bla_2~~~bla_1	199	199	2233	bla_2~~~bla_1	0.00754	0.562	0.563	0.168	0.29	0.029	bad-chisq
VFXWFDYQBJEU_43	0.01	1.5	400	0.5	43	bla_2~~~bla_1	199	199	2233	bla_2~~~bla_1	0.00754	0.562	0.562	0.168	0.29	0.0291	bad-chisq
VFXWFDYQBJEU_44	0.01	1.5	400	0.5	44	bla_2~~~bla_1	199	199	2233	bla_2~~~bla_1	0.00754	0.562	0.508	0.193	0.291	0.0333	bad-chisq
VFXWFDYQBJEU_45	0.01	1.5	400	0.5	45	bla_2~~~bla_1	199	199	2233	bla_2~~~bla_1	0.00754	0.562	0.563	0.168	0.29	0.029	bad-chisq
VFXWFDYQBJEU_46	0.01	1.5	400	0.5	46	bla_2~~~bla_1	199	199	2233	bla_2~~~bla_1	0.00754	0.562	0.563	0.168	0.29	0.029	bad-chisq
VFXWFDYQBJEU_47	0.01	1.5	400	0.5	47	bla_2~~~bla_1	199	199	2233	bla_2~~~bla_1	0.00754	0.562	0.695	0.113	0.289	0.0197	bad-chisq
VFXWFDYQBJEU_48	0.01	1.5	400	0.5	48	bla_2~~~bla_1	199	199	2233	bla_2~~~bla_1	0.00754	0.562	0.563	0.168	0.29	0.029	bad-chisq
VFXWFDYQBJEU_49	0.01	1.5	400	0.5	49	bla_2~~~bla_1	199	199	2233	bla_2~~~bla_1	0.00754	0.562	0.563	0.168	0.29	0.029	bad-chisq
VFXWFDYQBJEU_50	0.01	1.5	400	0.5	50	bla_2~~~bla_1	199	199	2233	bla_2~~~bla_1	0.00754	0.562	0.563	0.168	0.29	0.029	bad-chisq
NFUSLNSQSBIM_1	0.01	1.5	500	0.5	1	bla_2~~~bla_1	249	249	2133	bla_2~~~bla_1	0.00803	1					bad-chisq,pre-filtering-failed
NFUSLNSQSBIM_2	0.01	1.5	500	0.5	2	bla_2~~~bla_1	249	249	2133	bla_2~~~bla_1	0.00803	1					pre-filtering-failed,bad-chisq
NFUSLNSQSBIM_3	0.01	1.5	500	0.5	3	bla_2~~~bla_1	249	249	2133	bla_2~~~bla_1	0.00803	1					pre-filtering-failed,bad-chisq
NFUSLNSQSBIM_4	0.01	1.5	500	0.5	4	bla_2~~~bla_1	249	249	2133	bla_2~~~bla_1	0.00803	1					bad-chisq,pre-filtering-failed
NFUSLNSQSBIM_5	0.01	1.5	500	0.5	5	bla_2~~~bla_1	249	249	2133	bla_2~~~bla_1	0.00803	1					bad-chisq,pre-filtering-failed
NFUSLNSQSBIM_6	0.01	1.5	500	0.5	6	bla_2~~~bla_1	249	249	2133	bla_2~~~bla_1	0.00803	1					bad-chisq,pre-filtering-failed
NFUSLNSQSBIM_7	0.01	1.5	500	0.5	7	bla_2~~~bla_1	249	249	2133	bla_2~~~bla_1	0.00803	1					bad-chisq,pre-filtering-failed
NFUSLNSQSBIM_8	0.01	1.5	500	0.5	8	bla_2~~~bla_1	249	249	2133	bla_2~~~bla_1	0.00803	1					bad-chisq,pre-filtering-failed
NFUSLNSQSBIM_9	0.01	1.5	500	0.5	9	bla_2~~~bla_1	249	249	2133	bla_2~~~bla_1	0.00803	1					pre-filtering-failed,bad-chisq
NFUSLNSQSBIM_10	0.01	1.5	500	0.5	10	bla_2~~~bla_1	249	249	2133	bla_2~~~bla_1	0.00803	1					bad-chisq,pre-filtering-failed
NFUSLNSQSBIM_11	0.01	1.5	500	0.5	11	bla_2~~~bla_1	249	249	2133	bla_2~~~bla_1	0.00803	1					pre-filtering-failed,bad-chisq
NFUSLNSQSBIM_12	0.01	1.5	500	0.5	12	bla_2~~~bla_1	249	249	2133	bla_2~~~bla_1	0.00803	1					pre-filtering-failed,bad-chisq
NFUSLNSQSBIM_13	0.01	1.5	500	0.5	13	bla_2~~~bla_1	249	249	2133	bla_2~~~bla_1	0.00803	1					bad-chisq,pre-filtering-failed
NFUSLNSQSBIM_14	0.01	1.5	500	0.5	14	bla_2~~~bla_1	249	249	2133	bla_2~~~bla_1	0.00803	1					bad-chisq,pre-filtering-failed
NFUSLNSQSBIM_15	0.01	1.5	500	0.5	15	bla_2~~~bla_1	249	249	2133	bla_2~~~bla_1	0.00803	1					bad-chisq,pre-filtering-failed
NFUSLNSQSBIM_16	0.01	1.5	500	0.5	16	bla_2~~~bla_1	249	249	2133	bla_2~~~bla_1	0.00803	1					bad-chisq,pre-filtering-failed
NFUSLNSQSBIM_17	0.01	1.5	500	0.5	17	bla_2~~~bla_1	249	249	2133	bla_2~~~bla_1	0.00803	1					bad-chisq,pre-filtering-failed
NFUSLNSQSBIM_18	0.01	1.5	500	0.5	18	bla_2~~~bla_1	249	249	2133	bla_2~~~bla_1	0.00803	1					pre-filtering-failed,bad-chisq
NFUSLNSQSBIM_19	0.01	1.5	500	0.5	19	bla_2~~~bla_1	249	249	2133	bla_2~~~bla_1	0.00803	1					pre-filtering-failed,bad-chisq
NFUSLNSQSBIM_20	0.01	1.5	500	0.5	20	bla_2~~~bla_1	249	249	2133	bla_2~~~bla_1	0.00803	1					pre-filtering-failed,bad-chisq
NFUSLNSQSBIM_21	0.01	1.5	500	0.5	21	bla_2~~~bla_1	249	249	2133	bla_2~~~bla_1	0.00803	1					pre-filtering-failed,bad-chisq
NFUSLNSQSBIM_22	0.01	1.5	500	0.5	22	bla_2~~~bla_1	249	249	2133	bla_2~~~bla_1	0.00803	1					pre-filtering-failed,bad-chisq
NFUSLNSQSBIM_23	0.01	1.5	500	0.5	23	bla_2~~~bla_1	249	249	2133	bla_2~~~bla_1	0.00803	1					pre-filtering-failed,bad-chisq
NFUSLNSQSBIM_24	0.01	1.5	500	0.5	24	bla_2~~~bla_1	249	249	2133	bla_2~~~bla_1	0.00803	1					bad-chisq,pre-filtering-failed
NFUSLNSQSBIM_25	0.01	1.5	500	0.5	25	bla_2~~~bla_1	249	249	2133	bla_2~~~bla_1	0.00803	1					bad-chisq,pre-filtering-failed
NFUSLNSQSBIM_26	0.01	1.5	500	0.5	26	bla_2~~~bla_1	249	249	2133	bla_2~~~bla_1	0.00803	1					bad-chisq,pre-filtering-failed
NFUSLNSQSBIM_27	0.01	1.5	500	0.5	27	bla_2~~~bla_1	249	249	2133	bla_2~~~bla_1	0.00803	1					pre-filtering-failed,bad-chisq
NFUSLNSQSBIM_28	0.01	1.5	500	0.5	28	bla_2~~~bla_1	249	249	2133	bla_2~~~bla_1	0.00803	1					pre-filtering-failed,bad-chisq
NFUSLNSQSBIM_29	0.01	1.5	500	0.5	29	bla_2~~~bla_1	249	249	2133	bla_2~~~bla_1	0.00803	1					bad-chisq,pre-filtering-failed
NFUSLNSQSBIM_30	0.01	1.5	500	0.5	30	bla_2~~~bla_1	249	249	2133	bla_2~~~bla_1	0.00803	1					pre-filtering-failed,bad-chisq
NFUSLNSQSBIM_31	0.01	1.5	500	0.5	31	bla_2~~~bla_1	249	249	2133	bla_2~~~bla_1	0.00803	1					bad-chisq,pre-filtering-failed
NFUSLNSQSBIM_32	0.01	1.5	500	0.5	32	bla_2~~~bla_1	249	249	2133	bla_2~~~bla_1	0.00803	1					pre-filtering-failed,bad-chisq
NFUSLNSQSBIM_33	0.01	1.5	500	0.5	33	bla_2~~~bla_1	249	249	2133	bla_2~~~bla_1	0.00803	1					pre-filtering-failed,bad-chisq
NFUSLNSQSBIM_34	0.01	1.5	500	0.5	34	bla_2~~~bla_1	249	249	2133	bla_2~~~bla_1	0.00803	1					bad-chisq,pre-filtering-failed
NFUSLNSQSBIM_35	0.01	1.5	500	0.5	35	bla_2~~~bla_1	249	249	2133	bla_2~~~bla_1	0.00803	1					bad-chisq,pre-filtering-failed
NFUSLNSQSBIM_36	0.01	1.5	500	0.5	36	bla_2~~~bla_1	249	249	2133	bla_2~~~bla_1	0.00803	1					bad-chisq,pre-filtering-failed
NFUSLNSQSBIM_37	0.01	1.5	500	0.5	37	bla_2~~~bla_1	249	249	2133	bla_2~~~bla_1	0.00803	1					bad-chisq,pre-filtering-failed
NFUSLNSQSBIM_38	0.01	1.5	500	0.5	38	bla_2~~~bla_1	249	249	2133	bla_2~~~bla_1	0.00803	1					bad-chisq,pre-filtering-failed
NFUSLNSQSBIM_39	0.01	1.5	500	0.5	39	bla_2~~~bla_1	249	249	2133	bla_2~~~bla_1	0.00803	1					pre-filtering-failed,bad-chisq
NFUSLNSQSBIM_40	0.01	1.5	500	0.5	40	bla_2~~~bla_1	249	249	2133	bla_2~~~bla_1	0.00803	1					pre-filtering-failed,bad-chisq
NFUSLNSQSBIM_41	0.01	1.5	500	0.5	41	bla_2~~~bla_1	249	249	2133	bla_2~~~bla_1	0.00803	1					pre-filtering-failed,bad-chisq
NFUSLNSQSBIM_42	0.01	1.5	500	0.5	42	bla_2~~~bla_1	249	249	2133	bla_2~~~bla_1	0.00803	1					bad-chisq,pre-filtering-failed
NFUSLNSQSBIM_43	0.01	1.5	500	0.5	43	bla_2~~~bla_1	249	249	2133	bla_2~~~bla_1	0.00803	1					bad-chisq,pre-filtering-failed
NFUSLNSQSBIM_44	0.01	1.5	500	0.5	44	bla_2~~~bla_1	249	249	2133	bla_2~~~bla_1	0.00803	1					pre-filtering-failed,bad-chisq
NFUSLNSQSBIM_45	0.01	1.5	500	0.5	45	bla_2~~~bla_1	249	249	2133	bla_2~~~bla_1	0.00803	1					bad-chisq,pre-filtering-failed
NFUSLNSQSBIM_46	0.01	1.5	500	0.5	46	bla_2~~~bla_1	249	249	2133	bla_2~~~bla_1	0.00803	1					bad-chisq,pre-filtering-failed
NFUSLNSQSBIM_47	0.01	1.5	500	0.5	47	bla_2~~~bla_1	249	249	2133	bla_2~~~bla_1	0.00803	1					bad-chisq,pre-filtering-failed
NFUSLNSQSBIM_48	0.01	1.5	500	0.5	48	bla_2~~~bla_1	249	249	2133	bla_2~~~bla_1	0.00803	1					bad-chisq,pre-filtering-failed
NFUSLNSQSBIM_49	0.01	1.5	500	0.5	49	bla_2~~~bla_1	249	249	2133	bla_2~~~bla_1	0.00803	1					bad-chisq,pre-filtering-failed
NFUSLNSQSBIM_50	0.01	1.5	500	0.5	50	bla_2~~~bla_1	249	249	2133	bla_2~~~bla_1	0.00803	1					bad-chisq,pre-filtering-failed
NZTGLGAZVPOX_1	0.01	1.5	600	0.5	1	bla_2~~~bla_1	299	299	2033	bla_2~~~bla_1	0.00836	0.653	0.654	0.101	0.225	0.0184	bad-chisq
NZTGLGAZVPOX_2	0.01	1.5	600	0.5	2	bla_2~~~bla_1	299	299	2033	bla_2~~~bla_1	0.00836	0.653	0.654	0.101	0.225	0.0184	bad-chisq
NZTGLGAZVPOX_3	0.01	1.5	600	0.5	3	bla_2~~~bla_1	299	299	2033	bla_2~~~bla_1	0.00836	0.653	0.654	0.101	0.225	0.0184	bad-chisq
NZTGLGAZVPOX_4	0.01	1.5	600	0.5	4	bla_2~~~bla_1	299	299	2033	bla_2~~~bla_1	0.00836	0.653	0.654	0.101	0.225	0.0184	bad-chisq
NZTGLGAZVPOX_5	0.01	1.5	600	0.5	5	bla_2~~~bla_1	299	299	2033	bla_2~~~bla_1	0.00836	0.653	0.654	0.101	0.225	0.0184	bad-chisq
NZTGLGAZVPOX_6	0.01	1.5	600	0.5	6	bla_2~~~bla_1	299	299	2033	bla_2~~~bla_1	0.00836	0.653	0.654	0.101	0.225	0.0184	bad-chisq
NZTGLGAZVPOX_7	0.01	1.5	600	0.5	7	bla_2~~~bla_1	299	299	2033	bla_2~~~bla_1	0.00836	0.653	0.7	0.087	0.226	0.0158	bad-chisq
NZTGLGAZVPOX_8	0.01	1.5	600	0.5	8	bla_2~~~bla_1	299	299	2033	bla_2~~~bla_1	0.00836	0.653	0.654	0.101	0.225	0.0184	bad-chisq
NZTGLGAZVPOX_9	0.01	1.5	600	0.5	9	bla_2~~~bla_1	299	299	2033	bla_2~~~bla_1	0.00836	0.653	0.789	0.0604	0.225	0.011	bad-chisq
NZTGLGAZVPOX_10	0.01	1.5	600	0.5	10	bla_2~~~bla_1	299	299	2033	bla_2~~~bla_1	0.00836	0.653	0.656	0.101	0.226	0.0182	bad-chisq
NZTGLGAZVPOX_11	0.01	1.5	600	0.5	11	bla_2~~~bla_1	299	299	2033	bla_2~~~bla_1	0.00836	0.653	0.654	0.101	0.225	0.0184	bad-chisq
NZTGLGAZVPOX_12	0.01	1.5	600	0.5	12	bla_2~~~bla_1	299	299	2033	bla_2~~~bla_1	0.00836	0.653	0.833	0.0478	0.226	0.00865	bad-chisq
NZTGLGAZVPOX_13	0.01	1.5	600	0.5	13	bla_2~~~bla_1	299	299	2033	bla_2~~~bla_1	0.00836	0.653	0.636	0.106	0.224	0.0194	bad-chisq
NZTGLGAZVPOX_14	0.01	1.5	600	0.5	14	bla_2~~~bla_1	299	299	2033	bla_2~~~bla_1	0.00836	0.653	0.654	0.101	0.225	0.0184	bad-chisq
NZTGLGAZVPOX_15	0.01	1.5	600	0.5	15	bla_2~~~bla_1	299	299	2033	bla_2~~~bla_1	0.00836	0.653	0.866	0.0378	0.225	0.00689	bad-chisq
NZTGLGAZVPOX_16	0.01	1.5	600	0.5	16	bla_2~~~bla_1	299	299	2033	bla_2~~~bla_1	0.00836	0.653	0.654	0.101	0.225	0.0184	bad-chisq
NZTGLGAZVPOX_17	0.01	1.5	600	0.5	17	bla_2~~~bla_1	299	299	2033	bla_2~~~bla_1	0.00836	0.653	0.654	0.101	0.225	0.0184	bad-chisq
NZTGLGAZVPOX_18	0.01	1.5	600	0.5	18	bla_2~~~bla_1	299	299	2033	bla_2~~~bla_1	0.00836	0.653	0.738	0.0754	0.225	0.0137	bad-chisq
NZTGLGAZVPOX_19	0.01	1.5	600	0.5	19	bla_2~~~bla_1	299	299	2033	bla_2~~~bla_1	0.00836	0.653	0.663	0.098	0.225	0.0178	bad-chisq
NZTGLGAZVPOX_20	0.01	1.5	600	0.5	20	bla_2~~~bla_1	299	299	2033	bla_2~~~bla_1	0.00836	0.653	0.625	0.11	0.225	0.02	bad-chisq
NZTGLGAZVPOX_21	0.01	1.5	600	0.5	21	bla_2~~~bla_1	299	299	2033	bla_2~~~bla_1	0.00836	0.653	0.654	0.101	0.225	0.0184	bad-chisq
NZTGLGAZVPOX_22	0.01	1.5	600	0.5	22	bla_2~~~bla_1	299	299	2033	bla_2~~~bla_1	0.00836	0.653	0.649	0.102	0.225	0.0187	bad-chisq
NZTGLGAZVPOX_23	0.01	1.5	600	0.5	23	bla_2~~~bla_1	299	299	2033	bla_2~~~bla_1	0.00836	0.653	0.654	0.101	0.225	0.0184	bad-chisq
NZTGLGAZVPOX_24	0.01	1.5	600	0.5	24	bla_2~~~bla_1	299	299	2033	bla_2~~~bla_1	0.00836	0.653	0.525	0.144	0.226	0.026	bad-chisq
NZTGLGAZVPOX_25	0.01	1.5	600	0.5	25	bla_2~~~bla_1	299	299	2033	bla_2~~~bla_1	0.00836	0.653	0.683	0.0921	0.225	0.0167	bad-chisq
NZTGLGAZVPOX_26	0.01	1.5	600	0.5	26	bla_2~~~bla_1	299	299	2033	bla_2~~~bla_1	0.00836	0.653	0.63	0.109	0.226	0.0198	bad-chisq
NZTGLGAZVPOX_27	0.01	1.5	600	0.5	27	bla_2~~~bla_1	299	299	2033	bla_2~~~bla_1	0.00836	0.653	0.654	0.101	0.225	0.0184	bad-chisq
NZTGLGAZVPOX_28	0.01	1.5	600	0.5	28	bla_2~~~bla_1	299	299	2033	bla_2~~~bla_1	0.0067	0.317	0.289	0.265	0.25	0.0435	bad-chisq
NZTGLGAZVPOX_29	0.01	1.5	600	0.5	29	bla_2~~~bla_1	299	299	2033	bla_2~~~bla_1	0.00836	0.653	0.654	0.101	0.225	0.0184	bad-chisq
NZTGLGAZVPOX_30	0.01	1.5	600	0.5	30	bla_2~~~bla_1	299	299	2033	bla_2~~~bla_1	0.00836	0.653	0.83	0.0485	0.226	0.00878	bad-chisq
NZTGLGAZVPOX_31	0.01	1.5	600	0.5	31	bla_2~~~bla_1	299	299	2033	bla_2~~~bla_1	0.00836	0.653	0.72	0.0809	0.226	0.0147	bad-chisq
NZTGLGAZVPOX_32	0.01	1.5	600	0.5	32	bla_2~~~bla_1	299	299	2033	bla_2~~~bla_1	0.00836	0.653	0.654	0.101	0.225	0.0184	bad-chisq
NZTGLGAZVPOX_33	0.01	1.5	600	0.5	33	bla_2~~~bla_1	299	299	2033	bla_2~~~bla_1	0.00836	0.653	0.577	0.126	0.226	0.0228	bad-chisq
NZTGLGAZVPOX_34	0.01	1.5	600	0.5	34	bla_2~~~bla_1	299	299	2033	bla_2~~~bla_1	0.00836	0.653	0.636	0.107	0.225	0.0194	bad-chisq
NZTGLGAZVPOX_35	0.01	1.5	600	0.5	35	bla_2~~~bla_1	299	299	2033	bla_2~~~bla_1	0.00836	0.653	0.654	0.101	0.225	0.0184	bad-chisq
NZTGLGAZVPOX_36	0.01	1.5	600	0.5	36	bla_2~~~bla_1	299	299	2033	bla_2~~~bla_1	0.00836	0.653	0.654	0.101	0.225	0.0184	bad-chisq
NZTGLGAZVPOX_37	0.01	1.5	600	0.5	37	bla_2~~~bla_1	299	299	2033	bla_2~~~bla_1	0.00836	0.653	0.654	0.101	0.225	0.0184	bad-chisq
NZTGLGAZVPOX_38	0.01	1.5	600	0.5	38	bla_2~~~bla_1	299	299	2033	bla_2~~~bla_1	0.00836	0.653	0.654	0.101	0.225	0.0184	bad-chisq
NZTGLGAZVPOX_39	0.01	1.5	600	0.5	39	bla_2~~~bla_1	299	299	2033	bla_2~~~bla_1	0.00836	0.653	0.738	0.0753	0.225	0.0137	bad-chisq
NZTGLGAZVPOX_40	0.01	1.5	600	0.5	40	bla_2~~~bla_1	299	299	2033	bla_2~~~bla_1	0.00836	0.653	0.654	0.101	0.225	0.0184	bad-chisq
NZTGLGAZVPOX_41	0.01	1.5	600	0.5	41	bla_2~~~bla_1	299	299	2033	bla_2~~~bla_1	0.00836	0.653	0.962	0.0107	0.225	0.00194	bad-chisq
NZTGLGAZVPOX_42	0.01	1.5	600	0.5	42	bla_2~~~bla_1	299	299	2033	bla_2~~~bla_1	0.00836	0.653	0.654	0.101	0.225	0.0184	bad-chisq
NZTGLGAZVPOX_43	0.01	1.5	600	0.5	43	bla_2~~~bla_1	299	299	2033	bla_2~~~bla_1	0.00836	0.653	0.736	0.0761	0.225	0.0138	bad-chisq
NZTGLGAZVPOX_44	0.01	1.5	600	0.5	44	bla_2~~~bla_1	299	299	2033	bla_2~~~bla_1	0.00836	0.653	0.654	0.101	0.225	0.0184	bad-chisq
NZTGLGAZVPOX_45	0.01	1.5	600	0.5	45	bla_2~~~bla_1	299	299	2033	bla_2~~~bla_1	0.00836	0.653	0.64	0.104	0.223	0.0191	bad-chisq
NZTGLGAZVPOX_46	0.01	1.5	600	0.5	46	bla_2~~~bla_1	299	299	2033	bla_2~~~bla_1	0.00836	0.653	0.654	0.101	0.225	0.0184	bad-chisq
NZTGLGAZVPOX_47	0.01	1.5	600	0.5	47	bla_2~~~bla_1	299	299	2033	bla_2~~~bla_1	0.00836	0.653	0.688	0.0896	0.223	0.0165	bad-chisq
NZTGLGAZVPOX_48	0.01	1.5	600	0.5	48	bla_2~~~bla_1	299	299	2033	bla_2~~~bla_1	0.00836	0.653	0.654	0.101	0.225	0.0184	bad-chisq
NZTGLGAZVPOX_49	0.01	1.5	600	0.5	49	bla_2~~~bla_1	299	299	2033	bla_2~~~bla_1	0.00836	0.653	0.654	0.101	0.225	0.0184	bad-chisq
NZTGLGAZVPOX_50	0.01	1.5	600	0.5	50	bla_2~~~bla_1	299	299	2033	bla_2~~~bla_1	0.00836	0.653	0.62	0.112	0.225	0.0203	bad-chisq
GVYQMRLKVXLJ_1	0.01	1.5	700	0.5	1	bla_2~~~bla_1	349	349	1933	bla_2~~~bla_1	0.0086	0.412	0.325	0.203	0.206	0.0373	bad-chisq
GVYQMRLKVXLJ_2	0.01	1.5	700	0.5	2	bla_2~~~bla_1	349	349	1933	bla_2~~~bla_1	0.0086	0.412	0.413	0.168	0.205	0.031	bad-chisq
GVYQMRLKVXLJ_3	0.01	1.5	700	0.5	3	bla_2~~~bla_1	349	349	1933	bla_2~~~bla_1	0.0086	0.412	0.38	0.181	0.206	0.0333	bad-chisq
GVYQMRLKVXLJ_4	0.01	1.5	700	0.5	4	bla_2~~~bla_1	349	349	1933	bla_2~~~bla_1	0.0086	0.412	0.413	0.168	0.205	0.031	bad-chisq
GVYQMRLKVXLJ_5	0.01	1.5	700	0.5	5	bla_2~~~bla_1	349	349	1933	bla_2~~~bla_1	0.0086	0.412	0.413	0.168	0.205	0.031	bad-chisq
GVYQMRLKVXLJ_6	0.01	1.5	700	0.5	6	bla_2~~~bla_1	349	349	1933	bla_2~~~bla_1	0.0086	0.412	0.413	0.168	0.205	0.031	bad-chisq
GVYQMRLKVXLJ_7	0.01	1.5	700	0.5	7	bla_2~~~bla_1	349	349	1933	bla_2~~~bla_1	0.0086	0.412	0.402	0.172	0.205	0.0317	bad-chisq
GVYQMRLKVXLJ_8	0.01	1.5	700	0.5	8	bla_2~~~bla_1	349	349	1933	bla_2~~~bla_1	0.0086	0.412	0.413	0.168	0.205	0.031	bad-chisq
GVYQMRLKVXLJ_9	0.01	1.5	700	0.5	9	bla_2~~~bla_1	349	349	1933	bla_2~~~bla_1	0.0086	0.412	0.413	0.168	0.205	0.031	bad-chisq
GVYQMRLKVXLJ_10	0.01	1.5	700	0.5	10	bla_2~~~bla_1	349	349	1933	bla_2~~~bla_1	0.0086	0.412	0.403	0.172	0.205	0.0317	bad-chisq
GVYQMRLKVXLJ_11	0.01	1.5	700	0.5	11	bla_2~~~bla_1	349	349	1933	bla_2~~~bla_1	0.0086	0.412	0.413	0.168	0.205	0.031	bad-chisq
GVYQMRLKVXLJ_12	0.01	1.5	700	0.5	12	bla_2~~~bla_1	349	349	1933	bla_2~~~bla_1	0.0086	0.412	0.354	0.19	0.205	0.0351	bad-chisq
GVYQMRLKVXLJ_13	0.01	1.5	700	0.5	13	bla_2~~~bla_1	349	349	1933	bla_2~~~bla_1	0.0086	0.412	0.413	0.168	0.205	0.031	bad-chisq
GVYQMRLKVXLJ_14	0.01	1.5	700	0.5	14	bla_2~~~bla_1	349	349	1933	bla_2~~~bla_1	0.0086	0.412	0.413	0.168	0.205	0.031	bad-chisq
GVYQMRLKVXLJ_15	0.01	1.5	700	0.5	15	bla_2~~~bla_1	349	349	1933	bla_2~~~bla_1	0.0086	0.412	0.413	0.168	0.205	0.031	bad-chisq
GVYQMRLKVXLJ_16	0.01	1.5	700	0.5	16	bla_2~~~bla_1	349	349	1933	bla_2~~~bla_1	0.0086	0.412	0.414	0.168	0.205	0.031	bad-chisq
GVYQMRLKVXLJ_17	0.01	1.5	700	0.5	17	bla_2~~~bla_1	349	349	1933	bla_2~~~bla_1	0.0086	0.412	0.413	0.168	0.205	0.031	bad-chisq
GVYQMRLKVXLJ_18	0.01	1.5	700	0.5	18	bla_2~~~bla_1	349	349	1933	bla_2~~~bla_1	0.0086	0.412	0.415	0.168	0.205	0.0309	bad-chisq
GVYQMRLKVXLJ_19	0.01	1.5	700	0.5	19	bla_2~~~bla_1	349	349	1933	bla_2~~~bla_1	0.0086	0.412	0.421	0.165	0.205	0.0305	bad-chisq
GVYQMRLKVXLJ_20	0.01	1.5	700	0.5	20	bla_2~~~bla_1	349	349	1933	bla_2~~~bla_1	0.0086	0.412	0.413	0.168	0.205	0.031	bad-chisq
GVYQMRLKVXLJ_21	0.01	1.5	700	0.5	21	bla_2~~~bla_1	349	349	1933	bla_2~~~bla_1	0.0086	0.412	0.413	0.168	0.205	0.031	bad-chisq
GVYQMRLKVXLJ_22	0.01	1.5	700	0.5	22	bla_2~~~bla_1	349	349	1933	bla_2~~~bla_1	0.0086	0.412	0.385	0.18	0.207	0.0329	bad-chisq
GVYQMRLKVXLJ_23	0.01	1.5	700	0.5	23	bla_2~~~bla_1	349	349	1933	bla_2~~~bla_1	0.0086	0.412	0.478	0.146	0.206	0.0269	bad-chisq
GVYQMRLKVXLJ_24	0.01	1.5	700	0.5	24	bla_2~~~bla_1	349	349	1933	bla_2~~~bla_1	0.0086	0.412	0.42	0.165	0.205	0.0305	bad-chisq
GVYQMRLKVXLJ_25	0.01	1.5	700	0.5	25	bla_2~~~bla_1	349	349	1933	bla_2~~~bla_1	0.0086	0.412	0.413	0.168	0.205	0.031	bad-chisq
GVYQMRLKVXLJ_26	0.01	1.5	700	0.5	26	bla_2~~~bla_1	349	349	1933	bla_2~~~bla_1	0.0086	0.412	0.407	0.171	0.206	0.0315	bad-chisq
GVYQMRLKVXLJ_27	0.01	1.5	700	0.5	27	bla_2~~~bla_1	349	349	1933	bla_2~~~bla_1	0.0086	0.412	0.413	0.168	0.205	0.031	bad-chisq
GVYQMRLKVXLJ_28	0.01	1.5	700	0.5	28	bla_2~~~bla_1	349	349	1933	bla_2~~~bla_1	0.0086	0.412	0.413	0.168	0.205	0.031	bad-chisq
GVYQMRLKVXLJ_29	0.01	1.5	700	0.5	29	bla_2~~~bla_1	349	349	1933	bla_2~~~bla_1	0.0086	0.412	0.413	0.168	0.205	0.031	bad-chisq
GVYQMRLKVXLJ_30	0.01	1.5	700	0.5	30	bla_2~~~bla_1	349	349	1933	bla_2~~~bla_1	0.0086	0.412	0.393	0.175	0.205	0.0324	bad-chisq
GVYQMRLKVXLJ_31	0.01	1.5	700	0.5	31	bla_2~~~bla_1	349	349	1933	bla_2~~~bla_1	0.0086	0.412	0.413	0.168	0.205	0.031	bad-chisq
GVYQMRLKVXLJ_32	0.01	1.5	700	0.5	32	bla_2~~~bla_1	349	349	1933	bla_2~~~bla_1	0.0086	0.412	0.413	0.168	0.205	0.031	bad-chisq
GVYQMRLKVXLJ_33	0.01	1.5	700	0.5	33	bla_2~~~bla_1	349	349	1933	bla_2~~~bla_1	0.0086	0.412	0.413	0.168	0.205	0.031	bad-chisq
GVYQMRLKVXLJ_34	0.01	1.5	700	0.5	34	bla_2~~~bla_1	349	349	1933	bla_2~~~bla_1	0.0086	0.412	0.445	0.157	0.205	0.0289	bad-chisq
GVYQMRLKVXLJ_35	0.01	1.5	700	0.5	35	bla_2~~~bla_1	349	349	1933	bla_2~~~bla_1	0.0086	0.412	0.413	0.168	0.205	0.031	bad-chisq
GVYQMRLKVXLJ_36	0.01	1.5	700	0.5	36	bla_2~~~bla_1	349	349	1933	bla_2~~~bla_1	0.0086	0.412	0.413	0.168	0.205	0.031	bad-chisq
GVYQMRLKVXLJ_37	0.01	1.5	700	0.5	37	bla_2~~~bla_1	349	349	1933	bla_2~~~bla_1	0.0086	0.412	0.413	0.168	0.205	0.031	bad-chisq
GVYQMRLKVXLJ_38	0.01	1.5	700	0.5	38	bla_2~~~bla_1	349	349	1933	bla_2~~~bla_1	0.0086	0.412	0.509	0.136	0.206	0.025	bad-chisq
GVYQMRLKVXLJ_39	0.01	1.5	700	0.5	39	bla_2~~~bla_1	349	349	1933	bla_2~~~bla_1	0.0086	0.412	0.391	0.177	0.207	0.0325	bad-chisq
GVYQMRLKVXLJ_40	0.01	1.5	700	0.5	40	bla_2~~~bla_1	349	349	1933	bla_2~~~bla_1	0.0086	0.412	0.476	0.146	0.205	0.027	bad-chisq
GVYQMRLKVXLJ_41	0.01	1.5	700	0.5	41	bla_2~~~bla_1	349	349	1933	bla_2~~~bla_1	0.0086	0.412	0.393	0.176	0.206	0.0324	bad-chisq
GVYQMRLKVXLJ_42	0.01	1.5	700	0.5	42	bla_2~~~bla_1	349	349	1933	bla_2~~~bla_1	0.0086	0.412	0.513	0.135	0.205	0.0248	bad-chisq
GVYQMRLKVXLJ_43	0.01	1.5	700	0.5	43	bla_2~~~bla_1	349	349	1933	bla_2~~~bla_1	0.0086	0.412	0.409	0.17	0.205	0.0313	bad-chisq
GVYQMRLKVXLJ_44	0.01	1.5	700	0.5	44	bla_2~~~bla_1	349	349	1933	bla_2~~~bla_1	0.0086	0.412	0.413	0.168	0.205	0.031	bad-chisq
GVYQMRLKVXLJ_45	0.01	1.5	700	0.5	45	bla_2~~~bla_1	349	349	1933	bla_2~~~bla_1	0.0086	0.412	0.424	0.164	0.206	0.0303	bad-chisq
GVYQMRLKVXLJ_46	0.01	1.5	700	0.5	46	bla_2~~~bla_1	349	349	1933	bla_2~~~bla_1	0.0086	0.412	0.41	0.171	0.207	0.0312	bad-chisq
GVYQMRLKVXLJ_47	0.01	1.5	700	0.5	47	bla_2~~~bla_1	349	349	1933	bla_2~~~bla_1	0.0086	0.412	0.413	0.168	0.205	0.031	bad-chisq
GVYQMRLKVXLJ_48	0.01	1.5	700	0.5	48	bla_2~~~bla_1	349	349	1933	bla_2~~~bla_1	0.0086	0.412	0.413	0.168	0.205	0.031	bad-chisq
GVYQMRLKVXLJ_49	0.01	1.5	700	0.5	49	bla_2~~~bla_1	349	349	1933	bla_2~~~bla_1	0.0086	0.412	0.413	0.168	0.205	0.031	bad-chisq
GVYQMRLKVXLJ_50	0.01	1.5	700	0.5	50	bla_2~~~bla_1	349	349	1933	bla_2~~~bla_1	0.0086	0.412	0.41	0.169	0.206	0.0312	bad-chisq
QJVYQPVITRVK_1	0.01	1.5	800	0.5	1	bla_2~~~bla_1	399	399	1833	bla_2~~~bla_1	0.00877	0.704	0.705	0.0721	0.19	0.0134	bad-chisq
QJVYQPVITRVK_2	0.01	1.5	800	0.5	2	bla_2~~~bla_1	399	399	1833	bla_2~~~bla_1	0.00753	0.414	0.415	0.167	0.205	0.0289	bad-chisq
QJVYQPVITRVK_3	0.01	1.5	800	0.5	3	bla_2~~~bla_1	399	399	1833	bla_2~~~bla_1	0.00877	0.704	0.705	0.0721	0.19	0.0134	bad-chisq
QJVYQPVITRVK_4	0.01	1.5	800	0.5	4	bla_2~~~bla_1	399	399	1833	bla_2~~~bla_1	0.00877	0.704	0.705	0.0721	0.19	0.0134	bad-chisq
QJVYQPVITRVK_5	0.01	1.5	800	0.5	5	bla_2~~~bla_1	399	399	1833	bla_2~~~bla_1	0.00877	0.704	0.705	0.0721	0.19	0.0134	bad-chisq
QJVYQPVITRVK_6	0.01	1.5	800	0.5	6	bla_2~~~bla_1	399	399	1833	bla_2~~~bla_1	0.00877	0.704	0.705	0.0721	0.19	0.0134	bad-chisq
QJVYQPVITRVK_7	0.01	1.5	800	0.5	7	bla_2~~~bla_1	399	399	1833	bla_2~~~bla_1	0.00877	0.704	0.705	0.0721	0.19	0.0134	bad-chisq
QJVYQPVITRVK_8	0.01	1.5	800	0.5	8	bla_2~~~bla_1	399	399	1833	bla_2~~~bla_1	0.00877	0.704	0.705	0.0721	0.19	0.0134	bad-chisq
QJVYQPVITRVK_9	0.01	1.5	800	0.5	9	bla_2~~~bla_1	399	399	1833	bla_2~~~bla_1	0.00877	0.704	0.705	0.0721	0.19	0.0134	bad-chisq
QJVYQPVITRVK_10	0.01	1.5	800	0.5	10	bla_2~~~bla_1	399	399	1833	bla_2~~~bla_1	0.00877	0.704	0.705	0.0721	0.19	0.0134	bad-chisq
QJVYQPVITRVK_11	0.01	1.5	800	0.5	11	bla_2~~~bla_1	399	399	1833	bla_2~~~bla_1	0.00877	0.704	0.702	0.0729	0.19	0.0136	bad-chisq
QJVYQPVITRVK_12	0.01	1.5	800	0.5	12	bla_2~~~bla_1	399	399	1833	bla_2~~~bla_1	0.00877	0.704	0.705	0.0721	0.19	0.0134	bad-chisq
QJVYQPVITRVK_13	0.01	1.5	800	0.5	13	bla_2~~~bla_1	399	399	1833	bla_2~~~bla_1	0.00877	0.704	0.72	0.0683	0.191	0.0127	bad-chisq
QJVYQPVITRVK_14	0.01	1.5	800	0.5	14	bla_2~~~bla_1	399	399	1833	bla_2~~~bla_1	0.00877	0.704	0.705	0.0721	0.19	0.0134	bad-chisq
QJVYQPVITRVK_15	0.01	1.5	800	0.5	15	bla_2~~~bla_1	399	399	1833	bla_2~~~bla_1	0.00877	0.704	0.705	0.0721	0.19	0.0134	bad-chisq
QJVYQPVITRVK_16	0.01	1.5	800	0.5	16	bla_2~~~bla_1	399	399	1833	bla_2~~~bla_1	0.00877	0.704	0.705	0.0721	0.19	0.0134	bad-chisq
QJVYQPVITRVK_17	0.01	1.5	800	0.5	17	bla_2~~~bla_1	399	399	1833	bla_2~~~bla_1	0.00877	0.704	0.833	0.04	0.19	0.00747	bad-chisq
QJVYQPVITRVK_18	0.01	1.5	800	0.5	18	bla_2~~~bla_1	399	399	1833	bla_2~~~bla_1	0.00877	0.704	0.624	0.0936	0.191	0.0174	bad-chisq
QJVYQPVITRVK_19	0.01	1.5	800	0.5	19	bla_2~~~bla_1	399	399	1833	bla_2~~~bla_1	0.00877	0.704	0.678	0.0793	0.191	0.0147	bad-chisq
QJVYQPVITRVK_20	0.01	1.5	800	0.5	20	bla_2~~~bla_1	399	399	1833	bla_2~~~bla_1	0.00877	0.704	0.705	0.0721	0.19	0.0134	bad-chisq
QJVYQPVITRVK_21	0.01	1.5	800	0.5	21	bla_2~~~bla_1	399	399	1833	bla_2~~~bla_1	0.00877	0.704	0.705	0.0721	0.19	0.0134	bad-chisq
QJVYQPVITRVK_22	0.01	1.5	800	0.5	22	bla_2~~~bla_1	399	399	1833	bla_2~~~bla_1	0.00877	0.704	0.607	0.0976	0.19	0.0182	bad-chisq
QJVYQPVITRVK_23	0.01	1.5	800	0.5	23	bla_2~~~bla_1	399	399	1833	bla_2~~~bla_1	0.00877	0.704	0.702	0.0728	0.19	0.0136	bad-chisq
QJVYQPVITRVK_24	0.01	1.5	800	0.5	24	bla_2~~~bla_1	399	399	1833	bla_2~~~bla_1	0.00877	0.704	0.705	0.0721	0.19	0.0134	bad-chisq
QJVYQPVITRVK_25	0.01	1.5	800	0.5	25	bla_2~~~bla_1	399	399	1833	bla_2~~~bla_1	0.00877	0.704	0.705	0.0721	0.19	0.0134	bad-chisq
QJVYQPVITRVK_26	0.01	1.5	800	0.5	26	bla_2~~~bla_1	399	399	1833	bla_2~~~bla_1	0.00877	0.704	0.687	0.0769	0.19	0.0143	bad-chisq
QJVYQPVITRVK_27	0.01	1.5	800	0.5	27	bla_2~~~bla_1	399	399	1833	bla_2~~~bla_1	0.00877	0.704	0.705	0.0721	0.19	0.0134	bad-chisq
QJVYQPVITRVK_28	0.01	1.5	800	0.5	28	bla_2~~~bla_1	399	399	1833	bla_2~~~bla_1	0.00877	0.704	0.701	0.0732	0.19	0.0136	bad-chisq
QJVYQPVITRVK_29	0.01	1.5	800	0.5	29	bla_2~~~bla_1	399	399	1833	bla_2~~~bla_1	0.00877	0.704	0.705	0.0721	0.19	0.0134	bad-chisq
QJVYQPVITRVK_30	0.01	1.5	800	0.5	30	bla_2~~~bla_1	399	399	1833	bla_2~~~bla_1	0.00877	0.704	0.705	0.072	0.19	0.0134	bad-chisq
QJVYQPVITRVK_31	0.01	1.5	800	0.5	31	bla_2~~~bla_1	399	399	1833	bla_2~~~bla_1	0.00877	0.704	0.713	0.0699	0.19	0.013	bad-chisq
QJVYQPVITRVK_32	0.01	1.5	800	0.5	32	bla_2~~~bla_1	399	399	1833	bla_2~~~bla_1	0.00753	0.414	0.415	0.167	0.205	0.0289	bad-chisq
QJVYQPVITRVK_33	0.01	1.5	800	0.5	33	bla_2~~~bla_1	399	399	1833	bla_2~~~bla_1	0.00877	0.704	0.705	0.0721	0.19	0.0134	bad-chisq
QJVYQPVITRVK_34	0.01	1.5	800	0.5	34	bla_2~~~bla_1	399	399	1833	bla_2~~~bla_1	0.00753	0.998	0.985	0.00377	0.205	0.000652	bad-chisq
QJVYQPVITRVK_35	0.01	1.5	800	0.5	35	bla_2~~~bla_1	399	399	1833	bla_2~~~bla_1	0.00877	0.704	0.775	0.0543	0.19	0.0101	bad-chisq
QJVYQPVITRVK_36	0.01	1.5	800	0.5	36	bla_2~~~bla_1	399	399	1833	bla_2~~~bla_1	0.00877	0.704	0.705	0.0721	0.19	0.0134	bad-chisq
QJVYQPVITRVK_37	0.01	1.5	800	0.5	37	bla_2~~~bla_1	399	399	1833	bla_2~~~bla_1	0.00877	0.704	0.684	0.0776	0.19	0.0145	bad-chisq
QJVYQPVITRVK_38	0.01	1.5	800	0.5	38	bla_2~~~bla_1	399	399	1833	bla_2~~~bla_1	0.00877	0.704	0.705	0.0721	0.19	0.0134	bad-chisq
QJVYQPVITRVK_39	0.01	1.5	800	0.5	39	bla_2~~~bla_1	399	399	1833	bla_2~~~bla_1	0.00877	0.704	0.705	0.0721	0.19	0.0134	bad-chisq
QJVYQPVITRVK_40	0.01	1.5	800	0.5	40	bla_2~~~bla_1	399	399	1833	bla_2~~~bla_1	0.00877	0.704	0.705	0.0721	0.19	0.0134	bad-chisq
QJVYQPVITRVK_41	0.01	1.5	800	0.5	41	bla_2~~~bla_1	399	399	1833	bla_2~~~bla_1	0.00877	0.704	0.713	0.0699	0.19	0.013	bad-chisq
QJVYQPVITRVK_42	0.01	1.5	800	0.5	42	bla_2~~~bla_1	399	399	1833	bla_2~~~bla_1	0.00753	0.414	0.415	0.167	0.205	0.0289	bad-chisq
QJVYQPVITRVK_43	0.01	1.5	800	0.5	43	bla_2~~~bla_1	399	399	1833	bla_2~~~bla_1	0.00877	0.704	0.68	0.0783	0.19	0.0146	bad-chisq
QJVYQPVITRVK_44	0.01	1.5	800	0.5	44	bla_2~~~bla_1	399	399	1833	bla_2~~~bla_1	0.00877	0.704	0.633	0.0912	0.191	0.0169	bad-chisq
QJVYQPVITRVK_45	0.01	1.5	800	0.5	45	bla_2~~~bla_1	399	399	1833	bla_2~~~bla_1	0.00877	0.704	0.705	0.0721	0.19	0.0134	bad-chisq
QJVYQPVITRVK_46	0.01	1.5	800	0.5	46	bla_2~~~bla_1	399	399	1833	bla_2~~~bla_1	0.00877	0.704	0.705	0.0721	0.19	0.0134	bad-chisq
QJVYQPVITRVK_47	0.01	1.5	800	0.5	47	bla_2~~~bla_1	399	399	1833	bla_2~~~bla_1	0.00877	0.704	0.705	0.0721	0.19	0.0134	bad-chisq
QJVYQPVITRVK_48	0.01	1.5	800	0.5	48	bla_2~~~bla_1	399	399	1833	bla_2~~~bla_1	0.00877	0.704	0.705	0.0721	0.19	0.0134	bad-chisq
QJVYQPVITRVK_49	0.01	1.5	800	0.5	49	bla_2~~~bla_1	399	399	1833	bla_2~~~bla_1	0.00877	0.704	0.705	0.0721	0.19	0.0134	bad-chisq
QJVYQPVITRVK_50	0.01	1.5	800	0.5	50	bla_2~~~bla_1	399	399	1833	bla_2~~~bla_1	0.00877	0.704	0.756	0.0593	0.191	0.011	bad-chisq
EHXXJFWEYZJZ_1	0.01	1.5	900	0.5	1	bla_2~~~bla_1	449	449	1733	bla_2~~~bla_1	0.00891	0.478	0.478	0.126	0.178	0.0237	bad-chisq
EHXXJFWEYZJZ_2	0.01	1.5	900	0.5	2	bla_2~~~bla_1	449	449	1733	bla_2~~~bla_1	0.00891	0.478	0.499	0.121	0.179	0.0226	bad-chisq
EHXXJFWEYZJZ_3	0.01	1.5	900	0.5	3	bla_2~~~bla_1	449	449	1733	bla_2~~~bla_1	0.00891	0.478	0.478	0.126	0.178	0.0237	bad-chisq
EHXXJFWEYZJZ_4	0.01	1.5	900	0.5	4	bla_2~~~bla_1	449	449	1733	bla_2~~~bla_1	0.00891	0.478	0.47	0.129	0.178	0.0242	bad-chisq
EHXXJFWEYZJZ_5	0.01	1.5	900	0.5	5	bla_2~~~bla_1	449	449	1733	bla_2~~~bla_1	0.00891	0.478	0.478	0.126	0.178	0.0237	bad-chisq
EHXXJFWEYZJZ_6	0.01	1.5	900	0.5	6	bla_2~~~bla_1	449	449	1733	bla_2~~~bla_1	0.00891	0.478	0.492	0.123	0.178	0.023	bad-chisq
EHXXJFWEYZJZ_7	0.01	1.5	900	0.5	7	bla_2~~~bla_1	449	449	1733	bla_2~~~bla_1	0.00891	0.478	0.478	0.126	0.178	0.0237	bad-chisq
EHXXJFWEYZJZ_8	0.01	1.5	900	0.5	8	bla_2~~~bla_1	449	449	1733	bla_2~~~bla_1	0.00891	0.478	0.455	0.133	0.178	0.025	bad-chisq
EHXXJFWEYZJZ_9	0.01	1.5	900	0.5	9	bla_2~~~bla_1	449	449	1733	bla_2~~~bla_1	0.00891	0.478	0.475	0.127	0.178	0.0239	bad-chisq
EHXXJFWEYZJZ_10	0.01	1.5	900	0.5	10	bla_2~~~bla_1	449	449	1733	bla_2~~~bla_1	0.00891	0.478	0.543	0.108	0.178	0.0203	bad-chisq
EHXXJFWEYZJZ_11	0.01	1.5	900	0.5	11	bla_2~~~bla_1	449	449	1733	bla_2~~~bla_1	0.00891	0.478	0.478	0.126	0.178	0.0237	bad-chisq
EHXXJFWEYZJZ_12	0.01	1.5	900	0.5	12	bla_2~~~bla_1	449	449	1733	bla_2~~~bla_1	0.00891	0.478	0.478	0.126	0.178	0.0237	bad-chisq
EHXXJFWEYZJZ_13	0.01	1.5	900	0.5	13	bla_2~~~bla_1	449	449	1733	bla_2~~~bla_1	0.00891	0.478	0.478	0.126	0.178	0.0237	bad-chisq
EHXXJFWEYZJZ_14	0.01	1.5	900	0.5	14	bla_2~~~bla_1	449	449	1733	bla_2~~~bla_1	0.00891	0.478	0.478	0.126	0.178	0.0237	bad-chisq
EHXXJFWEYZJZ_15	0.01	1.5	900	0.5	15	bla_2~~~bla_1	449	449	1733	bla_2~~~bla_1	0.00891	0.478	0.478	0.126	0.178	0.0237	bad-chisq
EHXXJFWEYZJZ_16	0.01	1.5	900	0.5	16	bla_2~~~bla_1	449	449	1733	bla_2~~~bla_1	0.00891	0.478	0.478	0.126	0.178	0.0237	bad-chisq
EHXXJFWEYZJZ_17	0.01	1.5	900	0.5	17	bla_2~~~bla_1	449	449	1733	bla_2~~~bla_1	0.00891	0.478	0.588	0.0964	0.178	0.0181	bad-chisq
EHXXJFWEYZJZ_18	0.01	1.5	900	0.5	18	bla_2~~~bla_1	449	449	1733	bla_2~~~bla_1	0.00891	0.478	0.312	0.181	0.179	0.0338	bad-chisq
EHXXJFWEYZJZ_19	0.01	1.5	900	0.5	19	bla_2~~~bla_1	449	449	1733	bla_2~~~bla_1	0.00891	0.478	0.478	0.126	0.178	0.0237	bad-chisq
EHXXJFWEYZJZ_20	0.01	1.5	900	0.5	20	bla_2~~~bla_1	449	449	1733	bla_2~~~bla_1	0.00891	0.478	0.488	0.124	0.178	0.0232	bad-chisq
EHXXJFWEYZJZ_21	0.01	1.5	900	0.5	21	bla_2~~~bla_1	449	449	1733	bla_2~~~bla_1	0.00891	0.478	0.416	0.145	0.178	0.0272	bad-chisq
EHXXJFWEYZJZ_22	0.01	1.5	900	0.5	22	bla_2~~~bla_1	449	449	1733	bla_2~~~bla_1	0.00891	0.478	0.522	0.115	0.179	0.0214	bad-chisq
EHXXJFWEYZJZ_23	0.01	1.5	900	0.5	23	bla_2~~~bla_1	449	449	1733	bla_2~~~bla_1	0.00891	0.478	0.478	0.126	0.178	0.0237	bad-chisq
EHXXJFWEYZJZ_24	0.01	1.5	900	0.5	24	bla_2~~~bla_1	449	449	1733	bla_2~~~bla_1	0.00891	0.478	0.478	0.126	0.178	0.0237	bad-chisq
EHXXJFWEYZJZ_25	0.01	1.5	900	0.5	25	bla_2~~~bla_1	449	449	1733	bla_2~~~bla_1	0.00891	0.478	0.478	0.126	0.178	0.0237	bad-chisq
EHXXJFWEYZJZ_26	0.01	1.5	900	0.5	26	bla_2~~~bla_1	449	449	1733	bla_2~~~bla_1	0.00891	0.478	0.478	0.126	0.178	0.0237	bad-chisq
EHXXJFWEYZJZ_27	0.01	1.5	900	0.5	27	bla_2~~~bla_1	449	449	1733	bla_2~~~bla_1	0.00891	0.478	0.478	0.126	0.178	0.0237	bad-chisq
EHXXJFWEYZJZ_28	0.01	1.5	900	0.5	28	bla_2~~~bla_1	449	449	1733	bla_2~~~bla_1	0.00891	0.478	0.466	0.13	0.178	0.0243	bad-chisq
EHXXJFWEYZJZ_29	0.01	1.5	900	0.5	29	bla_2~~~bla_1	449	449	1733	bla_2~~~bla_1	0.00891	0.478	0.478	0.126	0.178	0.0237	bad-chisq
EHXXJFWEYZJZ_30	0.01	1.5	900	0.5	30	bla_2~~~bla_1	449	449	1733	bla_2~~~bla_1	0.00891	0.478	0.478	0.126	0.178	0.0237	bad-chisq
EHXXJFWEYZJZ_31	0.01	1.5	900	0.5	31	bla_2~~~bla_1	449	449	1733	bla_2~~~bla_1	0.00891	0.478	0.478	0.126	0.178	0.0237	bad-chisq
EHXXJFWEYZJZ_32	0.01	1.5	900	0.5	32	bla_2~~~bla_1	449	449	1733	bla_2~~~bla_1	0.00891	0.478	0.478	0.126	0.178	0.0237	bad-chisq
EHXXJFWEYZJZ_33	0.01	1.5	900	0.5	33	bla_2~~~bla_1	449	449	1733	bla_2~~~bla_1	0.00891	0.478	0.478	0.126	0.178	0.0237	bad-chisq
EHXXJFWEYZJZ_34	0.01	1.5	900	0.5	34	bla_2~~~bla_1	449	449	1733	bla_2~~~bla_1	0.00891	0.478	0.478	0.126	0.178	0.0237	bad-chisq
EHXXJFWEYZJZ_35	0.01	1.5	900	0.5	35	bla_2~~~bla_1	449	449	1733	bla_2~~~bla_1	0.00891	0.478	0.496	0.122	0.179	0.0227	bad-chisq
EHXXJFWEYZJZ_36	0.01	1.5	900	0.5	36	bla_2~~~bla_1	449	449	1733	bla_2~~~bla_1	0.00891	0.478	0.534	0.111	0.179	0.0208	bad-chisq
EHXXJFWEYZJZ_37	0.01	1.5	900	0.5	37	bla_2~~~bla_1	449	449	1733	bla_2~~~bla_1	0.00891	0.478	0.478	0.126	0.178	0.0237	bad-chisq
EHXXJFWEYZJZ_38	0.01	1.5	900	0.5	38	bla_2~~~bla_1	449	449	1733	bla_2~~~bla_1	0.00891	0.478	0.478	0.126	0.178	0.0237	bad-chisq
EHXXJFWEYZJZ_39	0.01	1.5	900	0.5	39	bla_2~~~bla_1	449	449	1733	bla_2~~~bla_1	0.00891	0.478	0.478	0.126	0.178	0.0237	bad-chisq
EHXXJFWEYZJZ_40	0.01	1.5	900	0.5	40	bla_2~~~bla_1	449	449	1733	bla_2~~~bla_1	0.00891	0.478	0.478	0.126	0.178	0.0237	bad-chisq
EHXXJFWEYZJZ_41	0.01	1.5	900	0.5	41	bla_2~~~bla_1	449	449	1733	bla_2~~~bla_1	0.00891	0.478	0.478	0.126	0.178	0.0237	bad-chisq
EHXXJFWEYZJZ_42	0.01	1.5	900	0.5	42	bla_2~~~bla_1	449	449	1733	bla_2~~~bla_1	0.00891	0.478	0.478	0.126	0.178	0.0237	bad-chisq
EHXXJFWEYZJZ_43	0.01	1.5	900	0.5	43	bla_2~~~bla_1	449	449	1733	bla_2~~~bla_1	0.00891	0.478	0.389	0.153	0.178	0.0288	bad-chisq
EHXXJFWEYZJZ_44	0.01	1.5	900	0.5	44	bla_2~~~bla_1	449	449	1733	bla_2~~~bla_1	0.00891	0.478	0.478	0.126	0.178	0.0237	bad-chisq
EHXXJFWEYZJZ_45	0.01	1.5	900	0.5	45	bla_2~~~bla_1	449	449	1733	bla_2~~~bla_1	0.00891	0.478	0.478	0.126	0.178	0.0237	bad-chisq
EHXXJFWEYZJZ_46	0.01	1.5	900	0.5	46	bla_2~~~bla_1	449	449	1733	bla_2~~~bla_1	0.00891	0.478	0.478	0.126	0.178	0.0237	bad-chisq
EHXXJFWEYZJZ_47	0.01	1.5	900	0.5	47	bla_2~~~bla_1	449	449	1733	bla_2~~~bla_1	0.00891	0.478	0.478	0.126	0.178	0.0237	bad-chisq
EHXXJFWEYZJZ_48	0.01	1.5	900	0.5	48	bla_2~~~bla_1	449	449	1733	bla_2~~~bla_1	0.00891	0.478	0.517	0.115	0.178	0.0216	bad-chisq
EHXXJFWEYZJZ_49	0.01	1.5	900	0.5	49	bla_2~~~bla_1	449	449	1733	bla_2~~~bla_1	0.00891	0.478	0.478	0.126	0.178	0.0237	bad-chisq
EHXXJFWEYZJZ_50	0.01	1.5	900	0.5	50	bla_2~~~bla_1	449	449	1733	bla_2~~~bla_1	0.00891	0.478	0.478	0.126	0.178	0.0237	bad-chisq
JKRWJTSAKYAZ_1	0.01	1.5	1000	0.5	1	bla_2~~~bla_1	499	499	1633	bla_2~~~bla_1	0.00902	0.738	0.738	0.0561	0.168	0.0106	bad-chisq
JKRWJTSAKYAZ_2	0.01	1.5	1000	0.5	2	bla_2~~~bla_1	499	499	1633	bla_2~~~bla_1	0.00902	0.738	0.8	0.0425	0.168	0.00802	bad-chisq
JKRWJTSAKYAZ_3	0.01	1.5	1000	0.5	3	bla_2~~~bla_1	499	499	1633	bla_2~~~bla_1	0.00902	0.738	0.738	0.0561	0.168	0.0106	bad-chisq
JKRWJTSAKYAZ_4	0.01	1.5	1000	0.5	4	bla_2~~~bla_1	499	499	1633	bla_2~~~bla_1	0.00902	0.738	0.738	0.0561	0.168	0.0106	bad-chisq
JKRWJTSAKYAZ_5	0.01	1.5	1000	0.5	5	bla_2~~~bla_1	499	499	1633	bla_2~~~bla_1	0.00902	0.738	0.741	0.0555	0.168	0.0105	bad-chisq
JKRWJTSAKYAZ_6	0.01	1.5	1000	0.5	6	bla_2~~~bla_1	499	499	1633	bla_2~~~bla_1	0.00902	0.738	0.738	0.0561	0.168	0.0106	bad-chisq
JKRWJTSAKYAZ_7	0.01	1.5	1000	0.5	7	bla_2~~~bla_1	499	499	1633	bla_2~~~bla_1	0.00802	0.998	0.936	-0.0142	0.178	0.00253	bad-chisq
JKRWJTSAKYAZ_8	0.01	1.5	1000	0.5	8	bla_2~~~bla_1	499	499	1633	bla_2~~~bla_1	0.00802	0.998	0.978	0.00495	0.178	0.000881	bad-chisq
JKRWJTSAKYAZ_9	0.01	1.5	1000	0.5	9	bla_2~~~bla_1	499	499	1633	bla_2~~~bla_1	0.00802	0.479	0.479	0.126	0.178	0.0224	bad-chisq
JKRWJTSAKYAZ_10	0.01	1.5	1000	0.5	10	bla_2~~~bla_1	499	499	1633	bla_2~~~bla_1	0.00902	0.738	0.695	0.066	0.169	0.0124	bad-chisq
JKRWJTSAKYAZ_11	0.01	1.5	1000	0.5	11	bla_2~~~bla_1	499	499	1633	bla_2~~~bla_1	0.00902	0.738	0.738	0.0561	0.168	0.0106	bad-chisq
JKRWJTSAKYAZ_12	0.01	1.5	1000	0.5	12	bla_2~~~bla_1	499	499	1633	bla_2~~~bla_1	0.00902	0.738	0.738	0.0561	0.168	0.0106	bad-chisq
JKRWJTSAKYAZ_13	0.01	1.5	1000	0.5	13	bla_2~~~bla_1	499	499	1633	bla_2~~~bla_1	0.00902	0.738	0.666	0.0725	0.168	0.0137	bad-chisq
JKRWJTSAKYAZ_14	0.01	1.5	1000	0.5	14	bla_2~~~bla_1	499	499	1633	bla_2~~~bla_1	0.00902	0.738	0.738	0.0561	0.168	0.0106	bad-chisq
JKRWJTSAKYAZ_15	0.01	1.5	1000	0.5	15	bla_2~~~bla_1	499	499	1633	bla_2~~~bla_1	0.00902	0.738	0.746	0.0543	0.168	0.0103	bad-chisq
JKRWJTSAKYAZ_16	0.01	1.5	1000	0.5	16	bla_2~~~bla_1	499	499	1633	bla_2~~~bla_1	0.00902	0.738	0.738	0.0561	0.168	0.0106	bad-chisq
JKRWJTSAKYAZ_17	0.01	1.5	1000	0.5	17	bla_2~~~bla_1	499	499	1633	bla_2~~~bla_1	0.00902	0.738	0.738	0.0561	0.168	0.0106	bad-chisq
JKRWJTSAKYAZ_18	0.01	1.5	1000	0.5	18	bla_2~~~bla_1	499	499	1633	bla_2~~~bla_1	0.00902	0.738	0.738	0.0561	0.168	0.0106	bad-chisq
JKRWJTSAKYAZ_19	0.01	1.5	1000	0.5	19	bla_2~~~bla_1	499	499	1633	bla_2~~~bla_1	0.00902	0.738	0.738	0.0561	0.168	0.0106	bad-chisq
JKRWJTSAKYAZ_20	0.01	1.5	1000	0.5	20	bla_2~~~bla_1	499	499	1633	bla_2~~~bla_1	0.00802	0.998	0.962	0.00853	0.179	0.00152	bad-chisq
JKRWJTSAKYAZ_21	0.01	1.5	1000	0.5	21	bla_2~~~bla_1	499	499	1633	bla_2~~~bla_1	0.00902	0.738	0.738	0.0561	0.168	0.0106	bad-chisq
JKRWJTSAKYAZ_22	0.01	1.5	1000	0.5	22	bla_2~~~bla_1	499	499	1633	bla_2~~~bla_1	0.00902	0.738	0.738	0.0561	0.168	0.0106	bad-chisq
JKRWJTSAKYAZ_23	0.01	1.5	1000	0.5	23	bla_2~~~bla_1	499	499	1633	bla_2~~~bla_1	0.00902	0.738	0.789	0.0453	0.169	0.0085	bad-chisq
JKRWJTSAKYAZ_24	0.01	1.5	1000	0.5	24	bla_2~~~bla_1	499	499	1633	bla_2~~~bla_1	0.00902	0.738	0.738	0.0561	0.168	0.0106	bad-chisq
JKRWJTSAKYAZ_25	0.01	1.5	1000	0.5	25	bla_2~~~bla_1	499	499	1633	bla_2~~~bla_1	0.00902	0.738	0.738	0.0561	0.168	0.0106	bad-chisq
JKRWJTSAKYAZ_26	0.01	1.5	1000	0.5	26	bla_2~~~bla_1	499	499	1633	bla_2~~~bla_1	0.00902	0.738	0.725	0.0592	0.168	0.0112	bad-chisq
JKRWJTSAKYAZ_27	0.01	1.5	1000	0.5	27	bla_2~~~bla_1	499	499	1633	bla_2~~~bla_1	0.00802	0.998	0.998	0.000506	0.178	9.02e-05	bad-chisq
JKRWJTSAKYAZ_28	0.01	1.5	1000	0.5	28	bla_2~~~bla_1	499	499	1633	bla_2~~~bla_1	0.00902	0.738	0.777	0.0476	0.168	0.00898	bad-chisq
JKRWJTSAKYAZ_29	0.01	1.5	1000	0.5	29	bla_2~~~bla_1	499	499	1633	bla_2~~~bla_1	0.00902	0.738	0.738	0.0561	0.168	0.0106	bad-chisq
JKRWJTSAKYAZ_30	0.01	1.5	1000	0.5	30	bla_2~~~bla_1	499	499	1633	bla_2~~~bla_1	0.00902	0.738	0.773	0.0484	0.168	0.00914	bad-chisq
JKRWJTSAKYAZ_31	0.01	1.5	1000	0.5	31	bla_2~~~bla_1	499	499	1633	bla_2~~~bla_1	0.00902	0.738	0.756	0.0523	0.168	0.00984	bad-chisq
JKRWJTSAKYAZ_32	0.01	1.5	1000	0.5	32	bla_2~~~bla_1	499	499	1633	bla_2~~~bla_1	0.00902	0.738	0.722	0.0598	0.168	0.0113	bad-chisq
JKRWJTSAKYAZ_33	0.01	1.5	1000	0.5	33	bla_2~~~bla_1	499	499	1633	bla_2~~~bla_1	0.00902	0.738	0.739	0.0559	0.168	0.0106	bad-chisq
JKRWJTSAKYAZ_34	0.01	1.5	1000	0.5	34	bla_2~~~bla_1	499	499	1633	bla_2~~~bla_1	0.00902	0.738	0.853	0.0312	0.168	0.00589	bad-chisq
JKRWJTSAKYAZ_35	0.01	1.5	1000	0.5	35	bla_2~~~bla_1	499	499	1633	bla_2~~~bla_1	0.00902	0.738	0.616	0.0843	0.168	0.0159	bad-chisq
JKRWJTSAKYAZ_36	0.01	1.5	1000	0.5	36	bla_2~~~bla_1	499	499	1633	bla_2~~~bla_1	0.00902	0.738	0.981	-0.00409	0.169	0.000769	bad-chisq
JKRWJTSAKYAZ_37	0.01	1.5	1000	0.5	37	bla_2~~~bla_1	499	499	1633	bla_2~~~bla_1	0.00902	0.738	0.738	0.0561	0.168	0.0106	bad-chisq
JKRWJTSAKYAZ_38	0.01	1.5	1000	0.5	38	bla_2~~~bla_1	499	499	1633	bla_2~~~bla_1	0.00902	0.738	0.655	0.0749	0.167	0.0142	bad-chisq
JKRWJTSAKYAZ_39	0.01	1.5	1000	0.5	39	bla_2~~~bla_1	499	499	1633	bla_2~~~bla_1	0.00902	0.738	0.738	0.0561	0.168	0.0106	bad-chisq
JKRWJTSAKYAZ_40	0.01	1.5	1000	0.5	40	bla_2~~~bla_1	499	499	1633	bla_2~~~bla_1	0.00902	0.738	0.738	0.0561	0.168	0.0106	bad-chisq
JKRWJTSAKYAZ_41	0.01	1.5	1000	0.5	41	bla_2~~~bla_1	499	499	1633	bla_2~~~bla_1	0.00902	0.738	0.738	0.0561	0.168	0.0106	bad-chisq
JKRWJTSAKYAZ_42	0.01	1.5	1000	0.5	42	bla_2~~~bla_1	499	499	1633	bla_2~~~bla_1	0.00902	0.738	0.762	0.0509	0.168	0.0096	bad-chisq
JKRWJTSAKYAZ_43	0.01	1.5	1000	0.5	43	bla_2~~~bla_1	499	499	1633	bla_2~~~bla_1	0.00902	0.738	0.738	0.0561	0.168	0.0106	bad-chisq
JKRWJTSAKYAZ_44	0.01	1.5	1000	0.5	44	bla_2~~~bla_1	499	499	1633	bla_2~~~bla_1	0.00902	0.738	0.868	0.028	0.169	0.00526	bad-chisq
JKRWJTSAKYAZ_45	0.01	1.5	1000	0.5	45	bla_2~~~bla_1	499	499	1633	bla_2~~~bla_1	0.00902	0.738	0.738	0.0561	0.168	0.0106	bad-chisq
JKRWJTSAKYAZ_46	0.01	1.5	1000	0.5	46	bla_2~~~bla_1	499	499	1633	bla_2~~~bla_1	0.00902	0.738	0.738	0.0561	0.168	0.0106	bad-chisq
JKRWJTSAKYAZ_47	0.01	1.5	1000	0.5	47	bla_2~~~bla_1	499	499	1633	bla_2~~~bla_1	0.00902	0.738	0.738	0.0561	0.168	0.0106	bad-chisq
JKRWJTSAKYAZ_48	0.01	1.5	1000	0.5	48	bla_2~~~bla_1	499	499	1633	bla_2~~~bla_1	0.00902	0.738	0.738	0.0561	0.168	0.0106	bad-chisq
JKRWJTSAKYAZ_49	0.01	1.5	1000	0.5	49	bla_2~~~bla_1	499	499	1633	bla_2~~~bla_1	0.00802	0.479	0.48	0.126	0.178	0.0224	bad-chisq
JKRWJTSAKYAZ_50	0.01	1.5	1000	0.5	50	bla_2~~~bla_1	499	499	1633	bla_2~~~bla_1	0.00902	0.738	0.738	0.0561	0.168	0.0106	bad-chisq
JMCKKAEKTDYZ_1	0.01	1.5	1100	0.5	1	bla_2~~~bla_1	549	549	1533	bla_2~~~bla_1	0.00911	0.525	0.526	0.101	0.159	0.0192
JMCKKAEKTDYZ_2	0.01	1.5	1100	0.5	2	bla_2~~~bla_1	549	549	1533	bla_2~~~bla_1	0.00911	0.525	0.526	0.101	0.159	0.0192
JMCKKAEKTDYZ_3	0.01	1.5	1100	0.5	3	bla_2~~~bla_1	549	549	1533	bla_2~~~bla_1	0.00911	0.525	0.526	0.101	0.159	0.0192
JMCKKAEKTDYZ_4	0.01	1.5	1100	0.5	4	bla_2~~~bla_1	549	549	1533	bla_2~~~bla_1	0.00911	0.525	0.534	0.1	0.161	0.0188
JMCKKAEKTDYZ_5	0.01	1.5	1100	0.5	5	bla_2~~~bla_1	549	549	1533	bla_2~~~bla_1	0.00911	0.525	0.526	0.101	0.159	0.0192
JMCKKAEKTDYZ_6	0.01	1.5	1100	0.5	6	bla_2~~~bla_1	549	549	1533	bla_2~~~bla_1	0.0082	0.317	0.338	0.161	0.168	0.029
JMCKKAEKTDYZ_7	0.01	1.5	1100	0.5	7	bla_2~~~bla_1	549	549	1533	bla_2~~~bla_1	0.00911	0.525	0.475	0.114	0.159	0.0216
JMCKKAEKTDYZ_8	0.01	1.5	1100	0.5	8	bla_2~~~bla_1	549	549	1533	bla_2~~~bla_1	0.00911	0.525	0.531	0.0999	0.159	0.0189
JMCKKAEKTDYZ_9	0.01	1.5	1100	0.5	9	bla_2~~~bla_1	549	549	1533	bla_2~~~bla_1	0.00911	0.525	0.507	0.106	0.159	0.0201
JMCKKAEKTDYZ_10	0.01	1.5	1100	0.5	10	bla_2~~~bla_1	549	549	1533	bla_2~~~bla_1	0.00911	0.525	0.481	0.113	0.16	0.0213
JMCKKAEKTDYZ_11	0.01	1.5	1100	0.5	11	bla_2~~~bla_1	549	549	1533	bla_2~~~bla_1	0.00911	0.525	0.525	0.101	0.159	0.0192
JMCKKAEKTDYZ_12	0.01	1.5	1100	0.5	12	bla_2~~~bla_1	549	549	1533	bla_2~~~bla_1	0.00911	0.525	0.526	0.101	0.159	0.0192
JMCKKAEKTDYZ_13	0.01	1.5	1100	0.5	13	bla_2~~~bla_1	549	549	1533	bla_2~~~bla_1	0.00911	0.525	0.486	0.111	0.159	0.021
JMCKKAEKTDYZ_14	0.01	1.5	1100	0.5	14	bla_2~~~bla_1	549	549	1533	bla_2~~~bla_1	0.00911	0.525	0.526	0.101	0.159	0.0192
JMCKKAEKTDYZ_15	0.01	1.5	1100	0.5	15	bla_2~~~bla_1	549	549	1533	bla_2~~~bla_1	0.00911	0.525	0.533	0.0992	0.159	0.0188
JMCKKAEKTDYZ_16	0.01	1.5	1100	0.5	16	bla_2~~~bla_1	549	549	1533	bla_2~~~bla_1	0.00911	0.525	0.53	0.1	0.16	0.019
JMCKKAEKTDYZ_17	0.01	1.5	1100	0.5	17	bla_2~~~bla_1	549	549	1533	bla_2~~~bla_1	0.00911	0.525	0.526	0.101	0.159	0.0192
JMCKKAEKTDYZ_18	0.01	1.5	1100	0.5	18	bla_2~~~bla_1	549	549	1533	bla_2~~~bla_1	0.00911	0.525	0.617	0.0802	0.16	0.0151
JMCKKAEKTDYZ_19	0.01	1.5	1100	0.5	19	bla_2~~~bla_1	549	549	1533	bla_2~~~bla_1	0.00911	0.525	0.526	0.101	0.159	0.0192
JMCKKAEKTDYZ_20	0.01	1.5	1100	0.5	20	bla_2~~~bla_1	549	549	1533	bla_2~~~bla_1	0.00911	0.525	0.559	0.0931	0.159	0.0176
JMCKKAEKTDYZ_21	0.01	1.5	1100	0.5	21	bla_2~~~bla_1	549	549	1533	bla_2~~~bla_1	0.00911	0.525	0.526	0.101	0.159	0.0192
JMCKKAEKTDYZ_22	0.01	1.5	1100	0.5	22	bla_2~~~bla_1	549	549	1533	bla_2~~~bla_1	0.00911	0.525	0.526	0.101	0.159	0.0192
JMCKKAEKTDYZ_23	0.01	1.5	1100	0.5	23	bla_2~~~bla_1	549	549	1533	bla_2~~~bla_1	0.00911	0.525	0.526	0.101	0.159	0.0192
JMCKKAEKTDYZ_24	0.01	1.5	1100	0.5	24	bla_2~~~bla_1	549	549	1533	bla_2~~~bla_1	0.00911	0.525	0.535	0.0991	0.16	0.0188
JMCKKAEKTDYZ_25	0.01	1.5	1100	0.5	25	bla_2~~~bla_1	549	549	1533	bla_2~~~bla_1	0.00911	0.525	0.526	0.101	0.159	0.0192
JMCKKAEKTDYZ_26	0.01	1.5	1100	0.5	26	bla_2~~~bla_1	549	549	1533	bla_2~~~bla_1	0.00911	0.525	0.526	0.101	0.159	0.0192
JMCKKAEKTDYZ_27	0.01	1.5	1100	0.5	27	bla_2~~~bla_1	549	549	1533	bla_2~~~bla_1	0.00911	0.525	0.526	0.101	0.159	0.0192
JMCKKAEKTDYZ_28	0.01	1.5	1100	0.5	28	bla_2~~~bla_1	549	549	1533	bla_2~~~bla_1	0.00911	0.525	0.526	0.101	0.159	0.0192
JMCKKAEKTDYZ_29	0.01	1.5	1100	0.5	29	bla_2~~~bla_1	549	549	1533	bla_2~~~bla_1	0.00911	0.525	0.617	0.0797	0.159	0.0151
JMCKKAEKTDYZ_30	0.01	1.5	1100	0.5	30	bla_2~~~bla_1	549	549	1533	bla_2~~~bla_1	0.00911	0.525	0.404	0.133	0.159	0.0252
JMCKKAEKTDYZ_31	0.01	1.5	1100	0.5	31	bla_2~~~bla_1	549	549	1533	bla_2~~~bla_1	0.00911	0.525	0.543	0.0972	0.16	0.0184
JMCKKAEKTDYZ_32	0.01	1.5	1100	0.5	32	bla_2~~~bla_1	549	549	1533	bla_2~~~bla_1	0.00911	0.525	0.526	0.101	0.159	0.0192
JMCKKAEKTDYZ_33	0.01	1.5	1100	0.5	33	bla_2~~~bla_1	549	549	1533	bla_2~~~bla_1	0.00911	0.525	0.526	0.101	0.159	0.0192
JMCKKAEKTDYZ_34	0.01	1.5	1100	0.5	34	bla_2~~~bla_1	549	549	1533	bla_2~~~bla_1	0.00911	0.525	0.526	0.101	0.159	0.0192
JMCKKAEKTDYZ_35	0.01	1.5	1100	0.5	35	bla_2~~~bla_1	549	549	1533	bla_2~~~bla_1	0.00911	0.525	0.527	0.101	0.159	0.0191
JMCKKAEKTDYZ_36	0.01	1.5	1100	0.5	36	bla_2~~~bla_1	549	549	1533	bla_2~~~bla_1	0.00911	0.525	0.518	0.103	0.159	0.0195
JMCKKAEKTDYZ_37	0.01	1.5	1100	0.5	37	bla_2~~~bla_1	549	549	1533	bla_2~~~bla_1	0.00911	0.525	0.518	0.103	0.159	0.0195
JMCKKAEKTDYZ_38	0.01	1.5	1100	0.5	38	bla_2~~~bla_1	549	549	1533	bla_2~~~bla_1	0.00911	0.525	0.526	0.101	0.159	0.0192
JMCKKAEKTDYZ_39	0.01	1.5	1100	0.5	39	bla_2~~~bla_1	549	549	1533	bla_2~~~bla_1	0.00911	0.525	0.524	0.101	0.159	0.0192
JMCKKAEKTDYZ_40	0.01	1.5	1100	0.5	40	bla_2~~~bla_1	549	549	1533	bla_2~~~bla_1	0.00911	0.525	0.526	0.101	0.159	0.0192
JMCKKAEKTDYZ_41	0.01	1.5	1100	0.5	41	bla_2~~~bla_1	549	549	1533	bla_2~~~bla_1	0.00911	0.525	0.526	0.101	0.159	0.0192
JMCKKAEKTDYZ_42	0.01	1.5	1100	0.5	42	bla_2~~~bla_1	549	549	1533	bla_2~~~bla_1	0.00911	0.525	0.526	0.101	0.159	0.0192
JMCKKAEKTDYZ_43	0.01	1.5	1100	0.5	43	bla_2~~~bla_1	549	549	1533	bla_2~~~bla_1	0.00911	0.525	0.584	0.0881	0.161	0.0166
JMCKKAEKTDYZ_44	0.01	1.5	1100	0.5	44	bla_2~~~bla_1	549	549	1533	bla_2~~~bla_1	0.00911	0.525	0.478	0.113	0.16	0.0214
JMCKKAEKTDYZ_45	0.01	1.5	1100	0.5	45	bla_2~~~bla_1	549	549	1533	bla_2~~~bla_1	0.00911	0.525	0.526	0.101	0.159	0.0192
JMCKKAEKTDYZ_46	0.01	1.5	1100	0.5	46	bla_2~~~bla_1	549	549	1533	bla_2~~~bla_1	0.00911	0.525	0.526	0.101	0.159	0.0192
JMCKKAEKTDYZ_47	0.01	1.5	1100	0.5	47	bla_2~~~bla_1	549	549	1533	bla_2~~~bla_1	0.00911	0.525	0.526	0.101	0.159	0.0192
JMCKKAEKTDYZ_48	0.01	1.5	1100	0.5	48	bla_2~~~bla_1	549	549	1533	bla_2~~~bla_1	0.00911	0.525	0.526	0.101	0.159	0.0192
JMCKKAEKTDYZ_49	0.01	1.5	1100	0.5	49	bla_2~~~bla_1	549	549	1533	bla_2~~~bla_1	0.00911	0.525	0.526	0.101	0.159	0.0192
JMCKKAEKTDYZ_50	0.01	1.5	1100	0.5	50	bla_2~~~bla_1	549	549	1533	bla_2~~~bla_1	0.00911	0.525	0.526	0.101	0.159	0.0192
AUWEPXFVVHKY_1	0.01	1.5	1200	0.5	1	bla_2~~~bla_1	599	599	1433	bla_2~~~bla_1	0.00835	0.205	0.207	0.201	0.159	0.0365
AUWEPXFVVHKY_2	0.01	1.5	1200	0.5	2	bla_2~~~bla_1	599	599	1433	bla_2~~~bla_1	0.00918	0.364	0.351	0.142	0.152	0.027
AUWEPXFVVHKY_3	0.01	1.5	1200	0.5	3	bla_2~~~bla_1	599	599	1433	bla_2~~~bla_1	0.00918	0.364	0.364	0.138	0.152	0.0263
AUWEPXFVVHKY_4	0.01	1.5	1200	0.5	4	bla_2~~~bla_1	599	599	1433	bla_2~~~bla_1	0.00918	0.364	0.364	0.138	0.152	0.0263
AUWEPXFVVHKY_5	0.01	1.5	1200	0.5	5	bla_2~~~bla_1	599	599	1433	bla_2~~~bla_1	0.00918	0.364	0.364	0.138	0.152	0.0263
AUWEPXFVVHKY_6	0.01	1.5	1200	0.5	6	bla_2~~~bla_1	599	599	1433	bla_2~~~bla_1	0.00918	0.364	0.364	0.138	0.152	0.0263
AUWEPXFVVHKY_7	0.01	1.5	1200	0.5	7	bla_2~~~bla_1	599	599	1433	bla_2~~~bla_1	0.00918	0.364	0.372	0.135	0.152	0.0258
AUWEPXFVVHKY_8	0.01	1.5	1200	0.5	8	bla_2~~~bla_1	599	599	1433	bla_2~~~bla_1	0.00918	0.364	0.364	0.138	0.152	0.0263
AUWEPXFVVHKY_9	0.01	1.5	1200	0.5	9	bla_2~~~bla_1	599	599	1433	bla_2~~~bla_1	0.00918	0.364	0.354	0.141	0.152	0.0268
AUWEPXFVVHKY_10	0.01	1.5	1200	0.5	10	bla_2~~~bla_1	599	599	1433	bla_2~~~bla_1	0.00835	0.205	0.254	0.182	0.159	0.033
AUWEPXFVVHKY_11	0.01	1.5	1200	0.5	11	bla_2~~~bla_1	599	599	1433	bla_2~~~bla_1	0.00918	0.364	0.364	0.138	0.152	0.0263
AUWEPXFVVHKY_12	0.01	1.5	1200	0.5	12	bla_2~~~bla_1	599	599	1433	bla_2~~~bla_1	0.00918	0.364	0.364	0.138	0.152	0.0263
AUWEPXFVVHKY_13	0.01	1.5	1200	0.5	13	bla_2~~~bla_1	599	599	1433	bla_2~~~bla_1	0.00918	0.364	0.364	0.138	0.152	0.0263
AUWEPXFVVHKY_14	0.01	1.5	1200	0.5	14	bla_2~~~bla_1	599	599	1433	bla_2~~~bla_1	0.00918	0.364	0.364	0.138	0.152	0.0263
AUWEPXFVVHKY_15	0.01	1.5	1200	0.5	15	bla_2~~~bla_1	599	599	1433	bla_2~~~bla_1	0.00918	0.364	0.362	0.139	0.152	0.0264
AUWEPXFVVHKY_16	0.01	1.5	1200	0.5	16	bla_2~~~bla_1	599	599	1433	bla_2~~~bla_1	0.00918	0.364	0.364	0.138	0.152	0.0263
AUWEPXFVVHKY_17	0.01	1.5	1200	0.5	17	bla_2~~~bla_1	599	599	1433	bla_2~~~bla_1	0.00918	0.364	0.364	0.138	0.152	0.0263
AUWEPXFVVHKY_18	0.01	1.5	1200	0.5	18	bla_2~~~bla_1	599	599	1433	bla_2~~~bla_1	0.00918	0.364	0.364	0.138	0.152	0.0263
AUWEPXFVVHKY_19	0.01	1.5	1200	0.5	19	bla_2~~~bla_1	599	599	1433	bla_2~~~bla_1	0.00918	0.364	0.364	0.138	0.152	0.0263
AUWEPXFVVHKY_20	0.01	1.5	1200	0.5	20	bla_2~~~bla_1	599	599	1433	bla_2~~~bla_1	0.00918	0.364	0.364	0.138	0.152	0.0263
AUWEPXFVVHKY_21	0.01	1.5	1200	0.5	21	bla_2~~~bla_1	599	599	1433	bla_2~~~bla_1	0.00918	0.364	0.364	0.138	0.152	0.0263
AUWEPXFVVHKY_22	0.01	1.5	1200	0.5	22	bla_2~~~bla_1	599	599	1433	bla_2~~~bla_1	0.00918	0.364	0.364	0.138	0.152	0.0263
AUWEPXFVVHKY_23	0.01	1.5	1200	0.5	23	bla_2~~~bla_1	599	599	1433	bla_2~~~bla_1	0.00918	0.364	0.364	0.138	0.152	0.0263
AUWEPXFVVHKY_24	0.01	1.5	1200	0.5	24	bla_2~~~bla_1	599	599	1433	bla_2~~~bla_1	0.00918	0.364	0.364	0.138	0.152	0.0263
AUWEPXFVVHKY_25	0.01	1.5	1200	0.5	25	bla_2~~~bla_1	599	599	1433	bla_2~~~bla_1	0.00918	0.364	0.364	0.138	0.152	0.0263
AUWEPXFVVHKY_26	0.01	1.5	1200	0.5	26	bla_2~~~bla_1	599	599	1433	bla_2~~~bla_1	0.00918	0.364	0.364	0.138	0.152	0.0263
AUWEPXFVVHKY_27	0.01	1.5	1200	0.5	27	bla_2~~~bla_1	599	599	1433	bla_2~~~bla_1	0.00918	0.364	0.364	0.138	0.152	0.0263
AUWEPXFVVHKY_28	0.01	1.5	1200	0.5	28	bla_2~~~bla_1	599	599	1433	bla_2~~~bla_1	0.00918	0.364	0.364	0.138	0.152	0.0263
AUWEPXFVVHKY_29	0.01	1.5	1200	0.5	29	bla_2~~~bla_1	599	599	1433	bla_2~~~bla_1	0.00918	0.364	0.364	0.138	0.152	0.0263
AUWEPXFVVHKY_30	0.01	1.5	1200	0.5	30	bla_2~~~bla_1	599	599	1433	bla_2~~~bla_1	0.00918	0.364	0.364	0.138	0.152	0.0263
AUWEPXFVVHKY_31	0.01	1.5	1200	0.5	31	bla_2~~~bla_1	599	599	1433	bla_2~~~bla_1	0.00918	0.364	0.364	0.138	0.152	0.0263
AUWEPXFVVHKY_32	0.01	1.5	1200	0.5	32	bla_2~~~bla_1	599	599	1433	bla_2~~~bla_1	0.00918	0.364	0.342	0.145	0.152	0.0275
AUWEPXFVVHKY_33	0.01	1.5	1200	0.5	33	bla_2~~~bla_1	599	599	1433	bla_2~~~bla_1	0.00918	0.364	0.307	0.155	0.152	0.0295
AUWEPXFVVHKY_34	0.01	1.5	1200	0.5	34	bla_2~~~bla_1	599	599	1433	bla_2~~~bla_1	0.00918	0.364	0.351	0.142	0.152	0.0269
AUWEPXFVVHKY_35	0.01	1.5	1200	0.5	35	bla_2~~~bla_1	599	599	1433	bla_2~~~bla_1	0.00918	0.364	0.364	0.138	0.152	0.0263
AUWEPXFVVHKY_36	0.01	1.5	1200	0.5	36	bla_2~~~bla_1	599	599	1433	bla_2~~~bla_1	0.00918	0.364	0.364	0.138	0.152	0.0263
AUWEPXFVVHKY_37	0.01	1.5	1200	0.5	37	bla_2~~~bla_1	599	599	1433	bla_2~~~bla_1	0.00918	0.364	0.364	0.138	0.152	0.0263
AUWEPXFVVHKY_38	0.01	1.5	1200	0.5	38	bla_2~~~bla_1	599	599	1433	bla_2~~~bla_1	0.00918	0.364	0.364	0.138	0.152	0.0263
AUWEPXFVVHKY_39	0.01	1.5	1200	0.5	39	bla_2~~~bla_1	599	599	1433	bla_2~~~bla_1	0.00918	0.364	0.38	0.134	0.152	0.0254
AUWEPXFVVHKY_40	0.01	1.5	1200	0.5	40	bla_2~~~bla_1	599	599	1433	bla_2~~~bla_1	0.00918	0.364	0.364	0.138	0.152	0.0263
AUWEPXFVVHKY_41	0.01	1.5	1200	0.5	41	bla_2~~~bla_1	599	599	1433	bla_2~~~bla_1	0.00918	0.364	0.364	0.138	0.152	0.0263
AUWEPXFVVHKY_42	0.01	1.5	1200	0.5	42	bla_2~~~bla_1	599	599	1433	bla_2~~~bla_1	0.00918	0.364	0.364	0.138	0.152	0.0263
AUWEPXFVVHKY_43	0.01	1.5	1200	0.5	43	bla_2~~~bla_1	599	599	1433	bla_2~~~bla_1	0.00918	0.364	0.364	0.138	0.152	0.0263
AUWEPXFVVHKY_44	0.01	1.5	1200	0.5	44	bla_2~~~bla_1	599	599	1433	bla_2~~~bla_1	0.00918	0.364	0.364	0.138	0.152	0.0262
AUWEPXFVVHKY_45	0.01	1.5	1200	0.5	45	bla_2~~~bla_1	599	599	1433	bla_2~~~bla_1	0.00918	0.364	0.358	0.14	0.152	0.0266
AUWEPXFVVHKY_46	0.01	1.5	1200	0.5	46	bla_2~~~bla_1	599	599	1433	bla_2~~~bla_1	0.00918	0.364	0.364	0.138	0.152	0.0263
AUWEPXFVVHKY_47	0.01	1.5	1200	0.5	47	bla_2~~~bla_1	599	599	1433	bla_2~~~bla_1	0.00918	0.364	0.364	0.138	0.152	0.0263
AUWEPXFVVHKY_48	0.01	1.5	1200	0.5	48	bla_2~~~bla_1	599	599	1433	bla_2~~~bla_1	0.00918	0.364	0.364	0.138	0.152	0.0263
AUWEPXFVVHKY_49	0.01	1.5	1200	0.5	49	bla_2~~~bla_1	599	599	1433	bla_2~~~bla_1	0.00918	0.364	0.367	0.137	0.152	0.0261
AUWEPXFVVHKY_50	0.01	1.5	1200	0.5	50	bla_2~~~bla_1	599	599	1433	bla_2~~~bla_1	0.00918	0.364	0.367	0.138	0.152	0.0261
DEBWJBRXFAPV_1	0.01	1.5	1300	0.5	1	bla_2~~~bla_1	649	649	1333	bla_2~~~bla_1	0.00924	0.562	0.562	0.0841	0.145	0.0161
DEBWJBRXFAPV_2	0.01	1.5	1300	0.5	2	bla_2~~~bla_1	649	649	1333	bla_2~~~bla_1	0.00924	0.562	0.562	0.0841	0.145	0.0161
DEBWJBRXFAPV_3	0.01	1.5	1300	0.5	3	bla_2~~~bla_1	649	649	1333	bla_2~~~bla_1	0.00848	0.365	0.365	0.137	0.151	0.0252
DEBWJBRXFAPV_4	0.01	1.5	1300	0.5	4	bla_2~~~bla_1	649	649	1333	bla_2~~~bla_1	0.00924	0.562	0.562	0.0841	0.145	0.0161
DEBWJBRXFAPV_5	0.01	1.5	1300	0.5	5	bla_2~~~bla_1	649	649	1333	bla_2~~~bla_1	0.00924	0.562	0.562	0.0841	0.145	0.0161
DEBWJBRXFAPV_6	0.01	1.5	1300	0.5	6	bla_2~~~bla_1	649	649	1333	bla_2~~~bla_1	0.00924	0.562	0.562	0.0841	0.145	0.0161
DEBWJBRXFAPV_7	0.01	1.5	1300	0.5	7	bla_2~~~bla_1	649	649	1333	bla_2~~~bla_1	0.00924	0.562	0.562	0.0841	0.145	0.0161
DEBWJBRXFAPV_8	0.01	1.5	1300	0.5	8	bla_2~~~bla_1	649	649	1333	bla_2~~~bla_1	0.00924	0.562	0.562	0.0841	0.145	0.0161
DEBWJBRXFAPV_9	0.01	1.5	1300	0.5	9	bla_2~~~bla_1	649	649	1333	bla_2~~~bla_1	0.00848	0.76	0.781	0.0423	0.152	0.00774
DEBWJBRXFAPV_10	0.01	1.5	1300	0.5	10	bla_2~~~bla_1	649	649	1333	bla_2~~~bla_1	0.00924	0.562	0.461	0.108	0.146	0.0205
DEBWJBRXFAPV_11	0.01	1.5	1300	0.5	11	bla_2~~~bla_1	649	649	1333	bla_2~~~bla_1	0.00924	0.562	0.592	0.0785	0.146	0.0149
DEBWJBRXFAPV_12	0.01	1.5	1300	0.5	12	bla_2~~~bla_1	649	649	1333	bla_2~~~bla_1	0.00924	0.562	0.562	0.0841	0.145	0.0161
DEBWJBRXFAPV_13	0.01	1.5	1300	0.5	13	bla_2~~~bla_1	649	649	1333	bla_2~~~bla_1	0.00924	0.562	0.483	0.102	0.146	0.0195
DEBWJBRXFAPV_14	0.01	1.5	1300	0.5	14	bla_2~~~bla_1	649	649	1333	bla_2~~~bla_1	0.00924	0.562	0.562	0.0841	0.145	0.0161
DEBWJBRXFAPV_15	0.01	1.5	1300	0.5	15	bla_2~~~bla_1	649	649	1333	bla_2~~~bla_1	0.00924	0.562	0.522	0.0938	0.147	0.0178
DEBWJBRXFAPV_16	0.01	1.5	1300	0.5	16	bla_2~~~bla_1	649	649	1333	bla_2~~~bla_1	0.00924	0.562	0.562	0.0841	0.145	0.0161
DEBWJBRXFAPV_17	0.01	1.5	1300	0.5	17	bla_2~~~bla_1	649	649	1333	bla_2~~~bla_1	0.00924	0.562	0.562	0.0841	0.145	0.0161
DEBWJBRXFAPV_18	0.01	1.5	1300	0.5	18	bla_2~~~bla_1	649	649	1333	bla_2~~~bla_1	0.00848	0.76	0.76	0.0462	0.152	0.00848
DEBWJBRXFAPV_19	0.01	1.5	1300	0.5	19	bla_2~~~bla_1	649	649	1333	bla_2~~~bla_1	0.00924	0.562	0.562	0.0841	0.145	0.0161
DEBWJBRXFAPV_20	0.01	1.5	1300	0.5	20	bla_2~~~bla_1	649	649	1333	bla_2~~~bla_1	0.00924	0.562	0.592	0.0782	0.146	0.0149
DEBWJBRXFAPV_21	0.01	1.5	1300	0.5	21	bla_2~~~bla_1	649	649	1333	bla_2~~~bla_1	0.00924	0.562	0.662	0.0637	0.146	0.0121
DEBWJBRXFAPV_22	0.01	1.5	1300	0.5	22	bla_2~~~bla_1	649	649	1333	bla_2~~~bla_1	0.00924	0.562	0.562	0.0841	0.145	0.0161
DEBWJBRXFAPV_23	0.01	1.5	1300	0.5	23	bla_2~~~bla_1	649	649	1333	bla_2~~~bla_1	0.00848	0.365	0.365	0.137	0.151	0.0252
DEBWJBRXFAPV_24	0.01	1.5	1300	0.5	24	bla_2~~~bla_1	649	649	1333	bla_2~~~bla_1	0.00924	0.562	0.563	0.0843	0.146	0.0161
DEBWJBRXFAPV_25	0.01	1.5	1300	0.5	25	bla_2~~~bla_1	649	649	1333	bla_2~~~bla_1	0.00924	0.562	0.557	0.0852	0.145	0.0163
DEBWJBRXFAPV_26	0.01	1.5	1300	0.5	26	bla_2~~~bla_1	649	649	1333	bla_2~~~bla_1	0.00924	0.562	0.406	0.122	0.146	0.0231
DEBWJBRXFAPV_27	0.01	1.5	1300	0.5	27	bla_2~~~bla_1	649	649	1333	bla_2~~~bla_1	0.00924	0.562	0.562	0.0841	0.145	0.0161
DEBWJBRXFAPV_28	0.01	1.5	1300	0.5	28	bla_2~~~bla_1	649	649	1333	bla_2~~~bla_1	0.00924	0.562	0.573	0.0821	0.146	0.0157
DEBWJBRXFAPV_29	0.01	1.5	1300	0.5	29	bla_2~~~bla_1	649	649	1333	bla_2~~~bla_1	0.00924	0.562	0.59	0.0784	0.146	0.015
DEBWJBRXFAPV_30	0.01	1.5	1300	0.5	30	bla_2~~~bla_1	649	649	1333	bla_2~~~bla_1	0.00924	0.562	0.562	0.0841	0.145	0.0161
DEBWJBRXFAPV_31	0.01	1.5	1300	0.5	31	bla_2~~~bla_1	649	649	1333	bla_2~~~bla_1	0.00924	0.562	0.55	0.0868	0.145	0.0166
DEBWJBRXFAPV_32	0.01	1.5	1300	0.5	32	bla_2~~~bla_1	649	649	1333	bla_2~~~bla_1	0.00924	0.562	0.562	0.0841	0.145	0.0161
DEBWJBRXFAPV_33	0.01	1.5	1300	0.5	33	bla_2~~~bla_1	649	649	1333	bla_2~~~bla_1	0.00924	0.562	0.562	0.0841	0.145	0.0161
DEBWJBRXFAPV_34	0.01	1.5	1300	0.5	34	bla_2~~~bla_1	649	649	1333	bla_2~~~bla_1	0.00924	0.562	0.562	0.0841	0.145	0.0161
DEBWJBRXFAPV_35	0.01	1.5	1300	0.5	35	bla_2~~~bla_1	649	649	1333	bla_2~~~bla_1	0.00924	0.562	0.562	0.0841	0.145	0.0161
DEBWJBRXFAPV_36	0.01	1.5	1300	0.5	36	bla_2~~~bla_1	649	649	1333	bla_2~~~bla_1	0.00924	0.562	0.566	0.0833	0.145	0.0159
DEBWJBRXFAPV_37	0.01	1.5	1300	0.5	37	bla_2~~~bla_1	649	649	1333	bla_2~~~bla_1	0.00924	0.562	0.456	0.109	0.146	0.0207
DEBWJBRXFAPV_38	0.01	1.5	1300	0.5	38	bla_2~~~bla_1	649	649	1333	bla_2~~~bla_1	0.00924	0.562	0.562	0.0841	0.145	0.0161
DEBWJBRXFAPV_39	0.01	1.5	1300	0.5	39	bla_2~~~bla_1	649	649	1333	bla_2~~~bla_1	0.00924	0.562	0.562	0.0841	0.145	0.0161
DEBWJBRXFAPV_40	0.01	1.5	1300	0.5	40	bla_2~~~bla_1	649	649	1333	bla_2~~~bla_1	0.00924	0.562	0.562	0.0841	0.145	0.0161
DEBWJBRXFAPV_41	0.01	1.5	1300	0.5	41	bla_2~~~bla_1	649	649	1333	bla_2~~~bla_1	0.00924	0.562	0.479	0.103	0.146	0.0197
DEBWJBRXFAPV_42	0.01	1.5	1300	0.5	42	bla_2~~~bla_1	649	649	1333	bla_2~~~bla_1	0.00924	0.562	0.466	0.106	0.146	0.0202
DEBWJBRXFAPV_43	0.01	1.5	1300	0.5	43	bla_2~~~bla_1	649	649	1333	bla_2~~~bla_1	0.00924	0.562	0.682	0.0598	0.146	0.0114
DEBWJBRXFAPV_44	0.01	1.5	1300	0.5	44	bla_2~~~bla_1	649	649	1333	bla_2~~~bla_1	0.00924	0.562	0.562	0.0841	0.145	0.0161
DEBWJBRXFAPV_45	0.01	1.5	1300	0.5	45	bla_2~~~bla_1	649	649	1333	bla_2~~~bla_1	0.00924	0.562	0.562	0.0841	0.145	0.0161
DEBWJBRXFAPV_46	0.01	1.5	1300	0.5	46	bla_2~~~bla_1	649	649	1333	bla_2~~~bla_1	0.00924	0.562	0.585	0.0793	0.145	0.0152
DEBWJBRXFAPV_47	0.01	1.5	1300	0.5	47	bla_2~~~bla_1	649	649	1333	bla_2~~~bla_1	0.00924	0.562	0.558	0.0854	0.146	0.0163
DEBWJBRXFAPV_48	0.01	1.5	1300	0.5	48	bla_2~~~bla_1	649	649	1333	bla_2~~~bla_1	0.00924	0.562	0.562	0.0841	0.145	0.0161
DEBWJBRXFAPV_49	0.01	1.5	1300	0.5	49	bla_2~~~bla_1	649	649	1333	bla_2~~~bla_1	0.00924	0.562	0.694	0.0576	0.146	0.0109
DEBWJBRXFAPV_50	0.01	1.5	1300	0.5	50	bla_2~~~bla_1	649	649	1333	bla_2~~~bla_1	0.00924	0.562	0.562	0.0841	0.145	0.0161
CPCZHKMVELCJ_1	0.01	1.5	1400	0.5	1	bla_2~~~bla_1	699	699	1233	bla_2~~~bla_1	0.0093	0.403	0.465	0.102	0.14	0.0196
CPCZHKMVELCJ_2	0.01	1.5	1400	0.5	2	bla_2~~~bla_1	699	699	1233	bla_2~~~bla_1	0.0093	0.403	0.404	0.116	0.139	0.0224
CPCZHKMVELCJ_3	0.01	1.5	1400	0.5	3	bla_2~~~bla_1	699	699	1233	bla_2~~~bla_1	0.0093	0.403	0.374	0.124	0.14	0.0238
CPCZHKMVELCJ_4	0.01	1.5	1400	0.5	4	bla_2~~~bla_1	699	699	1233	bla_2~~~bla_1	0.0093	0.403	0.404	0.116	0.139	0.0224
CPCZHKMVELCJ_5	0.01	1.5	1400	0.5	5	bla_2~~~bla_1	699	699	1233	bla_2~~~bla_1	0.0093	0.403	0.404	0.116	0.139	0.0224
CPCZHKMVELCJ_6	0.01	1.5	1400	0.5	6	bla_2~~~bla_1	699	699	1233	bla_2~~~bla_1	0.0093	0.403	0.404	0.116	0.139	0.0224
CPCZHKMVELCJ_7	0.01	1.5	1400	0.5	7	bla_2~~~bla_1	699	699	1233	bla_2~~~bla_1	0.0093	0.403	0.404	0.116	0.139	0.0224
CPCZHKMVELCJ_8	0.01	1.5	1400	0.5	8	bla_2~~~bla_1	699	699	1233	bla_2~~~bla_1	0.0093	0.403	0.404	0.116	0.139	0.0224
CPCZHKMVELCJ_9	0.01	1.5	1400	0.5	9	bla_2~~~bla_1	699	699	1233	bla_2~~~bla_1	0.0093	0.403	0.404	0.116	0.139	0.0224
CPCZHKMVELCJ_10	0.01	1.5	1400	0.5	10	bla_2~~~bla_1	699	699	1233	bla_2~~~bla_1	0.0093	0.403	0.404	0.116	0.139	0.0224
CPCZHKMVELCJ_11	0.01	1.5	1400	0.5	11	bla_2~~~bla_1	699	699	1233	bla_2~~~bla_1	0.0093	0.403	0.404	0.116	0.139	0.0224
CPCZHKMVELCJ_12	0.01	1.5	1400	0.5	12	bla_2~~~bla_1	699	699	1233	bla_2~~~bla_1	0.0093	0.403	0.475	0.1	0.14	0.0191
CPCZHKMVELCJ_13	0.01	1.5	1400	0.5	13	bla_2~~~bla_1	699	699	1233	bla_2~~~bla_1	0.0093	0.403	0.404	0.116	0.139	0.0224
CPCZHKMVELCJ_14	0.01	1.5	1400	0.5	14	bla_2~~~bla_1	699	699	1233	bla_2~~~bla_1	0.0093	0.403	0.404	0.116	0.139	0.0224
CPCZHKMVELCJ_15	0.01	1.5	1400	0.5	15	bla_2~~~bla_1	699	699	1233	bla_2~~~bla_1	0.0093	0.403	0.367	0.126	0.14	0.0241
CPCZHKMVELCJ_16	0.01	1.5	1400	0.5	16	bla_2~~~bla_1	699	699	1233	bla_2~~~bla_1	0.0093	0.403	0.404	0.116	0.139	0.0224
CPCZHKMVELCJ_17	0.01	1.5	1400	0.5	17	bla_2~~~bla_1	699	699	1233	bla_2~~~bla_1	0.0093	0.403	0.379	0.123	0.14	0.0235
CPCZHKMVELCJ_18	0.01	1.5	1400	0.5	18	bla_2~~~bla_1	699	699	1233	bla_2~~~bla_1	0.0093	0.403	0.363	0.127	0.14	0.0244
CPCZHKMVELCJ_19	0.01	1.5	1400	0.5	19	bla_2~~~bla_1	699	699	1233	bla_2~~~bla_1	0.0093	0.403	0.404	0.116	0.139	0.0224
CPCZHKMVELCJ_20	0.01	1.5	1400	0.5	20	bla_2~~~bla_1	699	699	1233	bla_2~~~bla_1	0.0093	0.403	0.404	0.116	0.139	0.0224
CPCZHKMVELCJ_21	0.01	1.5	1400	0.5	21	bla_2~~~bla_1	699	699	1233	bla_2~~~bla_1	0.0093	0.403	0.404	0.116	0.139	0.0224
CPCZHKMVELCJ_22	0.01	1.5	1400	0.5	22	bla_2~~~bla_1	699	699	1233	bla_2~~~bla_1	0.0093	0.403	0.404	0.116	0.139	0.0224
CPCZHKMVELCJ_23	0.01	1.5	1400	0.5	23	bla_2~~~bla_1	699	699	1233	bla_2~~~bla_1	0.0093	0.403	0.404	0.116	0.139	0.0224
CPCZHKMVELCJ_24	0.01	1.5	1400	0.5	24	bla_2~~~bla_1	699	699	1233	bla_2~~~bla_1	0.0093	0.403	0.404	0.116	0.139	0.0224
CPCZHKMVELCJ_25	0.01	1.5	1400	0.5	25	bla_2~~~bla_1	699	699	1233	bla_2~~~bla_1	0.0093	0.403	0.315	0.141	0.14	0.0269
CPCZHKMVELCJ_26	0.01	1.5	1400	0.5	26	bla_2~~~bla_1	699	699	1233	bla_2~~~bla_1	0.0093	0.403	0.404	0.116	0.139	0.0224
CPCZHKMVELCJ_27	0.01	1.5	1400	0.5	27	bla_2~~~bla_1	699	699	1233	bla_2~~~bla_1	0.0093	0.403	0.404	0.116	0.139	0.0224
CPCZHKMVELCJ_28	0.01	1.5	1400	0.5	28	bla_2~~~bla_1	699	699	1233	bla_2~~~bla_1	0.0093	0.403	0.404	0.116	0.139	0.0224
CPCZHKMVELCJ_29	0.01	1.5	1400	0.5	29	bla_2~~~bla_1	699	699	1233	bla_2~~~bla_1	0.0093	0.403	0.404	0.116	0.139	0.0224
CPCZHKMVELCJ_30	0.01	1.5	1400	0.5	30	bla_2~~~bla_1	699	699	1233	bla_2~~~bla_1	0.0093	0.403	0.404	0.116	0.139	0.0224
CPCZHKMVELCJ_31	0.01	1.5	1400	0.5	31	bla_2~~~bla_1	699	699	1233	bla_2~~~bla_1	0.00859	0.56	0.488	0.101	0.146	0.0186
CPCZHKMVELCJ_32	0.01	1.5	1400	0.5	32	bla_2~~~bla_1	699	699	1233	bla_2~~~bla_1	0.0093	0.403	0.404	0.116	0.139	0.0224
CPCZHKMVELCJ_33	0.01	1.5	1400	0.5	33	bla_2~~~bla_1	699	699	1233	bla_2~~~bla_1	0.0093	0.403	0.348	0.132	0.141	0.0251
CPCZHKMVELCJ_34	0.01	1.5	1400	0.5	34	bla_2~~~bla_1	699	699	1233	bla_2~~~bla_1	0.0093	0.403	0.404	0.116	0.139	0.0224
CPCZHKMVELCJ_35	0.01	1.5	1400	0.5	35	bla_2~~~bla_1	699	699	1233	bla_2~~~bla_1	0.0093	0.403	0.404	0.116	0.139	0.0224
CPCZHKMVELCJ_36	0.01	1.5	1400	0.5	36	bla_2~~~bla_1	699	699	1233	bla_2~~~bla_1	0.0093	0.403	0.404	0.116	0.139	0.0224
CPCZHKMVELCJ_37	0.01	1.5	1400	0.5	37	bla_2~~~bla_1	699	699	1233	bla_2~~~bla_1	0.0093	0.403	0.419	0.112	0.139	0.0216
CPCZHKMVELCJ_38	0.01	1.5	1400	0.5	38	bla_2~~~bla_1	699	699	1233	bla_2~~~bla_1	0.0093	0.403	0.404	0.116	0.139	0.0224
CPCZHKMVELCJ_39	0.01	1.5	1400	0.5	39	bla_2~~~bla_1	699	699	1233	bla_2~~~bla_1	0.0093	0.403	0.404	0.116	0.139	0.0224
CPCZHKMVELCJ_40	0.01	1.5	1400	0.5	40	bla_2~~~bla_1	699	699	1233	bla_2~~~bla_1	0.0093	0.403	0.404	0.116	0.139	0.0224
CPCZHKMVELCJ_41	0.01	1.5	1400	0.5	41	bla_2~~~bla_1	699	699	1233	bla_2~~~bla_1	0.0093	0.403	0.355	0.13	0.141	0.0247
CPCZHKMVELCJ_42	0.01	1.5	1400	0.5	42	bla_2~~~bla_1	699	699	1233	bla_2~~~bla_1	0.0093	0.403	0.404	0.116	0.139	0.0224
CPCZHKMVELCJ_43	0.01	1.5	1400	0.5	43	bla_2~~~bla_1	699	699	1233	bla_2~~~bla_1	0.0093	0.403	0.404	0.116	0.139	0.0224
CPCZHKMVELCJ_44	0.01	1.5	1400	0.5	44	bla_2~~~bla_1	699	699	1233	bla_2~~~bla_1	0.0093	0.403	0.431	0.11	0.14	0.0211
CPCZHKMVELCJ_45	0.01	1.5	1400	0.5	45	bla_2~~~bla_1	699	699	1233	bla_2~~~bla_1	0.0093	0.403	0.397	0.118	0.14	0.0227
CPCZHKMVELCJ_46	0.01	1.5	1400	0.5	46	bla_2~~~bla_1	699	699	1233	bla_2~~~bla_1	0.0093	0.403	0.434	0.11	0.14	0.0209
CPCZHKMVELCJ_47	0.01	1.5	1400	0.5	47	bla_2~~~bla_1	699	699	1233	bla_2~~~bla_1	0.0093	0.403	0.404	0.116	0.139	0.0224
CPCZHKMVELCJ_48	0.01	1.5	1400	0.5	48	bla_2~~~bla_1	699	699	1233	bla_2~~~bla_1	0.0093	0.403	0.404	0.116	0.139	0.0224
CPCZHKMVELCJ_49	0.01	1.5	1400	0.5	49	bla_2~~~bla_1	699	699	1233	bla_2~~~bla_1	0.0093	0.403	0.506	0.0932	0.14	0.0178
CPCZHKMVELCJ_50	0.01	1.5	1400	0.5	50	bla_2~~~bla_1	699	699	1233	bla_2~~~bla_1	0.0093	0.403	0.404	0.116	0.139	0.0224
NVIMWLZCAJET_1	0.01	1.5	1500	0.5	1	bla_2~~~bla_1	749	749	1133	bla_2~~~bla_1	0.00935	0.591	0.592	0.0721	0.134	0.0139
NVIMWLZCAJET_2	0.01	1.5	1500	0.5	2	bla_2~~~bla_1	749	749	1133	bla_2~~~bla_1	0.00935	0.591	0.592	0.0721	0.134	0.0139
NVIMWLZCAJET_3	0.01	1.5	1500	0.5	3	bla_2~~~bla_1	749	749	1133	bla_2~~~bla_1	0.00935	0.591	0.592	0.0721	0.134	0.0139
NVIMWLZCAJET_4	0.01	1.5	1500	0.5	4	bla_2~~~bla_1	749	749	1133	bla_2~~~bla_1	0.00935	0.591	0.592	0.0721	0.134	0.0139
NVIMWLZCAJET_5	0.01	1.5	1500	0.5	5	bla_2~~~bla_1	749	749	1133	bla_2~~~bla_1	0.00935	0.591	0.592	0.0721	0.134	0.0139
NVIMWLZCAJET_6	0.01	1.5	1500	0.5	6	bla_2~~~bla_1	749	749	1133	bla_2~~~bla_1	0.00935	0.591	0.599	0.0708	0.134	0.0136
NVIMWLZCAJET_7	0.01	1.5	1500	0.5	7	bla_2~~~bla_1	749	749	1133	bla_2~~~bla_1	0.00935	0.591	0.558	0.0792	0.135	0.0151
NVIMWLZCAJET_8	0.01	1.5	1500	0.5	8	bla_2~~~bla_1	749	749	1133	bla_2~~~bla_1	0.00935	0.591	0.585	0.0733	0.134	0.0141
NVIMWLZCAJET_9	0.01	1.5	1500	0.5	9	bla_2~~~bla_1	749	749	1133	bla_2~~~bla_1	0.00935	0.591	0.537	0.0834	0.135	0.016
NVIMWLZCAJET_10	0.01	1.5	1500	0.5	10	bla_2~~~bla_1	749	749	1133	bla_2~~~bla_1	0.00935	0.591	0.592	0.0721	0.134	0.0139
NVIMWLZCAJET_11	0.01	1.5	1500	0.5	11	bla_2~~~bla_1	749	749	1133	bla_2~~~bla_1	0.00868	0.779	0.779	0.0391	0.139	0.00726
NVIMWLZCAJET_12	0.01	1.5	1500	0.5	12	bla_2~~~bla_1	749	749	1133	bla_2~~~bla_1	0.00935	0.591	0.592	0.0721	0.134	0.0139
NVIMWLZCAJET_13	0.01	1.5	1500	0.5	13	bla_2~~~bla_1	749	749	1133	bla_2~~~bla_1	0.00935	0.591	0.592	0.0721	0.134	0.0139
NVIMWLZCAJET_14	0.01	1.5	1500	0.5	14	bla_2~~~bla_1	749	749	1133	bla_2~~~bla_1	0.00935	0.591	0.592	0.0721	0.134	0.0139
NVIMWLZCAJET_15	0.01	1.5	1500	0.5	15	bla_2~~~bla_1	749	749	1133	bla_2~~~bla_1	0.00935	0.591	0.592	0.0721	0.134	0.0139
NVIMWLZCAJET_16	0.01	1.5	1500	0.5	16	bla_2~~~bla_1	749	749	1133	bla_2~~~bla_1	0.00935	0.591	0.587	0.0733	0.135	0.014
NVIMWLZCAJET_17	0.01	1.5	1500	0.5	17	bla_2~~~bla_1	749	749	1133	bla_2~~~bla_1	0.00935	0.591	0.592	0.0721	0.134	0.0139
NVIMWLZCAJET_18	0.01	1.5	1500	0.5	18	bla_2~~~bla_1	749	749	1133	bla_2~~~bla_1	0.00935	0.591	0.592	0.0721	0.134	0.0139
NVIMWLZCAJET_19	0.01	1.5	1500	0.5	19	bla_2~~~bla_1	749	749	1133	bla_2~~~bla_1	0.00935	0.591	0.592	0.0721	0.134	0.0139
NVIMWLZCAJET_20	0.01	1.5	1500	0.5	20	bla_2~~~bla_1	749	749	1133	bla_2~~~bla_1	0.00935	0.591	0.534	0.084	0.135	0.0161
NVIMWLZCAJET_21	0.01	1.5	1500	0.5	21	bla_2~~~bla_1	749	749	1133	bla_2~~~bla_1	0.00935	0.591	0.653	0.0606	0.135	0.0116
NVIMWLZCAJET_22	0.01	1.5	1500	0.5	22	bla_2~~~bla_1	749	749	1133	bla_2~~~bla_1	0.00935	0.591	0.592	0.0721	0.134	0.0139
NVIMWLZCAJET_23	0.01	1.5	1500	0.5	23	bla_2~~~bla_1	749	749	1133	bla_2~~~bla_1	0.00935	0.591	0.586	0.0733	0.134	0.0141
NVIMWLZCAJET_24	0.01	1.5	1500	0.5	24	bla_2~~~bla_1	749	749	1133	bla_2~~~bla_1	0.00935	0.591	0.592	0.0721	0.134	0.0139
NVIMWLZCAJET_25	0.01	1.5	1500	0.5	25	bla_2~~~bla_1	749	749	1133	bla_2~~~bla_1	0.00935	0.591	0.598	0.0712	0.135	0.0136
NVIMWLZCAJET_26	0.01	1.5	1500	0.5	26	bla_2~~~bla_1	749	749	1133	bla_2~~~bla_1	0.00935	0.591	0.592	0.0721	0.134	0.0139
NVIMWLZCAJET_27	0.01	1.5	1500	0.5	27	bla_2~~~bla_1	749	749	1133	bla_2~~~bla_1	0.00935	0.591	0.592	0.0721	0.134	0.0139
NVIMWLZCAJET_28	0.01	1.5	1500	0.5	28	bla_2~~~bla_1	749	749	1133	bla_2~~~bla_1	0.00935	0.591	0.592	0.0721	0.134	0.0139
NVIMWLZCAJET_29	0.01	1.5	1500	0.5	29	bla_2~~~bla_1	749	749	1133	bla_2~~~bla_1	0.00935	0.591	0.589	0.0728	0.135	0.014
NVIMWLZCAJET_30	0.01	1.5	1500	0.5	30	bla_2~~~bla_1	749	749	1133	bla_2~~~bla_1	0.00868	0.405	0.407	0.116	0.14	0.0214
NVIMWLZCAJET_31	0.01	1.5	1500	0.5	31	bla_2~~~bla_1	749	749	1133	bla_2~~~bla_1	0.00935	0.591	0.592	0.0721	0.134	0.0139
NVIMWLZCAJET_32	0.01	1.5	1500	0.5	32	bla_2~~~bla_1	749	749	1133	bla_2~~~bla_1	0.00935	0.591	0.592	0.0721	0.134	0.0139
NVIMWLZCAJET_33	0.01	1.5	1500	0.5	33	bla_2~~~bla_1	749	749	1133	bla_2~~~bla_1	0.00935	0.591	0.592	0.0721	0.134	0.0139
NVIMWLZCAJET_34	0.01	1.5	1500	0.5	34	bla_2~~~bla_1	749	749	1133	bla_2~~~bla_1	0.00935	0.591	0.565	0.0773	0.134	0.0149
NVIMWLZCAJET_35	0.01	1.5	1500	0.5	35	bla_2~~~bla_1	749	749	1133	bla_2~~~bla_1	0.00935	0.591	0.61	0.0686	0.135	0.0132
NVIMWLZCAJET_36	0.01	1.5	1500	0.5	36	bla_2~~~bla_1	749	749	1133	bla_2~~~bla_1	0.00935	0.591	0.592	0.0721	0.134	0.0139
NVIMWLZCAJET_37	0.01	1.5	1500	0.5	37	bla_2~~~bla_1	749	749	1133	bla_2~~~bla_1	0.00935	0.591	0.592	0.0721	0.134	0.0139
NVIMWLZCAJET_38	0.01	1.5	1500	0.5	38	bla_2~~~bla_1	749	749	1133	bla_2~~~bla_1	0.00935	0.591	0.839	0.0276	0.136	0.00526
NVIMWLZCAJET_39	0.01	1.5	1500	0.5	39	bla_2~~~bla_1	749	749	1133	bla_2~~~bla_1	0.00935	0.591	0.592	0.0721	0.134	0.0139
NVIMWLZCAJET_40	0.01	1.5	1500	0.5	40	bla_2~~~bla_1	749	749	1133	bla_2~~~bla_1	0.00935	0.591	0.592	0.0721	0.134	0.0139
NVIMWLZCAJET_41	0.01	1.5	1500	0.5	41	bla_2~~~bla_1	749	749	1133	bla_2~~~bla_1	0.00935	0.591	0.474	0.0968	0.135	0.0185
NVIMWLZCAJET_42	0.01	1.5	1500	0.5	42	bla_2~~~bla_1	749	749	1133	bla_2~~~bla_1	0.00935	0.591	0.5	0.0909	0.135	0.0174
NVIMWLZCAJET_43	0.01	1.5	1500	0.5	43	bla_2~~~bla_1	749	749	1133	bla_2~~~bla_1	0.00935	0.591	0.634	0.0642	0.135	0.0123
NVIMWLZCAJET_44	0.01	1.5	1500	0.5	44	bla_2~~~bla_1	749	749	1133	bla_2~~~bla_1	0.00935	0.591	0.592	0.0721	0.134	0.0139
NVIMWLZCAJET_45	0.01	1.5	1500	0.5	45	bla_2~~~bla_1	749	749	1133	bla_2~~~bla_1	0.00935	0.591	0.586	0.0735	0.135	0.0141
NVIMWLZCAJET_46	0.01	1.5	1500	0.5	46	bla_2~~~bla_1	749	749	1133	bla_2~~~bla_1	0.00935	0.591	0.592	0.0721	0.134	0.0139
NVIMWLZCAJET_47	0.01	1.5	1500	0.5	47	bla_2~~~bla_1	749	749	1133	bla_2~~~bla_1	0.00935	0.591	0.592	0.0721	0.134	0.0139
NVIMWLZCAJET_48	0.01	1.5	1500	0.5	48	bla_2~~~bla_1	749	749	1133	bla_2~~~bla_1	0.00935	0.591	0.576	0.0753	0.135	0.0145
NVIMWLZCAJET_49	0.01	1.5	1500	0.5	49	bla_2~~~bla_1	749	749	1133	bla_2~~~bla_1	0.00935	0.591	0.592	0.0721	0.134	0.0139
NVIMWLZCAJET_50	0.01	1.5	1500	0.5	50	bla_2~~~bla_1	749	749	1133	bla_2~~~bla_1	0.00935	0.591	0.618	0.0671	0.134	0.0129
OIBJYUTSFWQE_1	0.01	1.5	1600	0.5	1	bla_2~~~bla_1	799	799	1033	bla_2~~~bla_1	0.00939	0.436	0.414	0.106	0.13	0.0205
OIBJYUTSFWQE_2	0.01	1.5	1600	0.5	2	bla_2~~~bla_1	799	799	1033	bla_2~~~bla_1	0.00939	0.436	0.446	0.0991	0.13	0.0191
OIBJYUTSFWQE_3	0.01	1.5	1600	0.5	3	bla_2~~~bla_1	799	799	1033	bla_2~~~bla_1	0.00877	0.284	0.245	0.157	0.135	0.0291
OIBJYUTSFWQE_4	0.01	1.5	1600	0.5	4	bla_2~~~bla_1	799	799	1033	bla_2~~~bla_1	0.00939	0.436	0.414	0.107	0.13	0.0204
OIBJYUTSFWQE_5	0.01	1.5	1600	0.5	5	bla_2~~~bla_1	799	799	1033	bla_2~~~bla_1	0.00939	0.436	0.437	0.101	0.13	0.0195
OIBJYUTSFWQE_6	0.01	1.5	1600	0.5	6	bla_2~~~bla_1	799	799	1033	bla_2~~~bla_1	0.00939	0.436	0.437	0.101	0.13	0.0195
OIBJYUTSFWQE_7	0.01	1.5	1600	0.5	7	bla_2~~~bla_1	799	799	1033	bla_2~~~bla_1	0.00939	0.436	0.473	0.0936	0.13	0.018
OIBJYUTSFWQE_8	0.01	1.5	1600	0.5	8	bla_2~~~bla_1	799	799	1033	bla_2~~~bla_1	0.00939	0.436	0.437	0.101	0.13	0.0195
OIBJYUTSFWQE_9	0.01	1.5	1600	0.5	9	bla_2~~~bla_1	799	799	1033	bla_2~~~bla_1	0.00939	0.436	0.437	0.101	0.13	0.0195
OIBJYUTSFWQE_10	0.01	1.5	1600	0.5	10	bla_2~~~bla_1	799	799	1033	bla_2~~~bla_1	0.00939	0.436	0.443	0.1	0.131	0.0192
OIBJYUTSFWQE_11	0.01	1.5	1600	0.5	11	bla_2~~~bla_1	799	799	1033	bla_2~~~bla_1	0.00939	0.436	0.443	0.0999	0.13	0.0192
OIBJYUTSFWQE_12	0.01	1.5	1600	0.5	12	bla_2~~~bla_1	799	799	1033	bla_2~~~bla_1	0.00939	0.436	0.437	0.101	0.13	0.0195
OIBJYUTSFWQE_13	0.01	1.5	1600	0.5	13	bla_2~~~bla_1	799	799	1033	bla_2~~~bla_1	0.00939	0.436	0.386	0.113	0.13	0.0217
OIBJYUTSFWQE_14	0.01	1.5	1600	0.5	14	bla_2~~~bla_1	799	799	1033	bla_2~~~bla_1	0.00939	0.436	0.437	0.101	0.13	0.0195
OIBJYUTSFWQE_15	0.01	1.5	1600	0.5	15	bla_2~~~bla_1	799	799	1033	bla_2~~~bla_1	0.00939	0.436	0.51	0.086	0.13	0.0165
OIBJYUTSFWQE_16	0.01	1.5	1600	0.5	16	bla_2~~~bla_1	799	799	1033	bla_2~~~bla_1	0.00939	0.436	0.444	0.1	0.131	0.0191
OIBJYUTSFWQE_17	0.01	1.5	1600	0.5	17	bla_2~~~bla_1	799	799	1033	bla_2~~~bla_1	0.00939	0.436	0.518	0.0843	0.13	0.0162
OIBJYUTSFWQE_18	0.01	1.5	1600	0.5	18	bla_2~~~bla_1	799	799	1033	bla_2~~~bla_1	0.00939	0.436	0.441	0.1	0.13	0.0193
OIBJYUTSFWQE_19	0.01	1.5	1600	0.5	19	bla_2~~~bla_1	799	799	1033	bla_2~~~bla_1	0.00877	0.284	0.264	0.151	0.135	0.028
OIBJYUTSFWQE_20	0.01	1.5	1600	0.5	20	bla_2~~~bla_1	799	799	1033	bla_2~~~bla_1	0.00939	0.436	0.443	0.0997	0.13	0.0192
OIBJYUTSFWQE_21	0.01	1.5	1600	0.5	21	bla_2~~~bla_1	799	799	1033	bla_2~~~bla_1	0.00939	0.436	0.437	0.101	0.13	0.0195
OIBJYUTSFWQE_22	0.01	1.5	1600	0.5	22	bla_2~~~bla_1	799	799	1033	bla_2~~~bla_1	0.00939	0.436	0.437	0.101	0.13	0.0195
OIBJYUTSFWQE_23	0.01	1.5	1600	0.5	23	bla_2~~~bla_1	799	799	1033	bla_2~~~bla_1	0.00939	0.436	0.439	0.101	0.13	0.0194
OIBJYUTSFWQE_24	0.01	1.5	1600	0.5	24	bla_2~~~bla_1	799	799	1033	bla_2~~~bla_1	0.00939	0.436	0.437	0.101	0.13	0.0195
OIBJYUTSFWQE_25	0.01	1.5	1600	0.5	25	bla_2~~~bla_1	799	799	1033	bla_2~~~bla_1	0.00939	0.436	0.437	0.101	0.13	0.0195
OIBJYUTSFWQE_26	0.01	1.5	1600	0.5	26	bla_2~~~bla_1	799	799	1033	bla_2~~~bla_1	0.00939	0.436	0.437	0.101	0.13	0.0195
OIBJYUTSFWQE_27	0.01	1.5	1600	0.5	27	bla_2~~~bla_1	799	799	1033	bla_2~~~bla_1	0.00939	0.436	0.437	0.101	0.13	0.0195
OIBJYUTSFWQE_28	0.01	1.5	1600	0.5	28	bla_2~~~bla_1	799	799	1033	bla_2~~~bla_1	0.00939	0.436	0.423	0.105	0.131	0.02
OIBJYUTSFWQE_29	0.01	1.5	1600	0.5	29	bla_2~~~bla_1	799	799	1033	bla_2~~~bla_1	0.00939	0.436	0.437	0.101	0.13	0.0195
OIBJYUTSFWQE_30	0.01	1.5	1600	0.5	30	bla_2~~~bla_1	799	799	1033	bla_2~~~bla_1	0.00939	0.436	0.437	0.101	0.13	0.0195
OIBJYUTSFWQE_31	0.01	1.5	1600	0.5	31	bla_2~~~bla_1	799	799	1033	bla_2~~~bla_1	0.00939	0.436	0.411	0.108	0.131	0.0206
OIBJYUTSFWQE_32	0.01	1.5	1600	0.5	32	bla_2~~~bla_1	799	799	1033	bla_2~~~bla_1	0.00939	0.436	0.437	0.101	0.13	0.0195
OIBJYUTSFWQE_33	0.01	1.5	1600	0.5	33	bla_2~~~bla_1	799	799	1033	bla_2~~~bla_1	0.00939	0.436	0.437	0.101	0.13	0.0195
OIBJYUTSFWQE_34	0.01	1.5	1600	0.5	34	bla_2~~~bla_1	799	799	1033	bla_2~~~bla_1	0.00939	0.436	0.437	0.101	0.13	0.0195
OIBJYUTSFWQE_35	0.01	1.5	1600	0.5	35	bla_2~~~bla_1	799	799	1033	bla_2~~~bla_1	0.00939	0.436	0.437	0.101	0.13	0.0195
OIBJYUTSFWQE_36	0.01	1.5	1600	0.5	36	bla_2~~~bla_1	799	799	1033	bla_2~~~bla_1	0.00939	0.436	0.407	0.109	0.131	0.0207
OIBJYUTSFWQE_37	0.01	1.5	1600	0.5	37	bla_2~~~bla_1	799	799	1033	bla_2~~~bla_1	0.00939	0.436	0.437	0.101	0.13	0.0195
OIBJYUTSFWQE_38	0.01	1.5	1600	0.5	38	bla_2~~~bla_1	799	799	1033	bla_2~~~bla_1	0.00939	0.436	0.559	0.0764	0.131	0.0146
OIBJYUTSFWQE_39	0.01	1.5	1600	0.5	39	bla_2~~~bla_1	799	799	1033	bla_2~~~bla_1	0.00939	0.436	0.437	0.101	0.13	0.0195
OIBJYUTSFWQE_40	0.01	1.5	1600	0.5	40	bla_2~~~bla_1	799	799	1033	bla_2~~~bla_1	0.00939	0.436	0.437	0.101	0.13	0.0195
OIBJYUTSFWQE_41	0.01	1.5	1600	0.5	41	bla_2~~~bla_1	799	799	1033	bla_2~~~bla_1	0.00939	0.436	0.437	0.101	0.13	0.0195
OIBJYUTSFWQE_42	0.01	1.5	1600	0.5	42	bla_2~~~bla_1	799	799	1033	bla_2~~~bla_1	0.00939	0.436	0.437	0.101	0.13	0.0195
OIBJYUTSFWQE_43	0.01	1.5	1600	0.5	43	bla_2~~~bla_1	799	799	1033	bla_2~~~bla_1	0.00939	0.436	0.437	0.101	0.13	0.0195
OIBJYUTSFWQE_44	0.01	1.5	1600	0.5	44	bla_2~~~bla_1	799	799	1033	bla_2~~~bla_1	0.00939	0.436	0.43	0.103	0.131	0.0198
OIBJYUTSFWQE_45	0.01	1.5	1600	0.5	45	bla_2~~~bla_1	799	799	1033	bla_2~~~bla_1	0.00939	0.436	0.381	0.114	0.13	0.0219
OIBJYUTSFWQE_46	0.01	1.5	1600	0.5	46	bla_2~~~bla_1	799	799	1033	bla_2~~~bla_1	0.00939	0.436	0.437	0.101	0.13	0.0195
OIBJYUTSFWQE_47	0.01	1.5	1600	0.5	47	bla_2~~~bla_1	799	799	1033	bla_2~~~bla_1	0.00939	0.436	0.445	0.0992	0.13	0.0191
OIBJYUTSFWQE_48	0.01	1.5	1600	0.5	48	bla_2~~~bla_1	799	799	1033	bla_2~~~bla_1	0.00939	0.436	0.456	0.0973	0.131	0.0187
OIBJYUTSFWQE_49	0.01	1.5	1600	0.5	49	bla_2~~~bla_1	799	799	1033	bla_2~~~bla_1	0.00939	0.436	0.438	0.101	0.13	0.0194
OIBJYUTSFWQE_50	0.01	1.5	1600	0.5	50	bla_2~~~bla_1	799	799	1033	bla_2~~~bla_1	0.00939	0.436	0.437	0.101	0.13	0.0195
YOHJXVAQINZS_1	0.01	1.5	1700	0.5	1	bla_2~~~bla_1	849	849	933	bla_2~~~bla_1	0.00942	0.315	0.315	0.126	0.126	0.0244
YOHJXVAQINZS_2	0.01	1.5	1700	0.5	2	bla_2~~~bla_1	849	849	933	bla_2~~~bla_1	0.00942	0.315	0.362	0.116	0.127	0.0221
YOHJXVAQINZS_3	0.01	1.5	1700	0.5	3	bla_2~~~bla_1	849	849	933	bla_2~~~bla_1	0.00942	0.315	0.325	0.124	0.126	0.0239
YOHJXVAQINZS_4	0.01	1.5	1700	0.5	4	bla_2~~~bla_1	849	849	933	bla_2~~~bla_1	0.00942	0.315	0.397	0.107	0.126	0.0206
YOHJXVAQINZS_5	0.01	1.5	1700	0.5	5	bla_2~~~bla_1	849	849	933	bla_2~~~bla_1	0.00942	0.315	0.379	0.111	0.126	0.0214
YOHJXVAQINZS_6	0.01	1.5	1700	0.5	6	bla_2~~~bla_1	849	849	933	bla_2~~~bla_1	0.00942	0.315	0.315	0.126	0.126	0.0244
YOHJXVAQINZS_7	0.01	1.5	1700	0.5	7	bla_2~~~bla_1	849	849	933	bla_2~~~bla_1	0.00942	0.315	0.327	0.124	0.126	0.0238
YOHJXVAQINZS_8	0.01	1.5	1700	0.5	8	bla_2~~~bla_1	849	849	933	bla_2~~~bla_1	0.00942	0.315	0.295	0.133	0.127	0.0254
YOHJXVAQINZS_9	0.01	1.5	1700	0.5	9	bla_2~~~bla_1	849	849	933	bla_2~~~bla_1	0.00942	0.315	0.313	0.127	0.126	0.0245
YOHJXVAQINZS_10	0.01	1.5	1700	0.5	10	bla_2~~~bla_1	849	849	933	bla_2~~~bla_1	0.00942	0.315	0.315	0.126	0.126	0.0244
YOHJXVAQINZS_11	0.01	1.5	1700	0.5	11	bla_2~~~bla_1	849	849	933	bla_2~~~bla_1	0.00942	0.315	0.315	0.126	0.126	0.0244
YOHJXVAQINZS_12	0.01	1.5	1700	0.5	12	bla_2~~~bla_1	849	849	933	bla_2~~~bla_1	0.00942	0.315	0.315	0.126	0.126	0.0244
YOHJXVAQINZS_13	0.01	1.5	1700	0.5	13	bla_2~~~bla_1	849	849	933	bla_2~~~bla_1	0.00942	0.315	0.315	0.126	0.126	0.0244
YOHJXVAQINZS_14	0.01	1.5	1700	0.5	14	bla_2~~~bla_1	849	849	933	bla_2~~~bla_1	0.00942	0.315	0.315	0.126	0.126	0.0244
YOHJXVAQINZS_15	0.01	1.5	1700	0.5	15	bla_2~~~bla_1	849	849	933	bla_2~~~bla_1	0.00942	0.315	0.321	0.125	0.126	0.0241
YOHJXVAQINZS_16	0.01	1.5	1700	0.5	16	bla_2~~~bla_1	849	849	933	bla_2~~~bla_1	0.00942	0.315	0.325	0.124	0.126	0.0239
YOHJXVAQINZS_17	0.01	1.5	1700	0.5	17	bla_2~~~bla_1	849	849	933	bla_2~~~bla_1	0.00942	0.315	0.341	0.12	0.126	0.0231
YOHJXVAQINZS_18	0.01	1.5	1700	0.5	18	bla_2~~~bla_1	849	849	933	bla_2~~~bla_1	0.00942	0.315	0.321	0.125	0.126	0.0241
YOHJXVAQINZS_19	0.01	1.5	1700	0.5	19	bla_2~~~bla_1	849	849	933	bla_2~~~bla_1	0.00942	0.315	0.338	0.121	0.126	0.0232
YOHJXVAQINZS_20	0.01	1.5	1700	0.5	20	bla_2~~~bla_1	849	849	933	bla_2~~~bla_1	0.00942	0.315	0.296	0.132	0.126	0.0254
YOHJXVAQINZS_21	0.01	1.5	1700	0.5	21	bla_2~~~bla_1	849	849	933	bla_2~~~bla_1	0.00942	0.315	0.325	0.124	0.126	0.0239
YOHJXVAQINZS_22	0.01	1.5	1700	0.5	22	bla_2~~~bla_1	849	849	933	bla_2~~~bla_1	0.00942	0.315	0.317	0.126	0.126	0.0243
YOHJXVAQINZS_23	0.01	1.5	1700	0.5	23	bla_2~~~bla_1	849	849	933	bla_2~~~bla_1	0.00942	0.315	0.315	0.126	0.126	0.0244
YOHJXVAQINZS_24	0.01	1.5	1700	0.5	24	bla_2~~~bla_1	849	849	933	bla_2~~~bla_1	0.00942	0.315	0.315	0.126	0.126	0.0244
YOHJXVAQINZS_25	0.01	1.5	1700	0.5	25	bla_2~~~bla_1	849	849	933	bla_2~~~bla_1	0.00942	0.315	0.315	0.126	0.126	0.0244
YOHJXVAQINZS_26	0.01	1.5	1700	0.5	26	bla_2~~~bla_1	849	849	933	bla_2~~~bla_1	0.00942	0.315	0.315	0.126	0.126	0.0244
YOHJXVAQINZS_27	0.01	1.5	1700	0.5	27	bla_2~~~bla_1	849	849	933	bla_2~~~bla_1	0.00942	0.315	0.375	0.112	0.126	0.0215
YOHJXVAQINZS_28	0.01	1.5	1700	0.5	28	bla_2~~~bla_1	849	849	933	bla_2~~~bla_1	0.00942	0.315	0.315	0.126	0.126	0.0244
YOHJXVAQINZS_29	0.01	1.5	1700	0.5	29	bla_2~~~bla_1	849	849	933	bla_2~~~bla_1	0.00942	0.315	0.315	0.126	0.126	0.0244
YOHJXVAQINZS_30	0.01	1.5	1700	0.5	30	bla_2~~~bla_1	849	849	933	bla_2~~~bla_1	0.00942	0.315	0.353	0.117	0.126	0.0226
YOHJXVAQINZS_31	0.01	1.5	1700	0.5	31	bla_2~~~bla_1	849	849	933	bla_2~~~bla_1	0.00942	0.315	0.316	0.127	0.127	0.0243
YOHJXVAQINZS_32	0.01	1.5	1700	0.5	32	bla_2~~~bla_1	849	849	933	bla_2~~~bla_1	0.00942	0.315	0.315	0.126	0.126	0.0244
YOHJXVAQINZS_33	0.01	1.5	1700	0.5	33	bla_2~~~bla_1	849	849	933	bla_2~~~bla_1	0.00942	0.315	0.315	0.126	0.126	0.0244
YOHJXVAQINZS_34	0.01	1.5	1700	0.5	34	bla_2~~~bla_1	849	849	933	bla_2~~~bla_1	0.00942	0.315	0.315	0.126	0.126	0.0244
YOHJXVAQINZS_35	0.01	1.5	1700	0.5	35	bla_2~~~bla_1	849	849	933	bla_2~~~bla_1	0.00942	0.315	0.315	0.126	0.126	0.0244
YOHJXVAQINZS_36	0.01	1.5	1700	0.5	36	bla_2~~~bla_1	849	849	933	bla_2~~~bla_1	0.00942	0.315	0.315	0.126	0.126	0.0244
YOHJXVAQINZS_37	0.01	1.5	1700	0.5	37	bla_2~~~bla_1	849	849	933	bla_2~~~bla_1	0.00942	0.315	0.315	0.126	0.126	0.0244
YOHJXVAQINZS_38	0.01	1.5	1700	0.5	38	bla_2~~~bla_1	849	849	933	bla_2~~~bla_1	0.00942	0.315	0.282	0.136	0.126	0.0261
YOHJXVAQINZS_39	0.01	1.5	1700	0.5	39	bla_2~~~bla_1	849	849	933	bla_2~~~bla_1	0.00884	0.196	0.198	0.167	0.13	0.0313
YOHJXVAQINZS_40	0.01	1.5	1700	0.5	40	bla_2~~~bla_1	849	849	933	bla_2~~~bla_1	0.00942	0.315	0.315	0.126	0.126	0.0244
YOHJXVAQINZS_41	0.01	1.5	1700	0.5	41	bla_2~~~bla_1	849	849	933	bla_2~~~bla_1	0.00942	0.315	0.388	0.109	0.126	0.021
YOHJXVAQINZS_42	0.01	1.5	1700	0.5	42	bla_2~~~bla_1	849	849	933	bla_2~~~bla_1	0.00942	0.315	0.315	0.126	0.126	0.0244
YOHJXVAQINZS_43	0.01	1.5	1700	0.5	43	bla_2~~~bla_1	849	849	933	bla_2~~~bla_1	0.00942	0.315	0.344	0.119	0.126	0.023
YOHJXVAQINZS_44	0.01	1.5	1700	0.5	44	bla_2~~~bla_1	849	849	933	bla_2~~~bla_1	0.00884	0.435	0.435	0.101	0.13	0.0189
YOHJXVAQINZS_45	0.01	1.5	1700	0.5	45	bla_2~~~bla_1	849	849	933	bla_2~~~bla_1	0.00942	0.315	0.367	0.114	0.126	0.0219
YOHJXVAQINZS_46	0.01	1.5	1700	0.5	46	bla_2~~~bla_1	849	849	933	bla_2~~~bla_1	0.00942	0.315	0.315	0.126	0.126	0.0244
YOHJXVAQINZS_47	0.01	1.5	1700	0.5	47	bla_2~~~bla_1	849	849	933	bla_2~~~bla_1	0.00942	0.315	0.315	0.126	0.126	0.0244
YOHJXVAQINZS_48	0.01	1.5	1700	0.5	48	bla_2~~~bla_1	849	849	933	bla_2~~~bla_1	0.00942	0.315	0.315	0.126	0.126	0.0244
YOHJXVAQINZS_49	0.01	1.5	1700	0.5	49	bla_2~~~bla_1	849	849	933	bla_2~~~bla_1	0.00942	0.315	0.315	0.126	0.126	0.0244
YOHJXVAQINZS_50	0.01	1.5	1700	0.5	50	bla_2~~~bla_1	849	849	933	bla_2~~~bla_1	0.00942	0.315	0.315	0.126	0.126	0.0244
ZMCCOVNQVHMU_1	0.01	1.5	1800	0.5	1	bla_2~~~bla_1	899	899	833	bla_2~~~bla_1	0.00945	0.465	0.465	0.0891	0.122	0.0172
ZMCCOVNQVHMU_2	0.01	1.5	1800	0.5	2	bla_2~~~bla_1	899	899	833	bla_2~~~bla_1	0.00945	0.465	0.441	0.0942	0.122	0.0182
ZMCCOVNQVHMU_3	0.01	1.5	1800	0.5	3	bla_2~~~bla_1	899	899	833	bla_2~~~bla_1	0.00945	0.465	0.465	0.0891	0.122	0.0172
ZMCCOVNQVHMU_4	0.01	1.5	1800	0.5	4	bla_2~~~bla_1	899	899	833	bla_2~~~bla_1	0.00945	0.465	0.465	0.0891	0.122	0.0172
ZMCCOVNQVHMU_5	0.01	1.5	1800	0.5	5	bla_2~~~bla_1	899	899	833	bla_2~~~bla_1	0.00945	0.465	0.531	0.0766	0.122	0.0148
ZMCCOVNQVHMU_6	0.01	1.5	1800	0.5	6	bla_2~~~bla_1	899	899	833	bla_2~~~bla_1	0.00945	0.465	0.482	0.0861	0.122	0.0166
ZMCCOVNQVHMU_7	0.01	1.5	1800	0.5	7	bla_2~~~bla_1	899	899	833	bla_2~~~bla_1	0.00945	0.465	0.465	0.0891	0.122	0.0172
ZMCCOVNQVHMU_8	0.01	1.5	1800	0.5	8	bla_2~~~bla_1	899	899	833	bla_2~~~bla_1	0.00945	0.465	0.465	0.0891	0.122	0.0172
ZMCCOVNQVHMU_9	0.01	1.5	1800	0.5	9	bla_2~~~bla_1	899	899	833	bla_2~~~bla_1	0.00945	0.465	0.748	0.0394	0.123	0.00757
ZMCCOVNQVHMU_10	0.01	1.5	1800	0.5	10	bla_2~~~bla_1	899	899	833	bla_2~~~bla_1	0.00945	0.465	0.465	0.0891	0.122	0.0172
ZMCCOVNQVHMU_11	0.01	1.5	1800	0.5	11	bla_2~~~bla_1	899	899	833	bla_2~~~bla_1	0.00945	0.465	0.465	0.0891	0.122	0.0172
ZMCCOVNQVHMU_12	0.01	1.5	1800	0.5	12	bla_2~~~bla_1	899	899	833	bla_2~~~bla_1	0.00945	0.465	0.465	0.0891	0.122	0.0172
ZMCCOVNQVHMU_13	0.01	1.5	1800	0.5	13	bla_2~~~bla_1	899	899	833	bla_2~~~bla_1	0.00945	0.465	0.465	0.0891	0.122	0.0172
ZMCCOVNQVHMU_14	0.01	1.5	1800	0.5	14	bla_2~~~bla_1	899	899	833	bla_2~~~bla_1	0.00945	0.465	0.465	0.0891	0.122	0.0172
ZMCCOVNQVHMU_15	0.01	1.5	1800	0.5	15	bla_2~~~bla_1	899	899	833	bla_2~~~bla_1	0.00945	0.465	0.465	0.0891	0.122	0.0172
ZMCCOVNQVHMU_16	0.01	1.5	1800	0.5	16	bla_2~~~bla_1	899	899	833	bla_2~~~bla_1	0.00945	0.465	0.465	0.0891	0.122	0.0172
ZMCCOVNQVHMU_17	0.01	1.5	1800	0.5	17	bla_2~~~bla_1	899	899	833	bla_2~~~bla_1	0.00945	0.465	0.49	0.0842	0.122	0.0163
ZMCCOVNQVHMU_18	0.01	1.5	1800	0.5	18	bla_2~~~bla_1	899	899	833	bla_2~~~bla_1	0.00945	0.465	0.465	0.0891	0.122	0.0172
ZMCCOVNQVHMU_19	0.01	1.5	1800	0.5	19	bla_2~~~bla_1	899	899	833	bla_2~~~bla_1	0.00945	0.465	0.465	0.0891	0.122	0.0172
ZMCCOVNQVHMU_20	0.01	1.5	1800	0.5	20	bla_2~~~bla_1	899	899	833	bla_2~~~bla_1	0.00945	0.465	0.435	0.0956	0.123	0.0184
ZMCCOVNQVHMU_21	0.01	1.5	1800	0.5	21	bla_2~~~bla_1	899	899	833	bla_2~~~bla_1	0.00945	0.465	0.41	0.101	0.123	0.0195
ZMCCOVNQVHMU_22	0.01	1.5	1800	0.5	22	bla_2~~~bla_1	899	899	833	bla_2~~~bla_1	0.00945	0.465	0.463	0.0899	0.123	0.0173
ZMCCOVNQVHMU_23	0.01	1.5	1800	0.5	23	bla_2~~~bla_1	899	899	833	bla_2~~~bla_1	0.00945	0.465	0.448	0.0928	0.122	0.0179
ZMCCOVNQVHMU_24	0.01	1.5	1800	0.5	24	bla_2~~~bla_1	899	899	833	bla_2~~~bla_1	0.00945	0.465	0.465	0.0891	0.122	0.0172
ZMCCOVNQVHMU_25	0.01	1.5	1800	0.5	25	bla_2~~~bla_1	899	899	833	bla_2~~~bla_1	0.00945	0.465	0.465	0.0891	0.122	0.0172
ZMCCOVNQVHMU_26	0.01	1.5	1800	0.5	26	bla_2~~~bla_1	899	899	833	bla_2~~~bla_1	0.00945	0.465	0.498	0.0829	0.122	0.016
ZMCCOVNQVHMU_27	0.01	1.5	1800	0.5	27	bla_2~~~bla_1	899	899	833	bla_2~~~bla_1	0.00945	0.465	0.465	0.0891	0.122	0.0172
ZMCCOVNQVHMU_28	0.01	1.5	1800	0.5	28	bla_2~~~bla_1	899	899	833	bla_2~~~bla_1	0.00945	0.465	0.45	0.0926	0.122	0.0178
ZMCCOVNQVHMU_29	0.01	1.5	1800	0.5	29	bla_2~~~bla_1	899	899	833	bla_2~~~bla_1	0.00945	0.465	0.465	0.0891	0.122	0.0172
ZMCCOVNQVHMU_30	0.01	1.5	1800	0.5	30	bla_2~~~bla_1	899	899	833	bla_2~~~bla_1	0.00945	0.465	0.465	0.0891	0.122	0.0172
ZMCCOVNQVHMU_31	0.01	1.5	1800	0.5	31	bla_2~~~bla_1	899	899	833	bla_2~~~bla_1	0.00945	0.465	0.493	0.0842	0.123	0.0162
ZMCCOVNQVHMU_32	0.01	1.5	1800	0.5	32	bla_2~~~bla_1	899	899	833	bla_2~~~bla_1	0.00945	0.465	0.562	0.0712	0.123	0.0137
ZMCCOVNQVHMU_33	0.01	1.5	1800	0.5	33	bla_2~~~bla_1	899	899	833	bla_2~~~bla_1	0.0089	0.614	0.614	0.0633	0.126	0.0119
ZMCCOVNQVHMU_34	0.01	1.5	1800	0.5	34	bla_2~~~bla_1	899	899	833	bla_2~~~bla_1	0.00945	0.465	0.451	0.092	0.122	0.0178
ZMCCOVNQVHMU_35	0.01	1.5	1800	0.5	35	bla_2~~~bla_1	899	899	833	bla_2~~~bla_1	0.00945	0.465	0.465	0.0891	0.122	0.0172
ZMCCOVNQVHMU_36	0.01	1.5	1800	0.5	36	bla_2~~~bla_1	899	899	833	bla_2~~~bla_1	0.00945	0.465	0.403	0.103	0.123	0.0197
ZMCCOVNQVHMU_37	0.01	1.5	1800	0.5	37	bla_2~~~bla_1	899	899	833	bla_2~~~bla_1	0.00945	0.465	0.462	0.0898	0.122	0.0174
ZMCCOVNQVHMU_38	0.01	1.5	1800	0.5	38	bla_2~~~bla_1	899	899	833	bla_2~~~bla_1	0.00945	0.465	0.558	0.0719	0.123	0.0138
ZMCCOVNQVHMU_39	0.01	1.5	1800	0.5	39	bla_2~~~bla_1	899	899	833	bla_2~~~bla_1	0.00945	0.465	0.47	0.0884	0.122	0.0171
ZMCCOVNQVHMU_40	0.01	1.5	1800	0.5	40	bla_2~~~bla_1	899	899	833	bla_2~~~bla_1	0.00945	0.465	0.465	0.0891	0.122	0.0172
ZMCCOVNQVHMU_41	0.01	1.5	1800	0.5	41	bla_2~~~bla_1	899	899	833	bla_2~~~bla_1	0.0089	0.614	0.725	0.0444	0.126	0.00831
ZMCCOVNQVHMU_42	0.01	1.5	1800	0.5	42	bla_2~~~bla_1	899	899	833	bla_2~~~bla_1	0.00945	0.465	0.465	0.0891	0.122	0.0172
ZMCCOVNQVHMU_43	0.01	1.5	1800	0.5	43	bla_2~~~bla_1	899	899	833	bla_2~~~bla_1	0.00945	0.465	0.465	0.0891	0.122	0.0172
ZMCCOVNQVHMU_44	0.01	1.5	1800	0.5	44	bla_2~~~bla_1	899	899	833	bla_2~~~bla_1	0.00945	0.465	0.561	0.0714	0.123	0.0137
ZMCCOVNQVHMU_45	0.01	1.5	1800	0.5	45	bla_2~~~bla_1	899	899	833	bla_2~~~bla_1	0.00945	0.465	0.511	0.0805	0.122	0.0155
ZMCCOVNQVHMU_46	0.01	1.5	1800	0.5	46	bla_2~~~bla_1	899	899	833	bla_2~~~bla_1	0.00945	0.465	0.465	0.0891	0.122	0.0172
ZMCCOVNQVHMU_47	0.01	1.5	1800	0.5	47	bla_2~~~bla_1	899	899	833	bla_2~~~bla_1	0.00945	0.465	0.465	0.0891	0.122	0.0172
ZMCCOVNQVHMU_48	0.01	1.5	1800	0.5	48	bla_2~~~bla_1	899	899	833	bla_2~~~bla_1	0.00945	0.465	0.465	0.0891	0.122	0.0172
ZMCCOVNQVHMU_49	0.01	1.5	1800	0.5	49	bla_2~~~bla_1	899	899	833	bla_2~~~bla_1	0.00945	0.465	0.475	0.0875	0.122	0.0169
ZMCCOVNQVHMU_50	0.01	1.5	1800	0.5	50	bla_2~~~bla_1	899	899	833	bla_2~~~bla_1	0.00945	0.465	0.458	0.0907	0.122	0.0175
GDLWEGRRVQQS_1	0.01	1.5	1900	0.5	1	bla_2~~~bla_1	949	949	733	bla_2~~~bla_1	0.00948	0.343	0.344	0.112	0.118	0.0217
GDLWEGRRVQQS_2	0.01	1.5	1900	0.5	2	bla_2~~~bla_1	949	949	733	bla_2~~~bla_1	0.00948	0.343	0.352	0.11	0.119	0.0214
GDLWEGRRVQQS_3	0.01	1.5	1900	0.5	3	bla_2~~~bla_1	949	949	733	bla_2~~~bla_1	0.00948	0.343	0.344	0.112	0.118	0.0217
GDLWEGRRVQQS_4	0.01	1.5	1900	0.5	4	bla_2~~~bla_1	949	949	733	bla_2~~~bla_1	0.00948	0.343	0.349	0.111	0.119	0.0215
GDLWEGRRVQQS_5	0.01	1.5	1900	0.5	5	bla_2~~~bla_1	949	949	733	bla_2~~~bla_1	0.00948	0.343	0.426	0.0949	0.119	0.0183
GDLWEGRRVQQS_6	0.01	1.5	1900	0.5	6	bla_2~~~bla_1	949	949	733	bla_2~~~bla_1	0.00948	0.343	0.344	0.112	0.118	0.0217
GDLWEGRRVQQS_7	0.01	1.5	1900	0.5	7	bla_2~~~bla_1	949	949	733	bla_2~~~bla_1	0.00948	0.343	0.344	0.112	0.118	0.0217
GDLWEGRRVQQS_8	0.01	1.5	1900	0.5	8	bla_2~~~bla_1	949	949	733	bla_2~~~bla_1	0.00948	0.343	0.344	0.112	0.118	0.0217
GDLWEGRRVQQS_9	0.01	1.5	1900	0.5	9	bla_2~~~bla_1	949	949	733	bla_2~~~bla_1	0.00948	0.343	0.346	0.112	0.119	0.0217
GDLWEGRRVQQS_10	0.01	1.5	1900	0.5	10	bla_2~~~bla_1	949	949	733	bla_2~~~bla_1	0.00948	0.343	0.431	0.0939	0.119	0.0181
GDLWEGRRVQQS_11	0.01	1.5	1900	0.5	11	bla_2~~~bla_1	949	949	733	bla_2~~~bla_1	0.00948	0.343	0.328	0.116	0.119	0.0225
GDLWEGRRVQQS_12	0.01	1.5	1900	0.5	12	bla_2~~~bla_1	949	949	733	bla_2~~~bla_1	0.00948	0.343	0.344	0.112	0.118	0.0217
GDLWEGRRVQQS_13	0.01	1.5	1900	0.5	13	bla_2~~~bla_1	949	949	733	bla_2~~~bla_1	0.00948	0.343	0.344	0.112	0.118	0.0217
GDLWEGRRVQQS_14	0.01	1.5	1900	0.5	14	bla_2~~~bla_1	949	949	733	bla_2~~~bla_1	0.00948	0.343	0.344	0.112	0.118	0.0217
GDLWEGRRVQQS_15	0.01	1.5	1900	0.5	15	bla_2~~~bla_1	949	949	733	bla_2~~~bla_1	0.00948	0.343	0.39	0.102	0.119	0.0197
GDLWEGRRVQQS_16	0.01	1.5	1900	0.5	16	bla_2~~~bla_1	949	949	733	bla_2~~~bla_1	0.00948	0.343	0.344	0.112	0.118	0.0217
GDLWEGRRVQQS_17	0.01	1.5	1900	0.5	17	bla_2~~~bla_1	949	949	733	bla_2~~~bla_1	0.00948	0.343	0.344	0.112	0.118	0.0217
GDLWEGRRVQQS_18	0.01	1.5	1900	0.5	18	bla_2~~~bla_1	949	949	733	bla_2~~~bla_1	0.00948	0.343	0.344	0.112	0.118	0.0217
GDLWEGRRVQQS_19	0.01	1.5	1900	0.5	19	bla_2~~~bla_1	949	949	733	bla_2~~~bla_1	0.00948	0.343	0.296	0.124	0.119	0.024
GDLWEGRRVQQS_20	0.01	1.5	1900	0.5	20	bla_2~~~bla_1	949	949	733	bla_2~~~bla_1	0.00948	0.343	0.34	0.114	0.119	0.0219
GDLWEGRRVQQS_21	0.01	1.5	1900	0.5	21	bla_2~~~bla_1	949	949	733	bla_2~~~bla_1	0.00948	0.343	0.344	0.112	0.118	0.0217
GDLWEGRRVQQS_22	0.01	1.5	1900	0.5	22	bla_2~~~bla_1	949	949	733	bla_2~~~bla_1	0.00896	0.464	0.464	0.0893	0.122	0.0168
GDLWEGRRVQQS_23	0.01	1.5	1900	0.5	23	bla_2~~~bla_1	949	949	733	bla_2~~~bla_1	0.00948	0.343	0.344	0.112	0.118	0.0217
GDLWEGRRVQQS_24	0.01	1.5	1900	0.5	24	bla_2~~~bla_1	949	949	733	bla_2~~~bla_1	0.00948	0.343	0.425	0.0952	0.119	0.0183
GDLWEGRRVQQS_25	0.01	1.5	1900	0.5	25	bla_2~~~bla_1	949	949	733	bla_2~~~bla_1	0.00948	0.343	0.367	0.107	0.119	0.0207
GDLWEGRRVQQS_26	0.01	1.5	1900	0.5	26	bla_2~~~bla_1	949	949	733	bla_2~~~bla_1	0.00948	0.343	0.344	0.112	0.118	0.0217
GDLWEGRRVQQS_27	0.01	1.5	1900	0.5	27	bla_2~~~bla_1	949	949	733	bla_2~~~bla_1	0.00948	0.343	0.344	0.112	0.118	0.0217
GDLWEGRRVQQS_28	0.01	1.5	1900	0.5	28	bla_2~~~bla_1	949	949	733	bla_2~~~bla_1	0.00948	0.343	0.428	0.0944	0.119	0.0182
GDLWEGRRVQQS_29	0.01	1.5	1900	0.5	29	bla_2~~~bla_1	949	949	733	bla_2~~~bla_1	0.00896	0.224	0.224	0.148	0.122	0.0279
GDLWEGRRVQQS_30	0.01	1.5	1900	0.5	30	bla_2~~~bla_1	949	949	733	bla_2~~~bla_1	0.00948	0.343	0.367	0.107	0.119	0.0207
GDLWEGRRVQQS_31	0.01	1.5	1900	0.5	31	bla_2~~~bla_1	949	949	733	bla_2~~~bla_1	0.00948	0.343	0.344	0.112	0.118	0.0217
GDLWEGRRVQQS_32	0.01	1.5	1900	0.5	32	bla_2~~~bla_1	949	949	733	bla_2~~~bla_1	0.00948	0.343	0.338	0.114	0.119	0.022
GDLWEGRRVQQS_33	0.01	1.5	1900	0.5	33	bla_2~~~bla_1	949	949	733	bla_2~~~bla_1	0.00948	0.343	0.346	0.112	0.119	0.0217
GDLWEGRRVQQS_34	0.01	1.5	1900	0.5	34	bla_2~~~bla_1	949	949	733	bla_2~~~bla_1	0.00948	0.343	0.413	0.0978	0.119	0.0188
GDLWEGRRVQQS_35	0.01	1.5	1900	0.5	35	bla_2~~~bla_1	949	949	733	bla_2~~~bla_1	0.00948	0.343	0.344	0.112	0.118	0.0217
GDLWEGRRVQQS_36	0.01	1.5	1900	0.5	36	bla_2~~~bla_1	949	949	733	bla_2~~~bla_1	0.00948	0.343	0.344	0.112	0.118	0.0217
GDLWEGRRVQQS_37	0.01	1.5	1900	0.5	37	bla_2~~~bla_1	949	949	733	bla_2~~~bla_1	0.00948	0.343	0.344	0.112	0.118	0.0217
GDLWEGRRVQQS_38	0.01	1.5	1900	0.5	38	bla_2~~~bla_1	949	949	733	bla_2~~~bla_1	0.00948	0.343	0.336	0.115	0.119	0.0221
GDLWEGRRVQQS_39	0.01	1.5	1900	0.5	39	bla_2~~~bla_1	949	949	733	bla_2~~~bla_1	0.00948	0.343	0.376	0.105	0.119	0.0203
GDLWEGRRVQQS_40	0.01	1.5	1900	0.5	40	bla_2~~~bla_1	949	949	733	bla_2~~~bla_1	0.00948	0.343	0.344	0.112	0.118	0.0217
GDLWEGRRVQQS_41	0.01	1.5	1900	0.5	41	bla_2~~~bla_1	949	949	733	bla_2~~~bla_1	0.00948	0.343	0.344	0.112	0.118	0.0217
GDLWEGRRVQQS_42	0.01	1.5	1900	0.5	42	bla_2~~~bla_1	949	949	733	bla_2~~~bla_1	0.00948	0.343	0.344	0.112	0.118	0.0217
GDLWEGRRVQQS_43	0.01	1.5	1900	0.5	43	bla_2~~~bla_1	949	949	733	bla_2~~~bla_1	0.00948	0.343	0.344	0.112	0.118	0.0217
GDLWEGRRVQQS_44	0.01	1.5	1900	0.5	44	bla_2~~~bla_1	949	949	733	bla_2~~~bla_1	0.00948	0.343	0.344	0.112	0.118	0.0217
GDLWEGRRVQQS_45	0.01	1.5	1900	0.5	45	bla_2~~~bla_1	949	949	733	bla_2~~~bla_1	0.00948	0.343	0.344	0.112	0.118	0.0217
GDLWEGRRVQQS_46	0.01	1.5	1900	0.5	46	bla_2~~~bla_1	949	949	733	bla_2~~~bla_1	0.00948	0.343	0.344	0.112	0.118	0.0217
GDLWEGRRVQQS_47	0.01	1.5	1900	0.5	47	bla_2~~~bla_1	949	949	733	bla_2~~~bla_1	0.00948	0.343	0.344	0.112	0.118	0.0217
GDLWEGRRVQQS_48	0.01	1.5	1900	0.5	48	bla_2~~~bla_1	949	949	733	bla_2~~~bla_1	0.00948	0.343	0.344	0.112	0.118	0.0217
GDLWEGRRVQQS_49	0.01	1.5	1900	0.5	49	bla_2~~~bla_1	949	949	733	bla_2~~~bla_1	0.00948	0.343	0.344	0.112	0.118	0.0217
GDLWEGRRVQQS_50	0.01	1.5	1900	0.5	50	bla_2~~~bla_1	949	949	733	bla_2~~~bla_1	0.00948	0.343	0.344	0.112	0.118	0.0217
CTVTCZCXOPOY_1	0.01	1.5	2000	0.5	1	bla_2~~~bla_1	999	999	633	bla_2~~~bla_1	0.00951	0.489	0.476	0.0826	0.116	0.016
CTVTCZCXOPOY_2	0.01	1.5	2000	0.5	2	bla_2~~~bla_1	999	999	633	bla_2~~~bla_1	0.00951	0.489	0.478	0.0819	0.115	0.0159
CTVTCZCXOPOY_3	0.01	1.5	2000	0.5	3	bla_2~~~bla_1	999	999	633	bla_2~~~bla_1	0.00951	0.489	0.489	0.0797	0.115	0.0155
CTVTCZCXOPOY_4	0.01	1.5	2000	0.5	4	bla_2~~~bla_1	999	999	633	bla_2~~~bla_1	0.00951	0.489	0.485	0.0806	0.115	0.0156
CTVTCZCXOPOY_5	0.01	1.5	2000	0.5	5	bla_2~~~bla_1	999	999	633	bla_2~~~bla_1	0.00901	0.634	0.635	0.0563	0.118	0.0106
CTVTCZCXOPOY_6	0.01	1.5	2000	0.5	6	bla_2~~~bla_1	999	999	633	bla_2~~~bla_1	0.00901	0.345	0.35	0.112	0.119	0.0209
CTVTCZCXOPOY_7	0.01	1.5	2000	0.5	7	bla_2~~~bla_1	999	999	633	bla_2~~~bla_1	0.00951	0.489	0.489	0.0797	0.115	0.0155
CTVTCZCXOPOY_8	0.01	1.5	2000	0.5	8	bla_2~~~bla_1	999	999	633	bla_2~~~bla_1	0.00951	0.489	0.526	0.0734	0.116	0.0142
CTVTCZCXOPOY_9	0.01	1.5	2000	0.5	9	bla_2~~~bla_1	999	999	633	bla_2~~~bla_1	0.00951	0.489	0.489	0.0797	0.115	0.0155
CTVTCZCXOPOY_10	0.01	1.5	2000	0.5	10	bla_2~~~bla_1	999	999	633	bla_2~~~bla_1	0.00951	0.489	0.553	0.0689	0.116	0.0133
CTVTCZCXOPOY_11	0.01	1.5	2000	0.5	11	bla_2~~~bla_1	999	999	633	bla_2~~~bla_1	0.00951	0.489	0.502	0.0777	0.116	0.015
CTVTCZCXOPOY_12	0.01	1.5	2000	0.5	12	bla_2~~~bla_1	999	999	633	bla_2~~~bla_1	0.00951	0.489	0.507	0.077	0.116	0.0148
CTVTCZCXOPOY_13	0.01	1.5	2000	0.5	13	bla_2~~~bla_1	999	999	633	bla_2~~~bla_1	0.00951	0.489	0.451	0.0872	0.116	0.0169
CTVTCZCXOPOY_14	0.01	1.5	2000	0.5	14	bla_2~~~bla_1	999	999	633	bla_2~~~bla_1	0.00951	0.489	0.489	0.0797	0.115	0.0155
CTVTCZCXOPOY_15	0.01	1.5	2000	0.5	15	bla_2~~~bla_1	999	999	633	bla_2~~~bla_1	0.00951	0.489	0.489	0.0797	0.115	0.0155
CTVTCZCXOPOY_16	0.01	1.5	2000	0.5	16	bla_2~~~bla_1	999	999	633	bla_2~~~bla_1	0.00951	0.489	0.489	0.0797	0.115	0.0155
CTVTCZCXOPOY_17	0.01	1.5	2000	0.5	17	bla_2~~~bla_1	999	999	633	bla_2~~~bla_1	0.00951	0.489	0.489	0.0797	0.115	0.0155
CTVTCZCXOPOY_18	0.01	1.5	2000	0.5	18	bla_2~~~bla_1	999	999	633	bla_2~~~bla_1	0.00951	0.489	0.49	0.0801	0.116	0.0154
CTVTCZCXOPOY_19	0.01	1.5	2000	0.5	19	bla_2~~~bla_1	999	999	633	bla_2~~~bla_1	0.00951	0.489	0.417	0.094	0.116	0.0182
CTVTCZCXOPOY_20	0.01	1.5	2000	0.5	20	bla_2~~~bla_1	999	999	633	bla_2~~~bla_1	0.00951	0.489	0.489	0.0797	0.115	0.0155
CTVTCZCXOPOY_21	0.01	1.5	2000	0.5	21	bla_2~~~bla_1	999	999	633	bla_2~~~bla_1	0.00951	0.489	0.481	0.0813	0.115	0.0158
CTVTCZCXOPOY_22	0.01	1.5	2000	0.5	22	bla_2~~~bla_1	999	999	633	bla_2~~~bla_1	0.00951	0.489	0.489	0.0797	0.115	0.0155
CTVTCZCXOPOY_23	0.01	1.5	2000	0.5	23	bla_2~~~bla_1	999	999	633	bla_2~~~bla_1	0.00951	0.489	0.489	0.0797	0.115	0.0155
CTVTCZCXOPOY_24	0.01	1.5	2000	0.5	24	bla_2~~~bla_1	999	999	633	bla_2~~~bla_1	0.00951	0.489	0.489	0.0797	0.115	0.0155
CTVTCZCXOPOY_25	0.01	1.5	2000	0.5	25	bla_2~~~bla_1	999	999	633	bla_2~~~bla_1	0.00951	0.489	0.522	0.0741	0.116	0.0143
CTVTCZCXOPOY_26	0.01	1.5	2000	0.5	26	bla_2~~~bla_1	999	999	633	bla_2~~~bla_1	0.00951	0.489	0.489	0.0797	0.115	0.0155
CTVTCZCXOPOY_27	0.01	1.5	2000	0.5	27	bla_2~~~bla_1	999	999	633	bla_2~~~bla_1	0.00951	0.489	0.489	0.0797	0.115	0.0155
CTVTCZCXOPOY_28	0.01	1.5	2000	0.5	28	bla_2~~~bla_1	999	999	633	bla_2~~~bla_1	0.00951	0.489	0.546	0.0699	0.116	0.0135
CTVTCZCXOPOY_29	0.01	1.5	2000	0.5	29	bla_2~~~bla_1	999	999	633	bla_2~~~bla_1	0.00951	0.489	0.493	0.0793	0.116	0.0153
CTVTCZCXOPOY_30	0.01	1.5	2000	0.5	30	bla_2~~~bla_1	999	999	633	bla_2~~~bla_1	0.00951	0.489	0.489	0.0797	0.115	0.0155
CTVTCZCXOPOY_31	0.01	1.5	2000	0.5	31	bla_2~~~bla_1	999	999	633	bla_2~~~bla_1	0.00951	0.489	0.505	0.0772	0.116	0.0149
CTVTCZCXOPOY_32	0.01	1.5	2000	0.5	32	bla_2~~~bla_1	999	999	633	bla_2~~~bla_1	0.00951	0.489	0.492	0.0792	0.115	0.0154
CTVTCZCXOPOY_33	0.01	1.5	2000	0.5	33	bla_2~~~bla_1	999	999	633	bla_2~~~bla_1	0.00951	0.489	0.477	0.0822	0.116	0.0159
CTVTCZCXOPOY_34	0.01	1.5	2000	0.5	34	bla_2~~~bla_1	999	999	633	bla_2~~~bla_1	0.00951	0.489	0.489	0.0797	0.115	0.0155
CTVTCZCXOPOY_35	0.01	1.5	2000	0.5	35	bla_2~~~bla_1	999	999	633	bla_2~~~bla_1	0.00951	0.489	0.485	0.0808	0.116	0.0156
CTVTCZCXOPOY_36	0.01	1.5	2000	0.5	36	bla_2~~~bla_1	999	999	633	bla_2~~~bla_1	0.00951	0.489	0.489	0.0797	0.115	0.0155
CTVTCZCXOPOY_37	0.01	1.5	2000	0.5	37	bla_2~~~bla_1	999	999	633	bla_2~~~bla_1	0.00951	0.489	0.489	0.0797	0.115	0.0155
CTVTCZCXOPOY_38	0.01	1.5	2000	0.5	38	bla_2~~~bla_1	999	999	633	bla_2~~~bla_1	0.00951	0.489	0.489	0.0797	0.115	0.0155
CTVTCZCXOPOY_39	0.01	1.5	2000	0.5	39	bla_2~~~bla_1	999	999	633	bla_2~~~bla_1	0.00951	0.489	0.557	0.068	0.116	0.0132
CTVTCZCXOPOY_40	0.01	1.5	2000	0.5	40	bla_2~~~bla_1	999	999	633	bla_2~~~bla_1	0.00951	0.489	0.489	0.0797	0.115	0.0155
CTVTCZCXOPOY_41	0.01	1.5	2000	0.5	41	bla_2~~~bla_1	999	999	633	bla_2~~~bla_1	0.00951	0.489	0.489	0.0797	0.115	0.0155
CTVTCZCXOPOY_42	0.01	1.5	2000	0.5	42	bla_2~~~bla_1	999	999	633	bla_2~~~bla_1	0.00951	0.489	0.504	0.0772	0.115	0.015
CTVTCZCXOPOY_43	0.01	1.5	2000	0.5	43	bla_2~~~bla_1	999	999	633	bla_2~~~bla_1	0.00951	0.489	0.489	0.0797	0.115	0.0155
CTVTCZCXOPOY_44	0.01	1.5	2000	0.5	44	bla_2~~~bla_1	999	999	633	bla_2~~~bla_1	0.00951	0.489	0.618	0.0579	0.116	0.0112
CTVTCZCXOPOY_45	0.01	1.5	2000	0.5	45	bla_2~~~bla_1	999	999	633	bla_2~~~bla_1	0.00951	0.489	0.489	0.0797	0.115	0.0155
CTVTCZCXOPOY_46	0.01	1.5	2000	0.5	46	bla_2~~~bla_1	999	999	633	bla_2~~~bla_1	0.00951	0.489	0.489	0.0797	0.115	0.0155
CTVTCZCXOPOY_47	0.01	1.5	2000	0.5	47	bla_2~~~bla_1	999	999	633	bla_2~~~bla_1	0.00951	0.489	0.489	0.0797	0.115	0.0155
CTVTCZCXOPOY_48	0.01	1.5	2000	0.5	48	bla_2~~~bla_1	999	999	633	bla_2~~~bla_1	0.00951	0.489	0.489	0.0797	0.115	0.0155
CTVTCZCXOPOY_49	0.01	1.5	2000	0.5	49	bla_2~~~bla_1	999	999	633	bla_2~~~bla_1	0.00951	0.489	0.581	0.0641	0.116	0.0124
CTVTCZCXOPOY_50	0.01	1.5	2000	0.5	50	bla_2~~~bla_1	999	999	633	bla_2~~~bla_1	0.00951	0.489	0.489	0.0797	0.115	0.0155
HZVEAWVJDOBZ_1	0.01	5	100	0.5	1	bla_2~~~bla_1	49	49	2533	bla_2~~~bla_1	0						af-filter
HZVEAWVJDOBZ_2	0.01	5	100	0.5	2	bla_2~~~bla_1	49	49	2533	bla_2~~~bla_1	0						af-filter
HZVEAWVJDOBZ_3	0.01	5	100	0.5	3	bla_2~~~bla_1	49	49	2533	bla_2~~~bla_1	0						af-filter
HZVEAWVJDOBZ_4	0.01	5	100	0.5	4	bla_2~~~bla_1	49	49	2533	bla_2~~~bla_1	0						af-filter
HZVEAWVJDOBZ_5	0.01	5	100	0.5	5	bla_2~~~bla_1	49	49	2533	bla_2~~~bla_1	0						af-filter
HZVEAWVJDOBZ_6	0.01	5	100	0.5	6	bla_2~~~bla_1	49	49	2533	bla_2~~~bla_1	0						af-filter
HZVEAWVJDOBZ_7	0.01	5	100	0.5	7	bla_2~~~bla_1	49	49	2533	bla_2~~~bla_1	0						af-filter
HZVEAWVJDOBZ_8	0.01	5	100	0.5	8	bla_2~~~bla_1	49	49	2533	bla_2~~~bla_1	0						af-filter
HZVEAWVJDOBZ_9	0.01	5	100	0.5	9	bla_2~~~bla_1	49	49	2533	bla_2~~~bla_1	0						af-filter
HZVEAWVJDOBZ_10	0.01	5	100	0.5	10	bla_2~~~bla_1	49	49	2533	bla_2~~~bla_1	0						af-filter
HZVEAWVJDOBZ_11	0.01	5	100	0.5	11	bla_2~~~bla_1	49	49	2533	bla_2~~~bla_1	0						af-filter
HZVEAWVJDOBZ_12	0.01	5	100	0.5	12	bla_2~~~bla_1	49	49	2533	bla_2~~~bla_1	0						af-filter
HZVEAWVJDOBZ_13	0.01	5	100	0.5	13	bla_2~~~bla_1	49	49	2533	bla_2~~~bla_1	0						af-filter
HZVEAWVJDOBZ_14	0.01	5	100	0.5	14	bla_2~~~bla_1	49	49	2533	bla_2~~~bla_1	0						af-filter
HZVEAWVJDOBZ_15	0.01	5	100	0.5	15	bla_2~~~bla_1	49	49	2533	bla_2~~~bla_1	0						af-filter
HZVEAWVJDOBZ_16	0.01	5	100	0.5	16	bla_2~~~bla_1	49	49	2533	bla_2~~~bla_1	0						af-filter
HZVEAWVJDOBZ_17	0.01	5	100	0.5	17	bla_2~~~bla_1	49	49	2533	bla_2~~~bla_1	0						af-filter
HZVEAWVJDOBZ_18	0.01	5	100	0.5	18	bla_2~~~bla_1	49	49	2533	bla_2~~~bla_1	0						af-filter
HZVEAWVJDOBZ_19	0.01	5	100	0.5	19	bla_2~~~bla_1	49	49	2533	bla_2~~~bla_1	0						af-filter
HZVEAWVJDOBZ_20	0.01	5	100	0.5	20	bla_2~~~bla_1	49	49	2533	bla_2~~~bla_1	0						af-filter
HZVEAWVJDOBZ_21	0.01	5	100	0.5	21	bla_2~~~bla_1	49	49	2533	bla_2~~~bla_1	0						af-filter
HZVEAWVJDOBZ_22	0.01	5	100	0.5	22	bla_2~~~bla_1	49	49	2533	bla_2~~~bla_1	0						af-filter
HZVEAWVJDOBZ_23	0.01	5	100	0.5	23	bla_2~~~bla_1	49	49	2533	bla_2~~~bla_1	0						af-filter
HZVEAWVJDOBZ_24	0.01	5	100	0.5	24	bla_2~~~bla_1	49	49	2533	bla_2~~~bla_1	0						af-filter
HZVEAWVJDOBZ_25	0.01	5	100	0.5	25	bla_2~~~bla_1	49	49	2533	bla_2~~~bla_1	0						af-filter
HZVEAWVJDOBZ_26	0.01	5	100	0.5	26	bla_2~~~bla_1	49	49	2533	bla_2~~~bla_1	0						af-filter
HZVEAWVJDOBZ_27	0.01	5	100	0.5	27	bla_2~~~bla_1	49	49	2533	bla_2~~~bla_1	0						af-filter
HZVEAWVJDOBZ_28	0.01	5	100	0.5	28	bla_2~~~bla_1	49	49	2533	bla_2~~~bla_1	0						af-filter
HZVEAWVJDOBZ_29	0.01	5	100	0.5	29	bla_2~~~bla_1	49	49	2533	bla_2~~~bla_1	0						af-filter
HZVEAWVJDOBZ_30	0.01	5	100	0.5	30	bla_2~~~bla_1	49	49	2533	bla_2~~~bla_1	0						af-filter
HZVEAWVJDOBZ_31	0.01	5	100	0.5	31	bla_2~~~bla_1	49	49	2533	bla_2~~~bla_1	0						af-filter
HZVEAWVJDOBZ_32	0.01	5	100	0.5	32	bla_2~~~bla_1	49	49	2533	bla_2~~~bla_1	0						af-filter
HZVEAWVJDOBZ_33	0.01	5	100	0.5	33	bla_2~~~bla_1	49	49	2533	bla_2~~~bla_1	0						af-filter
HZVEAWVJDOBZ_34	0.01	5	100	0.5	34	bla_2~~~bla_1	49	49	2533	bla_2~~~bla_1	0						af-filter
HZVEAWVJDOBZ_35	0.01	5	100	0.5	35	bla_2~~~bla_1	49	49	2533	bla_2~~~bla_1	0						af-filter
HZVEAWVJDOBZ_36	0.01	5	100	0.5	36	bla_2~~~bla_1	49	49	2533	bla_2~~~bla_1	0						af-filter
HZVEAWVJDOBZ_37	0.01	5	100	0.5	37	bla_2~~~bla_1	49	49	2533	bla_2~~~bla_1	0						af-filter
HZVEAWVJDOBZ_38	0.01	5	100	0.5	38	bla_2~~~bla_1	49	49	2533	bla_2~~~bla_1	0						af-filter
HZVEAWVJDOBZ_39	0.01	5	100	0.5	39	bla_2~~~bla_1	49	49	2533	bla_2~~~bla_1	0						af-filter
HZVEAWVJDOBZ_40	0.01	5	100	0.5	40	bla_2~~~bla_1	49	49	2533	bla_2~~~bla_1	0						af-filter
HZVEAWVJDOBZ_41	0.01	5	100	0.5	41	bla_2~~~bla_1	49	49	2533	bla_2~~~bla_1	0						af-filter
HZVEAWVJDOBZ_42	0.01	5	100	0.5	42	bla_2~~~bla_1	49	49	2533	bla_2~~~bla_1	0						af-filter
HZVEAWVJDOBZ_43	0.01	5	100	0.5	43	bla_2~~~bla_1	49	49	2533	bla_2~~~bla_1	0						af-filter
HZVEAWVJDOBZ_44	0.01	5	100	0.5	44	bla_2~~~bla_1	49	49	2533	bla_2~~~bla_1	0						af-filter
HZVEAWVJDOBZ_45	0.01	5	100	0.5	45	bla_2~~~bla_1	49	49	2533	bla_2~~~bla_1	0						af-filter
HZVEAWVJDOBZ_46	0.01	5	100	0.5	46	bla_2~~~bla_1	49	49	2533	bla_2~~~bla_1	0						af-filter
HZVEAWVJDOBZ_47	0.01	5	100	0.5	47	bla_2~~~bla_1	49	49	2533	bla_2~~~bla_1	0						af-filter
HZVEAWVJDOBZ_48	0.01	5	100	0.5	48	bla_2~~~bla_1	49	49	2533	bla_2~~~bla_1	0						af-filter
HZVEAWVJDOBZ_49	0.01	5	100	0.5	49	bla_2~~~bla_1	49	49	2533	bla_2~~~bla_1	0						af-filter
HZVEAWVJDOBZ_50	0.01	5	100	0.5	50	bla_2~~~bla_1	49	49	2533	bla_2~~~bla_1	0						af-filter
FCAFNOTQPOSX_1	0.01	5	200	0.5	1	bla_2~~~bla_1	99	99	2433	bla_2~~~bla_1	0.00505	0.316	0.319	0.503	0.503	0.0712	bad-chisq
FCAFNOTQPOSX_2	0.01	5	200	0.5	2	bla_2~~~bla_1	99	99	2433	bla_2~~~bla_1	0.00505	0.316	0.319	0.503	0.503	0.0712	bad-chisq
FCAFNOTQPOSX_3	0.01	5	200	0.5	3	bla_2~~~bla_1	99	99	2433	bla_2~~~bla_1	0.00505	0.316	0.319	0.503	0.503	0.0712	bad-chisq
FCAFNOTQPOSX_4	0.01	5	200	0.5	4	bla_2~~~bla_1	99	99	2433	bla_2~~~bla_1	0.00505	0.316	0.319	0.503	0.503	0.0712	bad-chisq
FCAFNOTQPOSX_5	0.01	5	200	0.5	5	bla_2~~~bla_1	99	99	2433	bla_2~~~bla_1	0.00505	0.316	0.319	0.503	0.503	0.0712	bad-chisq
FCAFNOTQPOSX_6	0.01	5	200	0.5	6	bla_2~~~bla_1	99	99	2433	bla_2~~~bla_1	0.00505	0.316	0.41	0.411	0.497	0.0589	bad-chisq
FCAFNOTQPOSX_7	0.01	5	200	0.5	7	bla_2~~~bla_1	99	99	2433	bla_2~~~bla_1	0.00505	0.316	0.262	0.559	0.498	0.08	bad-chisq
FCAFNOTQPOSX_8	0.01	5	200	0.5	8	bla_2~~~bla_1	99	99	2433	bla_2~~~bla_1	0.00505	0.316	0.319	0.503	0.503	0.0712	bad-chisq
FCAFNOTQPOSX_9	0.01	5	200	0.5	9	bla_2~~~bla_1	99	99	2433	bla_2~~~bla_1	0.00505	0.316	0.319	0.503	0.503	0.0712	bad-chisq
FCAFNOTQPOSX_10	0.01	5	200	0.5	10	bla_2~~~bla_1	99	99	2433	bla_2~~~bla_1	0.00505	0.316	0.319	0.503	0.503	0.0712	bad-chisq
FCAFNOTQPOSX_11	0.01	5	200	0.5	11	bla_2~~~bla_1	99	99	2433	bla_2~~~bla_1	0.00505	0.316	0.319	0.503	0.503	0.0712	bad-chisq
FCAFNOTQPOSX_12	0.01	5	200	0.5	12	bla_2~~~bla_1	99	99	2433	bla_2~~~bla_1	0.00505	0.316	0.319	0.503	0.503	0.0712	bad-chisq
FCAFNOTQPOSX_13	0.01	5	200	0.5	13	bla_2~~~bla_1	99	99	2433	bla_2~~~bla_1	0.00505	0.316	0.321	0.5	0.503	0.0709	bad-chisq
FCAFNOTQPOSX_14	0.01	5	200	0.5	14	bla_2~~~bla_1	99	99	2433	bla_2~~~bla_1	0.00505	0.316	0.179	0.636	0.472	0.0959	bad-chisq
FCAFNOTQPOSX_15	0.01	5	200	0.5	15	bla_2~~~bla_1	99	99	2433	bla_2~~~bla_1	0.00505	0.316	0.319	0.503	0.503	0.0712	bad-chisq
FCAFNOTQPOSX_16	0.01	5	200	0.5	16	bla_2~~~bla_1	99	99	2433	bla_2~~~bla_1	0.00505	0.316	0.284	0.534	0.497	0.0765	bad-chisq
FCAFNOTQPOSX_17	0.01	5	200	0.5	17	bla_2~~~bla_1	99	99	2433	bla_2~~~bla_1	0.00505	0.316	0.319	0.503	0.503	0.0712	bad-chisq
FCAFNOTQPOSX_18	0.01	5	200	0.5	18	bla_2~~~bla_1	99	99	2433	bla_2~~~bla_1	0.00505	0.316	0.319	0.503	0.503	0.0712	bad-chisq
FCAFNOTQPOSX_19	0.01	5	200	0.5	19	bla_2~~~bla_1	99	99	2433	bla_2~~~bla_1	0.00505	0.316	0.296	0.526	0.502	0.0746	bad-chisq
FCAFNOTQPOSX_20	0.01	5	200	0.5	20	bla_2~~~bla_1	99	99	2433	bla_2~~~bla_1	0.00505	0.316	0.319	0.503	0.503	0.0712	bad-chisq
FCAFNOTQPOSX_21	0.01	5	200	0.5	21	bla_2~~~bla_1	99	99	2433	bla_2~~~bla_1	0.00505	0.316	0.319	0.503	0.503	0.0712	bad-chisq
FCAFNOTQPOSX_22	0.01	5	200	0.5	22	bla_2~~~bla_1	99	99	2433	bla_2~~~bla_1	0.00505	0.316	0.264	0.555	0.495	0.0798	bad-chisq
FCAFNOTQPOSX_23	0.01	5	200	0.5	23	bla_2~~~bla_1	99	99	2433	bla_2~~~bla_1	0.00505	0.316	0.294	0.517	0.491	0.075	bad-chisq
FCAFNOTQPOSX_24	0.01	5	200	0.5	24	bla_2~~~bla_1	99	99	2433	bla_2~~~bla_1	0.00505	0.316	0.309	0.512	0.502	0.0727	bad-chisq
FCAFNOTQPOSX_25	0.01	5	200	0.5	25	bla_2~~~bla_1	99	99	2433	bla_2~~~bla_1	0.00505	0.316	0.319	0.503	0.503	0.0712	bad-chisq
FCAFNOTQPOSX_26	0.01	5	200	0.5	26	bla_2~~~bla_1	99	99	2433	bla_2~~~bla_1	0.00505	0.316	0.319	0.503	0.503	0.0712	bad-chisq
FCAFNOTQPOSX_27	0.01	5	200	0.5	27	bla_2~~~bla_1	99	99	2433	bla_2~~~bla_1	0.00505	0.316	0.333	0.485	0.5	0.0691	bad-chisq
FCAFNOTQPOSX_28	0.01	5	200	0.5	28	bla_2~~~bla_1	99	99	2433	bla_2~~~bla_1	0.00505	0.316	0.397	0.421	0.495	0.0606	bad-chisq
FCAFNOTQPOSX_29	0.01	5	200	0.5	29	bla_2~~~bla_1	99	99	2433	bla_2~~~bla_1	0.00505	0.316	0.319	0.503	0.503	0.0712	bad-chisq
FCAFNOTQPOSX_30	0.01	5	200	0.5	30	bla_2~~~bla_1	99	99	2433	bla_2~~~bla_1	0.00505	0.316	0.397	0.423	0.498	0.0605	bad-chisq
FCAFNOTQPOSX_31	0.01	5	200	0.5	31	bla_2~~~bla_1	99	99	2433	bla_2~~~bla_1	0.00505	0.316	0.319	0.503	0.503	0.0712	bad-chisq
FCAFNOTQPOSX_32	0.01	5	200	0.5	32	bla_2~~~bla_1	99	99	2433	bla_2~~~bla_1	0.00505	0.316	0.259	0.559	0.494	0.0806	bad-chisq
FCAFNOTQPOSX_33	0.01	5	200	0.5	33	bla_2~~~bla_1	99	99	2433	bla_2~~~bla_1	0.00505	0.316	0.342	0.479	0.502	0.0679	bad-chisq
FCAFNOTQPOSX_34	0.01	5	200	0.5	34	bla_2~~~bla_1	99	99	2433	bla_2~~~bla_1	0.00505	0.316	0.395	0.422	0.495	0.0608	bad-chisq
FCAFNOTQPOSX_35	0.01	5	200	0.5	35	bla_2~~~bla_1	99	99	2433	bla_2~~~bla_1	0.00505	0.316	0.295	0.523	0.498	0.0749	bad-chisq
FCAFNOTQPOSX_36	0.01	5	200	0.5	36	bla_2~~~bla_1	99	99	2433	bla_2~~~bla_1	0.00505	0.316	0.319	0.503	0.503	0.0712	bad-chisq
FCAFNOTQPOSX_37	0.01	5	200	0.5	37	bla_2~~~bla_1	99	99	2433	bla_2~~~bla_1	0.00505	0.316	0.296	0.526	0.502	0.0746	bad-chisq
FCAFNOTQPOSX_38	0.01	5	200	0.5	38	bla_2~~~bla_1	99	99	2433	bla_2~~~bla_1	0.00505	0.316	0.323	0.498	0.502	0.0706	bad-chisq
FCAFNOTQPOSX_39	0.01	5	200	0.5	39	bla_2~~~bla_1	99	99	2433	bla_2~~~bla_1	0.00505	0.316	0.323	0.498	0.503	0.0706	bad-chisq
FCAFNOTQPOSX_40	0.01	5	200	0.5	40	bla_2~~~bla_1	99	99	2433	bla_2~~~bla_1	0.00505	0.316	0.356	0.464	0.501	0.066	bad-chisq
FCAFNOTQPOSX_41	0.01	5	200	0.5	41	bla_2~~~bla_1	99	99	2433	bla_2~~~bla_1	0.00505	0.316	0.319	0.503	0.503	0.0712	bad-chisq
FCAFNOTQPOSX_42	0.01	5	200	0.5	42	bla_2~~~bla_1	99	99	2433	bla_2~~~bla_1	0.00505	0.316	0.319	0.503	0.503	0.0712	bad-chisq
FCAFNOTQPOSX_43	0.01	5	200	0.5	43	bla_2~~~bla_1	99	99	2433	bla_2~~~bla_1	0.00505	0.316	0.358	0.461	0.501	0.0656	bad-chisq
FCAFNOTQPOSX_44	0.01	5	200	0.5	44	bla_2~~~bla_1	99	99	2433	bla_2~~~bla_1	0.00505	0.316	0.319	0.503	0.503	0.0712	bad-chisq
FCAFNOTQPOSX_45	0.01	5	200	0.5	45	bla_2~~~bla_1	99	99	2433	bla_2~~~bla_1	0.00505	0.316	0.319	0.503	0.503	0.0712	bad-chisq
FCAFNOTQPOSX_46	0.01	5	200	0.5	46	bla_2~~~bla_1	99	99	2433	bla_2~~~bla_1	0.00505	0.316	0.319	0.503	0.503	0.0712	bad-chisq
FCAFNOTQPOSX_47	0.01	5	200	0.5	47	bla_2~~~bla_1	99	99	2433	bla_2~~~bla_1	0.00505	0.316	0.319	0.503	0.503	0.0712	bad-chisq
FCAFNOTQPOSX_48	0.01	5	200	0.5	48	bla_2~~~bla_1	99	99	2433	bla_2~~~bla_1	0.00505	0.316	0.319	0.503	0.503	0.0712	bad-chisq
FCAFNOTQPOSX_49	0.01	5	200	0.5	49	bla_2~~~bla_1	99	99	2433	bla_2~~~bla_1	0.00505	0.316	0.319	0.503	0.503	0.0712	bad-chisq
FCAFNOTQPOSX_50	0.01	5	200	0.5	50	bla_2~~~bla_1	99	99	2433	bla_2~~~bla_1	0.00505	0.316	0.319	0.503	0.503	0.0712	bad-chisq
IRTRXKDFXSWG_1	0.01	5	400	0.5	1	bla_2~~~bla_1	199	199	2233	bla_2~~~bla_1	0.00754	0.0821	0.0857	0.499	0.29	0.0863	bad-chisq
IRTRXKDFXSWG_2	0.01	5	400	0.5	2	bla_2~~~bla_1	199	199	2233	bla_2~~~bla_1	0.00754	0.0821	0.107	0.468	0.29	0.081	bad-chisq
IRTRXKDFXSWG_3	0.01	5	400	0.5	3	bla_2~~~bla_1	199	199	2233	bla_2~~~bla_1	0.00754	0.0821	0.0825	0.504	0.289	0.0871	bad-chisq
IRTRXKDFXSWG_4	0.01	5	400	0.5	4	bla_2~~~bla_1	199	199	2233	bla_2~~~bla_1	0.00754	0.0821	0.0866	0.493	0.287	0.086	bad-chisq
IRTRXKDFXSWG_5	0.01	5	400	0.5	5	bla_2~~~bla_1	199	199	2233	bla_2~~~bla_1	0.00754	0.0821	0.0825	0.504	0.289	0.0871	bad-chisq
IRTRXKDFXSWG_6	0.01	5	400	0.5	6	bla_2~~~bla_1	199	199	2233	bla_2~~~bla_1	0.00754	0.0821	0.0825	0.504	0.289	0.0871	bad-chisq
IRTRXKDFXSWG_7	0.01	5	400	0.5	7	bla_2~~~bla_1	199	199	2233	bla_2~~~bla_1	0.00754	0.0821	0.0731	0.52	0.289	0.0899	bad-chisq
IRTRXKDFXSWG_8	0.01	5	400	0.5	8	bla_2~~~bla_1	199	199	2233	bla_2~~~bla_1	0.00754	0.0821	0.0529	0.556	0.286	0.0971	bad-chisq
IRTRXKDFXSWG_9	0.01	5	400	0.5	9	bla_2~~~bla_1	199	199	2233	bla_2~~~bla_1	0.00754	0.0821	0.0825	0.504	0.289	0.0871	bad-chisq
IRTRXKDFXSWG_10	0.01	5	400	0.5	10	bla_2~~~bla_1	199	199	2233	bla_2~~~bla_1	0.00754	0.0821	0.106	0.468	0.289	0.0811	bad-chisq
IRTRXKDFXSWG_11	0.01	5	400	0.5	11	bla_2~~~bla_1	199	199	2233	bla_2~~~bla_1	0.00754	0.0821	0.0825	0.504	0.289	0.0871	bad-chisq
IRTRXKDFXSWG_12	0.01	5	400	0.5	12	bla_2~~~bla_1	199	199	2233	bla_2~~~bla_1	0.00754	0.0821	0.0825	0.504	0.289	0.0871	bad-chisq
IRTRXKDFXSWG_13	0.01	5	400	0.5	13	bla_2~~~bla_1	199	199	2233	bla_2~~~bla_1	0.00754	0.0821	0.0443	0.576	0.285	0.101	bad-chisq
IRTRXKDFXSWG_14	0.01	5	400	0.5	14	bla_2~~~bla_1	199	199	2233	bla_2~~~bla_1	0.00754	0.0821	0.0825	0.504	0.289	0.0871	bad-chisq
IRTRXKDFXSWG_15	0.01	5	400	0.5	15	bla_2~~~bla_1	199	199	2233	bla_2~~~bla_1	0.00754	0.0821	0.0648	0.536	0.289	0.0926	bad-chisq
IRTRXKDFXSWG_16	0.01	5	400	0.5	16	bla_2~~~bla_1	199	199	2233	bla_2~~~bla_1	0.00754	0.0821	0.0825	0.504	0.289	0.0871	bad-chisq
IRTRXKDFXSWG_17	0.01	5	400	0.5	17	bla_2~~~bla_1	199	199	2233	bla_2~~~bla_1	0.00754	0.0821	0.0825	0.504	0.289	0.0871	bad-chisq
IRTRXKDFXSWG_18	0.01	5	400	0.5	18	bla_2~~~bla_1	199	199	2233	bla_2~~~bla_1	0.00754	0.0821	0.0827	0.504	0.289	0.0871	bad-chisq
IRTRXKDFXSWG_19	0.01	5	400	0.5	19	bla_2~~~bla_1	199	199	2233	bla_2~~~bla_1	0.00754	0.0821	0.0825	0.504	0.289	0.0871	bad-chisq
IRTRXKDFXSWG_20	0.01	5	400	0.5	20	bla_2~~~bla_1	199	199	2233	bla_2~~~bla_1	0.00754	0.0821	0.0607	0.539	0.286	0.0941	bad-chisq
IRTRXKDFXSWG_21	0.01	5	400	0.5	21	bla_2~~~bla_1	199	199	2233	bla_2~~~bla_1	0.00754	0.0821	0.0825	0.504	0.289	0.0871	bad-chisq
IRTRXKDFXSWG_22	0.01	5	400	0.5	22	bla_2~~~bla_1	199	199	2233	bla_2~~~bla_1	0.00754	0.0821	0.0825	0.504	0.289	0.0871	bad-chisq
IRTRXKDFXSWG_23	0.01	5	400	0.5	23	bla_2~~~bla_1	199	199	2233	bla_2~~~bla_1	0.00754	0.0821	0.102	0.474	0.289	0.0821	bad-chisq
IRTRXKDFXSWG_24	0.01	5	400	0.5	24	bla_2~~~bla_1	199	199	2233	bla_2~~~bla_1	0.00754	0.0821	0.0825	0.504	0.289	0.0871	bad-chisq
IRTRXKDFXSWG_25	0.01	5	400	0.5	25	bla_2~~~bla_1	199	199	2233	bla_2~~~bla_1	0.00754	0.0821	0.073	0.522	0.29	0.09	bad-chisq
IRTRXKDFXSWG_26	0.01	5	400	0.5	26	bla_2~~~bla_1	199	199	2233	bla_2~~~bla_1	0.00754	0.0821	0.0825	0.504	0.289	0.0871	bad-chisq
IRTRXKDFXSWG_27	0.01	5	400	0.5	27	bla_2~~~bla_1	199	199	2233	bla_2~~~bla_1	0.00754	0.0821	0.0902	0.491	0.289	0.085	bad-chisq
IRTRXKDFXSWG_28	0.01	5	400	0.5	28	bla_2~~~bla_1	199	199	2233	bla_2~~~bla_1	0.00754	0.0821	0.0752	0.517	0.29	0.0893	bad-chisq
IRTRXKDFXSWG_29	0.01	5	400	0.5	29	bla_2~~~bla_1	199	199	2233	bla_2~~~bla_1	0.00754	0.0821	0.0898	0.49	0.288	0.0852	bad-chisq
IRTRXKDFXSWG_30	0.01	5	400	0.5	30	bla_2~~~bla_1	199	199	2233	bla_2~~~bla_1	0.00754	0.0821	0.0934	0.488	0.29	0.0842	bad-chisq
IRTRXKDFXSWG_31	0.01	5	400	0.5	31	bla_2~~~bla_1	199	199	2233	bla_2~~~bla_1	0.00754	0.0821	0.0918	0.49	0.29	0.0846	bad-chisq
IRTRXKDFXSWG_32	0.01	5	400	0.5	32	bla_2~~~bla_1	199	199	2233	bla_2~~~bla_1	0.00754	0.0821	0.0825	0.504	0.289	0.0871	bad-chisq
IRTRXKDFXSWG_33	0.01	5	400	0.5	33	bla_2~~~bla_1	199	199	2233	bla_2~~~bla_1	0.00754	0.0821	0.0825	0.504	0.289	0.0871	bad-chisq
IRTRXKDFXSWG_34	0.01	5	400	0.5	34	bla_2~~~bla_1	199	199	2233	bla_2~~~bla_1	0.00754	0.0821	0.0825	0.504	0.289	0.0871	bad-chisq
IRTRXKDFXSWG_35	0.01	5	400	0.5	35	bla_2~~~bla_1	199	199	2233	bla_2~~~bla_1	0.00754	0.0821	0.0752	0.517	0.29	0.0893	bad-chisq
IRTRXKDFXSWG_36	0.01	5	400	0.5	36	bla_2~~~bla_1	199	199	2233	bla_2~~~bla_1	0.00754	0.0821	0.0846	0.499	0.289	0.0866	bad-chisq
IRTRXKDFXSWG_37	0.01	5	400	0.5	37	bla_2~~~bla_1	199	199	2233	bla_2~~~bla_1	0.00754	0.0821	0.0723	0.52	0.289	0.0902	bad-chisq
IRTRXKDFXSWG_38	0.01	5	400	0.5	38	bla_2~~~bla_1	199	199	2233	bla_2~~~bla_1	0.00754	0.0821	0.0819	0.505	0.289	0.0873	bad-chisq
IRTRXKDFXSWG_39	0.01	5	400	0.5	39	bla_2~~~bla_1	199	199	2233	bla_2~~~bla_1	0.00754	0.0821	0.0828	0.503	0.289	0.0871	bad-chisq
IRTRXKDFXSWG_40	0.01	5	400	0.5	40	bla_2~~~bla_1	199	199	2233	bla_2~~~bla_1	0.00754	0.0821	0.0825	0.504	0.289	0.0871	bad-chisq
IRTRXKDFXSWG_41	0.01	5	400	0.5	41	bla_2~~~bla_1	199	199	2233	bla_2~~~bla_1	0.00754	0.0821	0.0853	0.5	0.29	0.0864	bad-chisq
IRTRXKDFXSWG_42	0.01	5	400	0.5	42	bla_2~~~bla_1	199	199	2233	bla_2~~~bla_1	0.00754	0.0821	0.0825	0.503	0.289	0.0872	bad-chisq
IRTRXKDFXSWG_43	0.01	5	400	0.5	43	bla_2~~~bla_1	199	199	2233	bla_2~~~bla_1	0.00754	0.0821	0.0852	0.5	0.29	0.0864	bad-chisq
IRTRXKDFXSWG_44	0.01	5	400	0.5	44	bla_2~~~bla_1	199	199	2233	bla_2~~~bla_1	0.00754	0.0821	0.0836	0.503	0.29	0.0868	bad-chisq
IRTRXKDFXSWG_45	0.01	5	400	0.5	45	bla_2~~~bla_1	199	199	2233	bla_2~~~bla_1	0.00754	0.0821	0.0825	0.504	0.289	0.0871	bad-chisq
IRTRXKDFXSWG_46	0.01	5	400	0.5	46	bla_2~~~bla_1	199	199	2233	bla_2~~~bla_1	0.00754	0.0821	0.0877	0.496	0.29	0.0857	bad-chisq
IRTRXKDFXSWG_47	0.01	5	400	0.5	47	bla_2~~~bla_1	199	199	2233	bla_2~~~bla_1	0.00754	0.0821	0.0924	0.488	0.289	0.0845	bad-chisq
IRTRXKDFXSWG_48	0.01	5	400	0.5	48	bla_2~~~bla_1	199	199	2233	bla_2~~~bla_1	0.00754	0.0821	0.0722	0.521	0.289	0.0902	bad-chisq
IRTRXKDFXSWG_49	0.01	5	400	0.5	49	bla_2~~~bla_1	199	199	2233	bla_2~~~bla_1	0.00754	0.0821	0.0825	0.504	0.289	0.0871	bad-chisq
IRTRXKDFXSWG_50	0.01	5	400	0.5	50	bla_2~~~bla_1	199	199	2233	bla_2~~~bla_1	0.00754	0.0821	0.0855	0.499	0.29	0.0863	bad-chisq
CRUWOSSMPUMU_1	0.01	5	500	0.5	1	bla_2~~~bla_1	249	249	2133	bla_2~~~bla_1	0.00803	0.0446	0.0447	0.504	0.25	0.09	bad-chisq
CRUWOSSMPUMU_2	0.01	5	500	0.5	2	bla_2~~~bla_1	249	249	2133	bla_2~~~bla_1	0.00803	0.0446	0.0472	0.498	0.25	0.089	bad-chisq
CRUWOSSMPUMU_3	0.01	5	500	0.5	3	bla_2~~~bla_1	249	249	2133	bla_2~~~bla_1	0.00803	0.0446	0.0358	0.528	0.251	0.0941	bad-chisq
CRUWOSSMPUMU_4	0.01	5	500	0.5	4	bla_2~~~bla_1	249	249	2133	bla_2~~~bla_1	0.00803	0.0446	0.0447	0.504	0.25	0.09	bad-chisq
CRUWOSSMPUMU_5	0.01	5	500	0.5	5	bla_2~~~bla_1	249	249	2133	bla_2~~~bla_1	0.00803	0.0446	0.0447	0.504	0.25	0.09	bad-chisq
CRUWOSSMPUMU_6	0.01	5	500	0.5	6	bla_2~~~bla_1	249	249	2133	bla_2~~~bla_1	0.00803	0.0446	0.0384	0.518	0.25	0.0928	bad-chisq
CRUWOSSMPUMU_7	0.01	5	500	0.5	7	bla_2~~~bla_1	249	249	2133	bla_2~~~bla_1	0.00803	0.0446	0.0241	0.568	0.251	0.101	bad-chisq
CRUWOSSMPUMU_8	0.01	5	500	0.5	8	bla_2~~~bla_1	249	249	2133	bla_2~~~bla_1	0.00803	0.0446	0.0447	0.504	0.25	0.09	bad-chisq
CRUWOSSMPUMU_9	0.01	5	500	0.5	9	bla_2~~~bla_1	249	249	2133	bla_2~~~bla_1	0.00803	0.0446	0.0445	0.507	0.252	0.0901	bad-chisq
CRUWOSSMPUMU_10	0.01	5	500	0.5	10	bla_2~~~bla_1	249	249	2133	bla_2~~~bla_1	0.00803	0.0446	0.0447	0.504	0.25	0.09	bad-chisq
CRUWOSSMPUMU_11	0.01	5	500	0.5	11	bla_2~~~bla_1	249	249	2133	bla_2~~~bla_1	0.00803	0.0446	0.0447	0.504	0.25	0.09	bad-chisq
CRUWOSSMPUMU_12	0.01	5	500	0.5	12	bla_2~~~bla_1	249	249	2133	bla_2~~~bla_1	0.00803	0.0446	0.0436	0.507	0.251	0.0905	bad-chisq
CRUWOSSMPUMU_13	0.01	5	500	0.5	13	bla_2~~~bla_1	249	249	2133	bla_2~~~bla_1	0.00803	0.0446	0.0447	0.504	0.25	0.09	bad-chisq
CRUWOSSMPUMU_14	0.01	5	500	0.5	14	bla_2~~~bla_1	249	249	2133	bla_2~~~bla_1	0.00803	0.0446	0.0447	0.504	0.25	0.09	bad-chisq
CRUWOSSMPUMU_15	0.01	5	500	0.5	15	bla_2~~~bla_1	249	249	2133	bla_2~~~bla_1	0.00803	0.0446	0.0576	0.478	0.251	0.0851	bad-chisq
CRUWOSSMPUMU_16	0.01	5	500	0.5	16	bla_2~~~bla_1	249	249	2133	bla_2~~~bla_1	0.00803	0.0446	0.0447	0.504	0.25	0.09	bad-chisq
CRUWOSSMPUMU_17	0.01	5	500	0.5	17	bla_2~~~bla_1	249	249	2133	bla_2~~~bla_1	0.00803	0.0446	0.0447	0.504	0.25	0.09	bad-chisq
CRUWOSSMPUMU_18	0.01	5	500	0.5	18	bla_2~~~bla_1	249	249	2133	bla_2~~~bla_1	0.00803	0.0446	0.0447	0.504	0.25	0.09	bad-chisq
CRUWOSSMPUMU_19	0.01	5	500	0.5	19	bla_2~~~bla_1	249	249	2133	bla_2~~~bla_1	0.00803	0.0446	0.0318	0.539	0.25	0.0962	bad-chisq
CRUWOSSMPUMU_20	0.01	5	500	0.5	20	bla_2~~~bla_1	249	249	2133	bla_2~~~bla_1	0.00803	0.0446	0.0466	0.5	0.251	0.0892	bad-chisq
CRUWOSSMPUMU_21	0.01	5	500	0.5	21	bla_2~~~bla_1	249	249	2133	bla_2~~~bla_1	0.00803	0.0446	0.0374	0.523	0.25	0.0933	bad-chisq
CRUWOSSMPUMU_22	0.01	5	500	0.5	22	bla_2~~~bla_1	249	249	2133	bla_2~~~bla_1	0.00803	0.0446	0.0519	0.49	0.251	0.0872	bad-chisq
CRUWOSSMPUMU_23	0.01	5	500	0.5	23	bla_2~~~bla_1	249	249	2133	bla_2~~~bla_1	0.00803	0.0446	0.0409	0.513	0.25	0.0916	bad-chisq
CRUWOSSMPUMU_24	0.01	5	500	0.5	24	bla_2~~~bla_1	249	249	2133	bla_2~~~bla_1	0.00803	0.0446	0.0456	0.502	0.251	0.0896	bad-chisq
CRUWOSSMPUMU_25	0.01	5	500	0.5	25	bla_2~~~bla_1	249	249	2133	bla_2~~~bla_1	0.00803	0.0446	0.0154	0.595	0.245	0.109	bad-chisq
CRUWOSSMPUMU_26	0.01	5	500	0.5	26	bla_2~~~bla_1	249	249	2133	bla_2~~~bla_1	0.00803	0.0446	0.0447	0.504	0.25	0.09	bad-chisq
CRUWOSSMPUMU_27	0.01	5	500	0.5	27	bla_2~~~bla_1	249	249	2133	bla_2~~~bla_1	0.00803	0.0446	0.0447	0.504	0.25	0.09	bad-chisq
CRUWOSSMPUMU_28	0.01	5	500	0.5	28	bla_2~~~bla_1	249	249	2133	bla_2~~~bla_1	0.00803	0.0446	0.0447	0.504	0.25	0.09	bad-chisq
CRUWOSSMPUMU_29	0.01	5	500	0.5	29	bla_2~~~bla_1	249	249	2133	bla_2~~~bla_1	0.00803	0.0446	0.0447	0.504	0.25	0.09	bad-chisq
CRUWOSSMPUMU_30	0.01	5	500	0.5	30	bla_2~~~bla_1	249	249	2133	bla_2~~~bla_1	0.00803	0.0446	0.0509	0.491	0.251	0.0875	bad-chisq
CRUWOSSMPUMU_31	0.01	5	500	0.5	31	bla_2~~~bla_1	249	249	2133	bla_2~~~bla_1	0.00803	0.0446	0.0467	0.5	0.251	0.0892	bad-chisq
CRUWOSSMPUMU_32	0.01	5	500	0.5	32	bla_2~~~bla_1	249	249	2133	bla_2~~~bla_1	0.00803	0.0446	0.0674	0.461	0.251	0.082	bad-chisq
CRUWOSSMPUMU_33	0.01	5	500	0.5	33	bla_2~~~bla_1	249	249	2133	bla_2~~~bla_1	0.00803	0.0446	0.0336	0.533	0.25	0.0952	bad-chisq
CRUWOSSMPUMU_34	0.01	5	500	0.5	34	bla_2~~~bla_1	249	249	2133	bla_2~~~bla_1	0.00803	0.0446	0.0436	0.509	0.252	0.0905	bad-chisq
CRUWOSSMPUMU_35	0.01	5	500	0.5	35	bla_2~~~bla_1	249	249	2133	bla_2~~~bla_1	0.00803	0.0446	0.044	0.506	0.251	0.0903	bad-chisq
CRUWOSSMPUMU_36	0.01	5	500	0.5	36	bla_2~~~bla_1	249	249	2133	bla_2~~~bla_1	0.00803	0.0446	0.0447	0.504	0.25	0.09	bad-chisq
CRUWOSSMPUMU_37	0.01	5	500	0.5	37	bla_2~~~bla_1	249	249	2133	bla_2~~~bla_1	0.00803	0.0446	0.0447	0.504	0.25	0.09	bad-chisq
CRUWOSSMPUMU_38	0.01	5	500	0.5	38	bla_2~~~bla_1	249	249	2133	bla_2~~~bla_1	0.00803	0.0446	0.0447	0.504	0.25	0.09	bad-chisq
CRUWOSSMPUMU_39	0.01	5	500	0.5	39	bla_2~~~bla_1	249	249	2133	bla_2~~~bla_1	0.00803	0.0446	0.0499	0.495	0.252	0.0879	bad-chisq
CRUWOSSMPUMU_40	0.01	5	500	0.5	40	bla_2~~~bla_1	249	249	2133	bla_2~~~bla_1	0.00803	0.0446	0.0446	0.504	0.25	0.09	bad-chisq
CRUWOSSMPUMU_41	0.01	5	500	0.5	41	bla_2~~~bla_1	249	249	2133	bla_2~~~bla_1	0.00803	0.0446	0.0447	0.504	0.25	0.09	bad-chisq
CRUWOSSMPUMU_42	0.01	5	500	0.5	42	bla_2~~~bla_1	249	249	2133	bla_2~~~bla_1	0.00803	0.0446	0.0447	0.504	0.25	0.09	bad-chisq
CRUWOSSMPUMU_43	0.01	5	500	0.5	43	bla_2~~~bla_1	249	249	2133	bla_2~~~bla_1	0.00803	0.0446	0.0447	0.504	0.25	0.09	bad-chisq
CRUWOSSMPUMU_44	0.01	5	500	0.5	44	bla_2~~~bla_1	249	249	2133	bla_2~~~bla_1	0.00803	0.0446	0.0429	0.51	0.251	0.0908	bad-chisq
CRUWOSSMPUMU_45	0.01	5	500	0.5	45	bla_2~~~bla_1	249	249	2133	bla_2~~~bla_1	0.00803	0.0446	0.0356	0.527	0.25	0.0942	bad-chisq
CRUWOSSMPUMU_46	0.01	5	500	0.5	46	bla_2~~~bla_1	249	249	2133	bla_2~~~bla_1	0.00803	0.0446	0.0447	0.504	0.25	0.09	bad-chisq
CRUWOSSMPUMU_47	0.01	5	500	0.5	47	bla_2~~~bla_1	249	249	2133	bla_2~~~bla_1	0.00803	0.0446	0.0447	0.504	0.25	0.09	bad-chisq
CRUWOSSMPUMU_48	0.01	5	500	0.5	48	bla_2~~~bla_1	249	249	2133	bla_2~~~bla_1	0.00803	0.0446	0.0447	0.504	0.25	0.09	bad-chisq
CRUWOSSMPUMU_49	0.01	5	500	0.5	49	bla_2~~~bla_1	249	249	2133	bla_2~~~bla_1	0.00803	0.0446	0.0447	0.504	0.25	0.09	bad-chisq
CRUWOSSMPUMU_50	0.01	5	500	0.5	50	bla_2~~~bla_1	249	249	2133	bla_2~~~bla_1	0.00803	0.0446	0.0447	0.504	0.25	0.09	bad-chisq
BLPCKDUKWAZN_1	0.01	5	600	0.5	1	bla_2~~~bla_1	299	299	2033	bla_2~~~bla_1	0.00836	0.178	0.228	0.272	0.225	0.0493	bad-chisq
BLPCKDUKWAZN_2	0.01	5	600	0.5	2	bla_2~~~bla_1	299	299	2033	bla_2~~~bla_1	0.00836	0.178	0.178	0.303	0.225	0.0551	bad-chisq
BLPCKDUKWAZN_3	0.01	5	600	0.5	3	bla_2~~~bla_1	299	299	2033	bla_2~~~bla_1	0.00836	0.178	0.178	0.303	0.225	0.0551	bad-chisq
BLPCKDUKWAZN_4	0.01	5	600	0.5	4	bla_2~~~bla_1	299	299	2033	bla_2~~~bla_1	0.00836	0.178	0.178	0.303	0.225	0.0551	bad-chisq
BLPCKDUKWAZN_5	0.01	5	600	0.5	5	bla_2~~~bla_1	299	299	2033	bla_2~~~bla_1	0.00836	0.178	0.22	0.276	0.225	0.0503	bad-chisq
BLPCKDUKWAZN_6	0.01	5	600	0.5	6	bla_2~~~bla_1	299	299	2033	bla_2~~~bla_1	0.00836	0.178	0.199	0.289	0.225	0.0526	bad-chisq
BLPCKDUKWAZN_7	0.01	5	600	0.5	7	bla_2~~~bla_1	299	299	2033	bla_2~~~bla_1	0.00836	0.178	0.178	0.303	0.225	0.0551	bad-chisq
BLPCKDUKWAZN_8	0.01	5	600	0.5	8	bla_2~~~bla_1	299	299	2033	bla_2~~~bla_1	0.00836	0.178	0.178	0.303	0.225	0.0551	bad-chisq
BLPCKDUKWAZN_9	0.01	5	600	0.5	9	bla_2~~~bla_1	299	299	2033	bla_2~~~bla_1	0.00836	0.178	0.178	0.303	0.225	0.0551	bad-chisq
BLPCKDUKWAZN_10	0.01	5	600	0.5	10	bla_2~~~bla_1	299	299	2033	bla_2~~~bla_1	0.00836	0.178	0.178	0.303	0.225	0.0551	bad-chisq
BLPCKDUKWAZN_11	0.01	5	600	0.5	11	bla_2~~~bla_1	299	299	2033	bla_2~~~bla_1	0.0067	0.314	0.342	0.239	0.251	0.039	bad-chisq
BLPCKDUKWAZN_12	0.01	5	600	0.5	12	bla_2~~~bla_1	299	299	2033	bla_2~~~bla_1	0.00836	0.178	0.178	0.303	0.225	0.0551	bad-chisq
BLPCKDUKWAZN_13	0.01	5	600	0.5	13	bla_2~~~bla_1	299	299	2033	bla_2~~~bla_1	0.00836	0.178	0.178	0.303	0.225	0.0551	bad-chisq
BLPCKDUKWAZN_14	0.01	5	600	0.5	14	bla_2~~~bla_1	299	299	2033	bla_2~~~bla_1	0.00836	0.178	0.178	0.303	0.225	0.0551	bad-chisq
BLPCKDUKWAZN_15	0.01	5	600	0.5	15	bla_2~~~bla_1	299	299	2033	bla_2~~~bla_1	0.00836	0.178	0.178	0.303	0.225	0.0551	bad-chisq
BLPCKDUKWAZN_16	0.01	5	600	0.5	16	bla_2~~~bla_1	299	299	2033	bla_2~~~bla_1	0.00836	0.178	0.178	0.303	0.225	0.0551	bad-chisq
BLPCKDUKWAZN_17	0.01	5	600	0.5	17	bla_2~~~bla_1	299	299	2033	bla_2~~~bla_1	0.00836	0.178	0.178	0.303	0.225	0.0551	bad-chisq
BLPCKDUKWAZN_18	0.01	5	600	0.5	18	bla_2~~~bla_1	299	299	2033	bla_2~~~bla_1	0.00836	0.178	0.178	0.303	0.225	0.0551	bad-chisq
BLPCKDUKWAZN_19	0.01	5	600	0.5	19	bla_2~~~bla_1	299	299	2033	bla_2~~~bla_1	0.00836	0.178	0.179	0.302	0.225	0.055	bad-chisq
BLPCKDUKWAZN_20	0.01	5	600	0.5	20	bla_2~~~bla_1	299	299	2033	bla_2~~~bla_1	0.00836	0.178	0.178	0.303	0.225	0.0551	bad-chisq
BLPCKDUKWAZN_21	0.01	5	600	0.5	21	bla_2~~~bla_1	299	299	2033	bla_2~~~bla_1	0.00836	0.178	0.266	0.252	0.226	0.0456	bad-chisq
BLPCKDUKWAZN_22	0.01	5	600	0.5	22	bla_2~~~bla_1	299	299	2033	bla_2~~~bla_1	0.00836	0.178	0.142	0.33	0.224	0.0602	bad-chisq
BLPCKDUKWAZN_23	0.01	5	600	0.5	23	bla_2~~~bla_1	299	299	2033	bla_2~~~bla_1	0.00836	0.178	0.178	0.303	0.225	0.0551	bad-chisq
BLPCKDUKWAZN_24	0.01	5	600	0.5	24	bla_2~~~bla_1	299	299	2033	bla_2~~~bla_1	0.00836	0.178	0.178	0.303	0.225	0.0551	bad-chisq
BLPCKDUKWAZN_25	0.01	5	600	0.5	25	bla_2~~~bla_1	299	299	2033	bla_2~~~bla_1	0.00836	0.178	0.178	0.303	0.225	0.0551	bad-chisq
BLPCKDUKWAZN_26	0.01	5	600	0.5	26	bla_2~~~bla_1	299	299	2033	bla_2~~~bla_1	0.00836	0.178	0.178	0.303	0.225	0.0551	bad-chisq
BLPCKDUKWAZN_27	0.01	5	600	0.5	27	bla_2~~~bla_1	299	299	2033	bla_2~~~bla_1	0.00836	0.178	0.178	0.303	0.225	0.0551	bad-chisq
BLPCKDUKWAZN_28	0.01	5	600	0.5	28	bla_2~~~bla_1	299	299	2033	bla_2~~~bla_1	0.00836	0.178	0.178	0.303	0.225	0.0551	bad-chisq
BLPCKDUKWAZN_29	0.01	5	600	0.5	29	bla_2~~~bla_1	299	299	2033	bla_2~~~bla_1	0.00836	0.178	0.177	0.303	0.225	0.0552	bad-chisq
BLPCKDUKWAZN_30	0.01	5	600	0.5	30	bla_2~~~bla_1	299	299	2033	bla_2~~~bla_1	0.00836	0.178	0.178	0.303	0.225	0.0551	bad-chisq
BLPCKDUKWAZN_31	0.01	5	600	0.5	31	bla_2~~~bla_1	299	299	2033	bla_2~~~bla_1	0.00836	0.178	0.244	0.264	0.226	0.0477	bad-chisq
BLPCKDUKWAZN_32	0.01	5	600	0.5	32	bla_2~~~bla_1	299	299	2033	bla_2~~~bla_1	0.00836	0.178	0.22	0.274	0.223	0.0502	bad-chisq
BLPCKDUKWAZN_33	0.01	5	600	0.5	33	bla_2~~~bla_1	299	299	2033	bla_2~~~bla_1	0.00836	0.178	0.178	0.303	0.225	0.0551	bad-chisq
BLPCKDUKWAZN_34	0.01	5	600	0.5	34	bla_2~~~bla_1	299	299	2033	bla_2~~~bla_1	0.00836	0.178	0.178	0.303	0.225	0.0551	bad-chisq
BLPCKDUKWAZN_35	0.01	5	600	0.5	35	bla_2~~~bla_1	299	299	2033	bla_2~~~bla_1	0.00836	0.178	0.178	0.303	0.225	0.0551	bad-chisq
BLPCKDUKWAZN_36	0.01	5	600	0.5	36	bla_2~~~bla_1	299	299	2033	bla_2~~~bla_1	0.00836	0.178	0.163	0.314	0.225	0.0571	bad-chisq
BLPCKDUKWAZN_37	0.01	5	600	0.5	37	bla_2~~~bla_1	299	299	2033	bla_2~~~bla_1	0.00836	0.178	0.23	0.27	0.225	0.0491	bad-chisq
BLPCKDUKWAZN_38	0.01	5	600	0.5	38	bla_2~~~bla_1	299	299	2033	bla_2~~~bla_1	0.00836	0.178	0.218	0.278	0.225	0.0505	bad-chisq
BLPCKDUKWAZN_39	0.01	5	600	0.5	39	bla_2~~~bla_1	299	299	2033	bla_2~~~bla_1	0.00836	0.178	0.141	0.333	0.226	0.0603	bad-chisq
BLPCKDUKWAZN_40	0.01	5	600	0.5	40	bla_2~~~bla_1	299	299	2033	bla_2~~~bla_1	0.00836	0.178	0.207	0.282	0.224	0.0517	bad-chisq
BLPCKDUKWAZN_41	0.01	5	600	0.5	41	bla_2~~~bla_1	299	299	2033	bla_2~~~bla_1	0.00836	0.178	0.178	0.303	0.225	0.0551	bad-chisq
BLPCKDUKWAZN_42	0.01	5	600	0.5	42	bla_2~~~bla_1	299	299	2033	bla_2~~~bla_1	0.00836	0.178	0.178	0.303	0.225	0.0551	bad-chisq
BLPCKDUKWAZN_43	0.01	5	600	0.5	43	bla_2~~~bla_1	299	299	2033	bla_2~~~bla_1	0.00836	0.178	0.178	0.303	0.225	0.0551	bad-chisq
BLPCKDUKWAZN_44	0.01	5	600	0.5	44	bla_2~~~bla_1	299	299	2033	bla_2~~~bla_1	0.00836	0.178	0.161	0.315	0.224	0.0574	bad-chisq
BLPCKDUKWAZN_45	0.01	5	600	0.5	45	bla_2~~~bla_1	299	299	2033	bla_2~~~bla_1	0.00836	0.178	0.244	0.262	0.225	0.0477	bad-chisq
BLPCKDUKWAZN_46	0.01	5	600	0.5	46	bla_2~~~bla_1	299	299	2033	bla_2~~~bla_1	0.00836	0.178	0.14	0.333	0.225	0.0605	bad-chisq
BLPCKDUKWAZN_47	0.01	5	600	0.5	47	bla_2~~~bla_1	299	299	2033	bla_2~~~bla_1	0.00836	0.178	0.193	0.293	0.225	0.0533	bad-chisq
BLPCKDUKWAZN_48	0.01	5	600	0.5	48	bla_2~~~bla_1	299	299	2033	bla_2~~~bla_1	0.00836	0.178	0.178	0.303	0.225	0.0551	bad-chisq
BLPCKDUKWAZN_49	0.01	5	600	0.5	49	bla_2~~~bla_1	299	299	2033	bla_2~~~bla_1	0.00836	0.178	0.178	0.303	0.225	0.0551	bad-chisq
BLPCKDUKWAZN_50	0.01	5	600	0.5	50	bla_2~~~bla_1	299	299	2033	bla_2~~~bla_1	0.00836	0.178	0.178	0.303	0.225	0.0551	bad-chisq
ZXKMIQKSNURH_1	0.01	5	700	0.5	1	bla_2~~~bla_1	349	349	1933	bla_2~~~bla_1	0.0086	0.101	0.101	0.336	0.205	0.0621	bad-chisq
ZXKMIQKSNURH_2	0.01	5	700	0.5	2	bla_2~~~bla_1	349	349	1933	bla_2~~~bla_1	0.0086	0.101	0.1	0.339	0.206	0.0623	bad-chisq
ZXKMIQKSNURH_3	0.01	5	700	0.5	3	bla_2~~~bla_1	349	349	1933	bla_2~~~bla_1	0.0086	0.101	0.101	0.336	0.205	0.0621	bad-chisq
ZXKMIQKSNURH_4	0.01	5	700	0.5	4	bla_2~~~bla_1	349	349	1933	bla_2~~~bla_1	0.0086	0.101	0.134	0.308	0.206	0.0567	bad-chisq
ZXKMIQKSNURH_5	0.01	5	700	0.5	5	bla_2~~~bla_1	349	349	1933	bla_2~~~bla_1	0.0086	0.101	0.0988	0.339	0.205	0.0625	bad-chisq
ZXKMIQKSNURH_6	0.01	5	700	0.5	6	bla_2~~~bla_1	349	349	1933	bla_2~~~bla_1	0.0086	0.101	0.101	0.336	0.205	0.0621	bad-chisq
ZXKMIQKSNURH_7	0.01	5	700	0.5	7	bla_2~~~bla_1	349	349	1933	bla_2~~~bla_1	0.0086	0.101	0.101	0.336	0.205	0.0621	bad-chisq
ZXKMIQKSNURH_8	0.01	5	700	0.5	8	bla_2~~~bla_1	349	349	1933	bla_2~~~bla_1	0.0086	0.101	0.117	0.322	0.206	0.0593	bad-chisq
ZXKMIQKSNURH_9	0.01	5	700	0.5	9	bla_2~~~bla_1	349	349	1933	bla_2~~~bla_1	0.0086	0.101	0.0939	0.345	0.205	0.0635	bad-chisq
ZXKMIQKSNURH_10	0.01	5	700	0.5	10	bla_2~~~bla_1	349	349	1933	bla_2~~~bla_1	0.0086	0.101	0.101	0.336	0.205	0.0621	bad-chisq
ZXKMIQKSNURH_11	0.01	5	700	0.5	11	bla_2~~~bla_1	349	349	1933	bla_2~~~bla_1	0.0086	0.101	0.101	0.336	0.205	0.0621	bad-chisq
ZXKMIQKSNURH_12	0.01	5	700	0.5	12	bla_2~~~bla_1	349	349	1933	bla_2~~~bla_1	0.0086	0.101	0.1	0.337	0.205	0.0623	bad-chisq
ZXKMIQKSNURH_13	0.01	5	700	0.5	13	bla_2~~~bla_1	349	349	1933	bla_2~~~bla_1	0.0086	0.101	0.101	0.336	0.205	0.0621	bad-chisq
ZXKMIQKSNURH_14	0.01	5	700	0.5	14	bla_2~~~bla_1	349	349	1933	bla_2~~~bla_1	0.00717	0.177	0.178	0.303	0.224	0.0511	bad-chisq
ZXKMIQKSNURH_15	0.01	5	700	0.5	15	bla_2~~~bla_1	349	349	1933	bla_2~~~bla_1	0.0086	0.101	0.101	0.336	0.205	0.0621	bad-chisq
ZXKMIQKSNURH_16	0.01	5	700	0.5	16	bla_2~~~bla_1	349	349	1933	bla_2~~~bla_1	0.0086	0.101	0.101	0.336	0.205	0.0621	bad-chisq
ZXKMIQKSNURH_17	0.01	5	700	0.5	17	bla_2~~~bla_1	349	349	1933	bla_2~~~bla_1	0.0086	0.101	0.101	0.336	0.205	0.0621	bad-chisq
ZXKMIQKSNURH_18	0.01	5	700	0.5	18	bla_2~~~bla_1	349	349	1933	bla_2~~~bla_1	0.0086	0.101	0.0865	0.354	0.206	0.0649	bad-chisq
ZXKMIQKSNURH_19	0.01	5	700	0.5	19	bla_2~~~bla_1	349	349	1933	bla_2~~~bla_1	0.0086	0.101	0.101	0.336	0.205	0.0621	bad-chisq
ZXKMIQKSNURH_20	0.01	5	700	0.5	20	bla_2~~~bla_1	349	349	1933	bla_2~~~bla_1	0.0086	0.101	0.101	0.336	0.205	0.0621	bad-chisq
ZXKMIQKSNURH_21	0.01	5	700	0.5	21	bla_2~~~bla_1	349	349	1933	bla_2~~~bla_1	0.0086	0.101	0.101	0.336	0.205	0.0621	bad-chisq
ZXKMIQKSNURH_22	0.01	5	700	0.5	22	bla_2~~~bla_1	349	349	1933	bla_2~~~bla_1	0.0086	0.101	0.101	0.336	0.205	0.0621	bad-chisq
ZXKMIQKSNURH_23	0.01	5	700	0.5	23	bla_2~~~bla_1	349	349	1933	bla_2~~~bla_1	0.0086	0.101	0.124	0.316	0.205	0.0583	bad-chisq
ZXKMIQKSNURH_24	0.01	5	700	0.5	24	bla_2~~~bla_1	349	349	1933	bla_2~~~bla_1	0.0086	0.101	0.101	0.336	0.205	0.0621	bad-chisq
ZXKMIQKSNURH_25	0.01	5	700	0.5	25	bla_2~~~bla_1	349	349	1933	bla_2~~~bla_1	0.0086	0.101	0.101	0.336	0.205	0.0621	bad-chisq
ZXKMIQKSNURH_26	0.01	5	700	0.5	26	bla_2~~~bla_1	349	349	1933	bla_2~~~bla_1	0.0086	0.101	0.0827	0.357	0.206	0.0657	bad-chisq
ZXKMIQKSNURH_27	0.01	5	700	0.5	27	bla_2~~~bla_1	349	349	1933	bla_2~~~bla_1	0.0086	0.101	0.061	0.387	0.206	0.071	bad-chisq
ZXKMIQKSNURH_28	0.01	5	700	0.5	28	bla_2~~~bla_1	349	349	1933	bla_2~~~bla_1	0.0086	0.101	0.101	0.336	0.205	0.0621	bad-chisq
ZXKMIQKSNURH_29	0.01	5	700	0.5	29	bla_2~~~bla_1	349	349	1933	bla_2~~~bla_1	0.0086	0.101	0.101	0.336	0.205	0.0621	bad-chisq
ZXKMIQKSNURH_30	0.01	5	700	0.5	30	bla_2~~~bla_1	349	349	1933	bla_2~~~bla_1	0.0086	0.101	0.102	0.336	0.205	0.062	bad-chisq
ZXKMIQKSNURH_31	0.01	5	700	0.5	31	bla_2~~~bla_1	349	349	1933	bla_2~~~bla_1	0.0086	0.101	0.101	0.336	0.205	0.0621	bad-chisq
ZXKMIQKSNURH_32	0.01	5	700	0.5	32	bla_2~~~bla_1	349	349	1933	bla_2~~~bla_1	0.0086	0.101	0.101	0.336	0.205	0.0621	bad-chisq
ZXKMIQKSNURH_33	0.01	5	700	0.5	33	bla_2~~~bla_1	349	349	1933	bla_2~~~bla_1	0.0086	0.101	0.101	0.336	0.205	0.0621	bad-chisq
ZXKMIQKSNURH_34	0.01	5	700	0.5	34	bla_2~~~bla_1	349	349	1933	bla_2~~~bla_1	0.0086	0.101	0.106	0.333	0.206	0.0613	bad-chisq
ZXKMIQKSNURH_35	0.01	5	700	0.5	35	bla_2~~~bla_1	349	349	1933	bla_2~~~bla_1	0.0086	0.101	0.0983	0.339	0.205	0.0626	bad-chisq
ZXKMIQKSNURH_36	0.01	5	700	0.5	36	bla_2~~~bla_1	349	349	1933	bla_2~~~bla_1	0.0086	0.101	0.135	0.309	0.206	0.0566	bad-chisq
ZXKMIQKSNURH_37	0.01	5	700	0.5	37	bla_2~~~bla_1	349	349	1933	bla_2~~~bla_1	0.0086	0.101	0.102	0.336	0.205	0.062	bad-chisq
ZXKMIQKSNURH_38	0.01	5	700	0.5	38	bla_2~~~bla_1	349	349	1933	bla_2~~~bla_1	0.0086	0.101	0.128	0.313	0.205	0.0577	bad-chisq
ZXKMIQKSNURH_39	0.01	5	700	0.5	39	bla_2~~~bla_1	349	349	1933	bla_2~~~bla_1	0.0086	0.101	0.0562	0.389	0.204	0.0723	bad-chisq
ZXKMIQKSNURH_40	0.01	5	700	0.5	40	bla_2~~~bla_1	349	349	1933	bla_2~~~bla_1	0.0086	0.101	0.101	0.336	0.205	0.0621	bad-chisq
ZXKMIQKSNURH_41	0.01	5	700	0.5	41	bla_2~~~bla_1	349	349	1933	bla_2~~~bla_1	0.0086	0.101	0.101	0.336	0.205	0.0621	bad-chisq
ZXKMIQKSNURH_42	0.01	5	700	0.5	42	bla_2~~~bla_1	349	349	1933	bla_2~~~bla_1	0.0086	0.101	0.101	0.336	0.205	0.0621	bad-chisq
ZXKMIQKSNURH_43	0.01	5	700	0.5	43	bla_2~~~bla_1	349	349	1933	bla_2~~~bla_1	0.0086	0.101	0.101	0.336	0.205	0.0621	bad-chisq
ZXKMIQKSNURH_44	0.01	5	700	0.5	44	bla_2~~~bla_1	349	349	1933	bla_2~~~bla_1	0.0086	0.101	0.0952	0.343	0.205	0.0632	bad-chisq
ZXKMIQKSNURH_45	0.01	5	700	0.5	45	bla_2~~~bla_1	349	349	1933	bla_2~~~bla_1	0.0086	0.101	0.101	0.336	0.205	0.0621	bad-chisq
ZXKMIQKSNURH_46	0.01	5	700	0.5	46	bla_2~~~bla_1	349	349	1933	bla_2~~~bla_1	0.0086	0.101	0.101	0.336	0.205	0.0621	bad-chisq
ZXKMIQKSNURH_47	0.01	5	700	0.5	47	bla_2~~~bla_1	349	349	1933	bla_2~~~bla_1	0.0086	0.101	0.101	0.336	0.205	0.0621	bad-chisq
ZXKMIQKSNURH_48	0.01	5	700	0.5	48	bla_2~~~bla_1	349	349	1933	bla_2~~~bla_1	0.0086	0.101	0.101	0.336	0.205	0.0621	bad-chisq
ZXKMIQKSNURH_49	0.01	5	700	0.5	49	bla_2~~~bla_1	349	349	1933	bla_2~~~bla_1	0.0086	0.101	0.101	0.336	0.205	0.0621	bad-chisq
ZXKMIQKSNURH_50	0.01	5	700	0.5	50	bla_2~~~bla_1	349	349	1933	bla_2~~~bla_1	0.0086	0.101	0.101	0.336	0.205	0.0621	bad-chisq
DQCPDIVWASYJ_1	0.01	5	800	0.5	1	bla_2~~~bla_1	399	399	1833	bla_2~~~bla_1	0.00877	0.0577	0.0578	0.36	0.19	0.0672	bad-chisq
DQCPDIVWASYJ_2	0.01	5	800	0.5	2	bla_2~~~bla_1	399	399	1833	bla_2~~~bla_1	0.00877	0.0577	0.0574	0.361	0.19	0.0673	bad-chisq
DQCPDIVWASYJ_3	0.01	5	800	0.5	3	bla_2~~~bla_1	399	399	1833	bla_2~~~bla_1	0.00877	0.0577	0.0578	0.36	0.19	0.0672	bad-chisq
DQCPDIVWASYJ_4	0.01	5	800	0.5	4	bla_2~~~bla_1	399	399	1833	bla_2~~~bla_1	0.00877	0.0577	0.035	0.402	0.19	0.0747	bad-chisq
DQCPDIVWASYJ_5	0.01	5	800	0.5	5	bla_2~~~bla_1	399	399	1833	bla_2~~~bla_1	0.00877	0.0577	0.0683	0.347	0.19	0.0646	bad-chisq
DQCPDIVWASYJ_6	0.01	5	800	0.5	6	bla_2~~~bla_1	399	399	1833	bla_2~~~bla_1	0.00877	0.0577	0.0578	0.36	0.19	0.0672	bad-chisq
DQCPDIVWASYJ_7	0.01	5	800	0.5	7	bla_2~~~bla_1	399	399	1833	bla_2~~~bla_1	0.00877	0.0577	0.0672	0.348	0.19	0.0648	bad-chisq
DQCPDIVWASYJ_8	0.01	5	800	0.5	8	bla_2~~~bla_1	399	399	1833	bla_2~~~bla_1	0.00877	0.0577	0.032	0.405	0.189	0.0759	bad-chisq
DQCPDIVWASYJ_9	0.01	5	800	0.5	9	bla_2~~~bla_1	399	399	1833	bla_2~~~bla_1	0.00753	0.101	0.102	0.337	0.205	0.058	bad-chisq
DQCPDIVWASYJ_10	0.01	5	800	0.5	10	bla_2~~~bla_1	399	399	1833	bla_2~~~bla_1	0.00877	0.0577	0.0578	0.36	0.19	0.0672	bad-chisq
DQCPDIVWASYJ_11	0.01	5	800	0.5	11	bla_2~~~bla_1	399	399	1833	bla_2~~~bla_1	0.00877	0.0577	0.0578	0.36	0.19	0.0672	bad-chisq
DQCPDIVWASYJ_12	0.01	5	800	0.5	12	bla_2~~~bla_1	399	399	1833	bla_2~~~bla_1	0.00877	0.0577	0.0407	0.39	0.19	0.0725	bad-chisq
DQCPDIVWASYJ_13	0.01	5	800	0.5	13	bla_2~~~bla_1	399	399	1833	bla_2~~~bla_1	0.00877	0.0577	0.0569	0.362	0.19	0.0674	bad-chisq
DQCPDIVWASYJ_14	0.01	5	800	0.5	14	bla_2~~~bla_1	399	399	1833	bla_2~~~bla_1	0.00877	0.0577	0.0575	0.362	0.19	0.0673	bad-chisq
DQCPDIVWASYJ_15	0.01	5	800	0.5	15	bla_2~~~bla_1	399	399	1833	bla_2~~~bla_1	0.00877	0.0577	0.0587	0.359	0.19	0.0669	bad-chisq
DQCPDIVWASYJ_16	0.01	5	800	0.5	16	bla_2~~~bla_1	399	399	1833	bla_2~~~bla_1	0.00877	0.0577	0.0448	0.382	0.19	0.0711	bad-chisq
DQCPDIVWASYJ_17	0.01	5	800	0.5	17	bla_2~~~bla_1	399	399	1833	bla_2~~~bla_1	0.00877	0.0577	0.0578	0.36	0.19	0.0672	bad-chisq
DQCPDIVWASYJ_18	0.01	5	800	0.5	18	bla_2~~~bla_1	399	399	1833	bla_2~~~bla_1	0.00877	0.0577	0.0589	0.36	0.19	0.0669	bad-chisq
DQCPDIVWASYJ_19	0.01	5	800	0.5	19	bla_2~~~bla_1	399	399	1833	bla_2~~~bla_1	0.00877	0.0577	0.0536	0.367	0.19	0.0684	bad-chisq
DQCPDIVWASYJ_20	0.01	5	800	0.5	20	bla_2~~~bla_1	399	399	1833	bla_2~~~bla_1	0.00877	0.0577	0.0578	0.36	0.19	0.0672	bad-chisq
DQCPDIVWASYJ_21	0.01	5	800	0.5	21	bla_2~~~bla_1	399	399	1833	bla_2~~~bla_1	0.00877	0.0577	0.0731	0.341	0.19	0.0635	bad-chisq
DQCPDIVWASYJ_22	0.01	5	800	0.5	22	bla_2~~~bla_1	399	399	1833	bla_2~~~bla_1	0.00877	0.0577	0.0578	0.36	0.19	0.0672	bad-chisq
DQCPDIVWASYJ_23	0.01	5	800	0.5	23	bla_2~~~bla_1	399	399	1833	bla_2~~~bla_1	0.00877	0.0577	0.0578	0.36	0.19	0.0672	bad-chisq
DQCPDIVWASYJ_24	0.01	5	800	0.5	24	bla_2~~~bla_1	399	399	1833	bla_2~~~bla_1	0.00877	0.0577	0.0578	0.36	0.19	0.0672	bad-chisq
DQCPDIVWASYJ_25	0.01	5	800	0.5	25	bla_2~~~bla_1	399	399	1833	bla_2~~~bla_1	0.00877	0.0577	0.0578	0.36	0.19	0.0672	bad-chisq
DQCPDIVWASYJ_26	0.01	5	800	0.5	26	bla_2~~~bla_1	399	399	1833	bla_2~~~bla_1	0.00877	0.0577	0.0578	0.36	0.19	0.0672	bad-chisq
DQCPDIVWASYJ_27	0.01	5	800	0.5	27	bla_2~~~bla_1	399	399	1833	bla_2~~~bla_1	0.00877	0.0577	0.0578	0.36	0.19	0.0672	bad-chisq
DQCPDIVWASYJ_28	0.01	5	800	0.5	28	bla_2~~~bla_1	399	399	1833	bla_2~~~bla_1	0.00877	0.0577	0.0578	0.36	0.19	0.0672	bad-chisq
DQCPDIVWASYJ_29	0.01	5	800	0.5	29	bla_2~~~bla_1	399	399	1833	bla_2~~~bla_1	0.00877	0.0577	0.0543	0.365	0.19	0.0682	bad-chisq
DQCPDIVWASYJ_30	0.01	5	800	0.5	30	bla_2~~~bla_1	399	399	1833	bla_2~~~bla_1	0.00877	0.0577	0.0578	0.36	0.19	0.0672	bad-chisq
DQCPDIVWASYJ_31	0.01	5	800	0.5	31	bla_2~~~bla_1	399	399	1833	bla_2~~~bla_1	0.00877	0.0577	0.081	0.335	0.192	0.0618	bad-chisq
DQCPDIVWASYJ_32	0.01	5	800	0.5	32	bla_2~~~bla_1	399	399	1833	bla_2~~~bla_1	0.00877	0.0577	0.0503	0.373	0.19	0.0693	bad-chisq
DQCPDIVWASYJ_33	0.01	5	800	0.5	33	bla_2~~~bla_1	399	399	1833	bla_2~~~bla_1	0.00877	0.0577	0.0599	0.358	0.19	0.0666	bad-chisq
DQCPDIVWASYJ_34	0.01	5	800	0.5	34	bla_2~~~bla_1	399	399	1833	bla_2~~~bla_1	0.00877	0.0577	0.0874	0.328	0.192	0.0605	bad-chisq
DQCPDIVWASYJ_35	0.01	5	800	0.5	35	bla_2~~~bla_1	399	399	1833	bla_2~~~bla_1	0.00877	0.0577	0.0578	0.36	0.19	0.0672	bad-chisq
DQCPDIVWASYJ_36	0.01	5	800	0.5	36	bla_2~~~bla_1	399	399	1833	bla_2~~~bla_1	0.00877	0.0577	0.0578	0.36	0.19	0.0672	bad-chisq
DQCPDIVWASYJ_37	0.01	5	800	0.5	37	bla_2~~~bla_1	399	399	1833	bla_2~~~bla_1	0.00877	0.0577	0.0613	0.355	0.19	0.0663	bad-chisq
DQCPDIVWASYJ_38	0.01	5	800	0.5	38	bla_2~~~bla_1	399	399	1833	bla_2~~~bla_1	0.00877	0.0577	0.0578	0.36	0.19	0.0672	bad-chisq
DQCPDIVWASYJ_39	0.01	5	800	0.5	39	bla_2~~~bla_1	399	399	1833	bla_2~~~bla_1	0.00877	0.0577	0.0578	0.36	0.19	0.0672	bad-chisq
DQCPDIVWASYJ_40	0.01	5	800	0.5	40	bla_2~~~bla_1	399	399	1833	bla_2~~~bla_1	0.00877	0.0577	0.0578	0.36	0.19	0.0672	bad-chisq
DQCPDIVWASYJ_41	0.01	5	800	0.5	41	bla_2~~~bla_1	399	399	1833	bla_2~~~bla_1	0.00877	0.0577	0.0578	0.36	0.19	0.0672	bad-chisq
DQCPDIVWASYJ_42	0.01	5	800	0.5	42	bla_2~~~bla_1	399	399	1833	bla_2~~~bla_1	0.00877	0.0577	0.0578	0.36	0.19	0.0672	bad-chisq
DQCPDIVWASYJ_43	0.01	5	800	0.5	43	bla_2~~~bla_1	399	399	1833	bla_2~~~bla_1	0.00877	0.0577	0.0578	0.36	0.19	0.0672	bad-chisq
DQCPDIVWASYJ_44	0.01	5	800	0.5	44	bla_2~~~bla_1	399	399	1833	bla_2~~~bla_1	0.00877	0.0577	0.0846	0.329	0.19	0.0611	bad-chisq
DQCPDIVWASYJ_45	0.01	5	800	0.5	45	bla_2~~~bla_1	399	399	1833	bla_2~~~bla_1	0.00877	0.0577	0.0578	0.36	0.19	0.0672	bad-chisq
DQCPDIVWASYJ_46	0.01	5	800	0.5	46	bla_2~~~bla_1	399	399	1833	bla_2~~~bla_1	0.00877	0.0577	0.0681	0.348	0.191	0.0646	bad-chisq
DQCPDIVWASYJ_47	0.01	5	800	0.5	47	bla_2~~~bla_1	399	399	1833	bla_2~~~bla_1	0.00877	0.0577	0.0578	0.36	0.19	0.0672	bad-chisq
DQCPDIVWASYJ_48	0.01	5	800	0.5	48	bla_2~~~bla_1	399	399	1833	bla_2~~~bla_1	0.00877	0.0577	0.0578	0.36	0.19	0.0672	bad-chisq
DQCPDIVWASYJ_49	0.01	5	800	0.5	49	bla_2~~~bla_1	399	399	1833	bla_2~~~bla_1	0.00877	0.0577	0.0587	0.359	0.19	0.0669	bad-chisq
DQCPDIVWASYJ_50	0.01	5	800	0.5	50	bla_2~~~bla_1	399	399	1833	bla_2~~~bla_1	0.00877	0.0577	0.0578	0.36	0.19	0.0672	bad-chisq
LOCSMTKGDQYD_1	0.01	5	900	0.5	1	bla_2~~~bla_1	449	449	1733	bla_2~~~bla_1	0.00891	0.0331	0.0331	0.378	0.177	0.0711	bad-chisq
LOCSMTKGDQYD_2	0.01	5	900	0.5	2	bla_2~~~bla_1	449	449	1733	bla_2~~~bla_1	0.00891	0.0331	0.0502	0.35	0.178	0.0654	bad-chisq
LOCSMTKGDQYD_3	0.01	5	900	0.5	3	bla_2~~~bla_1	449	449	1733	bla_2~~~bla_1	0.00891	0.0331	0.0365	0.373	0.178	0.0698	bad-chisq
LOCSMTKGDQYD_4	0.01	5	900	0.5	4	bla_2~~~bla_1	449	449	1733	bla_2~~~bla_1	0.00891	0.0331	0.0331	0.378	0.177	0.0711	bad-chisq
LOCSMTKGDQYD_5	0.01	5	900	0.5	5	bla_2~~~bla_1	449	449	1733	bla_2~~~bla_1	0.00891	0.0331	0.0331	0.378	0.177	0.0711	bad-chisq
LOCSMTKGDQYD_6	0.01	5	900	0.5	6	bla_2~~~bla_1	449	449	1733	bla_2~~~bla_1	0.00891	0.0331	0.0384	0.369	0.178	0.0691	bad-chisq
LOCSMTKGDQYD_7	0.01	5	900	0.5	7	bla_2~~~bla_1	449	449	1733	bla_2~~~bla_1	0.00891	0.0331	0.0331	0.378	0.177	0.0711	bad-chisq
LOCSMTKGDQYD_8	0.01	5	900	0.5	8	bla_2~~~bla_1	449	449	1733	bla_2~~~bla_1	0.00891	0.0331	0.0331	0.378	0.177	0.0711	bad-chisq
LOCSMTKGDQYD_9	0.01	5	900	0.5	9	bla_2~~~bla_1	449	449	1733	bla_2~~~bla_1	0.00891	0.0331	0.0581	0.338	0.178	0.0633	bad-chisq
LOCSMTKGDQYD_10	0.01	5	900	0.5	10	bla_2~~~bla_1	449	449	1733	bla_2~~~bla_1	0.00891	0.0331	0.0226	0.408	0.178	0.0761	bad-chisq
LOCSMTKGDQYD_11	0.01	5	900	0.5	11	bla_2~~~bla_1	449	449	1733	bla_2~~~bla_1	0.00891	0.0331	0.0334	0.378	0.177	0.071	bad-chisq
LOCSMTKGDQYD_12	0.01	5	900	0.5	12	bla_2~~~bla_1	449	449	1733	bla_2~~~bla_1	0.00891	0.0331	0.0421	0.363	0.178	0.0678	bad-chisq
LOCSMTKGDQYD_13	0.01	5	900	0.5	13	bla_2~~~bla_1	449	449	1733	bla_2~~~bla_1	0.00891	0.0331	0.0342	0.376	0.177	0.0707	bad-chisq
LOCSMTKGDQYD_14	0.01	5	900	0.5	14	bla_2~~~bla_1	449	449	1733	bla_2~~~bla_1	0.00891	0.0331	0.0351	0.377	0.178	0.0703	bad-chisq
LOCSMTKGDQYD_15	0.01	5	900	0.5	15	bla_2~~~bla_1	449	449	1733	bla_2~~~bla_1	0.00891	0.0331	0.0331	0.378	0.177	0.0711	bad-chisq
LOCSMTKGDQYD_16	0.01	5	900	0.5	16	bla_2~~~bla_1	449	449	1733	bla_2~~~bla_1	0.00891	0.0331	0.0331	0.378	0.177	0.0711	bad-chisq
LOCSMTKGDQYD_17	0.01	5	900	0.5	17	bla_2~~~bla_1	449	449	1733	bla_2~~~bla_1	0.00891	0.0331	0.0331	0.378	0.177	0.0711	bad-chisq
LOCSMTKGDQYD_18	0.01	5	900	0.5	18	bla_2~~~bla_1	449	449	1733	bla_2~~~bla_1	0.00891	0.0331	0.0464	0.355	0.178	0.0665	bad-chisq
LOCSMTKGDQYD_19	0.01	5	900	0.5	19	bla_2~~~bla_1	449	449	1733	bla_2~~~bla_1	0.00891	0.0331	0.0234	0.405	0.178	0.0756	bad-chisq
LOCSMTKGDQYD_20	0.01	5	900	0.5	20	bla_2~~~bla_1	449	449	1733	bla_2~~~bla_1	0.00891	0.0331	0.0341	0.376	0.177	0.0707	bad-chisq
LOCSMTKGDQYD_21	0.01	5	900	0.5	21	bla_2~~~bla_1	449	449	1733	bla_2~~~bla_1	0.00891	0.0331	0.0417	0.363	0.178	0.068	bad-chisq
LOCSMTKGDQYD_22	0.01	5	900	0.5	22	bla_2~~~bla_1	449	449	1733	bla_2~~~bla_1	0.00891	0.0331	0.0331	0.378	0.177	0.0711	bad-chisq
LOCSMTKGDQYD_23	0.01	5	900	0.5	23	bla_2~~~bla_1	449	449	1733	bla_2~~~bla_1	0.00891	0.0331	0.0338	0.378	0.178	0.0708	bad-chisq
LOCSMTKGDQYD_24	0.01	5	900	0.5	24	bla_2~~~bla_1	449	449	1733	bla_2~~~bla_1	0.00891	0.0331	0.0261	0.396	0.178	0.0742	bad-chisq
LOCSMTKGDQYD_25	0.01	5	900	0.5	25	bla_2~~~bla_1	449	449	1733	bla_2~~~bla_1	0.00891	0.0331	0.0331	0.378	0.177	0.0711	bad-chisq
LOCSMTKGDQYD_26	0.01	5	900	0.5	26	bla_2~~~bla_1	449	449	1733	bla_2~~~bla_1	0.00891	0.0331	0.0331	0.378	0.177	0.0711	bad-chisq
LOCSMTKGDQYD_27	0.01	5	900	0.5	27	bla_2~~~bla_1	449	449	1733	bla_2~~~bla_1	0.00891	0.0331	0.0332	0.378	0.177	0.0711	bad-chisq
LOCSMTKGDQYD_28	0.01	5	900	0.5	28	bla_2~~~bla_1	449	449	1733	bla_2~~~bla_1	0.00891	0.0331	0.0331	0.378	0.177	0.0711	bad-chisq
LOCSMTKGDQYD_29	0.01	5	900	0.5	29	bla_2~~~bla_1	449	449	1733	bla_2~~~bla_1	0.00891	0.0331	0.0528	0.346	0.178	0.0647	bad-chisq
LOCSMTKGDQYD_30	0.01	5	900	0.5	30	bla_2~~~bla_1	449	449	1733	bla_2~~~bla_1	0.00891	0.0331	0.0331	0.378	0.177	0.0711	bad-chisq
LOCSMTKGDQYD_31	0.01	5	900	0.5	31	bla_2~~~bla_1	449	449	1733	bla_2~~~bla_1	0.00891	0.0331	0.0439	0.358	0.177	0.0673	bad-chisq
LOCSMTKGDQYD_32	0.01	5	900	0.5	32	bla_2~~~bla_1	449	449	1733	bla_2~~~bla_1	0.00891	0.0331	0.0343	0.377	0.178	0.0707	bad-chisq
LOCSMTKGDQYD_33	0.01	5	900	0.5	33	bla_2~~~bla_1	449	449	1733	bla_2~~~bla_1	0.00891	0.0331	0.0334	0.38	0.178	0.071	bad-chisq
LOCSMTKGDQYD_34	0.01	5	900	0.5	34	bla_2~~~bla_1	449	449	1733	bla_2~~~bla_1	0.00891	0.0331	0.0331	0.378	0.177	0.0711	bad-chisq
LOCSMTKGDQYD_35	0.01	5	900	0.5	35	bla_2~~~bla_1	449	449	1733	bla_2~~~bla_1	0.00891	0.0331	0.0331	0.378	0.177	0.0711	bad-chisq
LOCSMTKGDQYD_36	0.01	5	900	0.5	36	bla_2~~~bla_1	449	449	1733	bla_2~~~bla_1	0.00891	0.0331	0.0383	0.368	0.178	0.0691	bad-chisq
LOCSMTKGDQYD_37	0.01	5	900	0.5	37	bla_2~~~bla_1	449	449	1733	bla_2~~~bla_1	0.00891	0.0331	0.0331	0.378	0.177	0.0711	bad-chisq
LOCSMTKGDQYD_38	0.01	5	900	0.5	38	bla_2~~~bla_1	449	449	1733	bla_2~~~bla_1	0.00891	0.0331	0.0331	0.378	0.177	0.0711	bad-chisq
LOCSMTKGDQYD_39	0.01	5	900	0.5	39	bla_2~~~bla_1	449	449	1733	bla_2~~~bla_1	0.00891	0.0331	0.0331	0.378	0.177	0.0711	bad-chisq
LOCSMTKGDQYD_40	0.01	5	900	0.5	40	bla_2~~~bla_1	449	449	1733	bla_2~~~bla_1	0.00891	0.0331	0.0391	0.368	0.178	0.0689	bad-chisq
LOCSMTKGDQYD_41	0.01	5	900	0.5	41	bla_2~~~bla_1	449	449	1733	bla_2~~~bla_1	0.00891	0.0331	0.0585	0.337	0.178	0.0632	bad-chisq
LOCSMTKGDQYD_42	0.01	5	900	0.5	42	bla_2~~~bla_1	449	449	1733	bla_2~~~bla_1	0.00891	0.0331	0.0385	0.368	0.177	0.0691	bad-chisq
LOCSMTKGDQYD_43	0.01	5	900	0.5	43	bla_2~~~bla_1	449	449	1733	bla_2~~~bla_1	0.00891	0.0331	0.047	0.353	0.178	0.0663	bad-chisq
LOCSMTKGDQYD_44	0.01	5	900	0.5	44	bla_2~~~bla_1	449	449	1733	bla_2~~~bla_1	0.00891	0.0331	0.0293	0.389	0.178	0.0727	bad-chisq
LOCSMTKGDQYD_45	0.01	5	900	0.5	45	bla_2~~~bla_1	449	449	1733	bla_2~~~bla_1	0.00891	0.0331	0.0331	0.378	0.177	0.0711	bad-chisq
LOCSMTKGDQYD_46	0.01	5	900	0.5	46	bla_2~~~bla_1	449	449	1733	bla_2~~~bla_1	0.00891	0.0331	0.0331	0.378	0.177	0.0711	bad-chisq
LOCSMTKGDQYD_47	0.01	5	900	0.5	47	bla_2~~~bla_1	449	449	1733	bla_2~~~bla_1	0.00891	0.0331	0.0331	0.378	0.177	0.0711	bad-chisq
LOCSMTKGDQYD_48	0.01	5	900	0.5	48	bla_2~~~bla_1	449	449	1733	bla_2~~~bla_1	0.00891	0.0331	0.0331	0.378	0.177	0.0711	bad-chisq
LOCSMTKGDQYD_49	0.01	5	900	0.5	49	bla_2~~~bla_1	449	449	1733	bla_2~~~bla_1	0.00891	0.0331	0.0349	0.376	0.178	0.0704	bad-chisq
LOCSMTKGDQYD_50	0.01	5	900	0.5	50	bla_2~~~bla_1	449	449	1733	bla_2~~~bla_1	0.00891	0.0331	0.0331	0.378	0.177	0.0711	bad-chisq
AAFWQMBYUGGK_1	0.01	5	1000	0.5	1	bla_2~~~bla_1	499	499	1633	bla_2~~~bla_1	0.00902	0.0191	0.0169	0.402	0.168	0.0756	bad-chisq
AAFWQMBYUGGK_2	0.01	5	1000	0.5	2	bla_2~~~bla_1	499	499	1633	bla_2~~~bla_1	0.00902	0.0191	0.0191	0.392	0.167	0.0742	bad-chisq
AAFWQMBYUGGK_3	0.01	5	1000	0.5	3	bla_2~~~bla_1	499	499	1633	bla_2~~~bla_1	0.00902	0.0191	0.0191	0.392	0.167	0.0742	bad-chisq
AAFWQMBYUGGK_4	0.01	5	1000	0.5	4	bla_2~~~bla_1	499	499	1633	bla_2~~~bla_1	0.00902	0.0191	0.0206	0.389	0.168	0.0733	bad-chisq
AAFWQMBYUGGK_5	0.01	5	1000	0.5	5	bla_2~~~bla_1	499	499	1633	bla_2~~~bla_1	0.00902	0.0191	0.0191	0.392	0.167	0.0742	bad-chisq
AAFWQMBYUGGK_6	0.01	5	1000	0.5	6	bla_2~~~bla_1	499	499	1633	bla_2~~~bla_1	0.00902	0.0191	0.0197	0.391	0.168	0.0738	bad-chisq
AAFWQMBYUGGK_7	0.01	5	1000	0.5	7	bla_2~~~bla_1	499	499	1633	bla_2~~~bla_1	0.00902	0.0191	0.0191	0.392	0.167	0.0742	bad-chisq
AAFWQMBYUGGK_8	0.01	5	1000	0.5	8	bla_2~~~bla_1	499	499	1633	bla_2~~~bla_1	0.00902	0.0191	0.0191	0.392	0.167	0.0742	bad-chisq
AAFWQMBYUGGK_9	0.01	5	1000	0.5	9	bla_2~~~bla_1	499	499	1633	bla_2~~~bla_1	0.00902	0.0191	0.0182	0.397	0.168	0.0747	bad-chisq
AAFWQMBYUGGK_10	0.01	5	1000	0.5	10	bla_2~~~bla_1	499	499	1633	bla_2~~~bla_1	0.00902	0.0191	0.0191	0.392	0.167	0.0742	bad-chisq
AAFWQMBYUGGK_11	0.01	5	1000	0.5	11	bla_2~~~bla_1	499	499	1633	bla_2~~~bla_1	0.00902	0.0191	0.0191	0.392	0.167	0.0742	bad-chisq
AAFWQMBYUGGK_12	0.01	5	1000	0.5	12	bla_2~~~bla_1	499	499	1633	bla_2~~~bla_1	0.00902	0.0191	0.0191	0.392	0.167	0.0742	bad-chisq
AAFWQMBYUGGK_13	0.01	5	1000	0.5	13	bla_2~~~bla_1	499	499	1633	bla_2~~~bla_1	0.00902	0.0191	0.0191	0.392	0.167	0.0742	bad-chisq
AAFWQMBYUGGK_14	0.01	5	1000	0.5	14	bla_2~~~bla_1	499	499	1633	bla_2~~~bla_1	0.00902	0.0191	0.0174	0.4	0.168	0.0752	bad-chisq
AAFWQMBYUGGK_15	0.01	5	1000	0.5	15	bla_2~~~bla_1	499	499	1633	bla_2~~~bla_1	0.00902	0.0191	0.0191	0.392	0.167	0.0742	bad-chisq
AAFWQMBYUGGK_16	0.01	5	1000	0.5	16	bla_2~~~bla_1	499	499	1633	bla_2~~~bla_1	0.00902	0.0191	0.0191	0.392	0.167	0.0742	bad-chisq
AAFWQMBYUGGK_17	0.01	5	1000	0.5	17	bla_2~~~bla_1	499	499	1633	bla_2~~~bla_1	0.00902	0.0191	0.0191	0.392	0.167	0.0742	bad-chisq
AAFWQMBYUGGK_18	0.01	5	1000	0.5	18	bla_2~~~bla_1	499	499	1633	bla_2~~~bla_1	0.00902	0.0191	0.0191	0.392	0.167	0.0742	bad-chisq
AAFWQMBYUGGK_19	0.01	5	1000	0.5	19	bla_2~~~bla_1	499	499	1633	bla_2~~~bla_1	0.00902	0.0191	0.0191	0.392	0.167	0.0742	bad-chisq
AAFWQMBYUGGK_20	0.01	5	1000	0.5	20	bla_2~~~bla_1	499	499	1633	bla_2~~~bla_1	0.00902	0.0191	0.0118	0.425	0.168	0.0797	bad-chisq
AAFWQMBYUGGK_21	0.01	5	1000	0.5	21	bla_2~~~bla_1	499	499	1633	bla_2~~~bla_1	0.00902	0.0191	0.0191	0.392	0.167	0.0742	bad-chisq
AAFWQMBYUGGK_22	0.01	5	1000	0.5	22	bla_2~~~bla_1	499	499	1633	bla_2~~~bla_1	0.00902	0.0191	0.0137	0.413	0.167	0.078	bad-chisq
AAFWQMBYUGGK_23	0.01	5	1000	0.5	23	bla_2~~~bla_1	499	499	1633	bla_2~~~bla_1	0.00902	0.0191	0.0162	0.404	0.168	0.0761	bad-chisq
AAFWQMBYUGGK_24	0.01	5	1000	0.5	24	bla_2~~~bla_1	499	499	1633	bla_2~~~bla_1	0.00802	0.00455	0.00452	0.504	0.177	0.0898	bad-chisq
AAFWQMBYUGGK_25	0.01	5	1000	0.5	25	bla_2~~~bla_1	499	499	1633	bla_2~~~bla_1	0.00902	0.0191	0.0191	0.392	0.167	0.0742	bad-chisq
AAFWQMBYUGGK_26	0.01	5	1000	0.5	26	bla_2~~~bla_1	499	499	1633	bla_2~~~bla_1	0.00902	0.0191	0.0195	0.391	0.167	0.0739	bad-chisq
AAFWQMBYUGGK_27	0.01	5	1000	0.5	27	bla_2~~~bla_1	499	499	1633	bla_2~~~bla_1	0.00902	0.0191	0.02	0.39	0.168	0.0736	bad-chisq
AAFWQMBYUGGK_28	0.01	5	1000	0.5	28	bla_2~~~bla_1	499	499	1633	bla_2~~~bla_1	0.00902	0.0191	0.0392	0.348	0.168	0.0653	bad-chisq
AAFWQMBYUGGK_29	0.01	5	1000	0.5	29	bla_2~~~bla_1	499	499	1633	bla_2~~~bla_1	0.00902	0.0191	0.0191	0.392	0.167	0.0742	bad-chisq
AAFWQMBYUGGK_30	0.01	5	1000	0.5	30	bla_2~~~bla_1	499	499	1633	bla_2~~~bla_1	0.00902	0.0191	0.0213	0.387	0.168	0.0729	bad-chisq
AAFWQMBYUGGK_31	0.01	5	1000	0.5	31	bla_2~~~bla_1	499	499	1633	bla_2~~~bla_1	0.00902	0.0191	0.0191	0.392	0.167	0.0742	bad-chisq
AAFWQMBYUGGK_32	0.01	5	1000	0.5	32	bla_2~~~bla_1	499	499	1633	bla_2~~~bla_1	0.00902	0.0191	0.0191	0.392	0.167	0.0742	bad-chisq
AAFWQMBYUGGK_33	0.01	5	1000	0.5	33	bla_2~~~bla_1	499	499	1633	bla_2~~~bla_1	0.00902	0.0191	0.0212	0.387	0.168	0.0729	bad-chisq
AAFWQMBYUGGK_34	0.01	5	1000	0.5	34	bla_2~~~bla_1	499	499	1633	bla_2~~~bla_1	0.00902	0.0191	0.0191	0.392	0.167	0.0742	bad-chisq
AAFWQMBYUGGK_35	0.01	5	1000	0.5	35	bla_2~~~bla_1	499	499	1633	bla_2~~~bla_1	0.00902	0.0191	0.0191	0.392	0.167	0.0742	bad-chisq
AAFWQMBYUGGK_36	0.01	5	1000	0.5	36	bla_2~~~bla_1	499	499	1633	bla_2~~~bla_1	0.00902	0.0191	0.0191	0.392	0.167	0.0742	bad-chisq
AAFWQMBYUGGK_37	0.01	5	1000	0.5	37	bla_2~~~bla_1	499	499	1633	bla_2~~~bla_1	0.00902	0.0191	0.0191	0.392	0.167	0.0742	bad-chisq
AAFWQMBYUGGK_38	0.01	5	1000	0.5	38	bla_2~~~bla_1	499	499	1633	bla_2~~~bla_1	0.00802	0.0329	0.0363	0.372	0.178	0.0663	bad-chisq
AAFWQMBYUGGK_39	0.01	5	1000	0.5	39	bla_2~~~bla_1	499	499	1633	bla_2~~~bla_1	0.00902	0.0191	0.0207	0.388	0.167	0.0732	bad-chisq
AAFWQMBYUGGK_40	0.01	5	1000	0.5	40	bla_2~~~bla_1	499	499	1633	bla_2~~~bla_1	0.00902	0.0191	0.0281	0.368	0.167	0.0695	bad-chisq
AAFWQMBYUGGK_41	0.01	5	1000	0.5	41	bla_2~~~bla_1	499	499	1633	bla_2~~~bla_1	0.00902	0.0191	0.0199	0.393	0.169	0.0737	bad-chisq
AAFWQMBYUGGK_42	0.01	5	1000	0.5	42	bla_2~~~bla_1	499	499	1633	bla_2~~~bla_1	0.00902	0.0191	0.0255	0.374	0.167	0.0707	bad-chisq
AAFWQMBYUGGK_43	0.01	5	1000	0.5	43	bla_2~~~bla_1	499	499	1633	bla_2~~~bla_1	0.00902	0.0191	0.0241	0.381	0.168	0.0714	bad-chisq
AAFWQMBYUGGK_44	0.01	5	1000	0.5	44	bla_2~~~bla_1	499	499	1633	bla_2~~~bla_1	0.00902	0.0191	0.0191	0.392	0.167	0.0742	bad-chisq
AAFWQMBYUGGK_45	0.01	5	1000	0.5	45	bla_2~~~bla_1	499	499	1633	bla_2~~~bla_1	0.00902	0.0191	0.014	0.413	0.168	0.0778	bad-chisq
AAFWQMBYUGGK_46	0.01	5	1000	0.5	46	bla_2~~~bla_1	499	499	1633	bla_2~~~bla_1	0.00902	0.0191	0.0159	0.405	0.168	0.0763	bad-chisq
AAFWQMBYUGGK_47	0.01	5	1000	0.5	47	bla_2~~~bla_1	499	499	1633	bla_2~~~bla_1	0.00902	0.0191	0.0191	0.392	0.167	0.0742	bad-chisq
AAFWQMBYUGGK_48	0.01	5	1000	0.5	48	bla_2~~~bla_1	499	499	1633	bla_2~~~bla_1	0.00902	0.0191	0.0191	0.392	0.167	0.0742	bad-chisq
AAFWQMBYUGGK_49	0.01	5	1000	0.5	49	bla_2~~~bla_1	499	499	1633	bla_2~~~bla_1	0.00902	0.0191	0.0191	0.392	0.167	0.0742	bad-chisq
AAFWQMBYUGGK_50	0.01	5	1000	0.5	50	bla_2~~~bla_1	499	499	1633	bla_2~~~bla_1	0.00902	0.0191	0.0191	0.392	0.167	0.0742	bad-chisq
ZIMMKDBEMIGM_1	0.01	5	1100	0.5	1	bla_2~~~bla_1	549	549	1533	bla_2~~~bla_1	0.00911	0.011	0.011	0.404	0.159	0.0767	bad-chisq
ZIMMKDBEMIGM_2	0.01	5	1100	0.5	2	bla_2~~~bla_1	549	549	1533	bla_2~~~bla_1	0.00911	0.011	0.0077	0.426	0.159	0.0804	bad-chisq
ZIMMKDBEMIGM_3	0.01	5	1100	0.5	3	bla_2~~~bla_1	549	549	1533	bla_2~~~bla_1	0.00911	0.011	0.0164	0.383	0.159	0.0724	bad-chisq
ZIMMKDBEMIGM_4	0.01	5	1100	0.5	4	bla_2~~~bla_1	549	549	1533	bla_2~~~bla_1	0.00911	0.011	0.0119	0.4	0.159	0.0759	bad-chisq
ZIMMKDBEMIGM_5	0.01	5	1100	0.5	5	bla_2~~~bla_1	549	549	1533	bla_2~~~bla_1	0.00911	0.011	0.011	0.404	0.159	0.0767	bad-chisq
ZIMMKDBEMIGM_6	0.01	5	1100	0.5	6	bla_2~~~bla_1	549	549	1533	bla_2~~~bla_1	0.00911	0.011	0.012	0.401	0.159	0.0758	bad-chisq
ZIMMKDBEMIGM_7	0.01	5	1100	0.5	7	bla_2~~~bla_1	549	549	1533	bla_2~~~bla_1	0.00911	0.011	0.0106	0.406	0.159	0.0771	bad-chisq
ZIMMKDBEMIGM_8	0.01	5	1100	0.5	8	bla_2~~~bla_1	549	549	1533	bla_2~~~bla_1	0.00911	0.011	0.011	0.404	0.159	0.0767	bad-chisq
ZIMMKDBEMIGM_9	0.01	5	1100	0.5	9	bla_2~~~bla_1	549	549	1533	bla_2~~~bla_1	0.00911	0.011	0.011	0.404	0.159	0.0767	bad-chisq
ZIMMKDBEMIGM_10	0.01	5	1100	0.5	10	bla_2~~~bla_1	549	549	1533	bla_2~~~bla_1	0.00911	0.011	0.011	0.404	0.159	0.0767	bad-chisq
ZIMMKDBEMIGM_11	0.01	5	1100	0.5	11	bla_2~~~bla_1	549	549	1533	bla_2~~~bla_1	0.00911	0.011	0.0103	0.408	0.159	0.0774	bad-chisq
ZIMMKDBEMIGM_12	0.01	5	1100	0.5	12	bla_2~~~bla_1	549	549	1533	bla_2~~~bla_1	0.00911	0.011	0.011	0.404	0.159	0.0767	bad-chisq
ZIMMKDBEMIGM_13	0.01	5	1100	0.5	13	bla_2~~~bla_1	549	549	1533	bla_2~~~bla_1	0.00911	0.011	0.011	0.404	0.159	0.0767	bad-chisq
ZIMMKDBEMIGM_14	0.01	5	1100	0.5	14	bla_2~~~bla_1	549	549	1533	bla_2~~~bla_1	0.00911	0.011	0.011	0.404	0.159	0.0767	bad-chisq
ZIMMKDBEMIGM_15	0.01	5	1100	0.5	15	bla_2~~~bla_1	549	549	1533	bla_2~~~bla_1	0.00911	0.011	0.00555	0.443	0.159	0.0836	bad-chisq
ZIMMKDBEMIGM_16	0.01	5	1100	0.5	16	bla_2~~~bla_1	549	549	1533	bla_2~~~bla_1	0.00911	0.011	0.011	0.404	0.159	0.0767	bad-chisq
ZIMMKDBEMIGM_17	0.01	5	1100	0.5	17	bla_2~~~bla_1	549	549	1533	bla_2~~~bla_1	0.00911	0.011	0.0124	0.398	0.159	0.0754	bad-chisq
ZIMMKDBEMIGM_18	0.01	5	1100	0.5	18	bla_2~~~bla_1	549	549	1533	bla_2~~~bla_1	0.00911	0.011	0.011	0.404	0.159	0.0767	bad-chisq
ZIMMKDBEMIGM_19	0.01	5	1100	0.5	19	bla_2~~~bla_1	549	549	1533	bla_2~~~bla_1	0.00911	0.011	0.011	0.404	0.159	0.0767	bad-chisq
ZIMMKDBEMIGM_20	0.01	5	1100	0.5	20	bla_2~~~bla_1	549	549	1533	bla_2~~~bla_1	0.00911	0.011	0.0157	0.387	0.16	0.0729	bad-chisq
ZIMMKDBEMIGM_21	0.01	5	1100	0.5	21	bla_2~~~bla_1	549	549	1533	bla_2~~~bla_1	0.00911	0.011	0.011	0.404	0.159	0.0767	bad-chisq
ZIMMKDBEMIGM_22	0.01	5	1100	0.5	22	bla_2~~~bla_1	549	549	1533	bla_2~~~bla_1	0.00911	0.011	0.0165	0.385	0.16	0.0724	bad-chisq
ZIMMKDBEMIGM_23	0.01	5	1100	0.5	23	bla_2~~~bla_1	549	549	1533	bla_2~~~bla_1	0.00911	0.011	0.0112	0.403	0.159	0.0765	bad-chisq
ZIMMKDBEMIGM_24	0.01	5	1100	0.5	24	bla_2~~~bla_1	549	549	1533	bla_2~~~bla_1	0.00911	0.011	0.011	0.404	0.159	0.0767	bad-chisq
ZIMMKDBEMIGM_25	0.01	5	1100	0.5	25	bla_2~~~bla_1	549	549	1533	bla_2~~~bla_1	0.00911	0.011	0.0158	0.385	0.159	0.0728	bad-chisq
ZIMMKDBEMIGM_26	0.01	5	1100	0.5	26	bla_2~~~bla_1	549	549	1533	bla_2~~~bla_1	0.00911	0.011	0.011	0.404	0.159	0.0767	bad-chisq
ZIMMKDBEMIGM_27	0.01	5	1100	0.5	27	bla_2~~~bla_1	549	549	1533	bla_2~~~bla_1	0.00911	0.011	0.011	0.404	0.159	0.0767	bad-chisq
ZIMMKDBEMIGM_28	0.01	5	1100	0.5	28	bla_2~~~bla_1	549	549	1533	bla_2~~~bla_1	0.00911	0.011	0.011	0.404	0.159	0.0767	bad-chisq
ZIMMKDBEMIGM_29	0.01	5	1100	0.5	29	bla_2~~~bla_1	549	549	1533	bla_2~~~bla_1	0.00911	0.011	0.0122	0.4	0.159	0.0756	bad-chisq
ZIMMKDBEMIGM_30	0.01	5	1100	0.5	30	bla_2~~~bla_1	549	549	1533	bla_2~~~bla_1	0.00911	0.011	0.011	0.404	0.159	0.0767	bad-chisq
ZIMMKDBEMIGM_31	0.01	5	1100	0.5	31	bla_2~~~bla_1	549	549	1533	bla_2~~~bla_1	0.00911	0.011	0.011	0.404	0.159	0.0767	bad-chisq
ZIMMKDBEMIGM_32	0.01	5	1100	0.5	32	bla_2~~~bla_1	549	549	1533	bla_2~~~bla_1	0.00911	0.011	0.011	0.404	0.159	0.0767	bad-chisq
ZIMMKDBEMIGM_33	0.01	5	1100	0.5	33	bla_2~~~bla_1	549	549	1533	bla_2~~~bla_1	0.00911	0.011	0.011	0.404	0.159	0.0767	bad-chisq
ZIMMKDBEMIGM_34	0.01	5	1100	0.5	34	bla_2~~~bla_1	549	549	1533	bla_2~~~bla_1	0.00911	0.011	0.011	0.404	0.159	0.0767	bad-chisq
ZIMMKDBEMIGM_35	0.01	5	1100	0.5	35	bla_2~~~bla_1	549	549	1533	bla_2~~~bla_1	0.00911	0.011	0.0085	0.418	0.159	0.0794	bad-chisq
ZIMMKDBEMIGM_36	0.01	5	1100	0.5	36	bla_2~~~bla_1	549	549	1533	bla_2~~~bla_1	0.00911	0.011	0.011	0.404	0.159	0.0767	bad-chisq
ZIMMKDBEMIGM_37	0.01	5	1100	0.5	37	bla_2~~~bla_1	549	549	1533	bla_2~~~bla_1	0.00911	0.011	0.011	0.404	0.159	0.0767	bad-chisq
ZIMMKDBEMIGM_38	0.01	5	1100	0.5	38	bla_2~~~bla_1	549	549	1533	bla_2~~~bla_1	0.00911	0.011	0.011	0.404	0.159	0.0767	bad-chisq
ZIMMKDBEMIGM_39	0.01	5	1100	0.5	39	bla_2~~~bla_1	549	549	1533	bla_2~~~bla_1	0.00911	0.011	0.011	0.404	0.159	0.0767	bad-chisq
ZIMMKDBEMIGM_40	0.01	5	1100	0.5	40	bla_2~~~bla_1	549	549	1533	bla_2~~~bla_1	0.00911	0.011	0.0195	0.373	0.16	0.0705	bad-chisq
ZIMMKDBEMIGM_41	0.01	5	1100	0.5	41	bla_2~~~bla_1	549	549	1533	bla_2~~~bla_1	0.00911	0.011	0.011	0.404	0.159	0.0767	bad-chisq
ZIMMKDBEMIGM_42	0.01	5	1100	0.5	42	bla_2~~~bla_1	549	549	1533	bla_2~~~bla_1	0.00911	0.011	0.0124	0.398	0.159	0.0754	bad-chisq
ZIMMKDBEMIGM_43	0.01	5	1100	0.5	43	bla_2~~~bla_1	549	549	1533	bla_2~~~bla_1	0.00911	0.011	0.011	0.404	0.159	0.0767	bad-chisq
ZIMMKDBEMIGM_44	0.01	5	1100	0.5	44	bla_2~~~bla_1	549	549	1533	bla_2~~~bla_1	0.00911	0.011	0.011	0.404	0.159	0.0767	bad-chisq
ZIMMKDBEMIGM_45	0.01	5	1100	0.5	45	bla_2~~~bla_1	549	549	1533	bla_2~~~bla_1	0.00911	0.011	0.011	0.404	0.159	0.0767	bad-chisq
ZIMMKDBEMIGM_46	0.01	5	1100	0.5	46	bla_2~~~bla_1	549	549	1533	bla_2~~~bla_1	0.00911	0.011	0.011	0.404	0.159	0.0767	bad-chisq
ZIMMKDBEMIGM_47	0.01	5	1100	0.5	47	bla_2~~~bla_1	549	549	1533	bla_2~~~bla_1	0.00911	0.011	0.011	0.404	0.159	0.0767	bad-chisq
ZIMMKDBEMIGM_48	0.01	5	1100	0.5	48	bla_2~~~bla_1	549	549	1533	bla_2~~~bla_1	0.00911	0.011	0.0119	0.4	0.159	0.0759	bad-chisq
ZIMMKDBEMIGM_49	0.01	5	1100	0.5	49	bla_2~~~bla_1	549	549	1533	bla_2~~~bla_1	0.00911	0.011	0.00972	0.413	0.159	0.078	bad-chisq
ZIMMKDBEMIGM_50	0.01	5	1100	0.5	50	bla_2~~~bla_1	549	549	1533	bla_2~~~bla_1	0.00911	0.011	0.011	0.404	0.159	0.0767	bad-chisq
DDSXPNKJJVGX_1	0.01	5	1200	0.5	1	bla_2~~~bla_1	599	599	1433	bla_2~~~bla_1	0.00918	0.034	0.034	0.321	0.151	0.0613
DDSXPNKJJVGX_2	0.01	5	1200	0.5	2	bla_2~~~bla_1	599	599	1433	bla_2~~~bla_1	0.00918	0.034	0.034	0.321	0.151	0.0613
DDSXPNKJJVGX_3	0.01	5	1200	0.5	3	bla_2~~~bla_1	599	599	1433	bla_2~~~bla_1	0.00918	0.034	0.034	0.321	0.151	0.0613
DDSXPNKJJVGX_4	0.01	5	1200	0.5	4	bla_2~~~bla_1	599	599	1433	bla_2~~~bla_1	0.00918	0.034	0.034	0.321	0.151	0.0613
DDSXPNKJJVGX_5	0.01	5	1200	0.5	5	bla_2~~~bla_1	599	599	1433	bla_2~~~bla_1	0.00918	0.034	0.034	0.321	0.151	0.0613
DDSXPNKJJVGX_6	0.01	5	1200	0.5	6	bla_2~~~bla_1	599	599	1433	bla_2~~~bla_1	0.00918	0.034	0.034	0.321	0.151	0.0613
DDSXPNKJJVGX_7	0.01	5	1200	0.5	7	bla_2~~~bla_1	599	599	1433	bla_2~~~bla_1	0.00918	0.034	0.034	0.321	0.151	0.0613
DDSXPNKJJVGX_8	0.01	5	1200	0.5	8	bla_2~~~bla_1	599	599	1433	bla_2~~~bla_1	0.00918	0.034	0.03	0.329	0.152	0.0627
DDSXPNKJJVGX_9	0.01	5	1200	0.5	9	bla_2~~~bla_1	599	599	1433	bla_2~~~bla_1	0.00918	0.034	0.034	0.321	0.151	0.0613
DDSXPNKJJVGX_10	0.01	5	1200	0.5	10	bla_2~~~bla_1	599	599	1433	bla_2~~~bla_1	0.00918	0.034	0.034	0.321	0.151	0.0613
DDSXPNKJJVGX_11	0.01	5	1200	0.5	11	bla_2~~~bla_1	599	599	1433	bla_2~~~bla_1	0.00918	0.034	0.0381	0.315	0.152	0.0599
DDSXPNKJJVGX_12	0.01	5	1200	0.5	12	bla_2~~~bla_1	599	599	1433	bla_2~~~bla_1	0.00835	0.0112	0.0111	0.403	0.158	0.0734	bad-chisq
DDSXPNKJJVGX_13	0.01	5	1200	0.5	13	bla_2~~~bla_1	599	599	1433	bla_2~~~bla_1	0.00918	0.034	0.034	0.321	0.151	0.0613
DDSXPNKJJVGX_14	0.01	5	1200	0.5	14	bla_2~~~bla_1	599	599	1433	bla_2~~~bla_1	0.00918	0.034	0.034	0.321	0.151	0.0613
DDSXPNKJJVGX_15	0.01	5	1200	0.5	15	bla_2~~~bla_1	599	599	1433	bla_2~~~bla_1	0.00918	0.034	0.0413	0.31	0.152	0.059
DDSXPNKJJVGX_16	0.01	5	1200	0.5	16	bla_2~~~bla_1	599	599	1433	bla_2~~~bla_1	0.00918	0.034	0.0273	0.335	0.152	0.0638
DDSXPNKJJVGX_17	0.01	5	1200	0.5	17	bla_2~~~bla_1	599	599	1433	bla_2~~~bla_1	0.00918	0.034	0.0361	0.318	0.151	0.0606
DDSXPNKJJVGX_18	0.01	5	1200	0.5	18	bla_2~~~bla_1	599	599	1433	bla_2~~~bla_1	0.00918	0.034	0.0341	0.321	0.151	0.0612
DDSXPNKJJVGX_19	0.01	5	1200	0.5	19	bla_2~~~bla_1	599	599	1433	bla_2~~~bla_1	0.00918	0.034	0.034	0.321	0.151	0.0613
DDSXPNKJJVGX_20	0.01	5	1200	0.5	20	bla_2~~~bla_1	599	599	1433	bla_2~~~bla_1	0.00918	0.034	0.034	0.321	0.151	0.0613
DDSXPNKJJVGX_21	0.01	5	1200	0.5	21	bla_2~~~bla_1	599	599	1433	bla_2~~~bla_1	0.00918	0.034	0.0368	0.317	0.152	0.0603
DDSXPNKJJVGX_22	0.01	5	1200	0.5	22	bla_2~~~bla_1	599	599	1433	bla_2~~~bla_1	0.00918	0.034	0.034	0.321	0.151	0.0613
DDSXPNKJJVGX_23	0.01	5	1200	0.5	23	bla_2~~~bla_1	599	599	1433	bla_2~~~bla_1	0.00918	0.034	0.034	0.321	0.151	0.0613
DDSXPNKJJVGX_24	0.01	5	1200	0.5	24	bla_2~~~bla_1	599	599	1433	bla_2~~~bla_1	0.00918	0.034	0.034	0.321	0.151	0.0613
DDSXPNKJJVGX_25	0.01	5	1200	0.5	25	bla_2~~~bla_1	599	599	1433	bla_2~~~bla_1	0.00918	0.034	0.034	0.321	0.151	0.0613
DDSXPNKJJVGX_26	0.01	5	1200	0.5	26	bla_2~~~bla_1	599	599	1433	bla_2~~~bla_1	0.00918	0.034	0.034	0.321	0.151	0.0613
DDSXPNKJJVGX_27	0.01	5	1200	0.5	27	bla_2~~~bla_1	599	599	1433	bla_2~~~bla_1	0.00918	0.034	0.0352	0.32	0.152	0.0608
DDSXPNKJJVGX_28	0.01	5	1200	0.5	28	bla_2~~~bla_1	599	599	1433	bla_2~~~bla_1	0.00918	0.034	0.036	0.318	0.151	0.0606
DDSXPNKJJVGX_29	0.01	5	1200	0.5	29	bla_2~~~bla_1	599	599	1433	bla_2~~~bla_1	0.00918	0.034	0.034	0.321	0.151	0.0613
DDSXPNKJJVGX_30	0.01	5	1200	0.5	30	bla_2~~~bla_1	599	599	1433	bla_2~~~bla_1	0.00918	0.034	0.034	0.321	0.151	0.0613
DDSXPNKJJVGX_31	0.01	5	1200	0.5	31	bla_2~~~bla_1	599	599	1433	bla_2~~~bla_1	0.00918	0.034	0.034	0.321	0.151	0.0613
DDSXPNKJJVGX_32	0.01	5	1200	0.5	32	bla_2~~~bla_1	599	599	1433	bla_2~~~bla_1	0.00918	0.034	0.0384	0.315	0.152	0.0598
DDSXPNKJJVGX_33	0.01	5	1200	0.5	33	bla_2~~~bla_1	599	599	1433	bla_2~~~bla_1	0.00918	0.034	0.034	0.321	0.151	0.0613
DDSXPNKJJVGX_34	0.01	5	1200	0.5	34	bla_2~~~bla_1	599	599	1433	bla_2~~~bla_1	0.00918	0.034	0.034	0.321	0.151	0.0613
DDSXPNKJJVGX_35	0.01	5	1200	0.5	35	bla_2~~~bla_1	599	599	1433	bla_2~~~bla_1	0.00918	0.034	0.034	0.321	0.151	0.0613
DDSXPNKJJVGX_36	0.01	5	1200	0.5	36	bla_2~~~bla_1	599	599	1433	bla_2~~~bla_1	0.00918	0.034	0.0358	0.319	0.152	0.0607
DDSXPNKJJVGX_37	0.01	5	1200	0.5	37	bla_2~~~bla_1	599	599	1433	bla_2~~~bla_1	0.00918	0.034	0.0849	0.263	0.152	0.0498
DDSXPNKJJVGX_38	0.01	5	1200	0.5	38	bla_2~~~bla_1	599	599	1433	bla_2~~~bla_1	0.00918	0.034	0.034	0.321	0.151	0.0613
DDSXPNKJJVGX_39	0.01	5	1200	0.5	39	bla_2~~~bla_1	599	599	1433	bla_2~~~bla_1	0.00918	0.034	0.0352	0.319	0.151	0.0609
DDSXPNKJJVGX_40	0.01	5	1200	0.5	40	bla_2~~~bla_1	599	599	1433	bla_2~~~bla_1	0.00918	0.034	0.0276	0.335	0.152	0.0636
DDSXPNKJJVGX_41	0.01	5	1200	0.5	41	bla_2~~~bla_1	599	599	1433	bla_2~~~bla_1	0.00918	0.034	0.0456	0.303	0.152	0.0578
DDSXPNKJJVGX_42	0.01	5	1200	0.5	42	bla_2~~~bla_1	599	599	1433	bla_2~~~bla_1	0.00918	0.034	0.034	0.321	0.151	0.0613
DDSXPNKJJVGX_43	0.01	5	1200	0.5	43	bla_2~~~bla_1	599	599	1433	bla_2~~~bla_1	0.00918	0.034	0.034	0.321	0.151	0.0613
DDSXPNKJJVGX_44	0.01	5	1200	0.5	44	bla_2~~~bla_1	599	599	1433	bla_2~~~bla_1	0.00918	0.034	0.0271	0.335	0.152	0.0639
DDSXPNKJJVGX_45	0.01	5	1200	0.5	45	bla_2~~~bla_1	599	599	1433	bla_2~~~bla_1	0.00918	0.034	0.0408	0.312	0.152	0.0591
DDSXPNKJJVGX_46	0.01	5	1200	0.5	46	bla_2~~~bla_1	599	599	1433	bla_2~~~bla_1	0.00918	0.034	0.034	0.321	0.151	0.0613
DDSXPNKJJVGX_47	0.01	5	1200	0.5	47	bla_2~~~bla_1	599	599	1433	bla_2~~~bla_1	0.00918	0.034	0.034	0.321	0.151	0.0613
DDSXPNKJJVGX_48	0.01	5	1200	0.5	48	bla_2~~~bla_1	599	599	1433	bla_2~~~bla_1	0.00918	0.034	0.034	0.321	0.151	0.0613
DDSXPNKJJVGX_49	0.01	5	1200	0.5	49	bla_2~~~bla_1	599	599	1433	bla_2~~~bla_1	0.00918	0.034	0.0462	0.303	0.152	0.0576
DDSXPNKJJVGX_50	0.01	5	1200	0.5	50	bla_2~~~bla_1	599	599	1433	bla_2~~~bla_1	0.00918	0.034	0.034	0.321	0.151	0.0613
FNYMWQVPDCBG_1	0.01	5	1300	0.5	1	bla_2~~~bla_1	649	649	1333	bla_2~~~bla_1	0.00924	0.0203	0.019	0.344	0.146	0.0651
FNYMWQVPDCBG_2	0.01	5	1300	0.5	2	bla_2~~~bla_1	649	649	1333	bla_2~~~bla_1	0.00924	0.0203	0.0222	0.334	0.146	0.0635
FNYMWQVPDCBG_3	0.01	5	1300	0.5	3	bla_2~~~bla_1	649	649	1333	bla_2~~~bla_1	0.00924	0.0203	0.0203	0.336	0.145	0.0644
FNYMWQVPDCBG_4	0.01	5	1300	0.5	4	bla_2~~~bla_1	649	649	1333	bla_2~~~bla_1	0.00924	0.0203	0.0203	0.336	0.145	0.0644
FNYMWQVPDCBG_5	0.01	5	1300	0.5	5	bla_2~~~bla_1	649	649	1333	bla_2~~~bla_1	0.00924	0.0203	0.023	0.331	0.146	0.0631
FNYMWQVPDCBG_6	0.01	5	1300	0.5	6	bla_2~~~bla_1	649	649	1333	bla_2~~~bla_1	0.00924	0.0203	0.0203	0.336	0.145	0.0644
FNYMWQVPDCBG_7	0.01	5	1300	0.5	7	bla_2~~~bla_1	649	649	1333	bla_2~~~bla_1	0.00924	0.0203	0.0172	0.347	0.146	0.0661
FNYMWQVPDCBG_8	0.01	5	1300	0.5	8	bla_2~~~bla_1	649	649	1333	bla_2~~~bla_1	0.00924	0.0203	0.0193	0.341	0.146	0.065
FNYMWQVPDCBG_9	0.01	5	1300	0.5	9	bla_2~~~bla_1	649	649	1333	bla_2~~~bla_1	0.00924	0.0203	0.0324	0.312	0.146	0.0594
FNYMWQVPDCBG_10	0.01	5	1300	0.5	10	bla_2~~~bla_1	649	649	1333	bla_2~~~bla_1	0.00924	0.0203	0.0203	0.336	0.145	0.0644
FNYMWQVPDCBG_11	0.01	5	1300	0.5	11	bla_2~~~bla_1	649	649	1333	bla_2~~~bla_1	0.00924	0.0203	0.0116	0.367	0.145	0.07
FNYMWQVPDCBG_12	0.01	5	1300	0.5	12	bla_2~~~bla_1	649	649	1333	bla_2~~~bla_1	0.00924	0.0203	0.0246	0.328	0.146	0.0624
FNYMWQVPDCBG_13	0.01	5	1300	0.5	13	bla_2~~~bla_1	649	649	1333	bla_2~~~bla_1	0.00924	0.0203	0.0203	0.336	0.145	0.0644
FNYMWQVPDCBG_14	0.01	5	1300	0.5	14	bla_2~~~bla_1	649	649	1333	bla_2~~~bla_1	0.00924	0.0203	0.0205	0.336	0.145	0.0643
FNYMWQVPDCBG_15	0.01	5	1300	0.5	15	bla_2~~~bla_1	649	649	1333	bla_2~~~bla_1	0.00924	0.0203	0.0206	0.337	0.145	0.0643
FNYMWQVPDCBG_16	0.01	5	1300	0.5	16	bla_2~~~bla_1	649	649	1333	bla_2~~~bla_1	0.00924	0.0203	0.0204	0.336	0.145	0.0644
FNYMWQVPDCBG_17	0.01	5	1300	0.5	17	bla_2~~~bla_1	649	649	1333	bla_2~~~bla_1	0.00924	0.0203	0.0239	0.33	0.146	0.0627
FNYMWQVPDCBG_18	0.01	5	1300	0.5	18	bla_2~~~bla_1	649	649	1333	bla_2~~~bla_1	0.00924	0.0203	0.0218	0.334	0.146	0.0636
FNYMWQVPDCBG_19	0.01	5	1300	0.5	19	bla_2~~~bla_1	649	649	1333	bla_2~~~bla_1	0.00924	0.0203	0.0211	0.335	0.145	0.064
FNYMWQVPDCBG_20	0.01	5	1300	0.5	20	bla_2~~~bla_1	649	649	1333	bla_2~~~bla_1	0.00924	0.0203	0.023	0.33	0.145	0.0631
FNYMWQVPDCBG_21	0.01	5	1300	0.5	21	bla_2~~~bla_1	649	649	1333	bla_2~~~bla_1	0.00924	0.0203	0.0231	0.332	0.146	0.063
FNYMWQVPDCBG_22	0.01	5	1300	0.5	22	bla_2~~~bla_1	649	649	1333	bla_2~~~bla_1	0.00924	0.0203	0.0203	0.336	0.145	0.0644
FNYMWQVPDCBG_23	0.01	5	1300	0.5	23	bla_2~~~bla_1	649	649	1333	bla_2~~~bla_1	0.00924	0.0203	0.0207	0.336	0.145	0.0642
FNYMWQVPDCBG_24	0.01	5	1300	0.5	24	bla_2~~~bla_1	649	649	1333	bla_2~~~bla_1	0.00924	0.0203	0.0203	0.336	0.145	0.0644
FNYMWQVPDCBG_25	0.01	5	1300	0.5	25	bla_2~~~bla_1	649	649	1333	bla_2~~~bla_1	0.00924	0.0203	0.0203	0.336	0.145	0.0644
FNYMWQVPDCBG_26	0.01	5	1300	0.5	26	bla_2~~~bla_1	649	649	1333	bla_2~~~bla_1	0.00924	0.0203	0.022	0.335	0.146	0.0636
FNYMWQVPDCBG_27	0.01	5	1300	0.5	27	bla_2~~~bla_1	649	649	1333	bla_2~~~bla_1	0.00924	0.0203	0.0203	0.336	0.145	0.0644
FNYMWQVPDCBG_28	0.01	5	1300	0.5	28	bla_2~~~bla_1	649	649	1333	bla_2~~~bla_1	0.00924	0.0203	0.0203	0.336	0.145	0.0644
FNYMWQVPDCBG_29	0.01	5	1300	0.5	29	bla_2~~~bla_1	649	649	1333	bla_2~~~bla_1	0.00924	0.0203	0.0246	0.328	0.146	0.0624
FNYMWQVPDCBG_30	0.01	5	1300	0.5	30	bla_2~~~bla_1	649	649	1333	bla_2~~~bla_1	0.00924	0.0203	0.0214	0.334	0.145	0.0638
FNYMWQVPDCBG_31	0.01	5	1300	0.5	31	bla_2~~~bla_1	649	649	1333	bla_2~~~bla_1	0.00848	0.0338	0.0338	0.321	0.151	0.0589
FNYMWQVPDCBG_32	0.01	5	1300	0.5	32	bla_2~~~bla_1	649	649	1333	bla_2~~~bla_1	0.00924	0.0203	0.0203	0.337	0.145	0.0644
FNYMWQVPDCBG_33	0.01	5	1300	0.5	33	bla_2~~~bla_1	649	649	1333	bla_2~~~bla_1	0.00848	0.0338	0.0379	0.315	0.152	0.0577
FNYMWQVPDCBG_34	0.01	5	1300	0.5	34	bla_2~~~bla_1	649	649	1333	bla_2~~~bla_1	0.00924	0.0203	0.029	0.318	0.145	0.0606
[truncated: 13,666 more rows]

## Sheet: panel C
combination_id	allele_frequency	effect_size	sample_size	case_control_ratio	simulation_repetition	causal_variant	n_cases_sim	n_controls_sim	n_missing_sim	variant	af	filter-pvalue	lrt-pvalue	beta	beta-std-err	variant_h2	notes
[truncated: 11,983 more rows]
