# Supplementary material for: PowerBacGWAS: a computational pipeline to perform power calculations for bacterial genome-wide association studies
Source: Commun Biol. 2022 Mar 25;5:266. doi: 10.1038/s42003-022-03194-2 (PMC8956664; doi:10.1038/s42003-022-03194-2)
Supplement: Supplementary file 6 — Supplementary Data 3 [file 42003_2022_3194_MOESM6_ESM.xlsx]

## Sheet: panel A
combination_id	allele_frequency	effect_size	homoplasy_steps	number_causal_variants	sample_repetition	sample_size	case_control_ratio	heritability	prevalence	simulation_repetition	causal_variant	n_cases_sim	n_controls_sim	n_missing_sim	variant	af	filter-pvalue	lrt-pvalue	beta	beta-std-err	variant_h2	notes
KRHBVLWQDRNX_1	0.020,0.030	5	1,5	1	1	100	0.5	0.5	0.5	1	CP003351.1840840.T.C	49	49	1336	CP003351_1840840_T_C	0.0102	0.315	0.32	0.505	0.505	0.102	bad-chisq
KRHBVLWQDRNX_2	0.020,0.030	5	1,5	1	1	100	0.5	0.5	0.5	2	CP003351.1840840.T.C	49	49	1336	CP003351_1840840_T_C	0.0102	0.315	0.32	0.505	0.505	0.102	bad-chisq
KRHBVLWQDRNX_3	0.020,0.030	5	1,5	1	1	100	0.5	0.5	0.5	3	CP003351.1840840.T.C	49	49	1336	CP003351_1840840_T_C	0.0102	0.315	0.32	0.505	0.505	0.102	bad-chisq
KRHBVLWQDRNX_4	0.020,0.030	5	1,5	1	1	100	0.5	0.5	0.5	4	CP003351.1840840.T.C	49	49	1336	CP003351_1840840_T_C	0.0102	0.315	0.311	0.503	0.494	0.103	bad-chisq
KRHBVLWQDRNX_5	0.020,0.030	5	1,5	1	1	100	0.5	0.5	0.5	5	CP003351.1840840.T.C	49	49	1336	CP003351_1840840_T_C	0.0102	0.315	0.32	0.505	0.505	0.102	bad-chisq
JSHIJPPBYABV_1	0.020,0.030	5	1,5	1	1	200	0.5	0.5	0.5	1	CP003351.1227998.T.C	99	99	1236	CP003351_1227998_T_C	0.0202	0.0433	0.656	0.159	0.355	0.0318	bad-chisq
JSHIJPPBYABV_2	0.020,0.030	5	1,5	1	1	200	0.5	0.5	0.5	2	CP003351.1227998.T.C	99	99	1236	CP003351_1227998_T_C	0.0202	0.0433	0.0634	0.504	0.27	0.132	bad-chisq
JSHIJPPBYABV_3	0.020,0.030	5	1,5	1	1	200	0.5	0.5	0.5	3	CP003351.1227998.T.C	99	99	1236	CP003351_1227998_T_C	0.0202	0.0433	0.248	0.358	0.309	0.0824	bad-chisq
JSHIJPPBYABV_4	0.020,0.030	5	1,5	1	1	200	0.5	0.5	0.5	4	CP003351.1227998.T.C	99	99	1236	CP003351_1227998_T_C	0.0202	0.0433	0.0436	0.51	0.251	0.144	bad-chisq
JSHIJPPBYABV_5	0.020,0.030	5	1,5	1	1	200	0.5	0.5	0.5	5	CP003351.1227998.T.C	99	99	1236	CP003351_1227998_T_C	0.0202	0.0433	0.0436	0.51	0.251	0.144	bad-chisq
FXXPBTCZAFTR_1	0.020,0.030	5	1,5	1	1	300	0.5	0.5	0.5	1	CP003351.2916766.A.C	149	149	1136	CP003351_2916766_A_C	0.0235	0.0558	0.251	0.377	0.328	0.0666	bad-chisq
FXXPBTCZAFTR_2	0.020,0.030	5	1,5	1	1	300	0.5	0.5	0.5	2	CP003351.2916766.A.C	149	149	1136	CP003351_2916766_A_C	0.0235	0.0558	0.479	0.221	0.311	0.0412	bad-chisq
FXXPBTCZAFTR_3	0.020,0.030	5	1,5	1	1	300	0.5	0.5	0.5	3	CP003351.2916766.A.C	149	149	1136	CP003351_2916766_A_C	0.0235	0.0558	0.159	0.332	0.235	0.0818	bad-chisq
FXXPBTCZAFTR_4	0.020,0.030	5	1,5	1	1	300	0.5	0.5	0.5	4	CP003351.2916766.A.C	149	149	1136	CP003351_2916766_A_C	0.0235	0.0558	0.0561	0.366	0.191	0.111	bad-chisq
FXXPBTCZAFTR_5	0.020,0.030	5	1,5	1	1	300	0.5	0.5	0.5	5	CP003351.2916766.A.C	149	149	1136	CP003351_2916766_A_C	0.0235	0.0558	0.0632	0.556	0.298	0.108	bad-chisq
UGSYDCRRWQNV_1	0.020,0.030	5	1,5	1	1	400	0.5	0.5	0.5	1	CP003351.2731480.A.G	199	199	1036	CP003351_2731480_A_G	0.0251	0.0104	0.237	0.262	0.222	0.0594	bad-chisq
UGSYDCRRWQNV_2	0.020,0.030	5	1,5	1	1	400	0.5	0.5	0.5	2	CP003351.2731480.A.G	199	199	1036	CP003351_2731480_A_G	0.0251	0.0104	0.158	0.311	0.22	0.0708	bad-chisq
UGSYDCRRWQNV_3	0.020,0.030	5	1,5	1	1	400	0.5	0.5	0.5	3	CP003351.2731480.A.G	199	199	1036	CP003351_2731480_A_G	0.0252	0.0106	0.678	0.102	0.245	0.0209	bad-chisq
UGSYDCRRWQNV_4	0.020,0.030	5	1,5	1	1	400	0.5	0.5	0.5	4	CP003351.2731480.A.G	199	199	1036	CP003351_2731480_A_G	0.0251	0.0104	0.0442	0.436	0.216	0.101	bad-chisq
UGSYDCRRWQNV_5	0.020,0.030	5	1,5	1	1	400	0.5	0.5	0.5	5	CP003351.2731480.A.G	199	199	1036	CP003351_2731480_A_G	0.0251	0.0104	0.351	0.267	0.286	0.0468	bad-chisq
TXWVMLTQRXKM_1	0.020,0.030	5	1,5	1	1	500	0.5	0.5	0.5	1	CP003351.2551675.C.T	249	249	936	CP003351_2551675_C_T	0.0261	0.0114	0.033	0.438	0.205	0.0956
TXWVMLTQRXKM_2	0.020,0.030	5	1,5	1	1	500	0.5	0.5	0.5	2	CP003351.2551675.C.T	249	249	936	CP003351_2551675_C_T	0.0262	0.0117	0.444	0.158	0.207	0.0344
TXWVMLTQRXKM_3	0.020,0.030	5	1,5	1	1	500	0.5	0.5	0.5	3	CP003351.2551675.C.T	249	249	936	CP003351_2551675_C_T	0.0261	0.0114	0.0603	0.356	0.189	0.0843
TXWVMLTQRXKM_4	0.020,0.030	5	1,5	1	1	500	0.5	0.5	0.5	4	CP003351.2551675.C.T	249	249	936	CP003351_2551675_C_T	0.0262	0.0117	0.0324	0.372	0.174	0.096
TXWVMLTQRXKM_5	0.020,0.030	5	1,5	1	1	500	0.5	0.5	0.5	5	CP003351.2551675.C.T	249	249	936	CP003351_2551675_C_T	0.0261	0.0114	0.244	0.233	0.2	0.0523
MHPQBORBNUIL_1	0.020,0.030	5	1,5	1	1	600	0.5	0.5	0.5	1	CP003351.1122259.T.C	299	299	836	CP003351_1122259_T_C	0.0218	0.0118	0.0118	0.353	0.14	0.103
MHPQBORBNUIL_2	0.020,0.030	5	1,5	1	1	600	0.5	0.5	0.5	2	CP003351.1122259.T.C	299	299	836	CP003351_1122259_T_C	0.0218	0.0114	0.0114	0.355	0.14	0.104
MHPQBORBNUIL_3	0.020,0.030	5	1,5	1	1	600	0.5	0.5	0.5	3	CP003351.1122259.T.C	299	299	836	CP003351_1122259_T_C	0.0217	0.0116	0.0147	0.358	0.146	0.0997
MHPQBORBNUIL_4	0.020,0.030	5	1,5	1	1	600	0.5	0.5	0.5	4	CP003351.1122259.T.C	299	299	836	CP003351_1122259_T_C	0.0217	0.0116	0.014	0.377	0.153	0.1
MHPQBORBNUIL_5	0.020,0.030	5	1,5	1	1	600	0.5	0.5	0.5	5	CP003351.1122259.T.C	299	299	836	CP003351_1122259_T_C	0.0218	0.0118	0.275	0.195	0.178	0.0447
DFLNVRAGIXLF_1	0.020,0.030	5	1,5	1	1	700	0.5	0.5	0.5	1	CP003351.906809.A.G	349	349	736	CP003351_906809_A_G	0.0215	0.00409	0.00405	0.375	0.13	0.109
DFLNVRAGIXLF_2	0.020,0.030	5	1,5	1	1	700	0.5	0.5	0.5	2	CP003351.906809.A.G	349	349	736	CP003351_906809_A_G	0.0215	0.00409	0.439	0.137	0.177	0.0294
DFLNVRAGIXLF_3	0.020,0.030	5	1,5	1	1	700	0.5	0.5	0.5	3	CP003351.906809.A.G	349	349	736	CP003351_906809_A_G	0.0215	0.00416	0.0149	0.39	0.16	0.0922
DFLNVRAGIXLF_4	0.020,0.030	5	1,5	1	1	700	0.5	0.5	0.5	4	CP003351.906809.A.G	349	349	736	CP003351_906809_A_G	0.0215	0.00409	0.0123	0.393	0.157	0.0947
DFLNVRAGIXLF_5	0.020,0.030	5	1,5	1	1	700	0.5	0.5	0.5	5	CP003351.906809.A.G	349	349	736	CP003351_906809_A_G	0.0215	0.00416	0.0566	0.335	0.175	0.0722
OBBRRGVJPYFR_1	0.020,0.030	5	1,5	1	1	800	0.5	0.5	0.5	1	CP003351.906875.G.T	399	399	636	CP003351_906875_G_T	0.0213	0.007	0.00909	0.353	0.135	0.0923
OBBRRGVJPYFR_2	0.020,0.030	5	1,5	1	1	800	0.5	0.5	0.5	2	CP003351.906875.G.T	399	399	636	CP003351_906875_G_T	0.0213	0.00711	0.0386	0.365	0.176	0.0733
OBBRRGVJPYFR_3	0.020,0.030	5	1,5	1	1	800	0.5	0.5	0.5	3	CP003351.906875.G.T	399	399	636	CP003351_906875_G_T	0.0213	0.007	0.0295	0.325	0.149	0.0771
OBBRRGVJPYFR_4	0.020,0.030	5	1,5	1	1	800	0.5	0.5	0.5	4	CP003351.906875.G.T	399	399	636	CP003351_906875_G_T	0.0213	0.007	0.0435	0.325	0.161	0.0715
OBBRRGVJPYFR_5	0.020,0.030	5	1,5	1	1	800	0.5	0.5	0.5	5	CP003351.906875.G.T	399	399	636	CP003351_906875_G_T	0.0213	0.007	0.0195	0.341	0.146	0.0826
SZSBQVJQCXDE_1	0.020,0.030	5	1,5	1	1	900	0.5	0.5	0.5	1	CP003351.533517.T.A	449	449	536	CP003351_533517_T_A	0.0212	0.00262	0.0689	0.291	0.16	0.0608
SZSBQVJQCXDE_2	0.020,0.030	5	1,5	1	1	900	0.5	0.5	0.5	2	CP003351.533517.T.A	449	449	536	CP003351_533517_T_A	0.0212	0.00257	0.0688	0.279	0.153	0.0608
SZSBQVJQCXDE_3	0.020,0.030	5	1,5	1	1	900	0.5	0.5	0.5	3	CP003351.533517.T.A	449	449	536	CP003351_533517_T_A	0.0212	0.00257	0.379	0.136	0.155	0.0294
SZSBQVJQCXDE_4	0.020,0.030	5	1,5	1	1	900	0.5	0.5	0.5	4	CP003351.533517.T.A	449	449	536	CP003351_533517_T_A	0.0212	0.00257	0.0143	0.355	0.144	0.0817
SZSBQVJQCXDE_5	0.020,0.030	5	1,5	1	1	900	0.5	0.5	0.5	5	CP003351.533517.T.A	449	449	536	CP003351_533517_T_A	0.0212	0.00257	0.0231	0.367	0.161	0.0758
IHOPIHWNSXXP_1	0.020,0.030	5	1,5	1	1	1000	0.5	0.5	0.5	1	CP003351.1230143.C.T	499	499	436	CP003351_1230143_C_T	0.0261	0.000354	0.00214	0.391	0.127	0.0971
IHOPIHWNSXXP_2	0.020,0.030	5	1,5	1	1	1000	0.5	0.5	0.5	2	CP003351.1230143.C.T	499	499	436	CP003351_1230143_C_T	0.0261	0.000341	0.0504	0.263	0.134	0.062
IHOPIHWNSXXP_3	0.020,0.030	5	1,5	1	1	1000	0.5	0.5	0.5	3	CP003351.1230143.C.T	499	499	436	CP003351_1230143_C_T	0.0261	0.000341	0.0224	0.308	0.135	0.0723
IHOPIHWNSXXP_4	0.020,0.030	5	1,5	1	1	1000	0.5	0.5	0.5	4	CP003351.1230143.C.T	499	499	436	CP003351_1230143_C_T	0.0261	0.000354	0.00361	0.383	0.131	0.0921
IHOPIHWNSXXP_5	0.020,0.030	5	1,5	1	1	1000	0.5	0.5	0.5	5	CP003351.1230143.C.T	499	499	436	CP003351_1230143_C_T	0.0261	0.000354	0.0203	0.36	0.155	0.0735
HXVPVALJRABY_1	0.020,0.030	5	1,5	1	1	1100	0.5	0.5	0.5	1	CP003351.1731085.C.T	549	549	336	CP003351_1731085_C_T	0.0191	0.00095	0.00325	0.42	0.142	0.0887
HXVPVALJRABY_2	0.020,0.030	5	1,5	1	1	1100	0.5	0.5	0.5	2	CP003351.1731085.C.T	549	549	336	CP003351_1731085_C_T	0.0191	0.000935	0.0525	0.287	0.148	0.0586
HXVPVALJRABY_3	0.020,0.030	5	1,5	1	1	1100	0.5	0.5	0.5	3	CP003351.1731085.C.T	549	549	336	CP003351_1731085_C_T	0.0191	0.000964	0.0529	0.278	0.143	0.0585
HXVPVALJRABY_4	0.020,0.030	5	1,5	1	1	1100	0.5	0.5	0.5	4	CP003351.1731085.C.T	549	549	336	CP003351_1731085_C_T	0.0191	0.000935	0.00198	0.408	0.132	0.0933
HXVPVALJRABY_5	0.020,0.030	5	1,5	1	1	1100	0.5	0.5	0.5	5	CP003351.1731085.C.T	549	549	336	CP003351_1731085_C_T	0.0191	0.000935	0.00183	0.403	0.129	0.094
FWFWGHUHFLOT_1	0.020,0.030	5	1,5	1	1	1200	0.5	0.5	0.5	1	CP003351.1204383.C.A	599	599	236	CP003351_1204383_C_A	0.0267	7.92e-05	0.00554	0.35	0.126	0.0801
FWFWGHUHFLOT_2	0.020,0.030	5	1,5	1	1	1200	0.5	0.5	0.5	2	CP003351.1204383.C.A	599	599	236	CP003351_1204383_C_A	0.0267	8.08e-05	0.00592	0.325	0.118	0.0795
FWFWGHUHFLOT_3	0.020,0.030	5	1,5	1	1	1200	0.5	0.5	0.5	3	CP003351.1204383.C.A	599	599	236	CP003351_1204383_C_A	0.0267	8.24e-05	0.000212	0.419	0.113	0.107
FWFWGHUHFLOT_4	0.020,0.030	5	1,5	1	1	1200	0.5	0.5	0.5	4	CP003351.1204383.C.A	599	599	236	CP003351_1204383_C_A	0.0267	8.08e-05	0.00632	0.354	0.129	0.0789
FWFWGHUHFLOT_5	0.020,0.030	5	1,5	1	1	1200	0.5	0.5	0.5	5	CP003351.1204383.C.A	599	599	236	CP003351_1204383_C_A	0.0267	8.24e-05	0.0556	0.252	0.131	0.0554
AMFQISMAWWAJ_1	0.020,0.030	5	1,5	1	1	1300	0.5	0.5	0.5	1	CP003351.1243549.T.A	649	649	136	CP003351_1243549_T_A	0.02	0.000368	0.00373	0.376	0.129	0.0805
AMFQISMAWWAJ_2	0.020,0.030	5	1,5	1	1	1300	0.5	0.5	0.5	2	CP003351.1243549.T.A	649	649	136	CP003351_1243549_T_A	0.02	0.000368	0.00924	0.385	0.148	0.0723
AMFQISMAWWAJ_3	0.020,0.030	5	1,5	1	1	1300	0.5	0.5	0.5	3	CP003351.1243549.T.A	649	649	136	CP003351_1243549_T_A	0.02	0.000368	0.0106	0.328	0.128	0.071
AMFQISMAWWAJ_4	0.020,0.030	5	1,5	1	1	1300	0.5	0.5	0.5	4	CP003351.1243549.T.A	649	649	136	CP003351_1243549_T_A	0.02	0.000357	0.00197	0.394	0.127	0.0859
AMFQISMAWWAJ_5	0.020,0.030	5	1,5	1	1	1300	0.5	0.5	0.5	5	CP003351.1243549.T.A	649	649	136	CP003351_1243549_T_A	0.02	0.000362	0.0197	0.315	0.135	0.0647
OQEKLTUEKQDJ_1	0.020,0.030	5	1,5	1	2	100	0.5	0.5	0.5	1	CP003351.1806739.T.C	49	49	1336	CP003351_1806739_T_C	0.0102	0.315	0.34	0.492	0.513	0.0974	bad-chisq
OQEKLTUEKQDJ_2	0.020,0.030	5	1,5	1	2	100	0.5	0.5	0.5	2	CP003351.1806739.T.C	49	49	1336	CP003351_1806739_T_C	0.0102	0.315	0.766	0.282	0.945	0.0304	bad-chisq
OQEKLTUEKQDJ_3	0.020,0.030	5	1,5	1	2	100	0.5	0.5	0.5	3	CP003351.1806739.T.C	49	49	1336	CP003351_1806739_T_C	0.0102	0.315	0.464	0.392	0.533	0.0749	bad-chisq
OQEKLTUEKQDJ_4	0.020,0.030	5	1,5	1	2	100	0.5	0.5	0.5	4	CP003351.1806739.T.C	49	49	1336	CP003351_1806739_T_C	0.0102	0.315	0.347	0.506	0.535	0.096	bad-chisq
OQEKLTUEKQDJ_5	0.020,0.030	5	1,5	1	2	100	0.5	0.5	0.5	5	CP003351.1806739.T.C	49	49	1336	CP003351_1806739_T_C	0.0102	0.315	0.32	0.505	0.505	0.102	bad-chisq
GBDBBUZBUTTP_1	0.020,0.030	5	1,5	1	2	200	0.5	0.5	0.5	1	CP003351.1373520.T.A	99	99	1236	CP003351_1373520_T_A	0.0152	0.0809	0.0817	0.508	0.29	0.124	bad-chisq
GBDBBUZBUTTP_2	0.020,0.030	5	1,5	1	2	200	0.5	0.5	0.5	2	CP003351.1373520.T.A	99	99	1236	CP003351_1373520_T_A	0.0152	0.0809	0.281	0.392	0.362	0.0769	bad-chisq
GBDBBUZBUTTP_3	0.020,0.030	5	1,5	1	2	200	0.5	0.5	0.5	3	CP003351.1373520.T.A	99	99	1236	CP003351_1373520_T_A	0.0152	0.0809	0.0817	0.508	0.29	0.124	bad-chisq
GBDBBUZBUTTP_4	0.020,0.030	5	1,5	1	2	200	0.5	0.5	0.5	4	CP003351.1373520.T.A	99	99	1236	CP003351_1373520_T_A	0.0152	0.0809	0.14	0.474	0.319	0.105	bad-chisq
GBDBBUZBUTTP_5	0.020,0.030	5	1,5	1	2	200	0.5	0.5	0.5	5	CP003351.1373520.T.A	99	99	1236	CP003351_1373520_T_A	0.0152	0.0809	0.257	0.372	0.327	0.0809	bad-chisq
AHADRDVFEGRT_1	0.020,0.030	5	1,5	1	2	300	0.5	0.5	0.5	1	CP003351.142053.G.A	149	149	1136	CP003351_142053_G_A	0.0168	0.174	0.2	0.293	0.228	0.0746	bad-chisq
AHADRDVFEGRT_2	0.020,0.030	5	1,5	1	2	300	0.5	0.5	0.5	2	CP003351.142053.G.A	149	149	1136	CP003351_142053_G_A	0.0168	0.174	0.593	0.13	0.243	0.0312	bad-chisq
AHADRDVFEGRT_3	0.020,0.030	5	1,5	1	2	300	0.5	0.5	0.5	3	CP003351.142053.G.A	149	149	1136	CP003351_142053_G_A	0.0168	0.174	0.25	0.27	0.234	0.0669	bad-chisq
AHADRDVFEGRT_4	0.020,0.030	5	1,5	1	2	300	0.5	0.5	0.5	4	CP003351.142053.G.A	149	149	1136	CP003351_142053_G_A	0.0168	0.174	0.175	0.307	0.226	0.079	bad-chisq
AHADRDVFEGRT_5	0.020,0.030	5	1,5	1	2	300	0.5	0.5	0.5	5	CP003351.142053.G.A	149	149	1136	CP003351_142053_G_A	0.0168	0.174	0.2	0.294	0.229	0.0746	bad-chisq
JCPNHRMGMCUL_1	0.020,0.030	5	1,5	1	2	400	0.5	0.5	0.5	1	CP003351.548068.C.T	199	199	1036	CP003351_548068_C_T	0.0176	0.0566	0.0568	0.364	0.19	0.0956	bad-chisq
JCPNHRMGMCUL_2	0.020,0.030	5	1,5	1	2	400	0.5	0.5	0.5	2	CP003351.548068.C.T	199	199	1036	CP003351_548068_C_T	0.0176	0.0566	0.0568	0.364	0.19	0.0956	bad-chisq
JCPNHRMGMCUL_3	0.020,0.030	5	1,5	1	2	400	0.5	0.5	0.5	3	CP003351.548068.C.T	199	199	1036	CP003351_548068_C_T	0.0176	0.0566	0.404	0.192	0.23	0.042	bad-chisq
JCPNHRMGMCUL_4	0.020,0.030	5	1,5	1	2	400	0.5	0.5	0.5	4	CP003351.548068.C.T	199	199	1036	CP003351_548068_C_T	0.0176	0.0566	0.0568	0.364	0.19	0.0956	bad-chisq
JCPNHRMGMCUL_5	0.020,0.030	5	1,5	1	2	400	0.5	0.5	0.5	5	CP003351.548068.C.T	199	199	1036	CP003351_548068_C_T	0.0176	0.0574	0.0577	0.362	0.19	0.0954	bad-chisq
YCECGNHZUYSE_1	0.020,0.030	5	1,5	1	2	500	0.5	0.5	0.5	1	CP003351.1139880.T.C	249	249	936	CP003351_1139880_T_C	0.0221	0.0334	0.0761	0.316	0.178	0.0796
YCECGNHZUYSE_2	0.020,0.030	5	1,5	1	2	500	0.5	0.5	0.5	2	CP003351.1139880.T.C	249	249	936	CP003351_1139880_T_C	0.0221	0.0328	0.126	0.291	0.19	0.0687
YCECGNHZUYSE_3	0.020,0.030	5	1,5	1	2	500	0.5	0.5	0.5	3	CP003351.1139880.T.C	249	249	936	CP003351_1139880_T_C	0.0221	0.0328	0.049	0.337	0.171	0.0883
YCECGNHZUYSE_4	0.020,0.030	5	1,5	1	2	500	0.5	0.5	0.5	4	CP003351.1139880.T.C	249	249	936	CP003351_1139880_T_C	0.0221	0.0328	0.0329	0.325	0.152	0.0956
YCECGNHZUYSE_5	0.020,0.030	5	1,5	1	2	500	0.5	0.5	0.5	5	CP003351.1139880.T.C	249	249	936	CP003351_1139880_T_C	0.0221	0.0328	0.236	0.235	0.198	0.0532
LKNLFZYPQZNO_1	0.020,0.030	5	1,5	1	2	600	0.5	0.5	0.5	1	CP003351.2678247.G.A	299	299	836	CP003351_2678247_G_A	0.0268	0.00241	0.105	0.317	0.195	0.0663
LKNLFZYPQZNO_2	0.020,0.030	5	1,5	1	2	600	0.5	0.5	0.5	2	CP003351.2678247.G.A	299	299	836	CP003351_2678247_G_A	0.0268	0.00236	0.148	0.309	0.213	0.0592
LKNLFZYPQZNO_3	0.020,0.030	5	1,5	1	2	600	0.5	0.5	0.5	3	CP003351.2678247.G.A	299	299	836	CP003351_2678247_G_A	0.0268	0.00236	0.0306	0.376	0.173	0.0884
LKNLFZYPQZNO_4	0.020,0.030	5	1,5	1	2	600	0.5	0.5	0.5	4	CP003351.2678247.G.A	299	299	836	CP003351_2678247_G_A	0.0268	0.00236	0.244	0.243	0.209	0.0477
LKNLFZYPQZNO_5	0.020,0.030	5	1,5	1	2	600	0.5	0.5	0.5	5	CP003351.2678247.G.A	299	299	836	CP003351_2678247_G_A	0.0268	0.00236	0.0115	0.425	0.168	0.103
WGHRWKSWGTLQ_1	0.020,0.030	5	1,5	1	2	700	0.5	0.5	0.5	1	CP003351.1357111.T.C	349	349	736	CP003351_1357111_T_C	0.0186	0.0117	0.0171	0.419	0.176	0.0902
WGHRWKSWGTLQ_2	0.020,0.030	5	1,5	1	2	700	0.5	0.5	0.5	2	CP003351.1357111.T.C	349	349	736	CP003351_1357111_T_C	0.0187	0.0116	0.0373	0.346	0.166	0.0789
WGHRWKSWGTLQ_3	0.020,0.030	5	1,5	1	2	700	0.5	0.5	0.5	3	CP003351.1357111.T.C	349	349	736	CP003351_1357111_T_C	0.0186	0.0117	0.06	0.308	0.163	0.0712
WGHRWKSWGTLQ_4	0.020,0.030	5	1,5	1	2	700	0.5	0.5	0.5	4	CP003351.1357111.T.C	349	349	736	CP003351_1357111_T_C	0.0186	0.0117	0.0244	0.353	0.157	0.0852
WGHRWKSWGTLQ_5	0.020,0.030	5	1,5	1	2	700	0.5	0.5	0.5	5	CP003351.1357111.T.C	349	349	736	CP003351_1357111_T_C	0.0187	0.0119	0.0119	0.352	0.14	0.0952
JDEHITYZMQTO_1	0.020,0.030	5	1,5	1	2	800	0.5	0.5	0.5	1	CP003351.931374.A.G	399	399	636	CP003351_931374_A_G	0.0188	0.00408	0.164	0.253	0.182	0.0493
JDEHITYZMQTO_2	0.020,0.030	5	1,5	1	2	800	0.5	0.5	0.5	2	CP003351.931374.A.G	399	399	636	CP003351_931374_A_G	0.0188	0.00408	0.0384	0.335	0.162	0.0734
JDEHITYZMQTO_3	0.020,0.030	5	1,5	1	2	800	0.5	0.5	0.5	3	CP003351.931374.A.G	399	399	636	CP003351_931374_A_G	0.0188	0.00408	0.0223	0.362	0.158	0.0809
JDEHITYZMQTO_4	0.020,0.030	5	1,5	1	2	800	0.5	0.5	0.5	4	CP003351.931374.A.G	399	399	636	CP003351_931374_A_G	0.0188	0.00414	0.0665	0.287	0.156	0.065
JDEHITYZMQTO_5	0.020,0.030	5	1,5	1	2	800	0.5	0.5	0.5	5	CP003351.931374.A.G	399	399	636	CP003351_931374_A_G	0.0188	0.00408	0.0234	0.354	0.156	0.0803
IGJZYRKMQNOM_1	0.020,0.030	5	1,5	1	2	900	0.5	0.5	0.5	1	CP003351.1373433.C.A	449	449	536	CP003351_1373433_C_A	0.019	0.00697	0.0122	0.342	0.136	0.0837
IGJZYRKMQNOM_2	0.020,0.030	5	1,5	1	2	900	0.5	0.5	0.5	2	CP003351.1373433.C.A	449	449	536	CP003351_1373433_C_A	0.0189	0.00707	0.00703	0.33	0.122	0.0899
IGJZYRKMQNOM_3	0.020,0.030	5	1,5	1	2	900	0.5	0.5	0.5	3	CP003351.1373433.C.A	449	449	536	CP003351_1373433_C_A	0.019	0.00717	0.0241	0.329	0.146	0.0753
IGJZYRKMQNOM_4	0.020,0.030	5	1,5	1	2	900	0.5	0.5	0.5	4	CP003351.1373433.C.A	449	449	536	CP003351_1373433_C_A	0.0189	0.00707	0.0215	0.359	0.156	0.0767
IGJZYRKMQNOM_5	0.020,0.030	5	1,5	1	2	900	0.5	0.5	0.5	5	CP003351.1373433.C.A	449	449	536	CP003351_1373433_C_A	0.019	0.00697	0.0178	0.34	0.143	0.0791
MWAEFTVXDCDX_1	0.020,0.030	5	1,5	1	2	1000	0.5	0.5	0.5	1	CP003351.2002864.G.T	499	499	436	CP003351_2002864_G_T	0.0271	0.000205	0.000207	0.362	0.0971	0.117
MWAEFTVXDCDX_2	0.020,0.030	5	1,5	1	2	1000	0.5	0.5	0.5	2	CP003351.2002864.G.T	499	499	436	CP003351_2002864_G_T	0.0271	0.00021	0.000203	0.362	0.097	0.117
MWAEFTVXDCDX_3	0.020,0.030	5	1,5	1	2	1000	0.5	0.5	0.5	3	CP003351.2002864.G.T	499	499	436	CP003351_2002864_G_T	0.0271	0.000205	0.000199	0.362	0.097	0.118
MWAEFTVXDCDX_4	0.020,0.030	5	1,5	1	2	1000	0.5	0.5	0.5	4	CP003351.2002864.G.T	499	499	436	CP003351_2002864_G_T	0.0271	0.000214	0.000207	0.361	0.097	0.117
MWAEFTVXDCDX_5	0.020,0.030	5	1,5	1	2	1000	0.5	0.5	0.5	5	CP003351.2002864.G.T	499	499	436	CP003351_2002864_G_T	0.0271	0.000205	0.000199	0.362	0.097	0.118
LZUNSWRILZDW_1	0.020,0.030	5	1,5	1	2	1100	0.5	0.5	0.5	1	CP003351.2521014.A.G	549	549	336	CP003351_2521014_A_G	0.0219	0.000944	0.00576	0.486	0.176	0.0833
LZUNSWRILZDW_2	0.020,0.030	5	1,5	1	2	1100	0.5	0.5	0.5	2	CP003351.2521014.A.G	549	549	336	CP003351_2521014_A_G	0.0219	0.000974	0.00114	0.376	0.115	0.0981
LZUNSWRILZDW_3	0.020,0.030	5	1,5	1	2	1100	0.5	0.5	0.5	3	CP003351.2521014.A.G	549	549	336	CP003351_2521014_A_G	0.0219	0.000974	0.0372	0.339	0.162	0.0629
LZUNSWRILZDW_4	0.020,0.030	5	1,5	1	2	1100	0.5	0.5	0.5	4	CP003351.2521014.A.G	549	549	336	CP003351_2521014_A_G	0.0219	0.000959	0.000944	0.341	0.103	0.0997
LZUNSWRILZDW_5	0.020,0.030	5	1,5	1	2	1100	0.5	0.5	0.5	5	CP003351.2521014.A.G	549	549	336	CP003351_2521014_A_G	0.0219	0.000974	0.00309	0.379	0.128	0.0892
GNVEGPCADXYW_1	0.020,0.030	5	1,5	1	2	1200	0.5	0.5	0.5	1	CP003351.2241476.T.C	599	599	236	CP003351_2241476_T_C	0.0251	0.000221	0.00169	0.384	0.122	0.0906
GNVEGPCADXYW_2	0.020,0.030	5	1,5	1	2	1200	0.5	0.5	0.5	2	CP003351.2241476.T.C	599	599	236	CP003351_2241476_T_C	0.0251	0.000221	0.156	0.239	0.168	0.0411
GNVEGPCADXYW_3	0.020,0.030	5	1,5	1	2	1200	0.5	0.5	0.5	3	CP003351.2241476.T.C	599	599	236	CP003351_2241476_T_C	0.0251	0.000213	0.0248	0.329	0.146	0.0649
GNVEGPCADXYW_4	0.020,0.030	5	1,5	1	2	1200	0.5	0.5	0.5	4	CP003351.2241476.T.C	599	599	236	CP003351_2241476_T_C	0.0251	0.000221	0.00202	0.391	0.126	0.0891
GNVEGPCADXYW_5	0.020,0.030	5	1,5	1	2	1200	0.5	0.5	0.5	5	CP003351.2241476.T.C	599	599	236	CP003351_2241476_T_C	0.025	0.000217	0.00629	0.346	0.126	0.0789
MCUCUUENLTZL_1	0.020,0.030	5	1,5	1	2	1300	0.5	0.5	0.5	1	CP003351.2485154.G.A	649	649	136	CP003351_2485154_G_A	0.0262	0.000132	0.00322	0.363	0.123	0.0817
MCUCUUENLTZL_2	0.020,0.030	5	1,5	1	2	1300	0.5	0.5	0.5	2	CP003351.2485154.G.A	649	649	136	CP003351_2485154_G_A	0.0262	0.000129	0.00896	0.324	0.124	0.0725
MCUCUUENLTZL_3	0.020,0.030	5	1,5	1	2	1300	0.5	0.5	0.5	3	CP003351.2485154.G.A	649	649	136	CP003351_2485154_G_A	0.0262	0.000134	0.0062	0.351	0.128	0.076
MCUCUUENLTZL_4	0.020,0.030	5	1,5	1	2	1300	0.5	0.5	0.5	4	CP003351.2485154.G.A	649	649	136	CP003351_2485154_G_A	0.0262	0.000134	0.00937	0.323	0.124	0.0721
MCUCUUENLTZL_5	0.020,0.030	5	1,5	1	2	1300	0.5	0.5	0.5	5	CP003351.2485154.G.A	649	649	136	CP003351_2485154_G_A	0.0262	0.000129	0.000957	0.398	0.12	0.0916
FNNYFJRTCZRT_1	0.020,0.030	5	1,5	1	3	100	0.5	0.5	0.5	1	CP003351.439066.A.T	49	49	1336	CP003351_439066_A_T	0.0102	0.315	0.32	0.505	0.505	0.102	bad-chisq
FNNYFJRTCZRT_2	0.020,0.030	5	1,5	1	3	100	0.5	0.5	0.5	2	CP003351.439066.A.T	49	49	1336	CP003351_439066_A_T	0.0102	0.315	0.419	0.425	0.523	0.0826	bad-chisq
FNNYFJRTCZRT_3	0.020,0.030	5	1,5	1	3	100	0.5	0.5	0.5	3	CP003351.439066.A.T	49	49	1336	CP003351_439066_A_T	0.0102	0.315	0.32	0.505	0.505	0.102	bad-chisq
FNNYFJRTCZRT_4	0.020,0.030	5	1,5	1	3	100	0.5	0.5	0.5	4	CP003351.439066.A.T	49	49	1336	CP003351_439066_A_T	0.0102	0.315	0.473	0.398	0.552	0.0734	bad-chisq
FNNYFJRTCZRT_5	0.020,0.030	5	1,5	1	3	100	0.5	0.5	0.5	5	CP003351.439066.A.T	49	49	1336	CP003351_439066_A_T	0.0102	0.315	0.838	0.212	1.03	0.0209	bad-chisq
WEYTFXWEJDKM_1	0.020,0.030	5	1,5	1	3	200	0.5	0.5	0.5	1	CP003351.2745292.A.G	99	99	1236	CP003351_2745292_A_G	0.0202	0.0433	0.0436	0.51	0.251	0.144	bad-chisq
WEYTFXWEJDKM_2	0.020,0.030	5	1,5	1	3	200	0.5	0.5	0.5	2	CP003351.2745292.A.G	99	99	1236	CP003351_2745292_A_G	0.0203	0.0444	0.0965	0.496	0.297	0.119	bad-chisq
WEYTFXWEJDKM_3	0.020,0.030	5	1,5	1	3	200	0.5	0.5	0.5	3	CP003351.2745292.A.G	99	99	1236	CP003351_2745292_A_G	0.0202	0.0433	0.0875	0.516	0.301	0.122	bad-chisq
WEYTFXWEJDKM_4	0.020,0.030	5	1,5	1	3	200	0.5	0.5	0.5	4	CP003351.2745292.A.G	99	99	1236	CP003351_2745292_A_G	0.0202	0.0433	0.0836	0.599	0.345	0.123	bad-chisq
WEYTFXWEJDKM_5	0.020,0.030	5	1,5	1	3	200	0.5	0.5	0.5	5	CP003351.2745292.A.G	99	99	1236	CP003351_2745292_A_G	0.0202	0.0433	0.0436	0.51	0.251	0.144	bad-chisq
GODTBSYBKQMC_1	0.020,0.030	5	1,5	1	3	300	0.5	0.5	0.5	1	CP003351.2512861.A.T	149	149	1136	CP003351_2512861_A_T	0.0235	0.0558	0.305	0.266	0.259	0.0596	bad-chisq
GODTBSYBKQMC_2	0.020,0.030	5	1,5	1	3	300	0.5	0.5	0.5	2	CP003351.2512861.A.T	149	149	1136	CP003351_2512861_A_T	0.0235	0.0558	0.0656	0.372	0.201	0.107	bad-chisq
GODTBSYBKQMC_3	0.020,0.030	5	1,5	1	3	300	0.5	0.5	0.5	3	CP003351.2512861.A.T	149	149	1136	CP003351_2512861_A_T	0.0235	0.0558	0.0561	0.366	0.191	0.111	bad-chisq
GODTBSYBKQMC_4	0.020,0.030	5	1,5	1	3	300	0.5	0.5	0.5	4	CP003351.2512861.A.T	149	149	1136	CP003351_2512861_A_T	0.0235	0.0558	0.0561	0.366	0.191	0.111	bad-chisq
GODTBSYBKQMC_5	0.020,0.030	5	1,5	1	3	300	0.5	0.5	0.5	5	CP003351.2512861.A.T	149	149	1136	CP003351_2512861_A_T	0.0235	0.0558	0.208	0.313	0.248	0.0731	bad-chisq
TNHEFOJPJEHU_1	0.020,0.030	5	1,5	1	3	400	0.5	0.5	0.5	1	CP003351.2534755.G.C	199	199	1036	CP003351_2534755_G_C	0.0251	0.0104	0.0572	0.406	0.213	0.0954	bad-chisq
TNHEFOJPJEHU_2	0.020,0.030	5	1,5	1	3	400	0.5	0.5	0.5	2	CP003351.2534755.G.C	199	199	1036	CP003351_2534755_G_C	0.0251	0.0104	0.126	0.363	0.236	0.0768	bad-chisq
TNHEFOJPJEHU_3	0.020,0.030	5	1,5	1	3	400	0.5	0.5	0.5	3	CP003351.2534755.G.C	199	199	1036	CP003351_2534755_G_C	0.0251	0.0104	0.0594	0.48	0.254	0.0946	bad-chisq
TNHEFOJPJEHU_4	0.020,0.030	5	1,5	1	3	400	0.5	0.5	0.5	4	CP003351.2534755.G.C	199	199	1036	CP003351_2534755_G_C	0.0251	0.0104	0.0755	0.502	0.282	0.0892	bad-chisq
TNHEFOJPJEHU_5	0.020,0.030	5	1,5	1	3	400	0.5	0.5	0.5	5	CP003351.2534755.G.C	199	199	1036	CP003351_2534755_G_C	0.0252	0.0102	0.114	0.37	0.234	0.0794	bad-chisq
KBQUVHXMGXBR_1	0.020,0.030	5	1,5	1	3	500	0.5	0.5	0.5	1	CP003351.1234922.C.T	249	249	936	CP003351_1234922_C_T	0.0181	0.0185	0.02	0.401	0.172	0.104	bad-chisq
KBQUVHXMGXBR_2	0.020,0.030	5	1,5	1	3	500	0.5	0.5	0.5	2	CP003351.1234922.C.T	249	249	936	CP003351_1234922_C_T	0.0181	0.0185	0.311	0.242	0.238	0.0455	bad-chisq
KBQUVHXMGXBR_3	0.020,0.030	5	1,5	1	3	500	0.5	0.5	0.5	3	CP003351.1234922.C.T	249	249	936	CP003351_1234922_C_T	0.0181	0.0185	0.0362	0.402	0.191	0.0939	bad-chisq
KBQUVHXMGXBR_4	0.020,0.030	5	1,5	1	3	500	0.5	0.5	0.5	4	CP003351.1234922.C.T	249	249	936	CP003351_1234922_C_T	0.0181	0.0185	0.146	0.325	0.223	0.0653	bad-chisq
KBQUVHXMGXBR_5	0.020,0.030	5	1,5	1	3	500	0.5	0.5	0.5	5	CP003351.1234922.C.T	249	249	936	CP003351_1234922_C_T	0.0181	0.0185	0.0228	0.41	0.179	0.102	bad-chisq
ZANKHNAZIVKQ_1	0.020,0.030	5	1,5	1	3	600	0.5	0.5	0.5	1	CP003351.2263963.A.G	299	299	836	CP003351_2263963_A_G	0.0235	0.00697	0.187	0.275	0.208	0.0541
ZANKHNAZIVKQ_2	0.020,0.030	5	1,5	1	3	600	0.5	0.5	0.5	2	CP003351.2263963.A.G	299	299	836	CP003351_2263963_A_G	0.0234	0.00684	0.127	0.286	0.187	0.0625
ZANKHNAZIVKQ_3	0.020,0.030	5	1,5	1	3	600	0.5	0.5	0.5	3	CP003351.2263963.A.G	299	299	836	CP003351_2263963_A_G	0.0234	0.00684	0.0195	0.384	0.164	0.0955
ZANKHNAZIVKQ_4	0.020,0.030	5	1,5	1	3	600	0.5	0.5	0.5	4	CP003351.2263963.A.G	299	299	836	CP003351_2263963_A_G	0.0234	0.00684	0.0278	0.385	0.175	0.09
ZANKHNAZIVKQ_5	0.020,0.030	5	1,5	1	3	600	0.5	0.5	0.5	5	CP003351.2263963.A.G	299	299	836	CP003351_2263963_A_G	0.0235	0.00697	0.0571	0.364	0.191	0.0779
FTOJAFSVJUOR_1	0.020,0.030	5	1,5	1	3	700	0.5	0.5	0.5	1	CP003351.1161640.T.C	349	349	736	CP003351_1161640_T_C	0.0186	0.0117	0.0327	0.461	0.215	0.0809
FTOJAFSVJUOR_2	0.020,0.030	5	1,5	1	3	700	0.5	0.5	0.5	2	CP003351.1161640.T.C	349	349	736	CP003351_1161640_T_C	0.0186	0.0117	0.0117	0.353	0.14	0.0954
FTOJAFSVJUOR_3	0.020,0.030	5	1,5	1	3	700	0.5	0.5	0.5	3	CP003351.1161640.T.C	349	349	736	CP003351_1161640_T_C	0.0186	0.0117	0.0252	0.365	0.163	0.0847
FTOJAFSVJUOR_4	0.020,0.030	5	1,5	1	3	700	0.5	0.5	0.5	4	CP003351.1161640.T.C	349	349	736	CP003351_1161640_T_C	0.0187	0.0119	0.242	0.21	0.179	0.0444
FTOJAFSVJUOR_5	0.020,0.030	5	1,5	1	3	700	0.5	0.5	0.5	5	CP003351.1161640.T.C	349	349	736	CP003351_1161640_T_C	0.0187	0.0116	0.332	0.175	0.181	0.0368
NXDAZACDSNJG_1	0.020,0.030	5	1,5	1	3	800	0.5	0.5	0.5	1	CP003351.502243.T.G	399	399	636	CP003351_502243_T_G	0.0213	0.00711	0.16	0.244	0.173	0.0498
NXDAZACDSNJG_2	0.020,0.030	5	1,5	1	3	800	0.5	0.5	0.5	2	CP003351.502243.T.G	399	399	636	CP003351_502243_T_G	0.0213	0.007	0.0919	0.277	0.164	0.0597
NXDAZACDSNJG_3	0.020,0.030	5	1,5	1	3	800	0.5	0.5	0.5	3	CP003351.502243.T.G	399	399	636	CP003351_502243_T_G	0.0213	0.00711	0.00714	0.339	0.126	0.0952
NXDAZACDSNJG_4	0.020,0.030	5	1,5	1	3	800	0.5	0.5	0.5	4	CP003351.502243.T.G	399	399	636	CP003351_502243_T_G	0.0213	0.00689	0.0546	0.319	0.166	0.0681
NXDAZACDSNJG_5	0.020,0.030	5	1,5	1	3	800	0.5	0.5	0.5	5	CP003351.502243.T.G	399	399	636	CP003351_502243_T_G	0.0213	0.007	0.00809	0.351	0.132	0.0937
FPHARCVYLBRR_1	0.020,0.030	5	1,5	1	3	900	0.5	0.5	0.5	1	CP003351.446196.G.A	449	449	536	CP003351_446196_G_A	0.0245	0.000564	0.0394	0.329	0.16	0.0688
FPHARCVYLBRR_2	0.020,0.030	5	1,5	1	3	900	0.5	0.5	0.5	2	CP003351.446196.G.A	449	449	536	CP003351_446196_G_A	0.0245	0.000564	0.0591	0.3	0.159	0.063
FPHARCVYLBRR_3	0.020,0.030	5	1,5	1	3	900	0.5	0.5	0.5	3	CP003351.446196.G.A	449	449	536	CP003351_446196_G_A	0.0245	0.000564	0.000972	0.553	0.167	0.11
FPHARCVYLBRR_4	0.020,0.030	5	1,5	1	3	900	0.5	0.5	0.5	4	CP003351.446196.G.A	449	449	536	CP003351_446196_G_A	0.0245	0.000553	0.125	0.262	0.171	0.0513
FPHARCVYLBRR_5	0.020,0.030	5	1,5	1	3	900	0.5	0.5	0.5	5	CP003351.446196.G.A	449	449	536	CP003351_446196_G_A	0.0245	0.000553	0.0055	0.398	0.143	0.0926
IHAVPMTDBBLJ_1	0.020,0.030	5	1,5	1	3	1000	0.5	0.5	0.5	1	CP003351.1370452.A.T	499	499	436	CP003351_1370452_A_T	0.0191	0.00264	0.0164	0.336	0.14	0.076
IHAVPMTDBBLJ_2	0.020,0.030	5	1,5	1	3	1000	0.5	0.5	0.5	2	CP003351.1370452.A.T	499	499	436	CP003351_1370452_A_T	0.0191	0.00256	0.045	0.293	0.146	0.0635
IHAVPMTDBBLJ_3	0.020,0.030	5	1,5	1	3	1000	0.5	0.5	0.5	3	CP003351.1370452.A.T	499	499	436	CP003351_1370452_A_T	0.0191	0.00256	0.00469	0.367	0.129	0.0895
IHAVPMTDBBLJ_4	0.020,0.030	5	1,5	1	3	1000	0.5	0.5	0.5	4	CP003351.1370452.A.T	499	499	436	CP003351_1370452_A_T	0.019	0.0026	0.0254	0.367	0.164	0.0707
IHAVPMTDBBLJ_5	0.020,0.030	5	1,5	1	3	1000	0.5	0.5	0.5	5	CP003351.1370452.A.T	499	499	436	CP003351_1370452_A_T	0.019	0.0026	0.0512	0.284	0.145	0.0617
JTJLXYWZFKHL_1	0.020,0.030	5	1,5	1	3	1100	0.5	0.5	0.5	1	CP003351.1374784.T.C	549	549	336	CP003351_1374784_T_C	0.0191	0.000964	0.211	0.183	0.146	0.0378
JTJLXYWZFKHL_2	0.020,0.030	5	1,5	1	3	1100	0.5	0.5	0.5	2	CP003351.1374784.T.C	549	549	336	CP003351_1374784_T_C	0.0191	0.000935	0.0144	0.341	0.139	0.0738
JTJLXYWZFKHL_3	0.020,0.030	5	1,5	1	3	1100	0.5	0.5	0.5	3	CP003351.1374784.T.C	549	549	336	CP003351_1374784_T_C	0.0191	0.000964	0.00265	0.394	0.131	0.0907
JTJLXYWZFKHL_4	0.020,0.030	5	1,5	1	3	1100	0.5	0.5	0.5	4	CP003351.1374784.T.C	549	549	336	CP003351_1374784_T_C	0.0191	0.000964	0.0155	0.338	0.139	0.0731
JTJLXYWZFKHL_5	0.020,0.030	5	1,5	1	3	1100	0.5	0.5	0.5	5	CP003351.1374784.T.C	549	549	336	CP003351_1374784_T_C	0.0191	0.000964	0.00783	0.36	0.135	0.0803
ZZGHLWWTPJPV_1	0.020,0.030	5	1,5	1	3	1200	0.5	0.5	0.5	1	CP003351.1385709.G.A	599	599	236	CP003351_1385709_G_A	0.0201	0.000955	0.00127	0.354	0.11	0.093
ZZGHLWWTPJPV_2	0.020,0.030	5	1,5	1	3	1200	0.5	0.5	0.5	2	CP003351.1385709.G.A	599	599	236	CP003351_1385709_G_A	0.0201	0.000984	0.0184	0.282	0.12	0.0681
ZZGHLWWTPJPV_3	0.020,0.030	5	1,5	1	3	1200	0.5	0.5	0.5	3	CP003351.1385709.G.A	599	599	236	CP003351_1385709_G_A	0.0201	0.000955	0.0159	0.295	0.122	0.0697
ZZGHLWWTPJPV_4	0.020,0.030	5	1,5	1	3	1200	0.5	0.5	0.5	4	CP003351.1385709.G.A	599	599	236	CP003351_1385709_G_A	0.0201	0.000955	0.00966	0.312	0.121	0.0748
ZZGHLWWTPJPV_5	0.020,0.030	5	1,5	1	3	1200	0.5	0.5	0.5	5	CP003351.1385709.G.A	599	599	236	CP003351_1385709_G_A	0.0201	0.000984	0.0154	0.296	0.122	0.07
RYPYIKUGTXUG_1	0.020,0.030	5	1,5	1	3	1300	0.5	0.5	0.5	1	CP003351.1096507.C.T	649	649	136	CP003351_1096507_C_T	0.0231	0.000224	0.000374	0.53	0.149	0.0986
RYPYIKUGTXUG_2	0.020,0.030	5	1,5	1	3	1300	0.5	0.5	0.5	2	CP003351.1096507.C.T	649	649	136	CP003351_1096507_C_T	0.0231	0.000217	0.00154	0.421	0.133	0.0879
RYPYIKUGTXUG_3	0.020,0.030	5	1,5	1	3	1300	0.5	0.5	0.5	3	CP003351.1096507.C.T	649	649	136	CP003351_1096507_C_T	0.0231	0.000224	0.0859	0.229	0.133	0.0477
RYPYIKUGTXUG_4	0.020,0.030	5	1,5	1	3	1300	0.5	0.5	0.5	4	CP003351.1096507.C.T	649	649	136	CP003351_1096507_C_T	0.0231	0.000217	0.32	0.137	0.138	0.0276
RYPYIKUGTXUG_5	0.020,0.030	5	1,5	1	3	1300	0.5	0.5	0.5	5	CP003351.1096507.C.T	649	649	136	CP003351_1096507_C_T	0.0231	0.000217	0.0317	0.312	0.145	0.0596
OTQNTBVPRFXK_1	0.020,0.030	5	1,5	1	4	100	0.5	0.5	0.5	1	CP003351.2526870.G.T	49	49	1336	CP003351_2526870_G_T	0.0102	0.315	0.32	0.505	0.505	0.102	bad-chisq
OTQNTBVPRFXK_2	0.020,0.030	5	1,5	1	4	100	0.5	0.5	0.5	2	CP003351.2526870.G.T	49	49	1336	CP003351_2526870_G_T	0.0102	0.315	0.73	0.198	0.574	0.0353	bad-chisq
OTQNTBVPRFXK_3	0.020,0.030	5	1,5	1	4	100	0.5	0.5	0.5	3	CP003351.2526870.G.T	49	49	1336	CP003351_2526870_G_T	0.0102	0.315	0.283	0.558	0.517	0.11	bad-chisq
OTQNTBVPRFXK_4	0.020,0.030	5	1,5	1	4	100	0.5	0.5	0.5	4	CP003351.2526870.G.T	49	49	1336	CP003351_2526870_G_T	0.0102	0.315	0.32	0.505	0.505	0.102	bad-chisq
OTQNTBVPRFXK_5	0.020,0.030	5	1,5	1	4	100	0.5	0.5	0.5	5	CP003351.2526870.G.T	49	49	1336	CP003351_2526870_G_T	0.0102	0.315	0.225	0.843	0.69	0.124	bad-chisq
OLSLROOEIRXM_1	0.020,0.030	5	1,5	1	4	200	0.5	0.5	0.5	1	CP003351.1272675.C.T	99	99	1236	CP003351_1272675_C_T	0.0202	0.0433	0.0911	0.519	0.306	0.12	bad-chisq
OLSLROOEIRXM_2	0.020,0.030	5	1,5	1	4	200	0.5	0.5	0.5	2	CP003351.1272675.C.T	99	99	1236	CP003351_1272675_C_T	0.0202	0.0433	0.185	0.423	0.318	0.0945	bad-chisq
OLSLROOEIRXM_3	0.020,0.030	5	1,5	1	4	200	0.5	0.5	0.5	3	CP003351.1272675.C.T	99	99	1236	CP003351_1272675_C_T	0.0202	0.0433	0.0601	0.495	0.262	0.134	bad-chisq
OLSLROOEIRXM_4	0.020,0.030	5	1,5	1	4	200	0.5	0.5	0.5	4	CP003351.1272675.C.T	99	99	1236	CP003351_1272675_C_T	0.0203	0.0444	0.091	0.582	0.343	0.121	bad-chisq
OLSLROOEIRXM_5	0.020,0.030	5	1,5	1	4	200	0.5	0.5	0.5	5	CP003351.1272675.C.T	99	99	1236	CP003351_1272675_C_T	0.0203	0.0423	0.0425	0.513	0.251	0.145	bad-chisq
WQHLTJMXNOBW_1	0.020,0.030	5	1,5	1	4	300	0.5	0.5	0.5	1	CP003351.2744727.C.T	149	149	1136	CP003351_2744727_C_T	0.0168	0.178	0.231	0.275	0.229	0.0698	bad-chisq
WQHLTJMXNOBW_2	0.020,0.030	5	1,5	1	4	300	0.5	0.5	0.5	2	CP003351.2744727.C.T	149	149	1136	CP003351_2744727_C_T	0.0168	0.176	0.177	0.305	0.226	0.0784	bad-chisq
WQHLTJMXNOBW_3	0.020,0.030	5	1,5	1	4	300	0.5	0.5	0.5	3	CP003351.2744727.C.T	149	149	1136	CP003351_2744727_C_T	0.0168	0.178	0.18	0.303	0.226	0.0781	bad-chisq
WQHLTJMXNOBW_4	0.020,0.030	5	1,5	1	4	300	0.5	0.5	0.5	4	CP003351.2744727.C.T	149	149	1136	CP003351_2744727_C_T	0.0168	0.176	0.0403	0.482	0.234	0.119	bad-chisq
WQHLTJMXNOBW_5	0.020,0.030	5	1,5	1	4	300	0.5	0.5	0.5	5	CP003351.2744727.C.T	149	149	1136	CP003351_2744727_C_T	0.0168	0.176	0.177	0.305	0.226	0.0784	bad-chisq
VJQODDPOSOVS_1	0.020,0.030	5	1,5	1	4	400	0.5	0.5	0.5	1	CP003351.735048.C.T	199	199	1036	CP003351_735048_C_T	0.0176	0.0566	0.0568	0.364	0.19	0.0956	bad-chisq
VJQODDPOSOVS_2	0.020,0.030	5	1,5	1	4	400	0.5	0.5	0.5	2	CP003351.735048.C.T	199	199	1036	CP003351_735048_C_T	0.0176	0.0566	0.0568	0.364	0.19	0.0956	bad-chisq
VJQODDPOSOVS_3	0.020,0.030	5	1,5	1	4	400	0.5	0.5	0.5	3	CP003351.735048.C.T	199	199	1036	CP003351_735048_C_T	0.0176	0.0566	0.103	0.346	0.212	0.0818	bad-chisq
VJQODDPOSOVS_4	0.020,0.030	5	1,5	1	4	400	0.5	0.5	0.5	4	CP003351.735048.C.T	199	199	1036	CP003351_735048_C_T	0.0176	0.0566	0.0785	0.37	0.21	0.0883	bad-chisq
VJQODDPOSOVS_5	0.020,0.030	5	1,5	1	4	400	0.5	0.5	0.5	5	CP003351.735048.C.T	199	199	1036	CP003351_735048_C_T	0.0176	0.0566	0.0568	0.364	0.19	0.0956	bad-chisq
YHWRPDLPZUKH_1	0.020,0.030	5	1,5	1	4	500	0.5	0.5	0.5	1	CP003351.2916574.T.A	249	249	936	CP003351_2916574_T_A	0.0241	0.0194	0.267	0.233	0.21	0.0498
YHWRPDLPZUKH_2	0.020,0.030	5	1,5	1	4	500	0.5	0.5	0.5	2	CP003351.2916574.T.A	249	249	936	CP003351_2916574_T_A	0.0241	0.0194	0.175	0.292	0.215	0.0609
YHWRPDLPZUKH_3	0.020,0.030	5	1,5	1	4	500	0.5	0.5	0.5	3	CP003351.2916574.T.A	249	249	936	CP003351_2916574_T_A	0.0241	0.0194	0.334	0.194	0.201	0.0434
YHWRPDLPZUKH_4	0.020,0.030	5	1,5	1	4	500	0.5	0.5	0.5	4	CP003351.2916574.T.A	249	249	936	CP003351_2916574_T_A	0.0241	0.0194	0.124	0.304	0.197	0.069
YHWRPDLPZUKH_5	0.020,0.030	5	1,5	1	4	500	0.5	0.5	0.5	5	CP003351.2916574.T.A	249	249	936	CP003351_2916574_T_A	0.0241	0.0194	0.427	0.163	0.204	0.0357
LSHRNFJZNEFR_1	0.020,0.030	5	1,5	1	4	600	0.5	0.5	0.5	1	CP003351.892599.T.A	299	299	836	CP003351_892599_T_A	0.0184	0.0331	0.12	0.285	0.183	0.0636
LSHRNFJZNEFR_2	0.020,0.030	5	1,5	1	4	600	0.5	0.5	0.5	2	CP003351.892599.T.A	299	299	836	CP003351_892599_T_A	0.0184	0.0331	0.0332	0.324	0.152	0.0871
LSHRNFJZNEFR_3	0.020,0.030	5	1,5	1	4	600	0.5	0.5	0.5	3	CP003351.892599.T.A	299	299	836	CP003351_892599_T_A	0.0184	0.0331	0.363	0.186	0.204	0.0373
LSHRNFJZNEFR_4	0.020,0.030	5	1,5	1	4	600	0.5	0.5	0.5	4	CP003351.892599.T.A	299	299	836	CP003351_892599_T_A	0.0184	0.0336	0.0792	0.361	0.205	0.0719
LSHRNFJZNEFR_5	0.020,0.030	5	1,5	1	4	600	0.5	0.5	0.5	5	CP003351.892599.T.A	299	299	836	CP003351_892599_T_A	0.0184	0.0331	0.0408	0.331	0.161	0.0837
FSTRTUMLWNUT_1	0.020,0.030	5	1,5	1	4	700	0.5	0.5	0.5	1	CP003351.2549886.T.C	349	349	736	CP003351_2549886_T_C	0.0258	0.00416	0.0243	0.382	0.169	0.0852
FSTRTUMLWNUT_2	0.020,0.030	5	1,5	1	4	700	0.5	0.5	0.5	2	CP003351.2549886.T.C	349	349	736	CP003351_2549886_T_C	0.0258	0.00416	0.196	0.233	0.18	0.0489
FSTRTUMLWNUT_3	0.020,0.030	5	1,5	1	4	700	0.5	0.5	0.5	3	CP003351.2549886.T.C	349	349	736	CP003351_2549886_T_C	0.0258	0.00424	0.0799	0.326	0.186	0.0664
FSTRTUMLWNUT_4	0.020,0.030	5	1,5	1	4	700	0.5	0.5	0.5	4	CP003351.2549886.T.C	349	349	736	CP003351_2549886_T_C	0.0258	0.00424	0.0648	0.35	0.189	0.07
FSTRTUMLWNUT_5	0.020,0.030	5	1,5	1	4	700	0.5	0.5	0.5	5	CP003351.2549886.T.C	349	349	736	CP003351_2549886_T_C	0.0258	0.00424	0.166	0.287	0.207	0.0525
TMNIWYYYZISI_1	0.020,0.030	5	1,5	1	4	800	0.5	0.5	0.5	1	CP003351.405613.T.C	399	399	636	CP003351_405613_T_C	0.0226	0.00422	0.0444	0.325	0.162	0.0712
TMNIWYYYZISI_2	0.020,0.030	5	1,5	1	4	800	0.5	0.5	0.5	2	CP003351.405613.T.C	399	399	636	CP003351_405613_T_C	0.0226	0.00415	0.0183	0.351	0.149	0.0836
TMNIWYYYZISI_3	0.020,0.030	5	1,5	1	4	800	0.5	0.5	0.5	3	CP003351.405613.T.C	399	399	636	CP003351_405613_T_C	0.0226	0.00422	0.0109	0.42	0.164	0.0901
TMNIWYYYZISI_4	0.020,0.030	5	1,5	1	4	800	0.5	0.5	0.5	4	CP003351.405613.T.C	399	399	636	CP003351_405613_T_C	0.0226	0.0043	0.0922	0.274	0.163	0.0597
TMNIWYYYZISI_5	0.020,0.030	5	1,5	1	4	800	0.5	0.5	0.5	5	CP003351.405613.T.C	399	399	636	CP003351_405613_T_C	0.0226	0.00415	0.0533	0.319	0.165	0.0685
PCNFLKDEPBXM_1	0.020,0.030	5	1,5	1	4	900	0.5	0.5	0.5	1	CP003351.2668773.A.G	449	449	536	CP003351_2668773_A_G	0.0268	0.000913	0.0057	0.396	0.143	0.0922
PCNFLKDEPBXM_2	0.020,0.030	5	1,5	1	4	900	0.5	0.5	0.5	2	CP003351.2668773.A.G	449	449	536	CP003351_2668773_A_G	0.0267	0.000931	0.0011	0.403	0.123	0.109
PCNFLKDEPBXM_3	0.020,0.030	5	1,5	1	4	900	0.5	0.5	0.5	3	CP003351.2668773.A.G	449	449	536	CP003351_2668773_A_G	0.0268	0.000913	0.0994	0.254	0.154	0.055
PCNFLKDEPBXM_4	0.020,0.030	5	1,5	1	4	900	0.5	0.5	0.5	4	CP003351.2668773.A.G	449	449	536	CP003351_2668773_A_G	0.0267	0.000931	0.0108	0.386	0.151	0.085
PCNFLKDEPBXM_5	0.020,0.030	5	1,5	1	4	900	0.5	0.5	0.5	5	CP003351.2668773.A.G	449	449	536	CP003351_2668773_A_G	0.0267	0.000931	0.0123	0.383	0.153	0.0835
HYZTJUIVWHJC_1	0.020,0.030	5	1,5	1	4	1000	0.5	0.5	0.5	1	CP003351.507301.C.T	499	499	436	CP003351_507301_C_T	0.023	0.00155	0.00636	0.383	0.14	0.0863
HYZTJUIVWHJC_2	0.020,0.030	5	1,5	1	4	1000	0.5	0.5	0.5	2	CP003351.507301.C.T	499	499	436	CP003351_507301_C_T	0.0231	0.00158	0.0111	0.371	0.146	0.0804
HYZTJUIVWHJC_3	0.020,0.030	5	1,5	1	4	1000	0.5	0.5	0.5	3	CP003351.507301.C.T	499	499	436	CP003351_507301_C_T	0.0231	0.00153	0.0832	0.248	0.143	0.0549
HYZTJUIVWHJC_4	0.020,0.030	5	1,5	1	4	1000	0.5	0.5	0.5	4	CP003351.507301.C.T	499	499	436	CP003351_507301_C_T	0.0231	0.00153	0.02	0.358	0.154	0.0737
HYZTJUIVWHJC_5	0.020,0.030	5	1,5	1	4	1000	0.5	0.5	0.5	5	CP003351.507301.C.T	499	499	436	CP003351_507301_C_T	0.0231	0.00158	0.463	0.109	0.149	0.0233
OYOUWUMWUFNB_1	0.020,0.030	5	1,5	1	4	1100	0.5	0.5	0.5	1	CP003351.533409.A.T	549	549	336	CP003351_533409_A_T	0.021	0.00155	0.0229	0.309	0.136	0.0687
OYOUWUMWUFNB_2	0.020,0.030	5	1,5	1	4	1100	0.5	0.5	0.5	2	CP003351.533409.A.T	549	549	336	CP003351_533409_A_T	0.021	0.0016	0.0488	0.28	0.142	0.0595
OYOUWUMWUFNB_3	0.020,0.030	5	1,5	1	4	1100	0.5	0.5	0.5	3	CP003351.533409.A.T	549	549	336	CP003351_533409_A_T	0.021	0.0016	0.002	0.358	0.116	0.0932
OYOUWUMWUFNB_4	0.020,0.030	5	1,5	1	4	1100	0.5	0.5	0.5	4	CP003351.533409.A.T	549	549	336	CP003351_533409_A_T	0.021	0.0016	0.0182	0.328	0.139	0.0713
OYOUWUMWUFNB_5	0.020,0.030	5	1,5	1	4	1100	0.5	0.5	0.5	5	CP003351.533409.A.T	549	549	336	CP003351_533409_A_T	0.0209	0.00157	0.00556	0.353	0.127	0.0836
JVVGAELPICUL_1	0.020,0.030	5	1,5	1	4	1200	0.5	0.5	0.5	1	CP003351.2221495.G.A	599	599	236	CP003351_2221495_G_A	0.0225	0.000217	0.00436	0.46	0.161	0.0823
JVVGAELPICUL_2	0.020,0.030	5	1,5	1	4	1200	0.5	0.5	0.5	2	CP003351.2221495.G.A	599	599	236	CP003351_2221495_G_A	0.0226	0.000221	0.196	0.178	0.138	0.0374
JVVGAELPICUL_3	0.020,0.030	5	1,5	1	4	1200	0.5	0.5	0.5	3	CP003351.2221495.G.A	599	599	236	CP003351_2221495_G_A	0.0226	0.000221	0.0787	0.242	0.138	0.0508
JVVGAELPICUL_4	0.020,0.030	5	1,5	1	4	1200	0.5	0.5	0.5	4	CP003351.2221495.G.A	599	599	236	CP003351_2221495_G_A	0.0226	0.000213	0.00415	0.363	0.126	0.0828
JVVGAELPICUL_5	0.020,0.030	5	1,5	1	4	1200	0.5	0.5	0.5	5	CP003351.2221495.G.A	599	599	236	CP003351_2221495_G_A	0.0226	0.000213	0.0127	0.343	0.137	0.072
AOFCPWWPXXJR_1	0.020,0.030	5	1,5	1	4	1300	0.5	0.5	0.5	1	CP003351.1096198.T.C	649	649	136	CP003351_1096198_T_C	0.0247	8.07e-05	0.000597	0.548	0.159	0.0952
AOFCPWWPXXJR_2	0.020,0.030	5	1,5	1	4	1300	0.5	0.5	0.5	2	CP003351.1096198.T.C	649	649	136	CP003351_1096198_T_C	0.0247	8.37e-05	0.0115	0.338	0.134	0.0701
AOFCPWWPXXJR_3	0.020,0.030	5	1,5	1	4	1300	0.5	0.5	0.5	3	CP003351.1096198.T.C	649	649	136	CP003351_1096198_T_C	0.0247	8.37e-05	0.0315	0.277	0.129	0.0597
AOFCPWWPXXJR_4	0.020,0.030	5	1,5	1	4	1300	0.5	0.5	0.5	4	CP003351.1096198.T.C	649	649	136	CP003351_1096198_T_C	0.0247	8.22e-05	0.01	0.331	0.128	0.0715
AOFCPWWPXXJR_5	0.020,0.030	5	1,5	1	4	1300	0.5	0.5	0.5	5	CP003351.1096198.T.C	649	649	136	CP003351_1096198_T_C	0.0247	8.37e-05	0.0133	0.318	0.128	0.0687
QNQZHCOIAODB_1	0.020,0.030	5	1,5	1	5	100	0.5	0.5	0.5	1	CP003351.1113604.T.A	49	49	1336	CP003351_1113604_T_A	0.0102	0.315	0.32	0.505	0.505	0.102	bad-chisq
QNQZHCOIAODB_2	0.020,0.030	5	1,5	1	5	100	0.5	0.5	0.5	2	CP003351.1113604.T.A	49	49	1336	CP003351_1113604_T_A	0.0102	0.315	0.418	0.426	0.524	0.0828	bad-chisq
QNQZHCOIAODB_3	0.020,0.030	5	1,5	1	5	100	0.5	0.5	0.5	3	CP003351.1113604.T.A	49	49	1336	CP003351_1113604_T_A	0.0102	0.315	0.32	0.505	0.505	0.102	bad-chisq
QNQZHCOIAODB_4	0.020,0.030	5	1,5	1	5	100	0.5	0.5	0.5	4	CP003351.1113604.T.A	49	49	1336	CP003351_1113604_T_A	0.0102	0.315	0.32	0.505	0.505	0.102	bad-chisq
QNQZHCOIAODB_5	0.020,0.030	5	1,5	1	5	100	0.5	0.5	0.5	5	CP003351.1113604.T.A	49	49	1336	CP003351_1113604_T_A	0.0102	0.315	0.298	0.533	0.509	0.106	bad-chisq
XEWGWOMFUTIX_1	0.020,0.030	5	1,5	1	5	200	0.5	0.5	0.5	1	CP003351.986486.C.T	99	99	1236	CP003351_986486_C_T	0.0202	0.0433	0.121	0.517	0.332	0.111	bad-chisq
XEWGWOMFUTIX_2	0.020,0.030	5	1,5	1	5	200	0.5	0.5	0.5	2	CP003351.986486.C.T	99	99	1236	CP003351_986486_C_T	0.0202	0.0433	0.123	0.494	0.319	0.11	bad-chisq
XEWGWOMFUTIX_3	0.020,0.030	5	1,5	1	5	200	0.5	0.5	0.5	3	CP003351.986486.C.T	99	99	1236	CP003351_986486_C_T	0.0202	0.0433	0.101	0.513	0.312	0.117	bad-chisq
XEWGWOMFUTIX_4	0.020,0.030	5	1,5	1	5	200	0.5	0.5	0.5	4	CP003351.986486.C.T	99	99	1236	CP003351_986486_C_T	0.0202	0.0433	0.3	0.38	0.366	0.074	bad-chisq
XEWGWOMFUTIX_5	0.020,0.030	5	1,5	1	5	200	0.5	0.5	0.5	5	CP003351.986486.C.T	99	99	1236	CP003351_986486_C_T	0.0202	0.0433	0.0436	0.51	0.251	0.144	bad-chisq
EKHAURCFPJPC_1	0.020,0.030	5	1,5	1	5	300	0.5	0.5	0.5	1	CP003351.444181.G.A	149	149	1136	CP003351_444181_G_A	0.0235	0.0558	0.0574	0.371	0.195	0.11	bad-chisq
EKHAURCFPJPC_2	0.020,0.030	5	1,5	1	5	300	0.5	0.5	0.5	2	CP003351.444181.G.A	149	149	1136	CP003351_444181_G_A	0.0235	0.0558	0.068	0.374	0.204	0.106	bad-chisq
EKHAURCFPJPC_3	0.020,0.030	5	1,5	1	5	300	0.5	0.5	0.5	3	CP003351.444181.G.A	149	149	1136	CP003351_444181_G_A	0.0235	0.0558	0.336	0.244	0.253	0.0559	bad-chisq
EKHAURCFPJPC_4	0.020,0.030	5	1,5	1	5	300	0.5	0.5	0.5	4	CP003351.444181.G.A	149	149	1136	CP003351_444181_G_A	0.0235	0.0558	0.0561	0.366	0.191	0.111	bad-chisq
EKHAURCFPJPC_5	0.020,0.030	5	1,5	1	5	300	0.5	0.5	0.5	5	CP003351.444181.G.A	149	149	1136	CP003351_444181_G_A	0.0236	0.0547	0.124	0.364	0.236	0.0895	bad-chisq
GRCEHERUOOBK_1	0.020,0.030	5	1,5	1	5	400	0.5	0.5	0.5	1	CP003351.546399.T.C	199	199	1036	CP003351_546399_T_C	0.0176	0.0557	0.234	0.282	0.236	0.0599	bad-chisq
GRCEHERUOOBK_2	0.020,0.030	5	1,5	1	5	400	0.5	0.5	0.5	2	CP003351.546399.T.C	199	199	1036	CP003351_546399_T_C	0.0176	0.0566	0.0692	0.363	0.199	0.0912	bad-chisq
GRCEHERUOOBK_3	0.020,0.030	5	1,5	1	5	400	0.5	0.5	0.5	3	CP003351.546399.T.C	199	199	1036	CP003351_546399_T_C	0.0176	0.0566	0.318	0.236	0.236	0.0502	bad-chisq
GRCEHERUOOBK_4	0.020,0.030	5	1,5	1	5	400	0.5	0.5	0.5	4	CP003351.546399.T.C	199	199	1036	CP003351_546399_T_C	0.0176	0.0566	0.313	0.238	0.236	0.0507	bad-chisq
GRCEHERUOOBK_5	0.020,0.030	5	1,5	1	5	400	0.5	0.5	0.5	5	CP003351.546399.T.C	199	199	1036	CP003351_546399_T_C	0.0176	0.0566	0.148	0.325	0.224	0.0727	bad-chisq
SXZZIVSRCSKA_1	0.020,0.030	5	1,5	1	5	500	0.5	0.5	0.5	1	CP003351.1213132.T.C	249	249	936	CP003351_1213132_T_C	0.0241	0.0194	0.0359	0.341	0.162	0.094
SXZZIVSRCSKA_2	0.020,0.030	5	1,5	1	5	500	0.5	0.5	0.5	2	CP003351.1213132.T.C	249	249	936	CP003351_1213132_T_C	0.0241	0.0194	0.0814	0.33	0.189	0.0782
SXZZIVSRCSKA_3	0.020,0.030	5	1,5	1	5	500	0.5	0.5	0.5	3	CP003351.1213132.T.C	249	249	936	CP003351_1213132_T_C	0.0241	0.0198	0.255	0.233	0.204	0.0512
SXZZIVSRCSKA_4	0.020,0.030	5	1,5	1	5	500	0.5	0.5	0.5	4	CP003351.1213132.T.C	249	249	936	CP003351_1213132_T_C	0.0241	0.0198	0.0237	0.357	0.157	0.101
SXZZIVSRCSKA_5	0.020,0.030	5	1,5	1	5	500	0.5	0.5	0.5	5	CP003351.1213132.T.C	249	249	936	CP003351_1213132_T_C	0.0241	0.0194	0.0618	0.328	0.175	0.0838
RHLNIUNIMPJM_1	0.020,0.030	5	1,5	1	5	600	0.5	0.5	0.5	1	CP003351.952843.G.A	299	299	836	CP003351_952843_G_A	0.0234	0.00684	0.065	0.391	0.212	0.0755
RHLNIUNIMPJM_2	0.020,0.030	5	1,5	1	5	600	0.5	0.5	0.5	2	CP003351.952843.G.A	299	299	836	CP003351_952843_G_A	0.0235	0.00697	0.0746	0.396	0.222	0.073
RHLNIUNIMPJM_3	0.020,0.030	5	1,5	1	5	600	0.5	0.5	0.5	3	CP003351.952843.G.A	299	299	836	CP003351_952843_G_A	0.0235	0.00671	0.0871	0.323	0.188	0.0701
RHLNIUNIMPJM_4	0.020,0.030	5	1,5	1	5	600	0.5	0.5	0.5	4	CP003351.952843.G.A	299	299	836	CP003351_952843_G_A	0.0235	0.00671	0.13	0.304	0.2	0.0621
RHLNIUNIMPJM_5	0.020,0.030	5	1,5	1	5	600	0.5	0.5	0.5	5	CP003351.952843.G.A	299	299	836	CP003351_952843_G_A	0.0234	0.00684	0.166	0.26	0.187	0.0567
SMWFXBYOJFYJ_1	0.020,0.030	5	1,5	1	5	700	0.5	0.5	0.5	1	CP003351.1069263.A.C	349	349	736	CP003351_1069263_A_C	0.023	0.00236	0.0251	0.378	0.169	0.0848
SMWFXBYOJFYJ_2	0.020,0.030	5	1,5	1	5	700	0.5	0.5	0.5	2	CP003351.1069263.A.C	349	349	736	CP003351_1069263_A_C	0.0229	0.00241	0.103	0.288	0.177	0.0618
SMWFXBYOJFYJ_3	0.020,0.030	5	1,5	1	5	700	0.5	0.5	0.5	3	CP003351.1069263.A.C	349	349	736	CP003351_1069263_A_C	0.023	0.00236	0.0321	0.36	0.167	0.0812
SMWFXBYOJFYJ_4	0.020,0.030	5	1,5	1	5	700	0.5	0.5	0.5	4	CP003351.1069263.A.C	349	349	736	CP003351_1069263_A_C	0.023	0.00236	0.0795	0.355	0.202	0.0665
SMWFXBYOJFYJ_5	0.020,0.030	5	1,5	1	5	700	0.5	0.5	0.5	5	CP003351.1069263.A.C	349	349	736	CP003351_1069263_A_C	0.0229	0.00241	0.165	0.259	0.186	0.0526
TWMHOOMFBWRJ_1	0.020,0.030	5	1,5	1	5	800	0.5	0.5	0.5	1	CP003351.2314703.T.G	399	399	636	CP003351_2314703_T_G	0.0263	0.000928	0.12	0.282	0.181	0.0551
TWMHOOMFBWRJ_2	0.020,0.030	5	1,5	1	5	800	0.5	0.5	0.5	2	CP003351.2314703.T.G	399	399	636	CP003351_2314703_T_G	0.0263	0.00089	0.0149	0.403	0.165	0.0863
TWMHOOMFBWRJ_3	0.020,0.030	5	1,5	1	5	800	0.5	0.5	0.5	3	CP003351.2314703.T.G	399	399	636	CP003351_2314703_T_G	0.0263	0.000909	0.353	0.165	0.177	0.0329
TWMHOOMFBWRJ_4	0.020,0.030	5	1,5	1	5	800	0.5	0.5	0.5	4	CP003351.2314703.T.G	399	399	636	CP003351_2314703_T_G	0.0263	0.000909	0.126	0.271	0.177	0.0542
TWMHOOMFBWRJ_5	0.020,0.030	5	1,5	1	5	800	0.5	0.5	0.5	5	CP003351.2314703.T.G	399	399	636	CP003351_2314703_T_G	0.0263	0.000909	0.0377	0.417	0.2	0.0736
VINPHAQFCDLB_1	0.020,0.030	5	1,5	1	5	900	0.5	0.5	0.5	1	CP003351.2262187.C.T	449	449	536	CP003351_2262187_C_T	0.0245	0.000564	0.109	0.251	0.156	0.0536
VINPHAQFCDLB_2	0.020,0.030	5	1,5	1	5	900	0.5	0.5	0.5	2	CP003351.2262187.C.T	449	449	536	CP003351_2262187_C_T	0.0245	0.000564	0.00111	0.436	0.133	0.109
VINPHAQFCDLB_3	0.020,0.030	5	1,5	1	5	900	0.5	0.5	0.5	3	CP003351.2262187.C.T	449	449	536	CP003351_2262187_C_T	0.0245	0.000564	0.0301	0.321	0.148	0.0724
VINPHAQFCDLB_4	0.020,0.030	5	1,5	1	5	900	0.5	0.5	0.5	4	CP003351.2262187.C.T	449	449	536	CP003351_2262187_C_T	0.0245	0.000542	0.041	0.318	0.155	0.0683
VINPHAQFCDLB_5	0.020,0.030	5	1,5	1	5	900	0.5	0.5	0.5	5	CP003351.2262187.C.T	449	449	536	CP003351_2262187_C_T	0.0245	0.000553	0.0666	0.315	0.171	0.0612
CRYEFRXEDOKY_1	0.020,0.030	5	1,5	1	5	1000	0.5	0.5	0.5	1	CP003351.1060406.T.G	499	499	436	CP003351_1060406_T_G	0.024	0.000946	0.00997	0.353	0.137	0.0815
CRYEFRXEDOKY_2	0.020,0.030	5	1,5	1	5	1000	0.5	0.5	0.5	2	CP003351.1060406.T.G	499	499	436	CP003351_1060406_T_G	0.0241	0.000963	0.00711	0.377	0.14	0.0852
CRYEFRXEDOKY_3	0.020,0.030	5	1,5	1	5	1000	0.5	0.5	0.5	3	CP003351.1060406.T.G	499	499	436	CP003351_1060406_T_G	0.0241	0.00093	0.0282	0.326	0.148	0.0695
CRYEFRXEDOKY_4	0.020,0.030	5	1,5	1	5	1000	0.5	0.5	0.5	4	CP003351.1060406.T.G	499	499	436	CP003351_1060406_T_G	0.024	0.000946	0.0496	0.285	0.145	0.0622
CRYEFRXEDOKY_5	0.020,0.030	5	1,5	1	5	1000	0.5	0.5	0.5	5	CP003351.1060406.T.G	499	499	436	CP003351_1060406_T_G	0.0241	0.00093	0.0368	0.413	0.197	0.0661
LJZYAIFDIJIX_1	0.020,0.030	5	1,5	1	5	1100	0.5	0.5	0.5	1	CP003351.2746028.C.A	549	549	336	CP003351_2746028_C_A	0.0246	0.000218	0.00993	0.337	0.131	0.0778
LJZYAIFDIJIX_2	0.020,0.030	5	1,5	1	5	1100	0.5	0.5	0.5	2	CP003351.2746028.C.A	549	549	336	CP003351_2746028_C_A	0.0246	0.00021	0.0334	0.293	0.138	0.0642
LJZYAIFDIJIX_3	0.020,0.030	5	1,5	1	5	1100	0.5	0.5	0.5	3	CP003351.2746028.C.A	549	549	336	CP003351_2746028_C_A	0.0246	0.000218	0.0987	0.236	0.143	0.0499
LJZYAIFDIJIX_4	0.020,0.030	5	1,5	1	5	1100	0.5	0.5	0.5	4	CP003351.2746028.C.A	549	549	336	CP003351_2746028_C_A	0.0246	0.000218	0.00103	0.423	0.129	0.099
LJZYAIFDIJIX_5	0.020,0.030	5	1,5	1	5	1100	0.5	0.5	0.5	5	CP003351.2746028.C.A	549	549	336	CP003351_2746028_C_A	0.0246	0.00021	0.0192	0.382	0.163	0.0707
SVBHPKWGTBIG_1	0.020,0.030	5	1,5	1	5	1200	0.5	0.5	0.5	1	CP003351.2352275.G.A	599	599	236	CP003351_2352275_G_A	0.0267	7.92e-05	0.000231	0.483	0.131	0.106
SVBHPKWGTBIG_2	0.020,0.030	5	1,5	1	5	1200	0.5	0.5	0.5	2	CP003351.2352275.G.A	599	599	236	CP003351_2352275_G_A	0.0267	8.24e-05	0.0172	0.32	0.134	0.0689
SVBHPKWGTBIG_3	0.020,0.030	5	1,5	1	5	1200	0.5	0.5	0.5	3	CP003351.2352275.G.A	599	599	236	CP003351_2352275_G_A	0.0267	8.24e-05	0.0045	0.373	0.131	0.0821
SVBHPKWGTBIG_4	0.020,0.030	5	1,5	1	5	1200	0.5	0.5	0.5	4	CP003351.2352275.G.A	599	599	236	CP003351_2352275_G_A	0.0267	8.24e-05	0.106	0.264	0.163	0.0468
SVBHPKWGTBIG_5	0.020,0.030	5	1,5	1	5	1200	0.5	0.5	0.5	5	CP003351.2352275.G.A	599	599	236	CP003351_2352275_G_A	0.0267	7.92e-05	0.087	0.238	0.139	0.0495
IGTDIDKKFMKY_1	0.020,0.030	5	1,5	1	5	1300	0.5	0.5	0.5	1	CP003351.23740.A.G	649	649	136	CP003351_23740_A_G	0.0277	4.98e-05	0.00227	0.388	0.127	0.0847
IGTDIDKKFMKY_2	0.020,0.030	5	1,5	1	5	1300	0.5	0.5	0.5	2	CP003351.23740.A.G	649	649	136	CP003351_23740_A_G	0.0278	4.88e-05	0.00569	0.377	0.136	0.0767
IGTDIDKKFMKY_3	0.020,0.030	5	1,5	1	5	1300	0.5	0.5	0.5	3	CP003351.23740.A.G	649	649	136	CP003351_23740_A_G	0.0278	4.88e-05	0.00106	0.463	0.141	0.0908
IGTDIDKKFMKY_4	0.020,0.030	5	1,5	1	5	1300	0.5	0.5	0.5	4	CP003351.23740.A.G	649	649	136	CP003351_23740_A_G	0.0278	5.08e-05	0.0397	0.28	0.136	0.0571
IGTDIDKKFMKY_5	0.020,0.030	5	1,5	1	5	1300	0.5	0.5	0.5	5	CP003351.23740.A.G	649	649	136	CP003351_23740_A_G	0.0278	4.88e-05	0.0052	0.365	0.13	0.0776
LPYEPNJWEOLI_1	0.020,0.030	5	1,5	1	6	100	0.5	0.5	0.5	1	CP003351.2544950.G.A	49	49	1336	CP003351_2544950_G_A	0.0102	0.315	0.32	0.505	0.505	0.102	bad-chisq
LPYEPNJWEOLI_2	0.020,0.030	5	1,5	1	6	100	0.5	0.5	0.5	2	CP003351.2544950.G.A	49	49	1336	CP003351_2544950_G_A	0.0102	0.315	0.32	0.505	0.505	0.102	bad-chisq
LPYEPNJWEOLI_3	0.020,0.030	5	1,5	1	6	100	0.5	0.5	0.5	3	CP003351.2544950.G.A	49	49	1336	CP003351_2544950_G_A	0.0102	0.315	0.32	0.505	0.505	0.102	bad-chisq
LPYEPNJWEOLI_4	0.020,0.030	5	1,5	1	6	100	0.5	0.5	0.5	4	CP003351.2544950.G.A	49	49	1336	CP003351_2544950_G_A	0.0102	0.315	0.32	0.505	0.505	0.102	bad-chisq
LPYEPNJWEOLI_5	0.020,0.030	5	1,5	1	6	100	0.5	0.5	0.5	5	CP003351.2544950.G.A	49	49	1336	CP003351_2544950_G_A	0.0102	0.315	0.32	0.505	0.505	0.102	bad-chisq
MMZPXNBEKDOQ_1	0.020,0.030	5	1,5	1	6	200	0.5	0.5	0.5	1	CP003351.1123947.G.A	99	99	1236	CP003351_1123947_G_A	0.0152	0.0794	0.0972	0.5	0.3	0.118	bad-chisq
MMZPXNBEKDOQ_2	0.020,0.030	5	1,5	1	6	200	0.5	0.5	0.5	2	CP003351.1123947.G.A	99	99	1236	CP003351_1123947_G_A	0.0152	0.0809	0.228	0.463	0.383	0.0861	bad-chisq
MMZPXNBEKDOQ_3	0.020,0.030	5	1,5	1	6	200	0.5	0.5	0.5	3	CP003351.1123947.G.A	99	99	1236	CP003351_1123947_G_A	0.0152	0.0809	0.228	0.43	0.355	0.086	bad-chisq
MMZPXNBEKDOQ_4	0.020,0.030	5	1,5	1	6	200	0.5	0.5	0.5	4	CP003351.1123947.G.A	99	99	1236	CP003351_1123947_G_A	0.0152	0.0809	0.0986	0.507	0.305	0.118	bad-chisq
MMZPXNBEKDOQ_5	0.020,0.030	5	1,5	1	6	200	0.5	0.5	0.5	5	CP003351.1123947.G.A	99	99	1236	CP003351_1123947_G_A	0.0152	0.0809	0.148	0.493	0.34	0.103	bad-chisq
XCWJIAFQGZTE_1	0.020,0.030	5	1,5	1	6	300	0.5	0.5	0.5	1	CP003351.1759200.A.T	149	149	1136	CP003351_1759200_A_T	0.0168	0.176	0.494	0.208	0.303	0.0398	bad-chisq
XCWJIAFQGZTE_2	0.020,0.030	5	1,5	1	6	300	0.5	0.5	0.5	2	CP003351.1759200.A.T	149	149	1136	CP003351_1759200_A_T	0.0168	0.178	0.245	0.28	0.24	0.0677	bad-chisq
XCWJIAFQGZTE_3	0.020,0.030	5	1,5	1	6	300	0.5	0.5	0.5	3	CP003351.1759200.A.T	149	149	1136	CP003351_1759200_A_T	0.0168	0.176	0.712	0.0991	0.269	0.0214	bad-chisq
XCWJIAFQGZTE_4	0.020,0.030	5	1,5	1	6	300	0.5	0.5	0.5	4	CP003351.1759200.A.T	149	149	1136	CP003351_1759200_A_T	0.0168	0.176	0.177	0.305	0.226	0.0784	bad-chisq
XCWJIAFQGZTE_5	0.020,0.030	5	1,5	1	6	300	0.5	0.5	0.5	5	CP003351.1759200.A.T	149	149	1136	CP003351_1759200_A_T	0.0168	0.178	0.18	0.303	0.226	0.0781	bad-chisq
YNDCANBFXOZC_1	0.020,0.030	5	1,5	1	6	400	0.5	0.5	0.5	1	CP003351.1765095.T.C	199	199	1036	CP003351_1765095_T_C	0.0202	0.0315	0.0833	0.391	0.225	0.087	bad-chisq
YNDCANBFXOZC_2	0.020,0.030	5	1,5	1	6	400	0.5	0.5	0.5	2	CP003351.1765095.T.C	199	199	1036	CP003351_1765095_T_C	0.0201	0.0321	0.0343	0.388	0.183	0.106	bad-chisq
YNDCANBFXOZC_3	0.020,0.030	5	1,5	1	6	400	0.5	0.5	0.5	3	CP003351.1765095.T.C	199	199	1036	CP003351_1765095_T_C	0.0201	0.0321	0.0322	0.383	0.178	0.107	bad-chisq
YNDCANBFXOZC_4	0.020,0.030	5	1,5	1	6	400	0.5	0.5	0.5	4	CP003351.1765095.T.C	199	199	1036	CP003351_1765095_T_C	0.0201	0.0321	0.0705	0.388	0.214	0.0908	bad-chisq
YNDCANBFXOZC_5	0.020,0.030	5	1,5	1	6	400	0.5	0.5	0.5	5	CP003351.1765095.T.C	199	199	1036	CP003351_1765095_T_C	0.0201	0.0321	0.0895	0.361	0.212	0.0852	bad-chisq
BZWPBRIWWOAX_1	0.020,0.030	5	1,5	1	6	500	0.5	0.5	0.5	1	CP003351.502984.G.A	249	249	936	CP003351_502984_G_A	0.0221	0.0328	0.183	0.259	0.194	0.0598
BZWPBRIWWOAX_2	0.020,0.030	5	1,5	1	6	500	0.5	0.5	0.5	2	CP003351.502984.G.A	249	249	936	CP003351_502984_G_A	0.0221	0.0328	0.409	0.166	0.201	0.0371
BZWPBRIWWOAX_3	0.020,0.030	5	1,5	1	6	500	0.5	0.5	0.5	3	CP003351.502984.G.A	249	249	936	CP003351_502984_G_A	0.0221	0.0323	0.0387	0.349	0.168	0.0928
BZWPBRIWWOAX_4	0.020,0.030	5	1,5	1	6	500	0.5	0.5	0.5	4	CP003351.502984.G.A	249	249	936	CP003351_502984_G_A	0.0221	0.0328	0.0363	0.343	0.163	0.0939
BZWPBRIWWOAX_5	0.020,0.030	5	1,5	1	6	500	0.5	0.5	0.5	5	CP003351.502984.G.A	249	249	936	CP003351_502984_G_A	0.0221	0.0334	0.813	0.0611	0.258	0.0106
JIXNPEMVWHEL_1	0.020,0.030	5	1,5	1	6	600	0.5	0.5	0.5	1	CP003351.1030977.A.T	299	299	836	CP003351_1030977_A_T	0.0234	0.00684	0.0666	0.32	0.174	0.0751
JIXNPEMVWHEL_2	0.020,0.030	5	1,5	1	6	600	0.5	0.5	0.5	2	CP003351.1030977.A.T	299	299	836	CP003351_1030977_A_T	0.0234	0.00684	0.324	0.183	0.185	0.0404
JIXNPEMVWHEL_3	0.020,0.030	5	1,5	1	6	600	0.5	0.5	0.5	3	CP003351.1030977.A.T	299	299	836	CP003351_1030977_A_T	0.0234	0.00684	0.175	0.239	0.176	0.0555
JIXNPEMVWHEL_4	0.020,0.030	5	1,5	1	6	600	0.5	0.5	0.5	4	CP003351.1030977.A.T	299	299	836	CP003351_1030977_A_T	0.0235	0.00697	0.0735	0.352	0.196	0.0733
JIXNPEMVWHEL_5	0.020,0.030	5	1,5	1	6	600	0.5	0.5	0.5	5	CP003351.1030977.A.T	299	299	836	CP003351_1030977_A_T	0.0234	0.00684	0.0696	0.314	0.173	0.0743
WZYLFIOMBZOJ_1	0.020,0.030	5	1,5	1	6	700	0.5	0.5	0.5	1	CP003351.146349.A.T	349	349	736	CP003351_146349_A_T	0.0244	0.00679	0.0666	0.3	0.163	0.0695
WZYLFIOMBZOJ_2	0.020,0.030	5	1,5	1	6	700	0.5	0.5	0.5	2	CP003351.146349.A.T	349	349	736	CP003351_146349_A_T	0.0244	0.00691	0.421	0.154	0.192	0.0305
WZYLFIOMBZOJ_3	0.020,0.030	5	1,5	1	6	700	0.5	0.5	0.5	3	CP003351.146349.A.T	349	349	736	CP003351_146349_A_T	0.0244	0.00704	0.187	0.231	0.175	0.0501
WZYLFIOMBZOJ_4	0.020,0.030	5	1,5	1	6	700	0.5	0.5	0.5	4	CP003351.146349.A.T	349	349	736	CP003351_146349_A_T	0.0244	0.00679	0.101	0.285	0.174	0.0622
WZYLFIOMBZOJ_5	0.020,0.030	5	1,5	1	6	700	0.5	0.5	0.5	5	CP003351.146349.A.T	349	349	736	CP003351_146349_A_T	0.0244	0.00691	0.0361	0.339	0.161	0.0793
WNKPPRZVVMHW_1	0.020,0.030	5	1,5	1	6	800	0.5	0.5	0.5	1	CP003351.1060520.G.A	399	399	636	CP003351_1060520_G_A	0.0238	0.00259	0.00907	0.381	0.146	0.0924
WNKPPRZVVMHW_2	0.020,0.030	5	1,5	1	6	800	0.5	0.5	0.5	2	CP003351.1060520.G.A	399	399	636	CP003351_1060520_G_A	0.0238	0.00259	0.00673	0.395	0.145	0.0959
WNKPPRZVVMHW_3	0.020,0.030	5	1,5	1	6	800	0.5	0.5	0.5	3	CP003351.1060520.G.A	399	399	636	CP003351_1060520_G_A	0.0238	0.00254	0.0488	0.315	0.159	0.0698
WNKPPRZVVMHW_4	0.020,0.030	5	1,5	1	6	800	0.5	0.5	0.5	4	CP003351.1060520.G.A	399	399	636	CP003351_1060520_G_A	0.0238	0.00254	0.00473	0.417	0.147	0.0999
WNKPPRZVVMHW_5	0.020,0.030	5	1,5	1	6	800	0.5	0.5	0.5	5	CP003351.1060520.G.A	399	399	636	CP003351_1060520_G_A	0.0238	0.00259	0.0195	0.367	0.157	0.0827
XBJCKPPDOEJM_1	0.020,0.030	5	1,5	1	6	900	0.5	0.5	0.5	1	CP003351.1095601.C.G	449	449	536	CP003351_1095601_C_G	0.0189	0.00707	0.0497	0.3	0.153	0.0655
XBJCKPPDOEJM_2	0.020,0.030	5	1,5	1	6	900	0.5	0.5	0.5	2	CP003351.1095601.C.G	449	449	536	CP003351_1095601_C_G	0.019	0.00697	0.00184	0.586	0.187	0.104
XBJCKPPDOEJM_3	0.020,0.030	5	1,5	1	6	900	0.5	0.5	0.5	3	CP003351.1095601.C.G	449	449	536	CP003351_1095601_C_G	0.019	0.00717	0.231	0.228	0.19	0.04
XBJCKPPDOEJM_4	0.020,0.030	5	1,5	1	6	900	0.5	0.5	0.5	4	CP003351.1095601.C.G	449	449	536	CP003351_1095601_C_G	0.019	0.00717	0.0238	0.323	0.143	0.0755
XBJCKPPDOEJM_5	0.020,0.030	5	1,5	1	6	900	0.5	0.5	0.5	5	CP003351.1095601.C.G	449	449	536	CP003351_1095601_C_G	0.0189	0.00707	0.0388	0.303	0.146	0.069
TRBFAYAHWJOG_1	0.020,0.030	5	1,5	1	6	1000	0.5	0.5	0.5	1	CP003351.485778.A.G	499	499	436	CP003351_485778_A_G	0.0261	0.000348	0.00218	0.42	0.137	0.0969
TRBFAYAHWJOG_2	0.020,0.030	5	1,5	1	6	1000	0.5	0.5	0.5	2	CP003351.485778.A.G	499	499	436	CP003351_485778_A_G	0.0261	0.000341	0.00644	0.405	0.148	0.0862
TRBFAYAHWJOG_3	0.020,0.030	5	1,5	1	6	1000	0.5	0.5	0.5	3	CP003351.485778.A.G	499	499	436	CP003351_485778_A_G	0.0261	0.000354	0.000228	0.448	0.121	0.116
TRBFAYAHWJOG_4	0.020,0.030	5	1,5	1	6	1000	0.5	0.5	0.5	4	CP003351.485778.A.G	499	499	436	CP003351_485778_A_G	0.0261	0.000354	0.0738	0.295	0.165	0.0566
TRBFAYAHWJOG_5	0.020,0.030	5	1,5	1	6	1000	0.5	0.5	0.5	5	CP003351.485778.A.G	499	499	436	CP003351_485778_A_G	0.0261	0.000354	0.0734	0.275	0.153	0.0567
COJSYQGEIZHE_1	0.020,0.030	5	1,5	1	6	1100	0.5	0.5	0.5	1	CP003351.2494128.G.A	549	549	336	CP003351_2494128_G_A	0.0273	0.000209	0.00523	0.427	0.153	0.0843
COJSYQGEIZHE_2	0.020,0.030	5	1,5	1	6	1100	0.5	0.5	0.5	2	CP003351.2494128.G.A	549	549	336	CP003351_2494128_G_A	0.0273	0.000218	0.00262	0.385	0.128	0.0908
COJSYQGEIZHE_3	0.020,0.030	5	1,5	1	6	1100	0.5	0.5	0.5	3	CP003351.2494128.G.A	549	549	336	CP003351_2494128_G_A	0.0273	0.000214	0.00448	0.393	0.138	0.0857
COJSYQGEIZHE_4	0.020,0.030	5	1,5	1	6	1100	0.5	0.5	0.5	4	CP003351.2494128.G.A	549	549	336	CP003351_2494128_G_A	0.0273	0.000218	0.0301	0.328	0.151	0.0655
COJSYQGEIZHE_5	0.020,0.030	5	1,5	1	6	1100	0.5	0.5	0.5	5	CP003351.2494128.G.A	549	549	336	CP003351_2494128_G_A	0.0273	0.000209	0.0194	0.368	0.157	0.0706
BNGXPRYTYZWP_1	0.020,0.030	5	1,5	1	6	1200	0.5	0.5	0.5	1	CP003351.496377.T.C	599	599	236	CP003351_496377_T_C	0.0234	0.000133	0.000129	0.365	0.0951	0.11
BNGXPRYTYZWP_2	0.020,0.030	5	1,5	1	6	1200	0.5	0.5	0.5	2	CP003351.496377.T.C	599	599	236	CP003351_496377_T_C	0.0234	0.000129	0.000401	0.359	0.101	0.102
BNGXPRYTYZWP_3	0.020,0.030	5	1,5	1	6	1200	0.5	0.5	0.5	3	CP003351.496377.T.C	599	599	236	CP003351_496377_T_C	0.0234	0.000133	0.000129	0.365	0.0951	0.11
BNGXPRYTYZWP_4	0.020,0.030	5	1,5	1	6	1200	0.5	0.5	0.5	4	CP003351.496377.T.C	599	599	236	CP003351_496377_T_C	0.0234	0.000131	0.000127	0.366	0.0951	0.11
BNGXPRYTYZWP_5	0.020,0.030	5	1,5	1	6	1200	0.5	0.5	0.5	5	CP003351.496377.T.C	599	599	236	CP003351_496377_T_C	0.0234	0.000129	0.000125	0.366	0.0951	0.111
YDMMLAGZQRTV_1	0.020,0.030	5	1,5	1	6	1300	0.5	0.5	0.5	1	CP003351.752285.T.C	649	649	136	CP003351_752285_T_C	0.0216	0.000131	0.000286	0.409	0.112	0.101
YDMMLAGZQRTV_2	0.020,0.030	5	1,5	1	6	1300	0.5	0.5	0.5	2	CP003351.752285.T.C	649	649	136	CP003351_752285_T_C	0.0216	0.000131	0.00442	0.361	0.127	0.079
YDMMLAGZQRTV_3	0.020,0.030	5	1,5	1	6	1300	0.5	0.5	0.5	3	CP003351.752285.T.C	649	649	136	CP003351_752285_T_C	0.0216	0.000131	0.0174	0.304	0.128	0.066
YDMMLAGZQRTV_4	0.020,0.030	5	1,5	1	6	1300	0.5	0.5	0.5	4	CP003351.752285.T.C	649	649	136	CP003351_752285_T_C	0.0216	0.000131	0.0011	0.384	0.117	0.0905
YDMMLAGZQRTV_5	0.020,0.030	5	1,5	1	6	1300	0.5	0.5	0.5	5	CP003351.752285.T.C	649	649	136	CP003351_752285_T_C	0.0216	0.000131	0.00546	0.344	0.124	0.0771
WEKYWQSOVULN_1	0.020,0.030	5	1,5	1	7	100	0.5	0.5	0.5	1	CP003351.1759396.A.T	49	49	1336	CP003351_1759396_A_T	0.0102	0.315	0.32	0.505	0.505	0.102	bad-chisq
WEKYWQSOVULN_2	0.020,0.030	5	1,5	1	7	100	0.5	0.5	0.5	2	CP003351.1759396.A.T	49	49	1336	CP003351_1759396_A_T	0.0102	0.315	0.852	0.122	0.651	0.0192	bad-chisq
WEKYWQSOVULN_3	0.020,0.030	5	1,5	1	7	100	0.5	0.5	0.5	3	CP003351.1759396.A.T	49	49	1336	CP003351_1759396_A_T	0.0102	0.315	0.409	0.433	0.522	0.0843	bad-chisq
WEKYWQSOVULN_4	0.020,0.030	5	1,5	1	7	100	0.5	0.5	0.5	4	CP003351.1759396.A.T	49	49	1336	CP003351_1759396_A_T	0.0102	0.315	0.507	0.386	0.58	0.0678	bad-chisq
WEKYWQSOVULN_5	0.020,0.030	5	1,5	1	7	100	0.5	0.5	0.5	5	CP003351.1759396.A.T	49	49	1336	CP003351_1759396_A_T	0.0102	0.315	0.32	0.505	0.505	0.102	bad-chisq
QVGWBWSTEDCE_1	0.020,0.030	5	1,5	1	7	200	0.5	0.5	0.5	1	CP003351.352125.C.T	99	99	1236	CP003351_352125_C_T	0.0202	0.0433	0.0503	0.551	0.28	0.139	bad-chisq
QVGWBWSTEDCE_2	0.020,0.030	5	1,5	1	7	200	0.5	0.5	0.5	2	CP003351.352125.C.T	99	99	1236	CP003351_352125_C_T	0.0202	0.0433	0.0555	0.514	0.267	0.136	bad-chisq
QVGWBWSTEDCE_3	0.020,0.030	5	1,5	1	7	200	0.5	0.5	0.5	3	CP003351.352125.C.T	99	99	1236	CP003351_352125_C_T	0.0202	0.0433	0.277	0.346	0.317	0.0776	bad-chisq
QVGWBWSTEDCE_4	0.020,0.030	5	1,5	1	7	200	0.5	0.5	0.5	4	CP003351.352125.C.T	99	99	1236	CP003351_352125_C_T	0.0203	0.0423	0.155	0.51	0.357	0.102	bad-chisq
QVGWBWSTEDCE_5	0.020,0.030	5	1,5	1	7	200	0.5	0.5	0.5	5	CP003351.352125.C.T	99	99	1236	CP003351_352125_C_T	0.0203	0.0444	0.0446	0.508	0.251	0.143	bad-chisq
AKYALUWQLTEM_1	0.020,0.030	5	1,5	1	7	300	0.5	0.5	0.5	1	CP003351.278614.T.A	149	149	1136	CP003351_278614_T_A	0.0201	0.099	0.0997	0.34	0.206	0.0956	bad-chisq
AKYALUWQLTEM_2	0.020,0.030	5	1,5	1	7	300	0.5	0.5	0.5	2	CP003351.278614.T.A	149	149	1136	CP003351_278614_T_A	0.0201	0.099	0.0997	0.34	0.206	0.0956	bad-chisq
AKYALUWQLTEM_3	0.020,0.030	5	1,5	1	7	300	0.5	0.5	0.5	3	CP003351.278614.T.A	149	149	1136	CP003351_278614_T_A	0.0201	0.099	0.0997	0.34	0.206	0.0956	bad-chisq
AKYALUWQLTEM_4	0.020,0.030	5	1,5	1	7	300	0.5	0.5	0.5	4	CP003351.278614.T.A	149	149	1136	CP003351_278614_T_A	0.0201	0.099	0.0997	0.34	0.206	0.0956	bad-chisq
AKYALUWQLTEM_5	0.020,0.030	5	1,5	1	7	300	0.5	0.5	0.5	5	CP003351.278614.T.A	149	149	1136	CP003351_278614_T_A	0.0202	0.0973	0.0979	0.342	0.206	0.0962	bad-chisq
WCVAEKWTCJGO_1	0.020,0.030	5	1,5	1	7	400	0.5	0.5	0.5	1	CP003351.1010896.C.A	199	199	1036	CP003351_1010896_C_A	0.0226	0.0183	0.0646	0.378	0.204	0.0927	bad-chisq
WCVAEKWTCJGO_2	0.020,0.030	5	1,5	1	7	400	0.5	0.5	0.5	2	CP003351.1010896.C.A	199	199	1036	CP003351_1010896_C_A	0.0226	0.0183	0.0423	0.484	0.238	0.102	bad-chisq
WCVAEKWTCJGO_3	0.020,0.030	5	1,5	1	7	400	0.5	0.5	0.5	3	CP003351.1010896.C.A	199	199	1036	CP003351_1010896_C_A	0.0226	0.0183	0.0258	0.429	0.192	0.112	bad-chisq
WCVAEKWTCJGO_4	0.020,0.030	5	1,5	1	7	400	0.5	0.5	0.5	4	CP003351.1010896.C.A	199	199	1036	CP003351_1010896_C_A	0.0226	0.0183	0.0182	0.398	0.168	0.118	bad-chisq
WCVAEKWTCJGO_5	0.020,0.030	5	1,5	1	7	400	0.5	0.5	0.5	5	CP003351.1010896.C.A	199	199	1036	CP003351_1010896_C_A	0.0227	0.0186	0.0367	0.432	0.206	0.105	bad-chisq
HNHVYHHBGXDS_1	0.020,0.030	5	1,5	1	7	500	0.5	0.5	0.5	1	CP003351.2231685.T.A	249	249	936	CP003351_2231685_T_A	0.0221	0.0334	0.132	0.295	0.196	0.0676
HNHVYHHBGXDS_2	0.020,0.030	5	1,5	1	7	500	0.5	0.5	0.5	2	CP003351.2231685.T.A	249	249	936	CP003351_2231685_T_A	0.0221	0.0328	0.0906	0.317	0.187	0.0759
HNHVYHHBGXDS_3	0.020,0.030	5	1,5	1	7	500	0.5	0.5	0.5	3	CP003351.2231685.T.A	249	249	936	CP003351_2231685_T_A	0.0221	0.0334	0.0334	0.324	0.152	0.0954
HNHVYHHBGXDS_4	0.020,0.030	5	1,5	1	7	500	0.5	0.5	0.5	4	CP003351.2231685.T.A	249	249	936	CP003351_2231685_T_A	0.0221	0.0328	0.191	0.267	0.204	0.0587
HNHVYHHBGXDS_5	0.020,0.030	5	1,5	1	7	500	0.5	0.5	0.5	5	CP003351.2231685.T.A	249	249	936	CP003351_2231685_T_A	0.0221	0.0328	0.187	0.269	0.203	0.0592
DPNLRCOZQJYQ_1	0.020,0.030	5	1,5	1	7	600	0.5	0.5	0.5	1	CP003351.423841.C.T	299	299	836	CP003351_423841_C_T	0.0235	0.00697	0.179	0.256	0.19	0.0551
DPNLRCOZQJYQ_2	0.020,0.030	5	1,5	1	7	600	0.5	0.5	0.5	2	CP003351.423841.C.T	299	299	836	CP003351_423841_C_T	0.0234	0.00684	0.0493	0.336	0.17	0.0804
DPNLRCOZQJYQ_3	0.020,0.030	5	1,5	1	7	600	0.5	0.5	0.5	3	CP003351.423841.C.T	299	299	836	CP003351_423841_C_T	0.0234	0.00684	0.0162	0.404	0.168	0.0983
DPNLRCOZQJYQ_4	0.020,0.030	5	1,5	1	7	600	0.5	0.5	0.5	4	CP003351.423841.C.T	299	299	836	CP003351_423841_C_T	0.0234	0.00684	0.0291	0.397	0.182	0.0892
DPNLRCOZQJYQ_5	0.020,0.030	5	1,5	1	7	600	0.5	0.5	0.5	5	CP003351.423841.C.T	299	299	836	CP003351_423841_C_T	0.0235	0.00671	0.046	0.379	0.19	0.0817
RZYMZXKVEKQZ_1	0.020,0.030	5	1,5	1	7	700	0.5	0.5	0.5	1	CP003351.1008060.G.T	349	349	736	CP003351_1008060_G_T	0.0229	0.00241	0.00237	0.384	0.126	0.115
RZYMZXKVEKQZ_2	0.020,0.030	5	1,5	1	7	700	0.5	0.5	0.5	2	CP003351.1008060.G.T	349	349	736	CP003351_1008060_G_T	0.0229	0.00241	0.0151	0.345	0.142	0.0919
RZYMZXKVEKQZ_3	0.020,0.030	5	1,5	1	7	700	0.5	0.5	0.5	3	CP003351.1008060.G.T	349	349	736	CP003351_1008060_G_T	0.0229	0.00241	0.00248	0.384	0.126	0.114
RZYMZXKVEKQZ_4	0.020,0.030	5	1,5	1	7	700	0.5	0.5	0.5	4	CP003351.1008060.G.T	349	349	736	CP003351_1008060_G_T	0.0229	0.00241	0.00237	0.384	0.126	0.115
RZYMZXKVEKQZ_5	0.020,0.030	5	1,5	1	7	700	0.5	0.5	0.5	5	CP003351.1008060.G.T	349	349	736	CP003351_1008060_G_T	0.023	0.00236	0.00353	0.384	0.131	0.11
KTPTXVYGYHRT_1	0.020,0.030	5	1,5	1	7	800	0.5	0.5	0.5	1	CP003351.905141.G.A	399	399	636	CP003351_905141_G_A	0.0188	0.00414	0.00675	0.39	0.144	0.0958
KTPTXVYGYHRT_2	0.020,0.030	5	1,5	1	7	800	0.5	0.5	0.5	2	CP003351.905141.G.A	399	399	636	CP003351_905141_G_A	0.0188	0.0042	0.0587	0.301	0.159	0.067
KTPTXVYGYHRT_3	0.020,0.030	5	1,5	1	7	800	0.5	0.5	0.5	3	CP003351.905141.G.A	399	399	636	CP003351_905141_G_A	0.0188	0.00414	0.0041	0.374	0.13	0.102
KTPTXVYGYHRT_4	0.020,0.030	5	1,5	1	7	800	0.5	0.5	0.5	4	CP003351.905141.G.A	399	399	636	CP003351_905141_G_A	0.0188	0.0042	0.0253	0.361	0.161	0.0792
KTPTXVYGYHRT_5	0.020,0.030	5	1,5	1	7	800	0.5	0.5	0.5	5	CP003351.905141.G.A	399	399	636	CP003351_905141_G_A	0.0188	0.00414	0.0102	0.398	0.155	0.0909
UHJOFQRKFPKO_1	0.020,0.030	5	1,5	1	7	900	0.5	0.5	0.5	1	CP003351.2375443.T.C	449	449	536	CP003351_2375443_T_C	0.0256	0.00156	0.0141	0.37	0.15	0.082
UHJOFQRKFPKO_2	0.020,0.030	5	1,5	1	7	900	0.5	0.5	0.5	2	CP003351.2375443.T.C	449	449	536	CP003351_2375443_T_C	0.0256	0.00153	0.198	0.206	0.16	0.043
UHJOFQRKFPKO_3	0.020,0.030	5	1,5	1	7	900	0.5	0.5	0.5	3	CP003351.2375443.T.C	449	449	536	CP003351_2375443_T_C	0.0256	0.00156	0.0179	0.362	0.153	0.079
UHJOFQRKFPKO_4	0.020,0.030	5	1,5	1	7	900	0.5	0.5	0.5	4	CP003351.2375443.T.C	449	449	536	CP003351_2375443_T_C	0.0256	0.0015	0.013	0.387	0.155	0.0829
UHJOFQRKFPKO_5	0.020,0.030	5	1,5	1	7	900	0.5	0.5	0.5	5	CP003351.2375443.T.C	449	449	536	CP003351_2375443_T_C	0.0256	0.00153	0.147	0.265	0.182	0.0485
WYLPFBOAOQFS_1	0.020,0.030	5	1,5	1	7	1000	0.5	0.5	0.5	1	CP003351.1504348.A.T	499	499	436	CP003351_1504348_A_T	0.0221	0.000572	0.000559	0.371	0.107	0.109
WYLPFBOAOQFS_2	0.020,0.030	5	1,5	1	7	1000	0.5	0.5	0.5	2	CP003351.1504348.A.T	499	499	436	CP003351_1504348_A_T	0.0221	0.000552	0.00054	0.372	0.107	0.109
WYLPFBOAOQFS_3	0.020,0.030	5	1,5	1	7	1000	0.5	0.5	0.5	3	CP003351.1504348.A.T	499	499	436	CP003351_1504348_A_T	0.0221	0.000572	0.000559	0.371	0.107	0.109
WYLPFBOAOQFS_4	0.020,0.030	5	1,5	1	7	1000	0.5	0.5	0.5	4	CP003351.1504348.A.T	499	499	436	CP003351_1504348_A_T	0.022	0.000562	0.000549	0.372	0.107	0.109
WYLPFBOAOQFS_5	0.020,0.030	5	1,5	1	7	1000	0.5	0.5	0.5	5	CP003351.1504348.A.T	499	499	436	CP003351_1504348_A_T	0.022	0.000562	0.000549	0.372	0.107	0.109
IGVEKPVVMKZI_1	0.020,0.030	5	1,5	1	7	1100	0.5	0.5	0.5	1	CP003351.410444.A.C	549	549	336	CP003351_410444_A_C	0.0264	0.000356	0.123	0.23	0.149	0.0466
IGVEKPVVMKZI_2	0.020,0.030	5	1,5	1	7	1100	0.5	0.5	0.5	2	CP003351.410444.A.C	549	549	336	CP003351_410444_A_C	0.0264	0.000343	0.00357	0.559	0.191	0.0879
IGVEKPVVMKZI_3	0.020,0.030	5	1,5	1	7	1100	0.5	0.5	0.5	3	CP003351.410444.A.C	549	549	336	CP003351_410444_A_C	0.0264	0.000343	0.0085	0.353	0.134	0.0794
IGVEKPVVMKZI_4	0.020,0.030	5	1,5	1	7	1100	0.5	0.5	0.5	4	CP003351.410444.A.C	549	549	336	CP003351_410444_A_C	0.0264	0.000356	0.115	0.226	0.143	0.0476
IGVEKPVVMKZI_5	0.020,0.030	5	1,5	1	7	1100	0.5	0.5	0.5	5	CP003351.410444.A.C	549	549	336	CP003351_410444_A_C	0.0264	0.000356	0.0034	0.383	0.13	0.0884
DEHAWFQGTTSG_1	0.020,0.030	5	1,5	1	7	1200	0.5	0.5	0.5	1	CP003351.1049017.G.A	599	599	236	CP003351_1049017_G_A	0.02	0.00097	0.00294	0.381	0.128	0.0858
DEHAWFQGTTSG_2	0.020,0.030	5	1,5	1	7	1200	0.5	0.5	0.5	2	CP003351.1049017.G.A	599	599	236	CP003351_1049017_G_A	0.0201	0.000955	0.00129	0.54	0.167	0.0929
DEHAWFQGTTSG_3	0.020,0.030	5	1,5	1	7	1200	0.5	0.5	0.5	3	CP003351.1049017.G.A	599	599	236	CP003351_1049017_G_A	0.0201	0.000955	0.00301	0.381	0.128	0.0857
DEHAWFQGTTSG_4	0.020,0.030	5	1,5	1	7	1200	0.5	0.5	0.5	4	CP003351.1049017.G.A	599	599	236	CP003351_1049017_G_A	0.0201	0.000984	0.00097	0.34	0.103	0.0952
DEHAWFQGTTSG_5	0.020,0.030	5	1,5	1	7	1200	0.5	0.5	0.5	5	CP003351.1049017.G.A	599	599	236	CP003351_1049017_G_A	0.0201	0.000984	0.00116	0.372	0.114	0.0938
KXNIVMXDDXBZ_1	0.020,0.030	5	1,5	1	7	1300	0.5	0.5	0.5	1	CP003351.445933.T.C	649	649	136	CP003351_445933_T_C	0.0254	4.9e-05	0.0867	0.248	0.145	0.0476
KXNIVMXDDXBZ_2	0.020,0.030	5	1,5	1	7	1300	0.5	0.5	0.5	2	CP003351.445933.T.C	649	649	136	CP003351_445933_T_C	0.0254	5.09e-05	0.00891	0.365	0.139	0.0726
KXNIVMXDDXBZ_3	0.020,0.030	5	1,5	1	7	1300	0.5	0.5	0.5	3	CP003351.445933.T.C	649	649	136	CP003351_445933_T_C	0.0254	4.9e-05	0.122	0.214	0.138	0.043
KXNIVMXDDXBZ_4	0.020,0.030	5	1,5	1	7	1300	0.5	0.5	0.5	4	CP003351.445933.T.C	649	649	136	CP003351_445933_T_C	0.0254	5.09e-05	0.0139	0.338	0.137	0.0683
KXNIVMXDDXBZ_5	0.020,0.030	5	1,5	1	7	1300	0.5	0.5	0.5	5	CP003351.445933.T.C	649	649	136	CP003351_445933_T_C	0.0254	4.9e-05	0.0536	0.27	0.14	0.0536
LOLZCNKPIBFM_1	0.020,0.030	5	1,5	1	8	100	0.5	0.5	0.5	1	CP003351.1794411.C.A	49	49	1336	CP003351_1794411_C_A	0.0102	0.315	0.819	0.151	0.657	0.0235	bad-chisq
LOLZCNKPIBFM_2	0.020,0.030	5	1,5	1	8	100	0.5	0.5	0.5	2	CP003351.1794411.C.A	49	49	1336	CP003351_1794411_C_A	0.0102	0.315	0.32	0.505	0.505	0.102	bad-chisq
LOLZCNKPIBFM_3	0.020,0.030	5	1,5	1	8	100	0.5	0.5	0.5	3	CP003351.1794411.C.A	49	49	1336	CP003351_1794411_C_A	0.0102	0.315	0.32	0.505	0.505	0.102	bad-chisq
LOLZCNKPIBFM_4	0.020,0.030	5	1,5	1	8	100	0.5	0.5	0.5	4	CP003351.1794411.C.A	49	49	1336	CP003351_1794411_C_A	0.0102	0.315	0.32	0.505	0.505	0.102	bad-chisq
LOLZCNKPIBFM_5	0.020,0.030	5	1,5	1	8	100	0.5	0.5	0.5	5	CP003351.1794411.C.A	49	49	1336	CP003351_1794411_C_A	0.0102	0.315	0.745	0.191	0.586	0.0333	bad-chisq
KZTYHELUQPET_1	0.020,0.030	5	1,5	1	8	200	0.5	0.5	0.5	1	CP003351.2492431.C.T	99	99	1236	CP003351_2492431_C_T	0.0202	0.0433	0.0955	0.473	0.283	0.119	bad-chisq
KZTYHELUQPET_2	0.020,0.030	5	1,5	1	8	200	0.5	0.5	0.5	2	CP003351.2492431.C.T	99	99	1236	CP003351_2492431_C_T	0.0202	0.0433	0.0448	0.513	0.254	0.143	bad-chisq
KZTYHELUQPET_3	0.020,0.030	5	1,5	1	8	200	0.5	0.5	0.5	3	CP003351.2492431.C.T	99	99	1236	CP003351_2492431_C_T	0.0202	0.0433	0.182	0.427	0.319	0.0953	bad-chisq
KZTYHELUQPET_4	0.020,0.030	5	1,5	1	8	200	0.5	0.5	0.5	4	CP003351.2492431.C.T	99	99	1236	CP003351_2492431_C_T	0.0202	0.0433	0.122	0.509	0.328	0.11	bad-chisq
KZTYHELUQPET_5	0.020,0.030	5	1,5	1	8	200	0.5	0.5	0.5	5	CP003351.2492431.C.T	99	99	1236	CP003351_2492431_C_T	0.0202	0.0433	0.0466	0.526	0.263	0.142	bad-chisq
PUZRHGTOLTJV_1	0.020,0.030	5	1,5	1	8	300	0.5	0.5	0.5	1	CP003351.395794.C.T	149	149	1136	CP003351_395794_C_T	0.0201	0.099	0.0997	0.34	0.206	0.0956	bad-chisq
PUZRHGTOLTJV_2	0.020,0.030	5	1,5	1	8	300	0.5	0.5	0.5	2	CP003351.395794.C.T	149	149	1136	CP003351_395794_C_T	0.0201	0.099	0.444	0.208	0.272	0.0445	bad-chisq
PUZRHGTOLTJV_3	0.020,0.030	5	1,5	1	8	300	0.5	0.5	0.5	3	CP003351.395794.C.T	149	149	1136	CP003351_395794_C_T	0.0202	0.101	0.256	0.286	0.251	0.0661	bad-chisq
PUZRHGTOLTJV_4	0.020,0.030	5	1,5	1	8	300	0.5	0.5	0.5	4	CP003351.395794.C.T	149	149	1136	CP003351_395794_C_T	0.0201	0.099	0.037	0.738	0.352	0.121	bad-chisq
PUZRHGTOLTJV_5	0.020,0.030	5	1,5	1	8	300	0.5	0.5	0.5	5	CP003351.395794.C.T	149	149	1136	CP003351_395794_C_T	0.0202	0.0973	0.347	0.247	0.262	0.0548	bad-chisq
VBTTWMYIYZUT_1	0.020,0.030	5	1,5	1	8	400	0.5	0.5	0.5	1	CP003351.2218688.C.T	199	199	1036	CP003351_2218688_C_T	0.0176	0.0566	0.0568	0.364	0.19	0.0956	bad-chisq
VBTTWMYIYZUT_2	0.020,0.030	5	1,5	1	8	400	0.5	0.5	0.5	2	CP003351.2218688.C.T	199	199	1036	CP003351_2218688_C_T	0.0176	0.0566	0.146	0.32	0.22	0.0731	bad-chisq
VBTTWMYIYZUT_3	0.020,0.030	5	1,5	1	8	400	0.5	0.5	0.5	3	CP003351.2218688.C.T	199	199	1036	CP003351_2218688_C_T	0.0176	0.0566	0.112	0.344	0.216	0.0798	bad-chisq
VBTTWMYIYZUT_4	0.020,0.030	5	1,5	1	8	400	0.5	0.5	0.5	4	CP003351.2218688.C.T	199	199	1036	CP003351_2218688_C_T	0.0176	0.0566	0.325	0.219	0.222	0.0495	bad-chisq
VBTTWMYIYZUT_5	0.020,0.030	5	1,5	1	8	400	0.5	0.5	0.5	5	CP003351.2218688.C.T	199	199	1036	CP003351_2218688_C_T	0.0176	0.0566	0.569	0.137	0.241	0.0287	bad-chisq
GDOMRWERKHHI_1	0.020,0.030	5	1,5	1	8	500	0.5	0.5	0.5	1	CP003351.1805326.C.T	249	249	936	CP003351_1805326_C_T	0.0181	0.0185	0.222	0.259	0.211	0.0549	bad-chisq
GDOMRWERKHHI_2	0.020,0.030	5	1,5	1	8	500	0.5	0.5	0.5	2	CP003351.1805326.C.T	249	249	936	CP003351_1805326_C_T	0.0181	0.0185	0.0235	0.401	0.177	0.102	bad-chisq
GDOMRWERKHHI_3	0.020,0.030	5	1,5	1	8	500	0.5	0.5	0.5	3	CP003351.1805326.C.T	249	249	936	CP003351_1805326_C_T	0.0181	0.0188	0.0345	0.396	0.187	0.0949	bad-chisq
GDOMRWERKHHI_4	0.020,0.030	5	1,5	1	8	500	0.5	0.5	0.5	4	CP003351.1805326.C.T	249	249	936	CP003351_1805326_C_T	0.0181	0.0185	0.0484	0.376	0.19	0.0885	bad-chisq
GDOMRWERKHHI_5	0.020,0.030	5	1,5	1	8	500	0.5	0.5	0.5	5	CP003351.1805326.C.T	249	249	936	CP003351_1805326_C_T	0.0181	0.0185	0.0583	0.393	0.207	0.0849	bad-chisq
BTDSLSTFIFIW_1	0.020,0.030	5	1,5	1	8	600	0.5	0.5	0.5	1	CP003351.399566.T.C	299	299	836	CP003351_399566_T_C	0.0234	0.00684	0.264	0.214	0.191	0.0457
BTDSLSTFIFIW_2	0.020,0.030	5	1,5	1	8	600	0.5	0.5	0.5	2	CP003351.399566.T.C	299	299	836	CP003351_399566_T_C	0.0235	0.00697	0.208	0.227	0.18	0.0516
BTDSLSTFIFIW_3	0.020,0.030	5	1,5	1	8	600	0.5	0.5	0.5	3	CP003351.399566.T.C	299	299	836	CP003351_399566_T_C	0.0234	0.00684	0.214	0.233	0.188	0.0508
BTDSLSTFIFIW_4	0.020,0.030	5	1,5	1	8	600	0.5	0.5	0.5	4	CP003351.399566.T.C	299	299	836	CP003351_399566_T_C	0.0234	0.00684	0.128	0.302	0.198	0.0623
BTDSLSTFIFIW_5	0.020,0.030	5	1,5	1	8	600	0.5	0.5	0.5	5	CP003351.399566.T.C	299	299	836	CP003351_399566_T_C	0.0234	0.00684	0.0537	0.335	0.173	0.0789
SBCHORPUPBWH_1	0.020,0.030	5	1,5	1	8	700	0.5	0.5	0.5	1	CP003351.1177520.G.A	349	349	736	CP003351_1177520_G_A	0.0244	0.00691	0.149	0.254	0.176	0.0547
SBCHORPUPBWH_2	0.020,0.030	5	1,5	1	8	700	0.5	0.5	0.5	2	CP003351.1177520.G.A	349	349	736	CP003351_1177520_G_A	0.0244	0.00704	0.00699	0.331	0.122	0.102
SBCHORPUPBWH_3	0.020,0.030	5	1,5	1	8	700	0.5	0.5	0.5	3	CP003351.1177520.G.A	349	349	736	CP003351_1177520_G_A	0.0244	0.00691	0.298	0.222	0.213	0.0395
SBCHORPUPBWH_4	0.020,0.030	5	1,5	1	8	700	0.5	0.5	0.5	4	CP003351.1177520.G.A	349	349	736	CP003351_1177520_G_A	0.0244	0.00704	0.0648	0.313	0.169	0.07
SBCHORPUPBWH_5	0.020,0.030	5	1,5	1	8	700	0.5	0.5	0.5	5	CP003351.1177520.G.A	349	349	736	CP003351_1177520_G_A	0.0244	0.00691	0.0203	0.375	0.161	0.0878
JQEYXCGHHNUA_1	0.020,0.030	5	1,5	1	8	800	0.5	0.5	0.5	1	CP003351.2338059.C.T	399	399	636	CP003351_2338059_C_T	0.0251	0.00152	0.017	0.36	0.151	0.0845
JQEYXCGHHNUA_2	0.020,0.030	5	1,5	1	8	800	0.5	0.5	0.5	2	CP003351.2338059.C.T	399	399	636	CP003351_2338059_C_T	0.0251	0.00152	0.0499	0.307	0.156	0.0694
JQEYXCGHHNUA_3	0.020,0.030	5	1,5	1	8	800	0.5	0.5	0.5	3	CP003351.2338059.C.T	399	399	636	CP003351_2338059_C_T	0.0251	0.00155	0.323	0.17	0.172	0.035
JQEYXCGHHNUA_4	0.020,0.030	5	1,5	1	8	800	0.5	0.5	0.5	4	CP003351.2338059.C.T	399	399	636	CP003351_2338059_C_T	0.0251	0.00149	0.00465	0.429	0.151	0.1
JQEYXCGHHNUA_5	0.020,0.030	5	1,5	1	8	800	0.5	0.5	0.5	5	CP003351.2338059.C.T	399	399	636	CP003351_2338059_C_T	0.0251	0.00155	0.0735	0.291	0.162	0.0634
BDNBJCXCZIXA_1	0.020,0.030	5	1,5	1	8	900	0.5	0.5	0.5	1	CP003351.1731102.A.G	449	449	536	CP003351_1731102_A_G	0.0223	0.00152	0.0015	0.359	0.113	0.106
BDNBJCXCZIXA_2	0.020,0.030	5	1,5	1	8	900	0.5	0.5	0.5	2	CP003351.1731102.A.G	449	449	536	CP003351_1731102_A_G	0.0223	0.00155	0.0246	0.315	0.14	0.075
BDNBJCXCZIXA_3	0.020,0.030	5	1,5	1	8	900	0.5	0.5	0.5	3	CP003351.1731102.A.G	449	449	536	CP003351_1731102_A_G	0.0223	0.00157	0.0107	0.345	0.135	0.0852
BDNBJCXCZIXA_4	0.020,0.030	5	1,5	1	8	900	0.5	0.5	0.5	4	CP003351.1731102.A.G	449	449	536	CP003351_1731102_A_G	0.0223	0.00155	0.0126	0.348	0.139	0.0832
BDNBJCXCZIXA_5	0.020,0.030	5	1,5	1	8	900	0.5	0.5	0.5	5	CP003351.1731102.A.G	449	449	536	CP003351_1731102_A_G	0.0223	0.00155	0.0469	0.306	0.154	0.0663
BBTKDETVHRGS_1	0.020,0.030	5	1,5	1	8	1000	0.5	0.5	0.5	1	CP003351.893817.C.T	499	499	436	CP003351_893817_C_T	0.019	0.0026	0.0648	0.272	0.147	0.0585
BBTKDETVHRGS_2	0.020,0.030	5	1,5	1	8	1000	0.5	0.5	0.5	2	CP003351.893817.C.T	499	499	436	CP003351_893817_C_T	0.019	0.0026	0.00638	0.375	0.137	0.0863
BBTKDETVHRGS_3	0.020,0.030	5	1,5	1	8	1000	0.5	0.5	0.5	3	CP003351.893817.C.T	499	499	436	CP003351_893817_C_T	0.019	0.0026	0.0177	0.347	0.146	0.0751
BBTKDETVHRGS_4	0.020,0.030	5	1,5	1	8	1000	0.5	0.5	0.5	4	CP003351.893817.C.T	499	499	436	CP003351_893817_C_T	0.0191	0.00256	0.0118	0.373	0.148	0.0797
BBTKDETVHRGS_5	0.020,0.030	5	1,5	1	8	1000	0.5	0.5	0.5	5	CP003351.893817.C.T	499	499	436	CP003351_893817_C_T	0.019	0.0026	0.0163	0.345	0.143	0.076
WROLEPUWEUSO_1	0.020,0.030	5	1,5	1	8	1100	0.5	0.5	0.5	1	CP003351.2700323.T.G	549	549	336	CP003351_2700323_T_G	0.0255	0.000126	0.0435	0.284	0.141	0.061
WROLEPUWEUSO_2	0.020,0.030	5	1,5	1	8	1100	0.5	0.5	0.5	2	CP003351.2700323.T.G	549	549	336	CP003351_2700323_T_G	0.0255	0.000126	0.00412	0.409	0.142	0.0866
WROLEPUWEUSO_3	0.020,0.030	5	1,5	1	8	1100	0.5	0.5	0.5	3	CP003351.2700323.T.G	549	549	336	CP003351_2700323_T_G	0.0255	0.000126	0.000532	0.478	0.138	0.104
WROLEPUWEUSO_4	0.020,0.030	5	1,5	1	8	1100	0.5	0.5	0.5	4	CP003351.2700323.T.G	549	549	336	CP003351_2700323_T_G	0.0255	0.000126	0.00956	0.477	0.184	0.0782
WROLEPUWEUSO_5	0.020,0.030	5	1,5	1	8	1100	0.5	0.5	0.5	5	CP003351.2700323.T.G	549	549	336	CP003351_2700323_T_G	0.0255	0.000131	0.0186	0.353	0.15	0.0711
AGCZYAQJHUSR_1	0.020,0.030	5	1,5	1	8	1200	0.5	0.5	0.5	1	CP003351.1035853.C.T	599	599	236	CP003351_1035853_C_T	0.0242	0.000361	0.00336	0.407	0.139	0.0847
AGCZYAQJHUSR_2	0.020,0.030	5	1,5	1	8	1200	0.5	0.5	0.5	2	CP003351.1035853.C.T	599	599	236	CP003351_1035853_C_T	0.0242	0.000348	0.00386	0.519	0.179	0.0834
AGCZYAQJHUSR_3	0.020,0.030	5	1,5	1	8	1200	0.5	0.5	0.5	3	CP003351.1035853.C.T	599	599	236	CP003351_1035853_C_T	0.0242	0.000361	0.0062	0.364	0.133	0.0791
AGCZYAQJHUSR_4	0.020,0.030	5	1,5	1	8	1200	0.5	0.5	0.5	4	CP003351.1035853.C.T	599	599	236	CP003351_1035853_C_T	0.0242	0.000348	0.0239	0.329	0.145	0.0653
AGCZYAQJHUSR_5	0.020,0.030	5	1,5	1	8	1200	0.5	0.5	0.5	5	CP003351.1035853.C.T	599	599	236	CP003351_1035853_C_T	0.0242	0.000348	0.0281	0.311	0.142	0.0635
YNAMJKRLJVWM_1	0.020,0.030	5	1,5	1	8	1300	0.5	0.5	0.5	1	CP003351.1054532.A.T	649	649	136	CP003351_1054532_A_T	0.0216	0.000133	0.00507	0.359	0.128	0.0778
YNAMJKRLJVWM_2	0.020,0.030	5	1,5	1	8	1300	0.5	0.5	0.5	2	CP003351.1054532.A.T	649	649	136	CP003351_1054532_A_T	0.0216	0.000135	0.00142	0.415	0.13	0.0885
YNAMJKRLJVWM_3	0.020,0.030	5	1,5	1	8	1300	0.5	0.5	0.5	3	CP003351.1054532.A.T	649	649	136	CP003351_1054532_A_T	0.0216	0.000131	0.000463	0.416	0.119	0.0971
YNAMJKRLJVWM_4	0.020,0.030	5	1,5	1	8	1300	0.5	0.5	0.5	4	CP003351.1054532.A.T	649	649	136	CP003351_1054532_A_T	0.0216	0.000135	0.0114	0.378	0.149	0.0702
YNAMJKRLJVWM_5	0.020,0.030	5	1,5	1	8	1300	0.5	0.5	0.5	5	CP003351.1054532.A.T	649	649	136	CP003351_1054532_A_T	0.0216	0.000133	0.00122	0.479	0.148	0.0896
SQUJNTKLLTOJ_1	0.020,0.030	5	1,5	1	9	100	0.5	0.5	0.5	1	CP003351.2183693.A.C	49	49	1336	CP003351_2183693_A_C	0.0102	0.315	0.32	0.505	0.505	0.102	bad-chisq
SQUJNTKLLTOJ_2	0.020,0.030	5	1,5	1	9	100	0.5	0.5	0.5	2	CP003351.2183693.A.C	49	49	1336	CP003351_2183693_A_C	0.0102	0.315	0.32	0.505	0.505	0.102	bad-chisq
SQUJNTKLLTOJ_3	0.020,0.030	5	1,5	1	9	100	0.5	0.5	0.5	3	CP003351.2183693.A.C	49	49	1336	CP003351_2183693_A_C	0.0102	0.315	0.298	0.513	0.49	0.106	bad-chisq
SQUJNTKLLTOJ_4	0.020,0.030	5	1,5	1	9	100	0.5	0.5	0.5	4	CP003351.2183693.A.C	49	49	1336	CP003351_2183693_A_C	0.0102	0.315	0.381	0.428	0.486	0.0895	bad-chisq
SQUJNTKLLTOJ_5	0.020,0.030	5	1,5	1	9	100	0.5	0.5	0.5	5	CP003351.2183693.A.C	49	49	1336	CP003351_2183693_A_C	0.0102	0.315	0.32	0.505	0.505	0.102	bad-chisq
HOQUFZQUTAMU_1	0.020,0.030	5	1,5	1	9	200	0.5	0.5	0.5	1	CP003351.1038462.T.C	99	99	1236	CP003351_1038462_T_C	0.0152	0.0809	0.0989	0.508	0.306	0.118	bad-chisq
HOQUFZQUTAMU_2	0.020,0.030	5	1,5	1	9	200	0.5	0.5	0.5	2	CP003351.1038462.T.C	99	99	1236	CP003351_1038462_T_C	0.0152	0.0809	0.114	0.488	0.308	0.113	bad-chisq
HOQUFZQUTAMU_3	0.020,0.030	5	1,5	1	9	200	0.5	0.5	0.5	3	CP003351.1038462.T.C	99	99	1236	CP003351_1038462_T_C	0.0152	0.0809	0.0936	0.509	0.302	0.119	bad-chisq
HOQUFZQUTAMU_4	0.020,0.030	5	1,5	1	9	200	0.5	0.5	0.5	4	CP003351.1038462.T.C	99	99	1236	CP003351_1038462_T_C	0.0152	0.0809	0.146	0.466	0.319	0.104	bad-chisq
HOQUFZQUTAMU_5	0.020,0.030	5	1,5	1	9	200	0.5	0.5	0.5	5	CP003351.1038462.T.C	99	99	1236	CP003351_1038462_T_C	0.0152	0.0809	0.0817	0.508	0.29	0.124	bad-chisq
NYAQDMLYLLWA_1	0.020,0.030	5	1,5	1	9	300	0.5	0.5	0.5	1	CP003351.2911475.G.A	149	149	1136	CP003351_2911475_G_A	0.0235	0.0558	0.102	0.364	0.222	0.095	bad-chisq
NYAQDMLYLLWA_2	0.020,0.030	5	1,5	1	9	300	0.5	0.5	0.5	2	CP003351.2911475.G.A	149	149	1136	CP003351_2911475_G_A	0.0235	0.0558	0.139	0.358	0.241	0.086	bad-chisq
NYAQDMLYLLWA_3	0.020,0.030	5	1,5	1	9	300	0.5	0.5	0.5	3	CP003351.2911475.G.A	149	149	1136	CP003351_2911475_G_A	0.0235	0.0558	0.0954	0.369	0.22	0.0968	bad-chisq
NYAQDMLYLLWA_4	0.020,0.030	5	1,5	1	9	300	0.5	0.5	0.5	4	CP003351.2911475.G.A	149	149	1136	CP003351_2911475_G_A	0.0235	0.0558	0.262	0.401	0.357	0.0652	bad-chisq
NYAQDMLYLLWA_5	0.020,0.030	5	1,5	1	9	300	0.5	0.5	0.5	5	CP003351.2911475.G.A	149	149	1136	CP003351_2911475_G_A	0.0235	0.0558	0.0664	0.376	0.204	0.106	bad-chisq
SPLAAJOGSWHJ_1	0.020,0.030	5	1,5	1	9	400	0.5	0.5	0.5	1	CP003351.1331304.T.A	199	199	1036	CP003351_1331304_T_A	0.0176	0.0557	0.0559	0.365	0.19	0.096	bad-chisq
SPLAAJOGSWHJ_2	0.020,0.030	5	1,5	1	9	400	0.5	0.5	0.5	2	CP003351.1331304.T.A	199	199	1036	CP003351_1331304_T_A	0.0176	0.0574	0.0577	0.362	0.19	0.0954	bad-chisq
SPLAAJOGSWHJ_3	0.020,0.030	5	1,5	1	9	400	0.5	0.5	0.5	3	CP003351.1331304.T.A	199	199	1036	CP003351_1331304_T_A	0.0176	0.0557	0.0559	0.365	0.19	0.096	bad-chisq
SPLAAJOGSWHJ_4	0.020,0.030	5	1,5	1	9	400	0.5	0.5	0.5	4	CP003351.1331304.T.A	199	199	1036	CP003351_1331304_T_A	0.0176	0.0566	0.075	0.341	0.191	0.0894	bad-chisq
SPLAAJOGSWHJ_5	0.020,0.030	5	1,5	1	9	400	0.5	0.5	0.5	5	CP003351.1331304.T.A	199	199	1036	CP003351_1331304_T_A	0.0176	0.0566	0.0568	0.364	0.19	0.0956	bad-chisq
LAZNIGVQNBEC_1	0.020,0.030	5	1,5	1	9	500	0.5	0.5	0.5	1	CP003351.147713.A.T	249	249	936	CP003351_147713_A_T	0.0241	0.0194	0.0399	0.366	0.178	0.0921
LAZNIGVQNBEC_2	0.020,0.030	5	1,5	1	9	500	0.5	0.5	0.5	2	CP003351.147713.A.T	249	249	936	CP003351_147713_A_T	0.0241	0.0198	0.029	0.381	0.174	0.098
LAZNIGVQNBEC_3	0.020,0.030	5	1,5	1	9	500	0.5	0.5	0.5	3	CP003351.147713.A.T	249	249	936	CP003351_147713_A_T	0.0241	0.0194	0.657	0.103	0.232	0.0199
LAZNIGVQNBEC_4	0.020,0.030	5	1,5	1	9	500	0.5	0.5	0.5	4	CP003351.147713.A.T	249	249	936	CP003351_147713_A_T	0.0241	0.0194	0.0194	0.342	0.146	0.105
LAZNIGVQNBEC_5	0.020,0.030	5	1,5	1	9	500	0.5	0.5	0.5	5	CP003351.147713.A.T	249	249	936	CP003351_147713_A_T	0.0241	0.0194	0.0929	0.311	0.185	0.0754
TDGEHKVUGZOQ_1	0.020,0.030	5	1,5	1	9	600	0.5	0.5	0.5	1	CP003351.1028030.C.A	299	299	836	CP003351_1028030_C_A	0.0217	0.0116	0.0485	0.349	0.177	0.0807
TDGEHKVUGZOQ_2	0.020,0.030	5	1,5	1	9	600	0.5	0.5	0.5	2	CP003351.1028030.C.A	299	299	836	CP003351_1028030_C_A	0.0218	0.0114	0.049	0.349	0.177	0.0806
TDGEHKVUGZOQ_3	0.020,0.030	5	1,5	1	9	600	0.5	0.5	0.5	3	CP003351.1028030.C.A	299	299	836	CP003351_1028030_C_A	0.0218	0.0118	0.0237	0.365	0.161	0.0926
TDGEHKVUGZOQ_4	0.020,0.030	5	1,5	1	9	600	0.5	0.5	0.5	4	CP003351.1028030.C.A	299	299	836	CP003351_1028030_C_A	0.0218	0.0114	0.0517	0.361	0.185	0.0797
TDGEHKVUGZOQ_5	0.020,0.030	5	1,5	1	9	600	0.5	0.5	0.5	5	CP003351.1028030.C.A	299	299	836	CP003351_1028030_C_A	0.0218	0.0114	0.0458	0.339	0.169	0.0818
MRTUTQDNDNIK_1	0.020,0.030	5	1,5	1	9	700	0.5	0.5	0.5	1	CP003351.441726.C.T	349	349	736	CP003351_441726_C_T	0.0244	0.00691	0.146	0.259	0.178	0.0551
MRTUTQDNDNIK_2	0.020,0.030	5	1,5	1	9	700	0.5	0.5	0.5	2	CP003351.441726.C.T	349	349	736	CP003351_441726_C_T	0.0244	0.00704	0.0921	0.278	0.165	0.0639
MRTUTQDNDNIK_3	0.020,0.030	5	1,5	1	9	700	0.5	0.5	0.5	3	CP003351.441726.C.T	349	349	736	CP003351_441726_C_T	0.0244	0.00704	0.00878	0.363	0.138	0.0992
MRTUTQDNDNIK_4	0.020,0.030	5	1,5	1	9	700	0.5	0.5	0.5	4	CP003351.441726.C.T	349	349	736	CP003351_441726_C_T	0.0244	0.00679	0.0531	0.307	0.158	0.0733
MRTUTQDNDNIK_5	0.020,0.030	5	1,5	1	9	700	0.5	0.5	0.5	5	CP003351.441726.C.T	349	349	736	CP003351_441726_C_T	0.0244	0.00679	0.116	0.268	0.17	0.0596
PCTSIGFMGXZC_1	0.020,0.030	5	1,5	1	9	800	0.5	0.5	0.5	1	CP003351.2610418.A.G	399	399	636	CP003351_2610418_A_G	0.0263	0.00089	0.00491	0.519	0.184	0.0996
PCTSIGFMGXZC_2	0.020,0.030	5	1,5	1	9	800	0.5	0.5	0.5	2	CP003351.2610418.A.G	399	399	636	CP003351_2610418_A_G	0.0263	0.000909	0.0995	0.292	0.177	0.0584
PCTSIGFMGXZC_3	0.020,0.030	5	1,5	1	9	800	0.5	0.5	0.5	3	CP003351.2610418.A.G	399	399	636	CP003351_2610418_A_G	0.0263	0.000928	0.0363	0.337	0.161	0.0742
PCTSIGFMGXZC_4	0.020,0.030	5	1,5	1	9	800	0.5	0.5	0.5	4	CP003351.2610418.A.G	399	399	636	CP003351_2610418_A_G	0.0263	0.000909	0.0345	0.323	0.152	0.0749
PCTSIGFMGXZC_5	0.020,0.030	5	1,5	1	9	800	0.5	0.5	0.5	5	CP003351.2610418.A.G	399	399	636	CP003351_2610418_A_G	0.0263	0.000909	0.00861	0.4	0.152	0.0929
PFXXYFSFMJYX_1	0.020,0.030	5	1,5	1	9	900	0.5	0.5	0.5	1	CP003351.2587924.G.A	449	449	536	CP003351_2587924_G_A	0.0268	0.000913	0.00102	0.494	0.15	0.11
PFXXYFSFMJYX_2	0.020,0.030	5	1,5	1	9	900	0.5	0.5	0.5	2	CP003351.2587924.G.A	449	449	536	CP003351_2587924_G_A	0.0268	0.00095	0.00934	0.414	0.159	0.0868
PFXXYFSFMJYX_3	0.020,0.030	5	1,5	1	9	900	0.5	0.5	0.5	3	CP003351.2587924.G.A	449	449	536	CP003351_2587924_G_A	0.0267	0.000931	0.0958	0.251	0.15	0.0556
PFXXYFSFMJYX_4	0.020,0.030	5	1,5	1	9	900	0.5	0.5	0.5	4	CP003351.2587924.G.A	449	449	536	CP003351_2587924_G_A	0.0268	0.000913	0.0505	0.303	0.155	0.0653
PFXXYFSFMJYX_5	0.020,0.030	5	1,5	1	9	900	0.5	0.5	0.5	5	CP003351.2587924.G.A	449	449	536	CP003351_2587924_G_A	0.0268	0.000913	0.00303	0.395	0.133	0.0989
EHUSUALOSFST_1	0.020,0.030	5	1,5	1	9	1000	0.5	0.5	0.5	1	CP003351.1191511.A.T	499	499	436	CP003351_1191511_A_T	0.0201	0.00159	0.00506	0.389	0.138	0.0887
EHUSUALOSFST_2	0.020,0.030	5	1,5	1	9	1000	0.5	0.5	0.5	2	CP003351.1191511.A.T	499	499	436	CP003351_1191511_A_T	0.0201	0.00159	0.142	0.214	0.145	0.0466
EHUSUALOSFST_3	0.020,0.030	5	1,5	1	9	1000	0.5	0.5	0.5	3	CP003351.1191511.A.T	499	499	436	CP003351_1191511_A_T	0.02	0.00157	0.00258	0.389	0.129	0.0953
EHUSUALOSFST_4	0.020,0.030	5	1,5	1	9	1000	0.5	0.5	0.5	4	CP003351.1191511.A.T	499	499	436	CP003351_1191511_A_T	0.02	0.00157	0.0373	0.298	0.143	0.0659
EHUSUALOSFST_5	0.020,0.030	5	1,5	1	9	1000	0.5	0.5	0.5	5	CP003351.1191511.A.T	499	499	436	CP003351_1191511_A_T	0.0201	0.00154	0.0477	0.29	0.146	0.0627
UWRPUHQIVDAH_1	0.020,0.030	5	1,5	1	9	1100	0.5	0.5	0.5	1	CP003351.2477994.A.T	549	549	336	CP003351_2477994_A_T	0.0255	0.000126	0.0074	0.388	0.145	0.0808
UWRPUHQIVDAH_2	0.020,0.030	5	1,5	1	9	1100	0.5	0.5	0.5	2	CP003351.2477994.A.T	549	549	336	CP003351_2477994_A_T	0.0255	0.000126	0.0217	0.34	0.148	0.0693
UWRPUHQIVDAH_3	0.020,0.030	5	1,5	1	9	1100	0.5	0.5	0.5	3	CP003351.2477994.A.T	549	549	336	CP003351_2477994_A_T	0.0255	0.000131	0.0225	0.336	0.147	0.0689
UWRPUHQIVDAH_4	0.020,0.030	5	1,5	1	9	1100	0.5	0.5	0.5	4	CP003351.2477994.A.T	549	549	336	CP003351_2477994_A_T	0.0255	0.000129	0.000439	0.481	0.136	0.106
UWRPUHQIVDAH_5	0.020,0.030	5	1,5	1	9	1100	0.5	0.5	0.5	5	CP003351.2477994.A.T	549	549	336	CP003351_2477994_A_T	0.0255	0.000126	0.0156	0.338	0.139	0.073
ZRZRMZTBEVSI_1	0.020,0.030	5	1,5	1	9	1200	0.5	0.5	0.5	1	CP003351.1016371.G.T	599	599	236	CP003351_1016371_G_T	0.0234	0.000131	0.000721	0.443	0.131	0.0976
ZRZRMZTBEVSI_2	0.020,0.030	5	1,5	1	9	1200	0.5	0.5	0.5	2	CP003351.1016371.G.T	599	599	236	CP003351_1016371_G_T	0.0234	0.000129	0.00116	0.563	0.173	0.0938
ZRZRMZTBEVSI_3	0.020,0.030	5	1,5	1	9	1200	0.5	0.5	0.5	3	CP003351.1016371.G.T	599	599	236	CP003351_1016371_G_T	0.0234	0.000133	0.0529	0.264	0.136	0.056
ZRZRMZTBEVSI_4	0.020,0.030	5	1,5	1	9	1200	0.5	0.5	0.5	4	CP003351.1016371.G.T	599	599	236	CP003351_1016371_G_T	0.0234	0.000133	0.0116	0.348	0.138	0.0729
ZRZRMZTBEVSI_5	0.020,0.030	5	1,5	1	9	1200	0.5	0.5	0.5	5	CP003351.1016371.G.T	599	599	236	CP003351_1016371_G_T	0.0234	0.000133	0.00272	0.385	0.128	0.0866
HOHXLYNUARUT_1	0.020,0.030	5	1,5	1	9	1300	0.5	0.5	0.5	1	CP003351.1135710.G.C	649	649	136	CP003351_1135710_G_C	0.0247	8.22e-05	0.00612	0.444	0.162	0.0761
HOHXLYNUARUT_2	0.020,0.030	5	1,5	1	9	1300	0.5	0.5	0.5	2	CP003351.1135710.G.C	649	649	136	CP003351_1135710_G_C	0.0247	8.07e-05	0.0136	0.352	0.143	0.0685
HOHXLYNUARUT_3	0.020,0.030	5	1,5	1	9	1300	0.5	0.5	0.5	3	CP003351.1135710.G.C	649	649	136	CP003351_1135710_G_C	0.0247	8.07e-05	0.000402	0.422	0.119	0.0981
HOHXLYNUARUT_4	0.020,0.030	5	1,5	1	9	1300	0.5	0.5	0.5	4	CP003351.1135710.G.C	649	649	136	CP003351_1135710_G_C	0.0247	8.37e-05	0.0073	0.36	0.134	0.0745
HOHXLYNUARUT_5	0.020,0.030	5	1,5	1	9	1300	0.5	0.5	0.5	5	CP003351.1135710.G.C	649	649	136	CP003351_1135710_G_C	0.0247	8.07e-05	0.00909	0.329	0.126	0.0724
HCOJAQXNVLCI_1	0.020,0.030	5	1,5	1	10	100	0.5	0.5	0.5	1	CP003351.1094950.C.A	49	49	1336	CP003351_1094950_C_A	0.0102	0.315	0.32	0.505	0.505	0.102	bad-chisq
HCOJAQXNVLCI_2	0.020,0.030	5	1,5	1	10	100	0.5	0.5	0.5	2	CP003351.1094950.C.A	49	49	1336	CP003351_1094950_C_A	0.0102	0.315	0.32	0.505	0.505	0.102	bad-chisq
HCOJAQXNVLCI_3	0.020,0.030	5	1,5	1	10	100	0.5	0.5	0.5	3	CP003351.1094950.C.A	49	49	1336	CP003351_1094950_C_A	0.0103	0.32	0.325	0.5	0.505	0.101	bad-chisq
HCOJAQXNVLCI_4	0.020,0.030	5	1,5	1	10	100	0.5	0.5	0.5	4	CP003351.1094950.C.A	49	49	1336	CP003351_1094950_C_A	0.0102	0.315	0.32	0.505	0.505	0.102	bad-chisq
HCOJAQXNVLCI_5	0.020,0.030	5	1,5	1	10	100	0.5	0.5	0.5	5	CP003351.1094950.C.A	49	49	1336	CP003351_1094950_C_A	0.0102	0.315	0.32	0.505	0.505	0.102	bad-chisq
QOLSJDXJBLEJ_1	0.020,0.030	5	1,5	1	10	200	0.5	0.5	0.5	1	CP003351.1095835.T.C	99	99	1236	CP003351_1095835_T_C	0.0152	0.0809	0.0817	0.508	0.29	0.124	bad-chisq
QOLSJDXJBLEJ_2	0.020,0.030	5	1,5	1	10	200	0.5	0.5	0.5	2	CP003351.1095835.T.C	99	99	1236	CP003351_1095835_T_C	0.0152	0.0809	0.466	0.277	0.379	0.0521	bad-chisq
QOLSJDXJBLEJ_3	0.020,0.030	5	1,5	1	10	200	0.5	0.5	0.5	3	CP003351.1095835.T.C	99	99	1236	CP003351_1095835_T_C	0.0152	0.0809	0.0817	0.508	0.29	0.124	bad-chisq
QOLSJDXJBLEJ_4	0.020,0.030	5	1,5	1	10	200	0.5	0.5	0.5	4	CP003351.1095835.T.C	99	99	1236	CP003351_1095835_T_C	0.0152	0.0809	0.323	0.372	0.375	0.0706	bad-chisq
QOLSJDXJBLEJ_5	0.020,0.030	5	1,5	1	10	200	0.5	0.5	0.5	5	CP003351.1095835.T.C	99	99	1236	CP003351_1095835_T_C	0.0152	0.0809	0.101	0.507	0.308	0.117	bad-chisq
MAQCLHDWCCXN_1	0.020,0.030	5	1,5	1	10	300	0.5	0.5	0.5	1	CP003351.1165534.A.G	149	149	1136	CP003351_1165534_A_G	0.0168	0.176	0.614	0.135	0.266	0.0294	bad-chisq
MAQCLHDWCCXN_2	0.020,0.030	5	1,5	1	10	300	0.5	0.5	0.5	2	CP003351.1165534.A.G	149	149	1136	CP003351_1165534_A_G	0.0168	0.176	0.177	0.305	0.226	0.0784	bad-chisq
MAQCLHDWCCXN_3	0.020,0.030	5	1,5	1	10	300	0.5	0.5	0.5	3	CP003351.1165534.A.G	149	149	1136	CP003351_1165534_A_G	0.0168	0.176	0.177	0.305	0.226	0.0784	bad-chisq
MAQCLHDWCCXN_4	0.020,0.030	5	1,5	1	10	300	0.5	0.5	0.5	4	CP003351.1165534.A.G	149	149	1136	CP003351_1165534_A_G	0.0168	0.176	0.177	0.305	0.226	0.0784	bad-chisq
MAQCLHDWCCXN_5	0.020,0.030	5	1,5	1	10	300	0.5	0.5	0.5	5	CP003351.1165534.A.G	149	149	1136	CP003351_1165534_A_G	0.0168	0.178	0.204	0.296	0.232	0.074	bad-chisq
PEJCHUFIYYNG_1	0.020,0.030	5	1,5	1	10	400	0.5	0.5	0.5	1	CP003351.1598030.G.A	199	199	1036	CP003351_1598030_G_A	0.0176	0.0566	0.0915	0.348	0.206	0.0847	bad-chisq
PEJCHUFIYYNG_2	0.020,0.030	5	1,5	1	10	400	0.5	0.5	0.5	2	CP003351.1598030.G.A	199	199	1036	CP003351_1598030_G_A	0.0176	0.0557	0.235	0.285	0.239	0.0598	bad-chisq
PEJCHUFIYYNG_3	0.020,0.030	5	1,5	1	10	400	0.5	0.5	0.5	3	CP003351.1598030.G.A	199	199	1036	CP003351_1598030_G_A	0.0176	0.0557	0.248	0.263	0.227	0.0581	bad-chisq
PEJCHUFIYYNG_4	0.020,0.030	5	1,5	1	10	400	0.5	0.5	0.5	4	CP003351.1598030.G.A	199	199	1036	CP003351_1598030_G_A	0.0176	0.0574	0.0577	0.362	0.19	0.0954	bad-chisq
PEJCHUFIYYNG_5	0.020,0.030	5	1,5	1	10	400	0.5	0.5	0.5	5	CP003351.1598030.G.A	199	199	1036	CP003351_1598030_G_A	0.0176	0.0566	0.118	0.343	0.219	0.0785	bad-chisq
OUDAUYAQYLYY_1	0.020,0.030	5	1,5	1	10	500	0.5	0.5	0.5	1	CP003351.2742871.G.A	249	249	936	CP003351_2742871_G_A	0.0261	0.0114	0.142	0.379	0.258	0.0658
OUDAUYAQYLYY_2	0.020,0.030	5	1,5	1	10	500	0.5	0.5	0.5	2	CP003351.2742871.G.A	249	249	936	CP003351_2742871_G_A	0.0261	0.0114	0.101	0.294	0.179	0.0735
OUDAUYAQYLYY_3	0.020,0.030	5	1,5	1	10	500	0.5	0.5	0.5	3	CP003351.2742871.G.A	249	249	936	CP003351_2742871_G_A	0.0261	0.0114	0.112	0.326	0.205	0.0713
OUDAUYAQYLYY_4	0.020,0.030	5	1,5	1	10	500	0.5	0.5	0.5	4	CP003351.2742871.G.A	249	249	936	CP003351_2742871_G_A	0.0262	0.0117	0.0116	0.354	0.14	0.113
OUDAUYAQYLYY_5	0.020,0.030	5	1,5	1	10	500	0.5	0.5	0.5	5	CP003351.2742871.G.A	249	249	936	CP003351_2742871_G_A	0.0262	0.0117	0.726	0.0915	0.26	0.0158
TUVWDNOBIAIM_1	0.020,0.030	5	1,5	1	10	600	0.5	0.5	0.5	1	CP003351.2525635.C.T	299	299	836	CP003351_2525635_C_T	0.0251	0.00402	0.0766	0.326	0.184	0.0725
TUVWDNOBIAIM_2	0.020,0.030	5	1,5	1	10	600	0.5	0.5	0.5	2	CP003351.2525635.C.T	299	299	836	CP003351_2525635_C_T	0.0251	0.0041	0.00853	0.433	0.164	0.108
TUVWDNOBIAIM_3	0.020,0.030	5	1,5	1	10	600	0.5	0.5	0.5	3	CP003351.2525635.C.T	299	299	836	CP003351_2525635_C_T	0.0251	0.00402	0.0064	0.457	0.167	0.111
TUVWDNOBIAIM_4	0.020,0.030	5	1,5	1	10	600	0.5	0.5	0.5	4	CP003351.2525635.C.T	299	299	836	CP003351_2525635_C_T	0.0251	0.0041	0.0032	0.503	0.17	0.12
TUVWDNOBIAIM_5	0.020,0.030	5	1,5	1	10	600	0.5	0.5	0.5	5	CP003351.2525635.C.T	299	299	836	CP003351_2525635_C_T	0.0251	0.00394	0.00716	0.464	0.172	0.11
GKMILXNPNPCU_1	0.020,0.030	5	1,5	1	10	700	0.5	0.5	0.5	1	CP003351.2745893.C.T	349	349	736	CP003351_2745893_C_T	0.0272	0.0025	0.0165	0.408	0.17	0.0907
GKMILXNPNPCU_2	0.020,0.030	5	1,5	1	10	700	0.5	0.5	0.5	2	CP003351.2745893.C.T	349	349	736	CP003351_2745893_C_T	0.0273	0.00244	0.0121	0.42	0.167	0.095
GKMILXNPNPCU_3	0.020,0.030	5	1,5	1	10	700	0.5	0.5	0.5	3	CP003351.2745893.C.T	349	349	736	CP003351_2745893_C_T	0.0273	0.00244	0.00431	0.456	0.159	0.108
GKMILXNPNPCU_4	0.020,0.030	5	1,5	1	10	700	0.5	0.5	0.5	4	CP003351.2745893.C.T	349	349	736	CP003351_2745893_C_T	0.0273	0.00244	0.0122	0.416	0.166	0.0949
GKMILXNPNPCU_5	0.020,0.030	5	1,5	1	10	700	0.5	0.5	0.5	5	CP003351.2745893.C.T	349	349	736	CP003351_2745893_C_T	0.0273	0.00244	0.00246	0.421	0.138	0.115
UTPOTJQYEFGE_1	0.020,0.030	5	1,5	1	10	800	0.5	0.5	0.5	1	CP003351.1103113.T.C	399	399	636	CP003351_1103113_T_C	0.0213	0.00689	0.559	0.113	0.193	0.0207
UTPOTJQYEFGE_2	0.020,0.030	5	1,5	1	10	800	0.5	0.5	0.5	2	CP003351.1103113.T.C	399	399	636	CP003351_1103113_T_C	0.0213	0.007	0.043	0.305	0.15	0.0717
UTPOTJQYEFGE_3	0.020,0.030	5	1,5	1	10	800	0.5	0.5	0.5	3	CP003351.1103113.T.C	399	399	636	CP003351_1103113_T_C	0.0213	0.00689	0.00685	0.331	0.122	0.0957
UTPOTJQYEFGE_4	0.020,0.030	5	1,5	1	10	800	0.5	0.5	0.5	4	CP003351.1103113.T.C	399	399	636	CP003351_1103113_T_C	0.0213	0.00711	0.0993	0.274	0.166	0.0584
UTPOTJQYEFGE_5	0.020,0.030	5	1,5	1	10	800	0.5	0.5	0.5	5	CP003351.1103113.T.C	399	399	636	CP003351_1103113_T_C	0.0213	0.007	0.0567	0.307	0.161	0.0675
PQZERDDGPJPA_1	0.020,0.030	5	1,5	1	10	900	0.5	0.5	0.5	1	CP003351.350893.T.C	449	449	536	CP003351_350893_T_C	0.0245	0.000542	0.00293	0.427	0.143	0.0992
PQZERDDGPJPA_2	0.020,0.030	5	1,5	1	10	900	0.5	0.5	0.5	2	CP003351.350893.T.C	449	449	536	CP003351_350893_T_C	0.0245	0.000542	0.164	0.221	0.159	0.0465
PQZERDDGPJPA_3	0.020,0.030	5	1,5	1	10	900	0.5	0.5	0.5	3	CP003351.350893.T.C	449	449	536	CP003351_350893_T_C	0.0245	0.000564	0.0283	0.374	0.17	0.0732
PQZERDDGPJPA_4	0.020,0.030	5	1,5	1	10	900	0.5	0.5	0.5	4	CP003351.350893.T.C	449	449	536	CP003351_350893_T_C	0.0245	0.000553	0.0264	0.436	0.196	0.0741
PQZERDDGPJPA_5	0.020,0.030	5	1,5	1	10	900	0.5	0.5	0.5	5	CP003351.350893.T.C	449	449	536	CP003351_350893_T_C	0.0245	0.000564	0.00351	0.459	0.157	0.0974
QTONEHVQIIQS_1	0.020,0.030	5	1,5	1	10	1000	0.5	0.5	0.5	1	CP003351.1357336.G.A	499	499	436	CP003351_1357336_G_A	0.0191	0.00256	0.0663	0.266	0.144	0.0582
QTONEHVQIIQS_2	0.020,0.030	5	1,5	1	10	1000	0.5	0.5	0.5	2	CP003351.1357336.G.A	499	499	436	CP003351_1357336_G_A	0.0191	0.00256	0.00254	0.349	0.115	0.0955
QTONEHVQIIQS_3	0.020,0.030	5	1,5	1	10	1000	0.5	0.5	0.5	3	CP003351.1357336.G.A	499	499	436	CP003351_1357336_G_A	0.019	0.0026	0.00391	0.377	0.13	0.0913
QTONEHVQIIQS_4	0.020,0.030	5	1,5	1	10	1000	0.5	0.5	0.5	4	CP003351.1357336.G.A	499	499	436	CP003351_1357336_G_A	0.0191	0.00256	0.251	0.19	0.166	0.0364
QTONEHVQIIQS_5	0.020,0.030	5	1,5	1	10	1000	0.5	0.5	0.5	5	CP003351.1357336.G.A	499	499	436	CP003351_1357336_G_A	0.0191	0.00264	0.149	0.221	0.153	0.0457
WWFPUXGANGPB_1	0.020,0.030	5	1,5	1	10	1100	0.5	0.5	0.5	1	CP003351.1259941.A.C	549	549	336	CP003351_1259941_A_C	0.0255	0.000126	0.00243	0.382	0.126	0.0915
WWFPUXGANGPB_2	0.020,0.030	5	1,5	1	10	1100	0.5	0.5	0.5	2	CP003351.1259941.A.C	549	549	336	CP003351_1259941_A_C	0.0255	0.000126	0.0968	0.232	0.139	0.0502
WWFPUXGANGPB_3	0.020,0.030	5	1,5	1	10	1100	0.5	0.5	0.5	3	CP003351.1259941.A.C	549	549	336	CP003351_1259941_A_C	0.0255	0.000126	0.00133	0.447	0.139	0.0968
WWFPUXGANGPB_4	0.020,0.030	5	1,5	1	10	1100	0.5	0.5	0.5	4	CP003351.1259941.A.C	549	549	336	CP003351_1259941_A_C	0.0255	0.000131	0.00854	0.344	0.131	0.0794
WWFPUXGANGPB_5	0.020,0.030	5	1,5	1	10	1100	0.5	0.5	0.5	5	CP003351.1259941.A.C	549	549	336	CP003351_1259941_A_C	0.0255	0.000126	0.172	0.19	0.139	0.0413
OVJKRVVLCOGF_1	0.020,0.030	5	1,5	1	10	1200	0.5	0.5	0.5	1	CP003351.534161.C.A	599	599	236	CP003351_534161_C_A	0.0201	0.000955	0.00104	0.359	0.109	0.0947
OVJKRVVLCOGF_2	0.020,0.030	5	1,5	1	10	1200	0.5	0.5	0.5	2	CP003351.534161.C.A	599	599	236	CP003351_534161_C_A	0.0201	0.000955	0.00119	0.374	0.115	0.0936
OVJKRVVLCOGF_3	0.020,0.030	5	1,5	1	10	1200	0.5	0.5	0.5	3	CP003351.534161.C.A	599	599	236	CP003351_534161_C_A	0.0201	0.000955	0.0104	0.334	0.13	0.074
OVJKRVVLCOGF_4	0.020,0.030	5	1,5	1	10	1200	0.5	0.5	0.5	4	CP003351.534161.C.A	599	599	236	CP003351_534161_C_A	0.0201	0.000955	0.0154	0.327	0.135	0.07
OVJKRVVLCOGF_5	0.020,0.030	5	1,5	1	10	1200	0.5	0.5	0.5	5	CP003351.534161.C.A	599	599	236	CP003351_534161_C_A	0.0201	0.000955	0.00325	0.37	0.126	0.085
YSRXBTXMDNED_1	0.020,0.030	5	1,5	1	10	1300	0.5	0.5	0.5	1	CP003351.448766.T.A	649	649	136	CP003351_448766_T_A	0.0254	4.9e-05	0.0421	0.308	0.151	0.0565
YSRXBTXMDNED_2	0.020,0.030	5	1,5	1	10	1300	0.5	0.5	0.5	2	CP003351.448766.T.A	649	649	136	CP003351_448766_T_A	0.0254	4.9e-05	0.042	0.309	0.152	0.0565
YSRXBTXMDNED_3	0.020,0.030	5	1,5	1	10	1300	0.5	0.5	0.5	3	CP003351.448766.T.A	649	649	136	CP003351_448766_T_A	0.0254	5.09e-05	0.106	0.221	0.137	0.0449
YSRXBTXMDNED_4	0.020,0.030	5	1,5	1	10	1300	0.5	0.5	0.5	4	CP003351.448766.T.A	649	649	136	CP003351_448766_T_A	0.0254	5.09e-05	0.00549	0.361	0.13	0.0771
YSRXBTXMDNED_5	0.020,0.030	5	1,5	1	10	1300	0.5	0.5	0.5	5	CP003351.448766.T.A	649	649	136	CP003351_448766_T_A	0.0254	5e-05	0.0235	0.323	0.142	0.0629
RJLLBAZHACWE_1	0.020,0.030	5	5,10	1	1	100	0.5	0.5	0.5	1	CP003351.230164.G.T	49	49	1336	CP003351_230164_G_T	0.0102	0.315	0.814	0.138	0.587	0.024	bad-chisq
RJLLBAZHACWE_2	0.020,0.030	5	5,10	1	1	100	0.5	0.5	0.5	2	CP003351.230164.G.T	49	49	1336	CP003351_230164_G_T	0.0102	0.315	0.415	0.44	0.537	0.0833	bad-chisq
RJLLBAZHACWE_3	0.020,0.030	5	5,10	1	1	100	0.5	0.5	0.5	3	CP003351.230164.G.T	49	49	1336	CP003351_230164_G_T	0.0103	0.32	0.325	0.5	0.505	0.101	bad-chisq
RJLLBAZHACWE_4	0.020,0.030	5	5,10	1	1	100	0.5	0.5	0.5	4	CP003351.230164.G.T	49	49	1336	CP003351_230164_G_T	0.0102	0.315	0.32	0.505	0.505	0.102	bad-chisq
RJLLBAZHACWE_5	0.020,0.030	5	5,10	1	1	100	0.5	0.5	0.5	5	CP003351.230164.G.T	49	49	1336	CP003351_230164_G_T	0.0102	0.315	0.32	0.505	0.505	0.102	bad-chisq
WWADVEMYWQEI_1	0.020,0.030	5	5,10	1	1	200	0.5	0.5	0.5	1	CP003351.2688201.A.G	99	99	1236	CP003351_2688201_A_G	0.0152	0.0809	0.0817	0.508	0.29	0.124	bad-chisq
WWADVEMYWQEI_2	0.020,0.030	5	5,10	1	1	200	0.5	0.5	0.5	2	CP003351.2688201.A.G	99	99	1236	CP003351_2688201_A_G	0.0152	0.0809	0.254	0.417	0.365	0.0814	bad-chisq
WWADVEMYWQEI_3	0.020,0.030	5	5,10	1	1	200	0.5	0.5	0.5	3	CP003351.2688201.A.G	99	99	1236	CP003351_2688201_A_G	0.0152	0.0809	0.0817	0.508	0.29	0.124	bad-chisq
WWADVEMYWQEI_4	0.020,0.030	5	5,10	1	1	200	0.5	0.5	0.5	4	CP003351.2688201.A.G	99	99	1236	CP003351_2688201_A_G	0.0152	0.0809	0.0817	0.508	0.29	0.124	bad-chisq
WWADVEMYWQEI_5	0.020,0.030	5	5,10	1	1	200	0.5	0.5	0.5	5	CP003351.2688201.A.G	99	99	1236	CP003351_2688201_A_G	0.0152	0.0809	0.123	0.463	0.299	0.11	bad-chisq
GSKBMILOREMG_1	0.020,0.030	5	5,10	1	1	300	0.5	0.5	0.5	1	CP003351.940835.G.T	149	149	1136	CP003351_940835_G_T	0.0168	0.176	0.329	0.243	0.249	0.0567	bad-chisq
GSKBMILOREMG_2	0.020,0.030	5	5,10	1	1	300	0.5	0.5	0.5	2	CP003351.940835.G.T	149	149	1136	CP003351_940835_G_T	0.0168	0.176	0.163	0.318	0.227	0.0811	bad-chisq
GSKBMILOREMG_3	0.020,0.030	5	5,10	1	1	300	0.5	0.5	0.5	3	CP003351.940835.G.T	149	149	1136	CP003351_940835_G_T	0.0168	0.174	0.175	0.307	0.226	0.079	bad-chisq
GSKBMILOREMG_4	0.020,0.030	5	5,10	1	1	300	0.5	0.5	0.5	4	CP003351.940835.G.T	149	149	1136	CP003351_940835_G_T	0.0168	0.176	0.318	0.266	0.266	0.058	bad-chisq
GSKBMILOREMG_5	0.020,0.030	5	5,10	1	1	300	0.5	0.5	0.5	5	CP003351.940835.G.T	149	149	1136	CP003351_940835_G_T	0.0168	0.176	0.177	0.305	0.226	0.0784	bad-chisq
FOMXOLJHPEZE_1	0.020,0.030	5	5,10	1	1	400	0.5	0.5	0.5	1	CP003351.1233330.T.C	199	199	1036	CP003351_1233330_T_C	0.0201	0.0321	0.0685	0.336	0.184	0.0914	bad-chisq
FOMXOLJHPEZE_2	0.020,0.030	5	5,10	1	1	400	0.5	0.5	0.5	2	CP003351.1233330.T.C	199	199	1036	CP003351_1233330_T_C	0.0201	0.0321	0.0322	0.383	0.178	0.107	bad-chisq
FOMXOLJHPEZE_3	0.020,0.030	5	5,10	1	1	400	0.5	0.5	0.5	3	CP003351.1233330.T.C	199	199	1036	CP003351_1233330_T_C	0.0201	0.0321	0.0322	0.383	0.178	0.107	bad-chisq
FOMXOLJHPEZE_4	0.020,0.030	5	5,10	1	1	400	0.5	0.5	0.5	4	CP003351.1233330.T.C	199	199	1036	CP003351_1233330_T_C	0.0201	0.0321	0.0322	0.383	0.178	0.107	bad-chisq
FOMXOLJHPEZE_5	0.020,0.030	5	5,10	1	1	400	0.5	0.5	0.5	5	CP003351.1233330.T.C	199	199	1036	CP003351_1233330_T_C	0.0201	0.0321	0.0324	0.383	0.178	0.107	bad-chisq
LEXDYAGRVAQX_1	0.020,0.030	5	5,10	1	1	500	0.5	0.5	0.5	1	CP003351.819511.C.T	249	249	936	CP003351_819511_C_T	0.0181	0.0188	0.0653	0.347	0.188	0.0828	bad-chisq
LEXDYAGRVAQX_2	0.020,0.030	5	5,10	1	1	500	0.5	0.5	0.5	2	CP003351.819511.C.T	249	249	936	CP003351_819511_C_T	0.0181	0.0188	0.0465	0.402	0.201	0.0893	bad-chisq
LEXDYAGRVAQX_3	0.020,0.030	5	5,10	1	1	500	0.5	0.5	0.5	3	CP003351.819511.C.T	249	249	936	CP003351_819511_C_T	0.0181	0.0185	0.243	0.231	0.198	0.0524	bad-chisq
LEXDYAGRVAQX_4	0.020,0.030	5	5,10	1	1	500	0.5	0.5	0.5	4	CP003351.819511.C.T	249	249	936	CP003351_819511_C_T	0.0181	0.0185	0.138	0.328	0.221	0.0665	bad-chisq
LEXDYAGRVAQX_5	0.020,0.030	5	5,10	1	1	500	0.5	0.5	0.5	5	CP003351.819511.C.T	249	249	936	CP003351_819511_C_T	0.0181	0.0185	0.0722	0.363	0.202	0.0806	bad-chisq
QKHCWAHNBLVW_1	0.020,0.030	5	5,10	1	1	600	0.5	0.5	0.5	1	CP003351.962943.C.T	299	299	836	CP003351_962943_C_T	0.0184	0.0327	0.0327	0.325	0.152	0.0874
QKHCWAHNBLVW_2	0.020,0.030	5	5,10	1	1	600	0.5	0.5	0.5	2	CP003351.962943.C.T	299	299	836	CP003351_962943_C_T	0.0184	0.0327	0.0327	0.325	0.152	0.0874
QKHCWAHNBLVW_3	0.020,0.030	5	5,10	1	1	600	0.5	0.5	0.5	3	CP003351.962943.C.T	299	299	836	CP003351_962943_C_T	0.0184	0.0336	0.0336	0.323	0.152	0.087
QKHCWAHNBLVW_4	0.020,0.030	5	5,10	1	1	600	0.5	0.5	0.5	4	CP003351.962943.C.T	299	299	836	CP003351_962943_C_T	0.0184	0.0327	0.0336	0.324	0.152	0.087
QKHCWAHNBLVW_5	0.020,0.030	5	5,10	1	1	600	0.5	0.5	0.5	5	CP003351.962943.C.T	299	299	836	CP003351_962943_C_T	0.0184	0.0327	0.0327	0.325	0.152	0.0874
MZDNKRMCBEPN_1	0.020,0.030	5	5,10	1	1	700	0.5	0.5	0.5	1	CP003351.2141572.A.T	349	349	736	CP003351_2141572_A_T	0.0244	0.00691	0.0115	0.357	0.141	0.0956
MZDNKRMCBEPN_2	0.020,0.030	5	5,10	1	1	700	0.5	0.5	0.5	2	CP003351.2141572.A.T	349	349	736	CP003351_2141572_A_T	0.0244	0.00691	0.0143	0.353	0.144	0.0926
MZDNKRMCBEPN_3	0.020,0.030	5	5,10	1	1	700	0.5	0.5	0.5	3	CP003351.2141572.A.T	349	349	736	CP003351_2141572_A_T	0.0244	0.00704	0.277	0.178	0.164	0.0413
MZDNKRMCBEPN_4	0.020,0.030	5	5,10	1	1	700	0.5	0.5	0.5	4	CP003351.2141572.A.T	349	349	736	CP003351_2141572_A_T	0.0244	0.00691	0.0196	0.351	0.15	0.0883
MZDNKRMCBEPN_5	0.020,0.030	5	5,10	1	1	700	0.5	0.5	0.5	5	CP003351.2141572.A.T	349	349	736	CP003351_2141572_A_T	0.0244	0.00679	0.249	0.189	0.164	0.0437
XZDRJKHAVXRF_1	0.020,0.030	5	5,10	1	1	800	0.5	0.5	0.5	1	CP003351.1769154.A.C	399	399	636	CP003351_1769154_A_C	0.0213	0.00689	0.00685	0.331	0.122	0.0957
XZDRJKHAVXRF_2	0.020,0.030	5	5,10	1	1	800	0.5	0.5	0.5	2	CP003351.1769154.A.C	399	399	636	CP003351_1769154_A_C	0.0213	0.00711	0.00694	0.331	0.122	0.0956
XZDRJKHAVXRF_3	0.020,0.030	5	5,10	1	1	800	0.5	0.5	0.5	3	CP003351.1769154.A.C	399	399	636	CP003351_1769154_A_C	0.0213	0.00711	0.00821	0.327	0.123	0.0936
XZDRJKHAVXRF_4	0.020,0.030	5	5,10	1	1	800	0.5	0.5	0.5	4	CP003351.1769154.A.C	399	399	636	CP003351_1769154_A_C	0.0213	0.007	0.00696	0.331	0.122	0.0955
XZDRJKHAVXRF_5	0.020,0.030	5	5,10	1	1	800	0.5	0.5	0.5	5	CP003351.1769154.A.C	399	399	636	CP003351_1769154_A_C	0.0213	0.00689	0.00685	0.331	0.122	0.0957
JCESSZSAVLAU_1	0.020,0.030	5	5,10	1	1	900	0.5	0.5	0.5	1	CP003351.1099510.G.A	449	449	536	CP003351_1099510_G_A	0.0201	0.00434	0.0383	0.274	0.132	0.0692
JCESSZSAVLAU_2	0.020,0.030	5	5,10	1	1	900	0.5	0.5	0.5	2	CP003351.1099510.G.A	449	449	536	CP003351_1099510_G_A	0.0201	0.00421	0.00418	0.341	0.119	0.0956
JCESSZSAVLAU_3	0.020,0.030	5	5,10	1	1	900	0.5	0.5	0.5	3	CP003351.1099510.G.A	449	449	536	CP003351_1099510_G_A	0.0201	0.00421	0.0147	0.332	0.136	0.0814
JCESSZSAVLAU_4	0.020,0.030	5	5,10	1	1	900	0.5	0.5	0.5	4	CP003351.1099510.G.A	449	449	536	CP003351_1099510_G_A	0.0201	0.00434	0.0671	0.255	0.139	0.0612
JCESSZSAVLAU_5	0.020,0.030	5	5,10	1	1	900	0.5	0.5	0.5	5	CP003351.1099510.G.A	449	449	536	CP003351_1099510_G_A	0.02	0.00427	0.0417	0.271	0.133	0.068
JTHCSYBHXHVP_1	0.020,0.030	5	5,10	1	1	1000	0.5	0.5	0.5	1	CP003351.962038.T.C	499	499	436	CP003351_962038_T_C	0.023	0.00155	0.103	0.257	0.157	0.0517
JTHCSYBHXHVP_2	0.020,0.030	5	5,10	1	1	1000	0.5	0.5	0.5	2	CP003351.962038.T.C	499	499	436	CP003351_962038_T_C	0.0231	0.00158	0.0322	0.308	0.144	0.0678
JTHCSYBHXHVP_3	0.020,0.030	5	5,10	1	1	1000	0.5	0.5	0.5	3	CP003351.962038.T.C	499	499	436	CP003351_962038_T_C	0.023	0.00155	0.00524	0.366	0.131	0.0883
JTHCSYBHXHVP_4	0.020,0.030	5	5,10	1	1	1000	0.5	0.5	0.5	4	CP003351.962038.T.C	499	499	436	CP003351_962038_T_C	0.0231	0.00158	0.0164	0.343	0.143	0.076
JTHCSYBHXHVP_5	0.020,0.030	5	5,10	1	1	1000	0.5	0.5	0.5	5	CP003351.962038.T.C	499	499	436	CP003351_962038_T_C	0.0231	0.00158	0.0107	0.39	0.152	0.0808
NAZOTWELQNMD_1	0.020,0.030	5	5,10	1	1	1100	0.5	0.5	0.5	1	CP003351.2517404.T.C	549	549	336	CP003351_2517404_T_C	0.0264	0.000349	0.0349	0.304	0.144	0.0637
NAZOTWELQNMD_2	0.020,0.030	5	5,10	1	1	1100	0.5	0.5	0.5	2	CP003351.2517404.T.C	549	549	336	CP003351_2517404_T_C	0.0264	0.000349	0.0313	0.314	0.146	0.065
NAZOTWELQNMD_3	0.020,0.030	5	5,10	1	1	1100	0.5	0.5	0.5	3	CP003351.2517404.T.C	549	549	336	CP003351_2517404_T_C	0.0264	0.000343	0.0216	0.34	0.148	0.0694
NAZOTWELQNMD_4	0.020,0.030	5	5,10	1	1	1100	0.5	0.5	0.5	4	CP003351.2517404.T.C	549	549	336	CP003351_2517404_T_C	0.0264	0.000343	0.0128	0.33	0.132	0.0751
NAZOTWELQNMD_5	0.020,0.030	5	5,10	1	1	1100	0.5	0.5	0.5	5	CP003351.2517404.T.C	549	549	336	CP003351_2517404_T_C	0.0264	0.000343	0.0368	0.313	0.15	0.063
HCOKVBSNKHHK_1	0.020,0.030	5	5,10	1	1	1200	0.5	0.5	0.5	1	CP003351.1586065.C.T	599	599	236	CP003351_1586065_C_T	0.0192	0.00161	0.0058	0.378	0.137	0.0797
HCOKVBSNKHHK_2	0.020,0.030	5	5,10	1	1	1200	0.5	0.5	0.5	2	CP003351.1586065.C.T	599	599	236	CP003351_1586065_C_T	0.0192	0.00157	0.0248	0.293	0.13	0.0649
HCOKVBSNKHHK_3	0.020,0.030	5	5,10	1	1	1200	0.5	0.5	0.5	3	CP003351.1586065.C.T	599	599	236	CP003351_1586065_C_T	0.0192	0.00157	0.224	0.165	0.136	0.0352
HCOKVBSNKHHK_4	0.020,0.030	5	5,10	1	1	1200	0.5	0.5	0.5	4	CP003351.1586065.C.T	599	599	236	CP003351_1586065_C_T	0.0192	0.00159	0.0256	0.296	0.132	0.0645
HCOKVBSNKHHK_5	0.020,0.030	5	5,10	1	1	1200	0.5	0.5	0.5	5	CP003351.1586065.C.T	599	599	236	CP003351_1586065_C_T	0.0192	0.00161	0.00918	0.325	0.125	0.0753
IKTITKHWYRMX_1	0.020,0.030	5	5,10	1	1	1300	0.5	0.5	0.5	1	CP003351.2216081.G.A	649	649	136	CP003351_2216081_G_A	0.0193	0.000605	0.0193	0.326	0.139	0.065
IKTITKHWYRMX_2	0.020,0.030	5	5,10	1	1	1300	0.5	0.5	0.5	2	CP003351.2216081.G.A	649	649	136	CP003351_2216081_G_A	0.0193	0.000605	0.00142	0.385	0.12	0.0885
IKTITKHWYRMX_3	0.020,0.030	5	5,10	1	1	1300	0.5	0.5	0.5	3	CP003351.2216081.G.A	649	649	136	CP003351_2216081_G_A	0.0193	0.000588	0.00589	0.345	0.125	0.0764
IKTITKHWYRMX_4	0.020,0.030	5	5,10	1	1	1300	0.5	0.5	0.5	4	CP003351.2216081.G.A	649	649	136	CP003351_2216081_G_A	0.0193	0.000588	0.27	0.146	0.132	0.0307
IKTITKHWYRMX_5	0.020,0.030	5	5,10	1	1	1300	0.5	0.5	0.5	5	CP003351.2216081.G.A	649	649	136	CP003351_2216081_G_A	0.0193	0.000588	0.000578	0.347	0.101	0.0954
OHKOBJHUTWTE_1	0.020,0.030	5	5,10	1	2	100	0.5	0.5	0.5	1	CP003351.1260632.C.T	49	49	1336	CP003351_1260632_C_T	0.0102	0.315	0.126	0.921	0.596	0.156	bad-chisq
OHKOBJHUTWTE_2	0.020,0.030	5	5,10	1	2	100	0.5	0.5	0.5	2	CP003351.1260632.C.T	49	49	1336	CP003351_1260632_C_T	0.0103	0.31	0.52	0.368	0.57	0.0661	bad-chisq
OHKOBJHUTWTE_3	0.020,0.030	5	5,10	1	2	100	0.5	0.5	0.5	3	CP003351.1260632.C.T	49	49	1336	CP003351_1260632_C_T	0.0102	0.315	0.32	0.505	0.505	0.102	bad-chisq
OHKOBJHUTWTE_4	0.020,0.030	5	5,10	1	2	100	0.5	0.5	0.5	4	CP003351.1260632.C.T	49	49	1336	CP003351_1260632_C_T	0.0103	0.31	0.315	0.51	0.505	0.103	bad-chisq
OHKOBJHUTWTE_5	0.020,0.030	5	5,10	1	2	100	0.5	0.5	0.5	5	CP003351.1260632.C.T	49	49	1336	CP003351_1260632_C_T	0.0103	0.31	0.695	0.224	0.568	0.0404	bad-chisq
EQSERPCYEIQR_1	0.020,0.030	5	5,10	1	2	200	0.5	0.5	0.5	1	CP003351.131886.G.A	99	99	1236	CP003351_131886_G_A	0.0152	0.0809	0.161	0.421	0.299	0.1	bad-chisq
EQSERPCYEIQR_2	0.020,0.030	5	5,10	1	2	200	0.5	0.5	0.5	2	CP003351.131886.G.A	99	99	1236	CP003351_131886_G_A	0.0152	0.0809	0.345	0.324	0.342	0.0675	bad-chisq
EQSERPCYEIQR_3	0.020,0.030	5	5,10	1	2	200	0.5	0.5	0.5	3	CP003351.131886.G.A	99	99	1236	CP003351_131886_G_A	0.0152	0.0809	0.199	0.383	0.298	0.0916	bad-chisq
EQSERPCYEIQR_4	0.020,0.030	5	5,10	1	2	200	0.5	0.5	0.5	4	CP003351.131886.G.A	99	99	1236	CP003351_131886_G_A	0.0152	0.0825	0.0832	0.505	0.29	0.124	bad-chisq
EQSERPCYEIQR_5	0.020,0.030	5	5,10	1	2	200	0.5	0.5	0.5	5	CP003351.131886.G.A	99	99	1236	CP003351_131886_G_A	0.0152	0.0809	0.0817	0.508	0.29	0.124	bad-chisq
JUIGXVNZCVNF_1	0.020,0.030	5	5,10	1	2	300	0.5	0.5	0.5	1	CP003351.2471652.G.T	149	149	1136	CP003351_2471652_G_T	0.0168	0.174	0.175	0.307	0.226	0.079	bad-chisq
JUIGXVNZCVNF_2	0.020,0.030	5	5,10	1	2	300	0.5	0.5	0.5	2	CP003351.2471652.G.T	149	149	1136	CP003351_2471652_G_T	0.0168	0.176	0.177	0.305	0.226	0.0784	bad-chisq
JUIGXVNZCVNF_3	0.020,0.030	5	5,10	1	2	300	0.5	0.5	0.5	3	CP003351.2471652.G.T	149	149	1136	CP003351_2471652_G_T	0.0168	0.176	0.177	0.305	0.226	0.0784	bad-chisq
JUIGXVNZCVNF_4	0.020,0.030	5	5,10	1	2	300	0.5	0.5	0.5	4	CP003351.2471652.G.T	149	149	1136	CP003351_2471652_G_T	0.0168	0.176	0.177	0.305	0.226	0.0784	bad-chisq
JUIGXVNZCVNF_5	0.020,0.030	5	5,10	1	2	300	0.5	0.5	0.5	5	CP003351.2471652.G.T	149	149	1136	CP003351_2471652_G_T	0.0168	0.174	0.175	0.307	0.226	0.079	bad-chisq
FDNPUNNZZEKH_1	0.020,0.030	5	5,10	1	2	400	0.5	0.5	0.5	1	CP003351.1341216.A.G	199	199	1036	CP003351_1341216_A_G	0.0226	0.0183	0.182	0.326	0.244	0.0671	bad-chisq
FDNPUNNZZEKH_2	0.020,0.030	5	5,10	1	2	400	0.5	0.5	0.5	2	CP003351.1341216.A.G	199	199	1036	CP003351_1341216_A_G	0.0226	0.0183	0.954	0.0144	0.249	0.00291	bad-chisq
FDNPUNNZZEKH_3	0.020,0.030	5	5,10	1	2	400	0.5	0.5	0.5	3	CP003351.1341216.A.G	199	199	1036	CP003351_1341216_A_G	0.0226	0.0183	0.0212	0.427	0.184	0.116	bad-chisq
FDNPUNNZZEKH_4	0.020,0.030	5	5,10	1	2	400	0.5	0.5	0.5	4	CP003351.1341216.A.G	199	199	1036	CP003351_1341216_A_G	0.0227	0.0186	0.0316	0.425	0.197	0.108	bad-chisq
FDNPUNNZZEKH_5	0.020,0.030	5	5,10	1	2	400	0.5	0.5	0.5	5	CP003351.1341216.A.G	199	199	1036	CP003351_1341216_A_G	0.0226	0.0183	0.469	0.162	0.224	0.0364	bad-chisq
IGYLZHGIWVKQ_1	0.020,0.030	5	5,10	1	2	500	0.5	0.5	0.5	1	CP003351.2504948.C.T	249	249	936	CP003351_2504948_C_T	0.0241	0.0198	0.0235	0.371	0.163	0.102
IGYLZHGIWVKQ_2	0.020,0.030	5	5,10	1	2	500	0.5	0.5	0.5	2	CP003351.2504948.C.T	249	249	936	CP003351_2504948_C_T	0.0241	0.0194	0.0372	0.412	0.197	0.0934
IGYLZHGIWVKQ_3	0.020,0.030	5	5,10	1	2	500	0.5	0.5	0.5	3	CP003351.2504948.C.T	249	249	936	CP003351_2504948_C_T	0.0241	0.0194	0.0521	0.354	0.182	0.0871
IGYLZHGIWVKQ_4	0.020,0.030	5	5,10	1	2	500	0.5	0.5	0.5	4	CP003351.2504948.C.T	249	249	936	CP003351_2504948_C_T	0.0241	0.0194	0.265	0.24	0.215	0.0501
IGYLZHGIWVKQ_5	0.020,0.030	5	5,10	1	2	500	0.5	0.5	0.5	5	CP003351.2504948.C.T	249	249	936	CP003351_2504948_C_T	0.0241	0.0194	0.127	0.301	0.197	0.0685
IPOIWGUPDCQX_1	0.020,0.030	5	5,10	1	2	600	0.5	0.5	0.5	1	CP003351.2947852.A.G	299	299	836	CP003351_2947852_A_G	0.0201	0.02	0.163	0.259	0.186	0.0572
IPOIWGUPDCQX_2	0.020,0.030	5	5,10	1	2	600	0.5	0.5	0.5	2	CP003351.2947852.A.G	299	299	836	CP003351_2947852_A_G	0.0201	0.0197	0.671	0.0882	0.208	0.0174
IPOIWGUPDCQX_3	0.020,0.030	5	5,10	1	2	600	0.5	0.5	0.5	3	CP003351.2947852.A.G	299	299	836	CP003351_2947852_A_G	0.0201	0.0197	0.118	0.279	0.178	0.0641
IPOIWGUPDCQX_4	0.020,0.030	5	5,10	1	2	600	0.5	0.5	0.5	4	CP003351.2947852.A.G	299	299	836	CP003351_2947852_A_G	0.0201	0.0197	0.0398	0.34	0.165	0.0841
IPOIWGUPDCQX_5	0.020,0.030	5	5,10	1	2	600	0.5	0.5	0.5	5	CP003351.2947852.A.G	299	299	836	CP003351_2947852_A_G	0.0201	0.02	0.0271	0.345	0.156	0.0904
KYPGZXKKWLVW_1	0.020,0.030	5	5,10	1	2	700	0.5	0.5	0.5	1	CP003351.256422.G.A	349	349	736	CP003351_256422_G_A	0.0201	0.00694	0.194	0.227	0.174	0.0492
KYPGZXKKWLVW_2	0.020,0.030	5	5,10	1	2	700	0.5	0.5	0.5	2	CP003351.256422.G.A	349	349	736	CP003351_256422_G_A	0.0201	0.00682	0.223	0.217	0.178	0.0463
KYPGZXKKWLVW_3	0.020,0.030	5	5,10	1	2	700	0.5	0.5	0.5	3	CP003351.256422.G.A	349	349	736	CP003351_256422_G_A	0.0201	0.00694	0.0877	0.299	0.175	0.0647
KYPGZXKKWLVW_4	0.020,0.030	5	5,10	1	2	700	0.5	0.5	0.5	4	CP003351.256422.G.A	349	349	736	CP003351_256422_G_A	0.0201	0.00694	0.00689	0.364	0.134	0.102
KYPGZXKKWLVW_5	0.020,0.030	5	5,10	1	2	700	0.5	0.5	0.5	5	CP003351.256422.G.A	349	349	736	CP003351_256422_G_A	0.0201	0.00705	0.0361	0.383	0.182	0.0794
BXFLOBDZPPDN_1	0.020,0.030	5	5,10	1	2	800	0.5	0.5	0.5	1	CP003351.1281979.G.A	399	399	636	CP003351_1281979_G_A	0.0251	0.00155	0.0642	0.272	0.147	0.0656
BXFLOBDZPPDN_2	0.020,0.030	5	5,10	1	2	800	0.5	0.5	0.5	2	CP003351.1281979.G.A	399	399	636	CP003351_1281979_G_A	0.0251	0.00152	0.0386	0.323	0.156	0.0732
BXFLOBDZPPDN_3	0.020,0.030	5	5,10	1	2	800	0.5	0.5	0.5	3	CP003351.1281979.G.A	399	399	636	CP003351_1281979_G_A	0.0251	0.00152	0.00413	0.397	0.138	0.101
BXFLOBDZPPDN_4	0.020,0.030	5	5,10	1	2	800	0.5	0.5	0.5	4	CP003351.1281979.G.A	399	399	636	CP003351_1281979_G_A	0.0251	0.00155	0.0183	0.382	0.162	0.0836
BXFLOBDZPPDN_5	0.020,0.030	5	5,10	1	2	800	0.5	0.5	0.5	5	CP003351.1281979.G.A	399	399	636	CP003351_1281979_G_A	0.0251	0.00149	0.0111	0.366	0.144	0.0899
UUDKLXGMLJTY_1	0.020,0.030	5	5,10	1	2	900	0.5	0.5	0.5	1	CP003351.970101.A.T	449	449	536	CP003351_970101_A_T	0.0256	0.00156	0.00136	0.338	0.105	0.107
UUDKLXGMLJTY_2	0.020,0.030	5	5,10	1	2	900	0.5	0.5	0.5	2	CP003351.970101.A.T	449	449	536	CP003351_970101_A_T	0.0256	0.00153	0.00151	0.335	0.105	0.106
UUDKLXGMLJTY_3	0.020,0.030	5	5,10	1	2	900	0.5	0.5	0.5	3	CP003351.970101.A.T	449	449	536	CP003351_970101_A_T	0.0256	0.0015	0.00148	0.335	0.105	0.106
UUDKLXGMLJTY_4	0.020,0.030	5	5,10	1	2	900	0.5	0.5	0.5	4	CP003351.970101.A.T	449	449	536	CP003351_970101_A_T	0.0256	0.0015	0.00148	0.335	0.105	0.106
UUDKLXGMLJTY_5	0.020,0.030	5	5,10	1	2	900	0.5	0.5	0.5	5	CP003351.970101.A.T	449	449	536	CP003351_970101_A_T	0.0256	0.00156	0.00148	0.336	0.105	0.106
QNJSRAIKYHRG_1	0.020,0.030	5	5,10	1	2	1000	0.5	0.5	0.5	1	CP003351.2181872.C.T	499	499	436	CP003351_2181872_C_T	0.024	0.000946	0.00093	0.342	0.103	0.105
QNJSRAIKYHRG_2	0.020,0.030	5	5,10	1	2	1000	0.5	0.5	0.5	2	CP003351.2181872.C.T	499	499	436	CP003351_2181872_C_T	0.0241	0.000963	0.000946	0.341	0.103	0.105
QNJSRAIKYHRG_3	0.020,0.030	5	5,10	1	2	1000	0.5	0.5	0.5	3	CP003351.2181872.C.T	499	499	436	CP003351_2181872_C_T	0.0241	0.00093	0.000918	0.343	0.103	0.105
QNJSRAIKYHRG_4	0.020,0.030	5	5,10	1	2	1000	0.5	0.5	0.5	4	CP003351.2181872.C.T	499	499	436	CP003351_2181872_C_T	0.0241	0.00093	0.00146	0.332	0.104	0.101
QNJSRAIKYHRG_5	0.020,0.030	5	5,10	1	2	1000	0.5	0.5	0.5	5	CP003351.2181872.C.T	499	499	436	CP003351_2181872_C_T	0.0241	0.000963	0.000946	0.341	0.103	0.105
JVNWFLQDGIJX_1	0.020,0.030	5	5,10	1	2	1100	0.5	0.5	0.5	1	CP003351.165431.A.G	549	549	336	CP003351_165431_A_G	0.0201	0.000578	0.00198	0.403	0.13	0.0933
JVNWFLQDGIJX_2	0.020,0.030	5	5,10	1	2	1100	0.5	0.5	0.5	2	CP003351.165431.A.G	549	549	336	CP003351_165431_A_G	0.0201	0.00056	0.0178	0.331	0.14	0.0715
JVNWFLQDGIJX_3	0.020,0.030	5	5,10	1	2	1100	0.5	0.5	0.5	3	CP003351.165431.A.G	549	549	336	CP003351_165431_A_G	0.0201	0.000578	0.00483	0.392	0.139	0.085
JVNWFLQDGIJX_4	0.020,0.030	5	5,10	1	2	1100	0.5	0.5	0.5	4	CP003351.165431.A.G	549	549	336	CP003351_165431_A_G	0.0201	0.00056	0.0141	0.345	0.14	0.0741
JVNWFLQDGIJX_5	0.020,0.030	5	5,10	1	2	1100	0.5	0.5	0.5	5	CP003351.165431.A.G	549	549	336	CP003351_165431_A_G	0.0201	0.00056	0.00797	0.37	0.139	0.0801
XXDVIBHMKSKJ_1	0.020,0.030	5	5,10	1	2	1200	0.5	0.5	0.5	1	CP003351.1606100.C.T	599	599	236	CP003351_1606100_C_T	0.0267	8.24e-05	7.94e-05	0.353	0.0891	0.114
XXDVIBHMKSKJ_2	0.020,0.030	5	5,10	1	2	1200	0.5	0.5	0.5	2	CP003351.1606100.C.T	599	599	236	CP003351_1606100_C_T	0.0267	7.92e-05	7.98e-05	0.354	0.0893	0.114
XXDVIBHMKSKJ_3	0.020,0.030	5	5,10	1	2	1200	0.5	0.5	0.5	3	CP003351.1606100.C.T	599	599	236	CP003351_1606100_C_T	0.0267	8.24e-05	7.94e-05	0.353	0.0891	0.114
XXDVIBHMKSKJ_4	0.020,0.030	5	5,10	1	2	1200	0.5	0.5	0.5	4	CP003351.1606100.C.T	599	599	236	CP003351_1606100_C_T	0.0267	7.92e-05	7.87e-05	0.356	0.0899	0.114
XXDVIBHMKSKJ_5	0.020,0.030	5	5,10	1	2	1200	0.5	0.5	0.5	5	CP003351.1606100.C.T	599	599	236	CP003351_1606100_C_T	0.0267	8.08e-05	7.79e-05	0.353	0.0891	0.114
RTKUUGEOPRRG_1	0.020,0.030	5	5,10	1	2	1300	0.5	0.5	0.5	1	CP003351.1335188.G.T	649	649	136	CP003351_1335188_G_T	0.0208	0.000223	0.0212	0.305	0.132	0.064
RTKUUGEOPRRG_2	0.020,0.030	5	5,10	1	2	1300	0.5	0.5	0.5	2	CP003351.1335188.G.T	649	649	136	CP003351_1335188_G_T	0.0208	0.000223	0.0113	0.316	0.124	0.0704
RTKUUGEOPRRG_3	0.020,0.030	5	5,10	1	2	1300	0.5	0.5	0.5	3	CP003351.1335188.G.T	649	649	136	CP003351_1335188_G_T	0.0208	0.000216	0.0042	0.347	0.121	0.0794
RTKUUGEOPRRG_4	0.020,0.030	5	5,10	1	2	1300	0.5	0.5	0.5	4	CP003351.1335188.G.T	649	649	136	CP003351_1335188_G_T	0.0208	0.000223	0.00132	0.377	0.117	0.0891
RTKUUGEOPRRG_5	0.020,0.030	5	5,10	1	2	1300	0.5	0.5	0.5	5	CP003351.1335188.G.T	649	649	136	CP003351_1335188_G_T	0.0208	0.000216	0.00153	0.418	0.132	0.0879
DXUSUDLDDWZV_1	0.020,0.030	5	5,10	1	3	100	0.5	0.5	0.5	1	CP003351.1895688.G.T	49	49	1336	CP003351_1895688_G_T	0.0102	0.315	0.32	0.505	0.505	0.102	bad-chisq
DXUSUDLDDWZV_2	0.020,0.030	5	5,10	1	3	100	0.5	0.5	0.5	2	CP003351.1895688.G.T	49	49	1336	CP003351_1895688_G_T	0.0102	0.315	0.32	0.505	0.505	0.102	bad-chisq
DXUSUDLDDWZV_3	0.020,0.030	5	5,10	1	3	100	0.5	0.5	0.5	3	CP003351.1895688.G.T	49	49	1336	CP003351_1895688_G_T	0.0102	0.315	0.55	0.436	0.727	0.061	bad-chisq
DXUSUDLDDWZV_4	0.020,0.030	5	5,10	1	3	100	0.5	0.5	0.5	4	CP003351.1895688.G.T	49	49	1336	CP003351_1895688_G_T	0.0102	0.315	0.32	0.505	0.505	0.102	bad-chisq
DXUSUDLDDWZV_5	0.020,0.030	5	5,10	1	3	100	0.5	0.5	0.5	5	CP003351.1895688.G.T	49	49	1336	CP003351_1895688_G_T	0.0102	0.315	0.32	0.505	0.505	0.102	bad-chisq
DHARBPGJUMVZ_1	0.020,0.030	5	5,10	1	3	200	0.5	0.5	0.5	1	CP003351.1393586.T.C	99	99	1236	CP003351_1393586_T_C	0.0152	0.0809	0.468	0.262	0.361	0.0518	bad-chisq
DHARBPGJUMVZ_2	0.020,0.030	5	5,10	1	3	200	0.5	0.5	0.5	2	CP003351.1393586.T.C	99	99	1236	CP003351_1393586_T_C	0.0152	0.0809	0.0432	0.618	0.304	0.144	bad-chisq
DHARBPGJUMVZ_3	0.020,0.030	5	5,10	1	3	200	0.5	0.5	0.5	3	CP003351.1393586.T.C	99	99	1236	CP003351_1393586_T_C	0.0152	0.0809	0.282	0.358	0.332	0.0769	bad-chisq
DHARBPGJUMVZ_4	0.020,0.030	5	5,10	1	3	200	0.5	0.5	0.5	4	CP003351.1393586.T.C	99	99	1236	CP003351_1393586_T_C	0.0152	0.0794	0.318	0.337	0.337	0.0714	bad-chisq
DHARBPGJUMVZ_5	0.020,0.030	5	5,10	1	3	200	0.5	0.5	0.5	5	CP003351.1393586.T.C	99	99	1236	CP003351_1393586_T_C	0.0152	0.0794	0.0801	0.51	0.29	0.125	bad-chisq
BJBCWFDQVDFR_1	0.020,0.030	5	5,10	1	3	300	0.5	0.5	0.5	1	CP003351.350063.C.T	149	149	1136	CP003351_350063_C_T	0.0201	0.099	0.119	0.33	0.211	0.0904	bad-chisq
BJBCWFDQVDFR_2	0.020,0.030	5	5,10	1	3	300	0.5	0.5	0.5	2	CP003351.350063.C.T	149	149	1136	CP003351_350063_C_T	0.0201	0.099	0.0997	0.34	0.206	0.0956	bad-chisq
BJBCWFDQVDFR_3	0.020,0.030	5	5,10	1	3	300	0.5	0.5	0.5	3	CP003351.350063.C.T	149	149	1136	CP003351_350063_C_T	0.0201	0.099	0.0997	0.34	0.206	0.0956	bad-chisq
BJBCWFDQVDFR_4	0.020,0.030	5	5,10	1	3	300	0.5	0.5	0.5	4	CP003351.350063.C.T	149	149	1136	CP003351_350063_C_T	0.0201	0.099	0.126	0.358	0.233	0.0889	bad-chisq
BJBCWFDQVDFR_5	0.020,0.030	5	5,10	1	3	300	0.5	0.5	0.5	5	CP003351.350063.C.T	149	149	1136	CP003351_350063_C_T	0.0201	0.099	0.0997	0.34	0.206	0.0956	bad-chisq
MIYSMAQXTBYE_1	0.020,0.030	5	5,10	1	3	400	0.5	0.5	0.5	1	CP003351.2069697.A.G	199	199	1036	CP003351_2069697_A_G	0.0227	0.0186	0.03	0.472	0.217	0.109	bad-chisq
MIYSMAQXTBYE_2	0.020,0.030	5	5,10	1	3	400	0.5	0.5	0.5	2	CP003351.2069697.A.G	199	199	1036	CP003351_2069697_A_G	0.0226	0.0183	0.0707	0.366	0.202	0.0907	bad-chisq
MIYSMAQXTBYE_3	0.020,0.030	5	5,10	1	3	400	0.5	0.5	0.5	3	CP003351.2069697.A.G	199	199	1036	CP003351_2069697_A_G	0.0226	0.0183	0.0182	0.398	0.168	0.118	bad-chisq
MIYSMAQXTBYE_4	0.020,0.030	5	5,10	1	3	400	0.5	0.5	0.5	4	CP003351.2069697.A.G	199	199	1036	CP003351_2069697_A_G	0.0226	0.0183	0.247	0.257	0.221	0.0582	bad-chisq
MIYSMAQXTBYE_5	0.020,0.030	5	5,10	1	3	400	0.5	0.5	0.5	5	CP003351.2069697.A.G	199	199	1036	CP003351_2069697_A_G	0.0226	0.0183	0.322	0.223	0.225	0.0498	bad-chisq
RVLPEIBAVEEV_1	0.020,0.030	5	5,10	1	3	500	0.5	0.5	0.5	1	CP003351.172402.A.G	249	249	936	CP003351_172402_A_G	0.0221	0.0334	0.0779	0.317	0.18	0.0792
RVLPEIBAVEEV_2	0.020,0.030	5	5,10	1	3	500	0.5	0.5	0.5	2	CP003351.172402.A.G	249	249	936	CP003351_172402_A_G	0.0221	0.0328	0.0425	0.461	0.227	0.0909
RVLPEIBAVEEV_3	0.020,0.030	5	5,10	1	3	500	0.5	0.5	0.5	3	CP003351.172402.A.G	249	249	936	CP003351_172402_A_G	0.0221	0.0334	0.254	0.229	0.2	0.0513
RVLPEIBAVEEV_4	0.020,0.030	5	5,10	1	3	500	0.5	0.5	0.5	4	CP003351.172402.A.G	249	249	936	CP003351_172402_A_G	0.0221	0.0328	0.087	0.329	0.192	0.0768
RVLPEIBAVEEV_5	0.020,0.030	5	5,10	1	3	500	0.5	0.5	0.5	5	CP003351.172402.A.G	249	249	936	CP003351_172402_A_G	0.0221	0.0328	0.0718	0.325	0.18	0.0808
LFUVMUCCLKKT_1	0.020,0.030	5	5,10	1	3	600	0.5	0.5	0.5	1	CP003351.2024192.A.G	299	299	836	CP003351_2024192_A_G	0.0217	0.0116	0.0116	0.354	0.14	0.103
LFUVMUCCLKKT_2	0.020,0.030	5	5,10	1	3	600	0.5	0.5	0.5	2	CP003351.2024192.A.G	299	299	836	CP003351_2024192_A_G	0.0217	0.0116	0.0116	0.354	0.14	0.103
LFUVMUCCLKKT_3	0.020,0.030	5	5,10	1	3	600	0.5	0.5	0.5	3	CP003351.2024192.A.G	299	299	836	CP003351_2024192_A_G	0.0217	0.0116	0.0116	0.354	0.14	0.103
LFUVMUCCLKKT_4	0.020,0.030	5	5,10	1	3	600	0.5	0.5	0.5	4	CP003351.2024192.A.G	299	299	836	CP003351_2024192_A_G	0.0217	0.0116	0.0116	0.354	0.14	0.103
LFUVMUCCLKKT_5	0.020,0.030	5	5,10	1	3	600	0.5	0.5	0.5	5	CP003351.2024192.A.G	299	299	836	CP003351_2024192_A_G	0.0217	0.0116	0.0108	0.36	0.141	0.104
JVFZNGLFJQSF_1	0.020,0.030	5	5,10	1	3	700	0.5	0.5	0.5	1	CP003351.229431.T.G	349	349	736	CP003351_229431_T_G	0.0244	0.00691	0.0576	0.344	0.181	0.0719
JVFZNGLFJQSF_2	0.020,0.030	5	5,10	1	3	700	0.5	0.5	0.5	2	CP003351.229431.T.G	349	349	736	CP003351_229431_T_G	0.0244	0.00691	0.104	0.315	0.193	0.0617
JVFZNGLFJQSF_3	0.020,0.030	5	5,10	1	3	700	0.5	0.5	0.5	3	CP003351.229431.T.G	349	349	736	CP003351_229431_T_G	0.0244	0.00679	0.0291	0.345	0.158	0.0827
JVFZNGLFJQSF_4	0.020,0.030	5	5,10	1	3	700	0.5	0.5	0.5	4	CP003351.229431.T.G	349	349	736	CP003351_229431_T_G	0.0244	0.00691	0.156	0.261	0.184	0.0537
JVFZNGLFJQSF_5	0.020,0.030	5	5,10	1	3	700	0.5	0.5	0.5	5	CP003351.229431.T.G	349	349	736	CP003351_229431_T_G	0.0244	0.00691	0.0218	0.395	0.172	0.0868
LGSJBIMIEYZK_1	0.020,0.030	5	5,10	1	3	800	0.5	0.5	0.5	1	CP003351.1355844.T.G	399	399	636	CP003351_1355844_T_G	0.0238	0.00249	0.0135	0.398	0.161	0.0875
LGSJBIMIEYZK_2	0.020,0.030	5	5,10	1	3	800	0.5	0.5	0.5	2	CP003351.1355844.T.G	399	399	636	CP003351_1355844_T_G	0.0238	0.00254	0.00584	0.381	0.138	0.0975
LGSJBIMIEYZK_3	0.020,0.030	5	5,10	1	3	800	0.5	0.5	0.5	3	CP003351.1355844.T.G	399	399	636	CP003351_1355844_T_G	0.0238	0.00249	0.0181	0.35	0.148	0.0837
LGSJBIMIEYZK_4	0.020,0.030	5	5,10	1	3	800	0.5	0.5	0.5	4	CP003351.1355844.T.G	399	399	636	CP003351_1355844_T_G	0.0238	0.00254	0.011	0.438	0.172	0.09
LGSJBIMIEYZK_5	0.020,0.030	5	5,10	1	3	800	0.5	0.5	0.5	5	CP003351.1355844.T.G	399	399	636	CP003351_1355844_T_G	0.0238	0.00249	0.0121	0.371	0.148	0.0889
VWMCPQXTTLBS_1	0.020,0.030	5	5,10	1	3	900	0.5	0.5	0.5	1	CP003351.692439.T.A	449	449	536	CP003351_692439_T_A	0.019	0.00717	0.013	0.343	0.138	0.0829
VWMCPQXTTLBS_2	0.020,0.030	5	5,10	1	3	900	0.5	0.5	0.5	2	CP003351.692439.T.A	449	449	536	CP003351_692439_T_A	0.0189	0.00707	0.00871	0.349	0.133	0.0875
VWMCPQXTTLBS_3	0.020,0.030	5	5,10	1	3	900	0.5	0.5	0.5	3	CP003351.692439.T.A	449	449	536	CP003351_692439_T_A	0.0189	0.00707	0.029	0.312	0.142	0.0729
VWMCPQXTTLBS_4	0.020,0.030	5	5,10	1	3	900	0.5	0.5	0.5	4	CP003351.692439.T.A	449	449	536	CP003351_692439_T_A	0.019	0.00717	0.00806	0.35	0.132	0.0884
VWMCPQXTTLBS_5	0.020,0.030	5	5,10	1	3	900	0.5	0.5	0.5	5	CP003351.692439.T.A	449	449	536	CP003351_692439_T_A	0.019	0.00717	0.0633	0.279	0.15	0.062
CXAFWNEGSGVE_1	0.020,0.030	5	5,10	1	3	1000	0.5	0.5	0.5	1	CP003351.1732993.C.T	499	499	436	CP003351_1732993_C_T	0.0191	0.00264	0.024	0.358	0.158	0.0715
CXAFWNEGSGVE_2	0.020,0.030	5	5,10	1	3	1000	0.5	0.5	0.5	2	CP003351.1732993.C.T	499	499	436	CP003351_1732993_C_T	0.019	0.0026	0.416	0.142	0.174	0.0258
CXAFWNEGSGVE_3	0.020,0.030	5	5,10	1	3	1000	0.5	0.5	0.5	3	CP003351.1732993.C.T	499	499	436	CP003351_1732993_C_T	0.0191	0.00264	0.00635	0.391	0.143	0.0864
CXAFWNEGSGVE_4	0.020,0.030	5	5,10	1	3	1000	0.5	0.5	0.5	4	CP003351.1732993.C.T	499	499	436	CP003351_1732993_C_T	0.019	0.0026	0.0571	0.277	0.145	0.0602
CXAFWNEGSGVE_5	0.020,0.030	5	5,10	1	3	1000	0.5	0.5	0.5	5	CP003351.1732993.C.T	499	499	436	CP003351_1732993_C_T	0.0191	0.00256	0.0478	0.307	0.155	0.0627
TEPTJXJKFNEN_1	0.020,0.030	5	5,10	1	3	1100	0.5	0.5	0.5	1	CP003351.1594141.G.A	549	549	336	CP003351_1594141_G_A	0.0228	0.000583	0.000572	0.348	0.101	0.104
TEPTJXJKFNEN_2	0.020,0.030	5	5,10	1	3	1100	0.5	0.5	0.5	2	CP003351.1594141.G.A	549	549	336	CP003351_1594141_G_A	0.0228	0.000573	0.000562	0.348	0.101	0.104
TEPTJXJKFNEN_3	0.020,0.030	5	5,10	1	3	1100	0.5	0.5	0.5	3	CP003351.1594141.G.A	549	549	336	CP003351_1594141_G_A	0.0228	0.000583	0.000572	0.348	0.101	0.104
TEPTJXJKFNEN_4	0.020,0.030	5	5,10	1	3	1100	0.5	0.5	0.5	4	CP003351.1594141.G.A	549	549	336	CP003351_1594141_G_A	0.0228	0.000573	0.000522	0.358	0.103	0.105
TEPTJXJKFNEN_5	0.020,0.030	5	5,10	1	3	1100	0.5	0.5	0.5	5	CP003351.1594141.G.A	549	549	336	CP003351_1594141_G_A	0.0228	0.000573	0.000562	0.348	0.101	0.104
IZJLINEZSJVI_1	0.020,0.030	5	5,10	1	3	1200	0.5	0.5	0.5	1	CP003351.1178519.C.T	599	599	236	CP003351_1178519_C_T	0.0226	0.000213	0.00418	0.328	0.114	0.0827
IZJLINEZSJVI_2	0.020,0.030	5	5,10	1	3	1200	0.5	0.5	0.5	2	CP003351.1178519.C.T	599	599	236	CP003351_1178519_C_T	0.0226	0.000213	0.000208	0.36	0.0969	0.107
IZJLINEZSJVI_3	0.020,0.030	5	5,10	1	3	1200	0.5	0.5	0.5	3	CP003351.1178519.C.T	599	599	236	CP003351_1178519_C_T	0.0225	0.000217	0.000215	0.361	0.0972	0.107
IZJLINEZSJVI_4	0.020,0.030	5	5,10	1	3	1200	0.5	0.5	0.5	4	CP003351.1178519.C.T	599	599	236	CP003351_1178519_C_T	0.0226	0.000221	0.00215	0.334	0.108	0.0886
IZJLINEZSJVI_5	0.020,0.030	5	5,10	1	3	1200	0.5	0.5	0.5	5	CP003351.1178519.C.T	599	599	236	CP003351_1178519_C_T	0.0226	0.000221	0.000378	0.357	0.1	0.103
ETEXGZRTGZCE_1	0.020,0.030	5	5,10	1	3	1300	0.5	0.5	0.5	1	CP003351.1606689.G.A	649	649	136	CP003351_1606689_G_A	0.0224	0.000365	0.00393	0.302	0.105	0.08
ETEXGZRTGZCE_2	0.020,0.030	5	5,10	1	3	1300	0.5	0.5	0.5	2	CP003351.1606689.G.A	649	649	136	CP003351_1606689_G_A	0.0224	0.000354	0.000346	0.335	0.0935	0.0992
ETEXGZRTGZCE_3	0.020,0.030	5	5,10	1	3	1300	0.5	0.5	0.5	3	CP003351.1606689.G.A	649	649	136	CP003351_1606689_G_A	0.0224	0.000354	0.000346	0.335	0.0935	0.0992
ETEXGZRTGZCE_4	0.020,0.030	5	5,10	1	3	1300	0.5	0.5	0.5	4	CP003351.1606689.G.A	649	649	136	CP003351_1606689_G_A	0.0224	0.000354	0.000346	0.335	0.0935	0.0992
ETEXGZRTGZCE_5	0.020,0.030	5	5,10	1	3	1300	0.5	0.5	0.5	5	CP003351.1606689.G.A	649	649	136	CP003351_1606689_G_A	0.0224	0.000354	0.00114	0.318	0.0975	0.0903
PUFAEWABFCYD_1	0.020,0.030	5	5,10	1	4	100	0.5	0.5	0.5	1	CP003351.702003.A.G	49	49	1336	CP003351_702003_A_G	0.0102	0.315	0.32	0.505	0.505	0.102	bad-chisq
PUFAEWABFCYD_2	0.020,0.030	5	5,10	1	4	100	0.5	0.5	0.5	2	CP003351.702003.A.G	49	49	1336	CP003351_702003_A_G	0.0102	0.315	0.437	0.428	0.548	0.0794	bad-chisq
PUFAEWABFCYD_3	0.020,0.030	5	5,10	1	4	100	0.5	0.5	0.5	3	CP003351.702003.A.G	49	49	1336	CP003351_702003_A_G	0.0102	0.315	0.32	0.505	0.505	0.102	bad-chisq
PUFAEWABFCYD_4	0.020,0.030	5	5,10	1	4	100	0.5	0.5	0.5	4	CP003351.702003.A.G	49	49	1336	CP003351_702003_A_G	0.0102	0.315	0.32	0.505	0.505	0.102	bad-chisq
PUFAEWABFCYD_5	0.020,0.030	5	5,10	1	4	100	0.5	0.5	0.5	5	CP003351.702003.A.G	49	49	1336	CP003351_702003_A_G	0.0102	0.315	0.32	0.505	0.505	0.102	bad-chisq
ZLRTWYPPUOYE_1	0.020,0.030	5	5,10	1	4	200	0.5	0.5	0.5	1	CP003351.1670820.G.A	99	99	1236	CP003351_1670820_G_A	0.0152	0.0809	0.0817	0.509	0.291	0.124	bad-chisq
ZLRTWYPPUOYE_2	0.020,0.030	5	5,10	1	4	200	0.5	0.5	0.5	2	CP003351.1670820.G.A	99	99	1236	CP003351_1670820_G_A	0.0152	0.0809	0.0924	0.493	0.292	0.12	bad-chisq
ZLRTWYPPUOYE_3	0.020,0.030	5	5,10	1	4	200	0.5	0.5	0.5	3	CP003351.1670820.G.A	99	99	1236	CP003351_1670820_G_A	0.0152	0.0809	0.0817	0.508	0.29	0.124	bad-chisq
ZLRTWYPPUOYE_4	0.020,0.030	5	5,10	1	4	200	0.5	0.5	0.5	4	CP003351.1670820.G.A	99	99	1236	CP003351_1670820_G_A	0.0152	0.0809	0.181	0.399	0.298	0.0953	bad-chisq
ZLRTWYPPUOYE_5	0.020,0.030	5	5,10	1	4	200	0.5	0.5	0.5	5	CP003351.1670820.G.A	99	99	1236	CP003351_1670820_G_A	0.0152	0.0809	0.0817	0.508	0.29	0.124	bad-chisq
JUIPBQRYWYHM_1	0.020,0.030	5	5,10	1	4	300	0.5	0.5	0.5	1	CP003351.1784213.C.T	149	149	1136	CP003351_1784213_C_T	0.0168	0.176	0.177	0.305	0.226	0.0784	bad-chisq
JUIPBQRYWYHM_2	0.020,0.030	5	5,10	1	4	300	0.5	0.5	0.5	2	CP003351.1784213.C.T	149	149	1136	CP003351_1784213_C_T	0.0168	0.176	0.23	0.291	0.242	0.0697	bad-chisq
JUIPBQRYWYHM_3	0.020,0.030	5	5,10	1	4	300	0.5	0.5	0.5	3	CP003351.1784213.C.T	149	149	1136	CP003351_1784213_C_T	0.0168	0.176	0.177	0.305	0.226	0.0784	bad-chisq
JUIPBQRYWYHM_4	0.020,0.030	5	5,10	1	4	300	0.5	0.5	0.5	4	CP003351.1784213.C.T	149	149	1136	CP003351_1784213_C_T	0.0168	0.176	0.177	0.305	0.226	0.0784	bad-chisq
JUIPBQRYWYHM_5	0.020,0.030	5	5,10	1	4	300	0.5	0.5	0.5	5	CP003351.1784213.C.T	149	149	1136	CP003351_1784213_C_T	0.0168	0.176	0.474	0.211	0.294	0.0417	bad-chisq
LCJBRVBDXNYK_1	0.020,0.030	5	5,10	1	4	400	0.5	0.5	0.5	1	CP003351.323679.A.G	199	199	1036	CP003351_323679_A_G	0.0226	0.0183	0.0477	0.395	0.199	0.0993	bad-chisq
LCJBRVBDXNYK_2	0.020,0.030	5	5,10	1	4	400	0.5	0.5	0.5	2	CP003351.323679.A.G	199	199	1036	CP003351_323679_A_G	0.0226	0.0183	0.0237	0.418	0.184	0.113	bad-chisq
LCJBRVBDXNYK_3	0.020,0.030	5	5,10	1	4	400	0.5	0.5	0.5	3	CP003351.323679.A.G	199	199	1036	CP003351_323679_A_G	0.0226	0.0183	0.0182	0.398	0.168	0.118	bad-chisq
LCJBRVBDXNYK_4	0.020,0.030	5	5,10	1	4	400	0.5	0.5	0.5	4	CP003351.323679.A.G	199	199	1036	CP003351_323679_A_G	0.0226	0.0183	0.0757	0.433	0.243	0.0891	bad-chisq
LCJBRVBDXNYK_5	0.020,0.030	5	5,10	1	4	400	0.5	0.5	0.5	5	CP003351.323679.A.G	199	199	1036	CP003351_323679_A_G	0.0226	0.0183	0.0183	0.399	0.168	0.118	bad-chisq
AJGKSSCFTVXO_1	0.020,0.030	5	5,10	1	4	500	0.5	0.5	0.5	1	CP003351.1010763.T.C	249	249	936	CP003351_1010763_T_C	0.0221	0.0328	0.125	0.254	0.165	0.0688
AJGKSSCFTVXO_2	0.020,0.030	5	5,10	1	4	500	0.5	0.5	0.5	2	CP003351.1010763.T.C	249	249	936	CP003351_1010763_T_C	0.0221	0.0328	0.0329	0.325	0.152	0.0956
AJGKSSCFTVXO_3	0.020,0.030	5	5,10	1	4	500	0.5	0.5	0.5	3	CP003351.1010763.T.C	249	249	936	CP003351_1010763_T_C	0.0221	0.0328	0.0329	0.325	0.152	0.0956
AJGKSSCFTVXO_4	0.020,0.030	5	5,10	1	4	500	0.5	0.5	0.5	4	CP003351.1010763.T.C	249	249	936	CP003351_1010763_T_C	0.0221	0.0334	0.0334	0.324	0.152	0.0954
AJGKSSCFTVXO_5	0.020,0.030	5	5,10	1	4	500	0.5	0.5	0.5	5	CP003351.1010763.T.C	249	249	936	CP003351_1010763_T_C	0.0221	0.0328	0.0329	0.325	0.152	0.0956
RFXBGIFVWPLF_1	0.020,0.030	5	5,10	1	4	600	0.5	0.5	0.5	1	CP003351.2905828.A.G	299	299	836	CP003351_2905828_A_G	0.0184	0.0331	0.0332	0.324	0.152	0.0871
RFXBGIFVWPLF_2	0.020,0.030	5	5,10	1	4	600	0.5	0.5	0.5	2	CP003351.2905828.A.G	299	299	836	CP003351_2905828_A_G	0.0184	0.0331	0.0332	0.324	0.152	0.0871
RFXBGIFVWPLF_3	0.020,0.030	5	5,10	1	4	600	0.5	0.5	0.5	3	CP003351.2905828.A.G	299	299	836	CP003351_2905828_A_G	0.0184	0.0336	0.0336	0.323	0.152	0.087
RFXBGIFVWPLF_4	0.020,0.030	5	5,10	1	4	600	0.5	0.5	0.5	4	CP003351.2905828.A.G	299	299	836	CP003351_2905828_A_G	0.0184	0.0331	0.0332	0.324	0.152	0.0871
RFXBGIFVWPLF_5	0.020,0.030	5	5,10	1	4	600	0.5	0.5	0.5	5	CP003351.2905828.A.G	299	299	836	CP003351_2905828_A_G	0.0184	0.0331	0.0332	0.324	0.152	0.0871
NGZUZOXZWHPV_1	0.020,0.030	5	5,10	1	4	700	0.5	0.5	0.5	1	CP003351.952855.G.A	349	349	736	CP003351_952855_G_A	0.0244	0.00691	0.0733	0.323	0.18	0.0678
NGZUZOXZWHPV_2	0.020,0.030	5	5,10	1	4	700	0.5	0.5	0.5	2	CP003351.952855.G.A	349	349	736	CP003351_952855_G_A	0.0244	0.00691	0.421	0.16	0.198	0.0305
NGZUZOXZWHPV_3	0.020,0.030	5	5,10	1	4	700	0.5	0.5	0.5	3	CP003351.952855.G.A	349	349	736	CP003351_952855_G_A	0.0244	0.00704	0.0334	0.34	0.159	0.0806
NGZUZOXZWHPV_4	0.020,0.030	5	5,10	1	4	700	0.5	0.5	0.5	4	CP003351.952855.G.A	349	349	736	CP003351_952855_G_A	0.0244	0.00691	0.142	0.247	0.168	0.0556
NGZUZOXZWHPV_5	0.020,0.030	5	5,10	1	4	700	0.5	0.5	0.5	5	CP003351.952855.G.A	349	349	736	CP003351_952855_G_A	0.0244	0.00691	0.0828	0.283	0.163	0.0657
CKDJNYEDAOSV_1	0.020,0.030	5	5,10	1	4	800	0.5	0.5	0.5	1	CP003351.348425.A.G	399	399	636	CP003351_348425_A_G	0.0251	0.00152	0.0015	0.359	0.113	0.112
CKDJNYEDAOSV_2	0.020,0.030	5	5,10	1	4	800	0.5	0.5	0.5	2	CP003351.348425.A.G	399	399	636	CP003351_348425_A_G	0.0251	0.00152	0.0015	0.359	0.113	0.112
CKDJNYEDAOSV_3	0.020,0.030	5	5,10	1	4	800	0.5	0.5	0.5	3	CP003351.348425.A.G	399	399	636	CP003351_348425_A_G	0.0251	0.00152	0.0015	0.359	0.113	0.112
CKDJNYEDAOSV_4	0.020,0.030	5	5,10	1	4	800	0.5	0.5	0.5	4	CP003351.348425.A.G	399	399	636	CP003351_348425_A_G	0.0251	0.00152	0.00143	0.361	0.113	0.113
CKDJNYEDAOSV_5	0.020,0.030	5	5,10	1	4	800	0.5	0.5	0.5	5	CP003351.348425.A.G	399	399	636	CP003351_348425_A_G	0.0251	0.00149	0.00147	0.36	0.113	0.113
WOEEQBPWFDLE_1	0.020,0.030	5	5,10	1	4	900	0.5	0.5	0.5	1	CP003351.1719671.A.T	449	449	536	CP003351_1719671_A_T	0.019	0.00717	0.0075	0.335	0.125	0.0892
WOEEQBPWFDLE_2	0.020,0.030	5	5,10	1	4	900	0.5	0.5	0.5	2	CP003351.1719671.A.T	449	449	536	CP003351_1719671_A_T	0.0189	0.00707	0.0281	0.311	0.141	0.0733
WOEEQBPWFDLE_3	0.020,0.030	5	5,10	1	4	900	0.5	0.5	0.5	3	CP003351.1719671.A.T	449	449	536	CP003351_1719671_A_T	0.0189	0.00707	0.0153	0.324	0.133	0.0809
WOEEQBPWFDLE_4	0.020,0.030	5	5,10	1	4	900	0.5	0.5	0.5	4	CP003351.1719671.A.T	449	449	536	CP003351_1719671_A_T	0.019	0.00717	0.288	0.157	0.148	0.0355
WOEEQBPWFDLE_5	0.020,0.030	5	5,10	1	4	900	0.5	0.5	0.5	5	CP003351.1719671.A.T	449	449	536	CP003351_1719671_A_T	0.019	0.00717	0.0481	0.303	0.153	0.066
WTKUZXSALIHW_1	0.020,0.030	5	5,10	1	4	1000	0.5	0.5	0.5	1	CP003351.531736.C.T	499	499	436	CP003351_531736_C_T	0.0271	0.000205	0.0074	0.302	0.112	0.0848
WTKUZXSALIHW_2	0.020,0.030	5	5,10	1	4	1000	0.5	0.5	0.5	2	CP003351.531736.C.T	499	499	436	CP003351_531736_C_T	0.0271	0.00021	0.000198	0.39	0.104	0.118
WTKUZXSALIHW_3	0.020,0.030	5	5,10	1	4	1000	0.5	0.5	0.5	3	CP003351.531736.C.T	499	499	436	CP003351_531736_C_T	0.0271	0.000205	0.00039	0.38	0.107	0.112
WTKUZXSALIHW_4	0.020,0.030	5	5,10	1	4	1000	0.5	0.5	0.5	4	CP003351.531736.C.T	499	499	436	CP003351_531736_C_T	0.0271	0.000205	0.0298	0.289	0.133	0.0688
WTKUZXSALIHW_5	0.020,0.030	5	5,10	1	4	1000	0.5	0.5	0.5	5	CP003351.531736.C.T	499	499	436	CP003351_531736_C_T	0.0271	0.00021	0.122	0.196	0.127	0.049
ECNQJVMIYRTG_1	0.020,0.030	5	5,10	1	4	1100	0.5	0.5	0.5	1	CP003351.1393147.T.G	549	549	336	CP003351_1393147_T_G	0.0201	0.00056	0.000549	0.372	0.107	0.104
ECNQJVMIYRTG_2	0.020,0.030	5	5,10	1	4	1100	0.5	0.5	0.5	2	CP003351.1393147.T.G	549	549	336	CP003351_1393147_T_G	0.0201	0.000578	0.000712	0.387	0.114	0.102
ECNQJVMIYRTG_3	0.020,0.030	5	5,10	1	4	1100	0.5	0.5	0.5	3	CP003351.1393147.T.G	549	549	336	CP003351_1393147_T_G	0.0201	0.00056	0.0268	0.304	0.137	0.0669
ECNQJVMIYRTG_4	0.020,0.030	5	5,10	1	4	1100	0.5	0.5	0.5	4	CP003351.1393147.T.G	549	549	336	CP003351_1393147_T_G	0.0201	0.000578	0.000567	0.371	0.107	0.104
ECNQJVMIYRTG_5	0.020,0.030	5	5,10	1	4	1100	0.5	0.5	0.5	5	CP003351.1393147.T.G	549	549	336	CP003351_1393147_T_G	0.0201	0.000578	0.00276	0.365	0.122	0.0903
GLOKZZYGLTVM_1	0.020,0.030	5	5,10	1	4	1200	0.5	0.5	0.5	1	CP003351.1904062.G.A	599	599	236	CP003351_1904062_G_A	0.0209	0.000581	0.0153	0.313	0.129	0.0701
GLOKZZYGLTVM_2	0.020,0.030	5	5,10	1	4	1200	0.5	0.5	0.5	2	CP003351.1904062.G.A	599	599	236	CP003351_1904062_G_A	0.0209	0.000599	0.0192	0.314	0.134	0.0677
GLOKZZYGLTVM_3	0.020,0.030	5	5,10	1	4	1200	0.5	0.5	0.5	3	CP003351.1904062.G.A	599	599	236	CP003351_1904062_G_A	0.0209	0.000581	0.000546	0.363	0.105	0.0998
GLOKZZYGLTVM_4	0.020,0.030	5	5,10	1	4	1200	0.5	0.5	0.5	4	CP003351.1904062.G.A	599	599	236	CP003351_1904062_G_A	0.0209	0.000599	0.00777	0.374	0.14	0.0769
GLOKZZYGLTVM_5	0.020,0.030	5	5,10	1	4	1200	0.5	0.5	0.5	5	CP003351.1904062.G.A	599	599	236	CP003351_1904062_G_A	0.0209	0.000599	0.00504	0.348	0.124	0.081
EUEJXQIBUZDR_1	0.020,0.030	5	5,10	1	4	1300	0.5	0.5	0.5	1	CP003351.1841338.T.G	649	649	136	CP003351_1841338_T_G	0.0193	0.000588	0.0236	0.286	0.126	0.0628
EUEJXQIBUZDR_2	0.020,0.030	5	5,10	1	4	1300	0.5	0.5	0.5	2	CP003351.1841338.T.G	649	649	136	CP003351_1841338_T_G	0.0193	0.000605	0.000607	0.36	0.105	0.0951
EUEJXQIBUZDR_3	0.020,0.030	5	5,10	1	4	1300	0.5	0.5	0.5	3	CP003351.1841338.T.G	649	649	136	CP003351_1841338_T_G	0.0193	0.000588	0.00911	0.321	0.123	0.0724
EUEJXQIBUZDR_4	0.020,0.030	5	5,10	1	4	1300	0.5	0.5	0.5	4	CP003351.1841338.T.G	649	649	136	CP003351_1841338_T_G	0.0193	0.000588	0.00219	0.405	0.132	0.085
EUEJXQIBUZDR_5	0.020,0.030	5	5,10	1	4	1300	0.5	0.5	0.5	5	CP003351.1841338.T.G	649	649	136	CP003351_1841338_T_G	0.0193	0.000605	0.172	0.181	0.132	0.0379
FGHBDVZGXFPI_1	0.020,0.030	5	5,10	1	5	100	0.5	0.5	0.5	1	CP003351.220259.C.T	49	49	1336	CP003351_220259_C_T	0.0102	0.315	0.321	0.504	0.506	0.101	bad-chisq
FGHBDVZGXFPI_2	0.020,0.030	5	5,10	1	5	100	0.5	0.5	0.5	2	CP003351.220259.C.T	49	49	1336	CP003351_220259_C_T	0.0103	0.32	0.718	0.206	0.568	0.0371	bad-chisq
FGHBDVZGXFPI_3	0.020,0.030	5	5,10	1	5	100	0.5	0.5	0.5	3	CP003351.220259.C.T	49	49	1336	CP003351_220259_C_T	0.0102	0.315	0.32	0.505	0.505	0.102	bad-chisq
FGHBDVZGXFPI_4	0.020,0.030	5	5,10	1	5	100	0.5	0.5	0.5	4	CP003351.220259.C.T	49	49	1336	CP003351_220259_C_T	0.0102	0.315	0.32	0.505	0.505	0.102	bad-chisq
FGHBDVZGXFPI_5	0.020,0.030	5	5,10	1	5	100	0.5	0.5	0.5	5	CP003351.220259.C.T	49	49	1336	CP003351_220259_C_T	0.0102	0.315	0.32	0.505	0.505	0.102	bad-chisq
FUKDLDGDIVKH_1	0.020,0.030	5	5,10	1	5	200	0.5	0.5	0.5	1	CP003351.237807.A.G	99	99	1236	CP003351_237807_A_G	0.0152	0.0809	0.769	0.137	0.466	0.021	bad-chisq
FUKDLDGDIVKH_2	0.020,0.030	5	5,10	1	5	200	0.5	0.5	0.5	2	CP003351.237807.A.G	99	99	1236	CP003351_237807_A_G	0.0152	0.0809	0.258	0.385	0.339	0.0808	bad-chisq
FUKDLDGDIVKH_3	0.020,0.030	5	5,10	1	5	200	0.5	0.5	0.5	3	CP003351.237807.A.G	99	99	1236	CP003351_237807_A_G	0.0152	0.0809	0.0873	0.508	0.296	0.122	bad-chisq
FUKDLDGDIVKH_4	0.020,0.030	5	5,10	1	5	200	0.5	0.5	0.5	4	CP003351.237807.A.G	99	99	1236	CP003351_237807_A_G	0.0152	0.0809	0.0817	0.508	0.29	0.124	bad-chisq
FUKDLDGDIVKH_5	0.020,0.030	5	5,10	1	5	200	0.5	0.5	0.5	5	CP003351.237807.A.G	99	99	1236	CP003351_237807_A_G	0.0152	0.0809	0.088	0.519	0.303	0.122	bad-chisq
JWIFHCMXLDOC_1	0.020,0.030	5	5,10	1	5	300	0.5	0.5	0.5	1	CP003351.272604.G.A	149	149	1136	CP003351_272604_G_A	0.0201	0.099	0.104	0.341	0.209	0.0943	bad-chisq
JWIFHCMXLDOC_2	0.020,0.030	5	5,10	1	5	300	0.5	0.5	0.5	2	CP003351.272604.G.A	149	149	1136	CP003351_272604_G_A	0.0201	0.099	0.332	0.237	0.244	0.0564	bad-chisq
JWIFHCMXLDOC_3	0.020,0.030	5	5,10	1	5	300	0.5	0.5	0.5	3	CP003351.272604.G.A	149	149	1136	CP003351_272604_G_A	0.0201	0.099	0.248	0.296	0.256	0.0671	bad-chisq
JWIFHCMXLDOC_4	0.020,0.030	5	5,10	1	5	300	0.5	0.5	0.5	4	CP003351.272604.G.A	149	149	1136	CP003351_272604_G_A	0.0202	0.0973	0.205	0.308	0.242	0.0738	bad-chisq
JWIFHCMXLDOC_5	0.020,0.030	5	5,10	1	5	300	0.5	0.5	0.5	5	CP003351.272604.G.A	149	149	1136	CP003351_272604_G_A	0.0201	0.099	0.211	0.31	0.248	0.0727	bad-chisq
ATQBIPQEJMRE_1	0.020,0.030	5	5,10	1	5	400	0.5	0.5	0.5	1	CP003351.1697082.A.C	199	199	1036	CP003351_1697082_A_C	0.0202	0.0315	0.153	0.412	0.288	0.0719	bad-chisq
ATQBIPQEJMRE_2	0.020,0.030	5	5,10	1	5	400	0.5	0.5	0.5	2	CP003351.1697082.A.C	199	199	1036	CP003351_1697082_A_C	0.0201	0.0321	0.0451	0.396	0.197	0.1	bad-chisq
ATQBIPQEJMRE_3	0.020,0.030	5	5,10	1	5	400	0.5	0.5	0.5	3	CP003351.1697082.A.C	199	199	1036	CP003351_1697082_A_C	0.0202	0.0327	0.0327	0.381	0.178	0.107	bad-chisq
ATQBIPQEJMRE_4	0.020,0.030	5	5,10	1	5	400	0.5	0.5	0.5	4	CP003351.1697082.A.C	199	199	1036	CP003351_1697082_A_C	0.0201	0.0321	0.0322	0.383	0.178	0.107	bad-chisq
ATQBIPQEJMRE_5	0.020,0.030	5	5,10	1	5	400	0.5	0.5	0.5	5	CP003351.1697082.A.C	199	199	1036	CP003351_1697082_A_C	0.0201	0.0321	0.0986	0.374	0.226	0.0829	bad-chisq
YIMNKKKVKTYU_1	0.020,0.030	5	5,10	1	5	500	0.5	0.5	0.5	1	CP003351.735621.G.A	249	249	936	CP003351_735621_G_A	0.0201	0.0106	0.0117	0.417	0.165	0.113	bad-chisq
YIMNKKKVKTYU_2	0.020,0.030	5	5,10	1	5	500	0.5	0.5	0.5	2	CP003351.735621.G.A	249	249	936	CP003351_735621_G_A	0.0201	0.0106	0.0147	0.476	0.194	0.109	bad-chisq
YIMNKKKVKTYU_3	0.020,0.030	5	5,10	1	5	500	0.5	0.5	0.5	3	CP003351.735621.G.A	249	249	936	CP003351_735621_G_A	0.0201	0.0106	0.0693	0.352	0.193	0.0815	bad-chisq
YIMNKKKVKTYU_4	0.020,0.030	5	5,10	1	5	500	0.5	0.5	0.5	4	CP003351.735621.G.A	249	249	936	CP003351_735621_G_A	0.0201	0.0106	0.0437	0.372	0.184	0.0904	bad-chisq
YIMNKKKVKTYU_5	0.020,0.030	5	5,10	1	5	500	0.5	0.5	0.5	5	CP003351.735621.G.A	249	249	936	CP003351_735621_G_A	0.0201	0.0108	0.0107	0.407	0.159	0.114	bad-chisq
ZOAPMXJVWNLD_1	0.020,0.030	5	5,10	1	5	600	0.5	0.5	0.5	1	CP003351.2079146.A.C	299	299	836	CP003351_2079146_A_C	0.0184	0.0327	0.14	0.275	0.186	0.0605
ZOAPMXJVWNLD_2	0.020,0.030	5	5,10	1	5	600	0.5	0.5	0.5	2	CP003351.2079146.A.C	299	299	836	CP003351_2079146_A_C	0.0184	0.0331	0.0586	0.316	0.167	0.0774
ZOAPMXJVWNLD_3	0.020,0.030	5	5,10	1	5	600	0.5	0.5	0.5	3	CP003351.2079146.A.C	299	299	836	CP003351_2079146_A_C	0.0184	0.0331	0.0744	0.3	0.168	0.073
ZOAPMXJVWNLD_4	0.020,0.030	5	5,10	1	5	600	0.5	0.5	0.5	4	CP003351.2079146.A.C	299	299	836	CP003351_2079146_A_C	0.0184	0.0331	0.0332	0.324	0.152	0.0871
ZOAPMXJVWNLD_5	0.020,0.030	5	5,10	1	5	600	0.5	0.5	0.5	5	CP003351.2079146.A.C	299	299	836	CP003351_2079146_A_C	0.0184	0.0327	0.0327	0.325	0.152	0.0874
EKVPAPZZQPUU_1	0.020,0.030	5	5,10	1	5	700	0.5	0.5	0.5	1	CP003351.158168.A.G	349	349	736	CP003351_158168_A_G	0.023	0.00245	0.00406	0.496	0.172	0.109
EKVPAPZZQPUU_2	0.020,0.030	5	5,10	1	5	700	0.5	0.5	0.5	2	CP003351.158168.A.G	349	349	736	CP003351_158168_A_G	0.0229	0.00241	0.308	0.182	0.178	0.0386
EKVPAPZZQPUU_3	0.020,0.030	5	5,10	1	5	700	0.5	0.5	0.5	3	CP003351.158168.A.G	349	349	736	CP003351_158168_A_G	0.0229	0.00241	0.00383	0.441	0.152	0.109
EKVPAPZZQPUU_4	0.020,0.030	5	5,10	1	5	700	0.5	0.5	0.5	4	CP003351.158168.A.G	349	349	736	CP003351_158168_A_G	0.0229	0.00241	0.011	0.406	0.159	0.0963
EKVPAPZZQPUU_5	0.020,0.030	5	5,10	1	5	700	0.5	0.5	0.5	5	CP003351.158168.A.G	349	349	736	CP003351_158168_A_G	0.0229	0.00241	0.0374	0.357	0.171	0.0788
GQLGFLWKMYZD_1	0.020,0.030	5	5,10	1	5	800	0.5	0.5	0.5	1	CP003351.785791.G.A	399	399	636	CP003351_785791_G_A	0.0238	0.00249	0.00246	0.351	0.116	0.107
GQLGFLWKMYZD_2	0.020,0.030	5	5,10	1	5	800	0.5	0.5	0.5	2	CP003351.785791.G.A	399	399	636	CP003351_785791_G_A	0.0238	0.00254	0.00251	0.35	0.116	0.107
GQLGFLWKMYZD_3	0.020,0.030	5	5,10	1	5	800	0.5	0.5	0.5	3	CP003351.785791.G.A	399	399	636	CP003351_785791_G_A	0.0238	0.00259	0.00635	0.328	0.12	0.0966
GQLGFLWKMYZD_4	0.020,0.030	5	5,10	1	5	800	0.5	0.5	0.5	4	CP003351.785791.G.A	399	399	636	CP003351_785791_G_A	0.0238	0.00249	0.00246	0.351	0.116	0.107
GQLGFLWKMYZD_5	0.020,0.030	5	5,10	1	5	800	0.5	0.5	0.5	5	CP003351.785791.G.A	399	399	636	CP003351_785791_G_A	0.0238	0.00259	0.00255	0.35	0.116	0.107
GHGFMYKKYSAJ_1	0.020,0.030	5	5,10	1	5	900	0.5	0.5	0.5	1	CP003351.696749.T.A	449	449	536	CP003351_696749_T_A	0.019	0.00697	0.0193	0.334	0.142	0.0781
GHGFMYKKYSAJ_2	0.020,0.030	5	5,10	1	5	900	0.5	0.5	0.5	2	CP003351.696749.T.A	449	449	536	CP003351_696749_T_A	0.0189	0.00707	0.0224	0.329	0.144	0.0762
GHGFMYKKYSAJ_3	0.020,0.030	5	5,10	1	5	900	0.5	0.5	0.5	3	CP003351.696749.T.A	449	449	536	CP003351_696749_T_A	0.0189	0.00707	0.00703	0.33	0.122	0.0899
GHGFMYKKYSAJ_4	0.020,0.030	5	5,10	1	5	900	0.5	0.5	0.5	4	CP003351.696749.T.A	449	449	536	CP003351_696749_T_A	0.019	0.00717	0.0124	0.362	0.144	0.0835
GHGFMYKKYSAJ_5	0.020,0.030	5	5,10	1	5	900	0.5	0.5	0.5	5	CP003351.696749.T.A	449	449	536	CP003351_696749_T_A	0.019	0.00697	0.144	0.26	0.178	0.0488
AVJDNMAPSBTG_1	0.020,0.030	5	5,10	1	5	1000	0.5	0.5	0.5	1	CP003351.2528720.C.T	499	499	436	CP003351_2528720_C_T	0.0261	0.000341	0.000332	0.356	0.0988	0.113
AVJDNMAPSBTG_2	0.020,0.030	5	5,10	1	5	1000	0.5	0.5	0.5	2	CP003351.2528720.C.T	499	499	436	CP003351_2528720_C_T	0.0261	0.000348	0.00435	0.375	0.131	0.0902
AVJDNMAPSBTG_3	0.020,0.030	5	5,10	1	5	1000	0.5	0.5	0.5	3	CP003351.2528720.C.T	499	499	436	CP003351_2528720_C_T	0.0261	0.000354	0.019	0.335	0.143	0.0743
AVJDNMAPSBTG_4	0.020,0.030	5	5,10	1	5	1000	0.5	0.5	0.5	4	CP003351.2528720.C.T	499	499	436	CP003351_2528720_C_T	0.0261	0.000348	0.00394	0.367	0.127	0.0912
AVJDNMAPSBTG_5	0.020,0.030	5	5,10	1	5	1000	0.5	0.5	0.5	5	CP003351.2528720.C.T	499	499	436	CP003351_2528720_C_T	0.0261	0.000341	0.00421	0.36	0.126	0.0906
BSROBMPDNYFE_1	0.020,0.030	5	5,10	1	5	1100	0.5	0.5	0.5	1	CP003351.2358670.T.G	549	549	336	CP003351_2358670_T_G	0.0264	0.000343	0.0235	0.315	0.139	0.0684
BSROBMPDNYFE_2	0.020,0.030	5	5,10	1	5	1100	0.5	0.5	0.5	2	CP003351.2358670.T.G	549	549	336	CP003351_2358670_T_G	0.0264	0.000343	0.0183	0.318	0.135	0.0712
BSROBMPDNYFE_3	0.020,0.030	5	5,10	1	5	1100	0.5	0.5	0.5	3	CP003351.2358670.T.G	549	549	336	CP003351_2358670_T_G	0.0264	0.000343	0.0932	0.233	0.139	0.0507
BSROBMPDNYFE_4	0.020,0.030	5	5,10	1	5	1100	0.5	0.5	0.5	4	CP003351.2358670.T.G	549	549	336	CP003351_2358670_T_G	0.0264	0.000343	0.024	0.32	0.141	0.0681
BSROBMPDNYFE_5	0.020,0.030	5	5,10	1	5	1100	0.5	0.5	0.5	5	CP003351.2358670.T.G	549	549	336	CP003351_2358670_T_G	0.0264	0.000343	0.328	0.149	0.153	0.0295
KWNHSLASQEHM_1	0.020,0.030	5	5,10	1	5	1200	0.5	0.5	0.5	1	CP003351.1209014.T.C	599	599	236	CP003351_1209014_T_C	0.0192	0.00157	0.00698	0.315	0.117	0.0779
KWNHSLASQEHM_2	0.020,0.030	5	5,10	1	5	1200	0.5	0.5	0.5	2	CP003351.1209014.T.C	599	599	236	CP003351_1209014_T_C	0.0192	0.00159	0.00157	0.332	0.105	0.0912
KWNHSLASQEHM_3	0.020,0.030	5	5,10	1	5	1200	0.5	0.5	0.5	3	CP003351.1209014.T.C	599	599	236	CP003351_1209014_T_C	0.0192	0.00159	0.00157	0.332	0.105	0.0912
KWNHSLASQEHM_4	0.020,0.030	5	5,10	1	5	1200	0.5	0.5	0.5	4	CP003351.1209014.T.C	599	599	236	CP003351_1209014_T_C	0.0192	0.00159	0.00157	0.332	0.105	0.0912
KWNHSLASQEHM_5	0.020,0.030	5	5,10	1	5	1200	0.5	0.5	0.5	5	CP003351.1209014.T.C	599	599	236	CP003351_1209014_T_C	0.0192	0.00159	0.00157	0.332	0.105	0.0912
CWOZAQEICPNR_1	0.020,0.030	5	5,10	1	5	1300	0.5	0.5	0.5	1	CP003351.1014079.T.C	649	649	136	CP003351_1014079_T_C	0.0208	0.000223	0.00225	0.374	0.122	0.0848
CWOZAQEICPNR_2	0.020,0.030	5	5,10	1	5	1300	0.5	0.5	0.5	2	CP003351.1014079.T.C	649	649	136	CP003351_1014079_T_C	0.0208	0.000216	0.0384	0.319	0.154	0.0575
CWOZAQEICPNR_3	0.020,0.030	5	5,10	1	5	1300	0.5	0.5	0.5	3	CP003351.1014079.T.C	649	649	136	CP003351_1014079_T_C	0.0208	0.00022	0.0729	0.253	0.141	0.0498
CWOZAQEICPNR_4	0.020,0.030	5	5,10	1	5	1300	0.5	0.5	0.5	4	CP003351.1014079.T.C	649	649	136	CP003351_1014079_T_C	0.0208	0.000216	0.00384	0.439	0.152	0.0802
CWOZAQEICPNR_5	0.020,0.030	5	5,10	1	5	1300	0.5	0.5	0.5	5	CP003351.1014079.T.C	649	649	136	CP003351_1014079_T_C	0.0208	0.000223	0.0286	0.286	0.13	0.0608
CBHDDJTSTLQK_1	0.020,0.030	5	5,10	1	6	100	0.5	0.5	0.5	1	CP003351.443708.A.G	49	49	1336	CP003351_443708_A_G	0.0102	0.315	0.508	0.374	0.563	0.0677	bad-chisq
CBHDDJTSTLQK_2	0.020,0.030	5	5,10	1	6	100	0.5	0.5	0.5	2	CP003351.443708.A.G	49	49	1336	CP003351_443708_A_G	0.0102	0.315	0.446	0.416	0.544	0.0779	bad-chisq
CBHDDJTSTLQK_3	0.020,0.030	5	5,10	1	6	100	0.5	0.5	0.5	3	CP003351.443708.A.G	49	49	1336	CP003351_443708_A_G	0.0103	0.32	0.325	0.5	0.505	0.101	bad-chisq
CBHDDJTSTLQK_4	0.020,0.030	5	5,10	1	6	100	0.5	0.5	0.5	4	CP003351.443708.A.G	49	49	1336	CP003351_443708_A_G	0.0102	0.315	0.32	0.505	0.505	0.102	bad-chisq
CBHDDJTSTLQK_5	0.020,0.030	5	5,10	1	6	100	0.5	0.5	0.5	5	CP003351.443708.A.G	49	49	1336	CP003351_443708_A_G	0.0102	0.315	0.785	0.176	0.642	0.0279	bad-chisq
BCLZLDTOUEVI_1	0.020,0.030	5	5,10	1	6	200	0.5	0.5	0.5	1	CP003351.1580983.T.C	99	99	1236	CP003351_1580983_T_C	0.0152	0.0809	0.0817	0.508	0.29	0.124	bad-chisq
BCLZLDTOUEVI_2	0.020,0.030	5	5,10	1	6	200	0.5	0.5	0.5	2	CP003351.1580983.T.C	99	99	1236	CP003351_1580983_T_C	0.0152	0.0825	0.0832	0.505	0.29	0.124	bad-chisq
BCLZLDTOUEVI_3	0.020,0.030	5	5,10	1	6	200	0.5	0.5	0.5	3	CP003351.1580983.T.C	99	99	1236	CP003351_1580983_T_C	0.0152	0.0809	0.0817	0.508	0.29	0.124	bad-chisq
BCLZLDTOUEVI_4	0.020,0.030	5	5,10	1	6	200	0.5	0.5	0.5	4	CP003351.1580983.T.C	99	99	1236	CP003351_1580983_T_C	0.0152	0.0809	0.0817	0.508	0.29	0.124	bad-chisq
BCLZLDTOUEVI_5	0.020,0.030	5	5,10	1	6	200	0.5	0.5	0.5	5	CP003351.1580983.T.C	99	99	1236	CP003351_1580983_T_C	0.0152	0.0825	0.0832	0.505	0.29	0.124	bad-chisq
TEVNFLCDSYMF_1	0.020,0.030	5	5,10	1	6	300	0.5	0.5	0.5	1	CP003351.340705.G.T	149	149	1136	CP003351_340705_G_T	0.0235	0.0558	0.0561	0.366	0.191	0.111	bad-chisq
TEVNFLCDSYMF_2	0.020,0.030	5	5,10	1	6	300	0.5	0.5	0.5	2	CP003351.340705.G.T	149	149	1136	CP003351_340705_G_T	0.0235	0.0558	0.0691	0.357	0.196	0.105	bad-chisq
TEVNFLCDSYMF_3	0.020,0.030	5	5,10	1	6	300	0.5	0.5	0.5	3	CP003351.340705.G.T	149	149	1136	CP003351_340705_G_T	0.0235	0.0558	0.0561	0.366	0.191	0.111	bad-chisq
TEVNFLCDSYMF_4	0.020,0.030	5	5,10	1	6	300	0.5	0.5	0.5	4	CP003351.340705.G.T	149	149	1136	CP003351_340705_G_T	0.0235	0.0558	0.0561	0.366	0.191	0.111	bad-chisq
TEVNFLCDSYMF_5	0.020,0.030	5	5,10	1	6	300	0.5	0.5	0.5	5	CP003351.340705.G.T	149	149	1136	CP003351_340705_G_T	0.0235	0.0558	0.0561	0.366	0.191	0.111	bad-chisq
TYWRDCZZOMUK_1	0.020,0.030	5	5,10	1	6	400	0.5	0.5	0.5	1	CP003351.780985.G.A	199	199	1036	CP003351_780985_G_A	0.0226	0.0183	0.0331	0.416	0.195	0.107	bad-chisq
TYWRDCZZOMUK_2	0.020,0.030	5	5,10	1	6	400	0.5	0.5	0.5	2	CP003351.780985.G.A	199	199	1036	CP003351_780985_G_A	0.0226	0.0183	0.0833	0.367	0.211	0.0869	bad-chisq
TYWRDCZZOMUK_3	0.020,0.030	5	5,10	1	6	400	0.5	0.5	0.5	3	CP003351.780985.G.A	199	199	1036	CP003351_780985_G_A	0.0226	0.0183	0.0251	0.435	0.194	0.112	bad-chisq
TYWRDCZZOMUK_4	0.020,0.030	5	5,10	1	6	400	0.5	0.5	0.5	4	CP003351.780985.G.A	199	199	1036	CP003351_780985_G_A	0.0226	0.0183	0.0424	0.417	0.205	0.102	bad-chisq
TYWRDCZZOMUK_5	0.020,0.030	5	5,10	1	6	400	0.5	0.5	0.5	5	CP003351.780985.G.A	199	199	1036	CP003351_780985_G_A	0.0226	0.0183	0.0235	0.431	0.19	0.114	bad-chisq
SCVINRUYIFCO_1	0.020,0.030	5	5,10	1	6	500	0.5	0.5	0.5	1	CP003351.439132.C.T	249	249	936	CP003351_439132_C_T	0.0241	0.0198	0.0199	0.344	0.147	0.104
SCVINRUYIFCO_2	0.020,0.030	5	5,10	1	6	500	0.5	0.5	0.5	2	CP003351.439132.C.T	249	249	936	CP003351_439132_C_T	0.0241	0.0194	0.327	0.275	0.281	0.044
SCVINRUYIFCO_3	0.020,0.030	5	5,10	1	6	500	0.5	0.5	0.5	3	CP003351.439132.C.T	249	249	936	CP003351_439132_C_T	0.0241	0.019	0.199	0.265	0.206	0.0577
SCVINRUYIFCO_4	0.020,0.030	5	5,10	1	6	500	0.5	0.5	0.5	4	CP003351.439132.C.T	249	249	936	CP003351_439132_C_T	0.0241	0.019	0.257	0.226	0.199	0.0509
SCVINRUYIFCO_5	0.020,0.030	5	5,10	1	6	500	0.5	0.5	0.5	5	CP003351.439132.C.T	249	249	936	CP003351_439132_C_T	0.0241	0.0194	0.0685	0.326	0.179	0.0817
EFUNXKNMYZPE_1	0.020,0.030	5	5,10	1	6	600	0.5	0.5	0.5	1	CP003351.1277367.G.A	299	299	836	CP003351_1277367_G_A	0.0234	0.00684	0.0351	0.369	0.175	0.0862
EFUNXKNMYZPE_2	0.020,0.030	5	5,10	1	6	600	0.5	0.5	0.5	2	CP003351.1277367.G.A	299	299	836	CP003351_1277367_G_A	0.0234	0.00684	0.338	0.181	0.189	0.0393
EFUNXKNMYZPE_3	0.020,0.030	5	5,10	1	6	600	0.5	0.5	0.5	3	CP003351.1277367.G.A	299	299	836	CP003351_1277367_G_A	0.0235	0.00671	0.0856	0.31	0.18	0.0704
EFUNXKNMYZPE_4	0.020,0.030	5	5,10	1	6	600	0.5	0.5	0.5	4	CP003351.1277367.G.A	299	299	836	CP003351_1277367_G_A	0.0235	0.00697	0.159	0.256	0.182	0.0577
EFUNXKNMYZPE_5	0.020,0.030	5	5,10	1	6	600	0.5	0.5	0.5	5	CP003351.1277367.G.A	299	299	836	CP003351_1277367_G_A	0.0235	0.00697	0.0221	0.353	0.154	0.0937
QWNFOURUDVZX_1	0.020,0.030	5	5,10	1	6	700	0.5	0.5	0.5	1	CP003351.2077394.T.G	349	349	736	CP003351_2077394_T_G	0.0186	0.0117	0.0179	0.371	0.156	0.0896
QWNFOURUDVZX_2	0.020,0.030	5	5,10	1	6	700	0.5	0.5	0.5	2	CP003351.2077394.T.G	349	349	736	CP003351_2077394_T_G	0.0187	0.0119	0.0846	0.343	0.198	0.0654
QWNFOURUDVZX_3	0.020,0.030	5	5,10	1	6	700	0.5	0.5	0.5	3	CP003351.2077394.T.G	349	349	736	CP003351_2077394_T_G	0.0187	0.0119	0.0944	0.298	0.178	0.0634
QWNFOURUDVZX_4	0.020,0.030	5	5,10	1	6	700	0.5	0.5	0.5	4	CP003351.2077394.T.G	349	349	736	CP003351_2077394_T_G	0.0187	0.0116	0.0186	0.361	0.153	0.0892
QWNFOURUDVZX_5	0.020,0.030	5	5,10	1	6	700	0.5	0.5	0.5	5	CP003351.2077394.T.G	349	349	736	CP003351_2077394_T_G	0.0186	0.0117	0.0817	0.291	0.167	0.0659
EPXSBQFFRUFS_1	0.020,0.030	5	5,10	1	6	800	0.5	0.5	0.5	1	CP003351.125389.G.A	399	399	636	CP003351_125389_G_A	0.0213	0.007	0.00245	0.536	0.176	0.107
EPXSBQFFRUFS_2	0.020,0.030	5	5,10	1	6	800	0.5	0.5	0.5	2	CP003351.125389.G.A	399	399	636	CP003351_125389_G_A	0.0213	0.007	0.0485	0.331	0.167	0.0699
EPXSBQFFRUFS_3	0.020,0.030	5	5,10	1	6	800	0.5	0.5	0.5	3	CP003351.125389.G.A	399	399	636	CP003351_125389_G_A	0.0213	0.007	0.4	0.149	0.177	0.0298
EPXSBQFFRUFS_4	0.020,0.030	5	5,10	1	6	800	0.5	0.5	0.5	4	CP003351.125389.G.A	399	399	636	CP003351_125389_G_A	0.0213	0.00689	0.104	0.28	0.172	0.0576
EPXSBQFFRUFS_5	0.020,0.030	5	5,10	1	6	800	0.5	0.5	0.5	5	CP003351.125389.G.A	399	399	636	CP003351_125389_G_A	0.0213	0.007	0.0214	0.351	0.152	0.0814
HUCVJJGNHULE_1	0.020,0.030	5	5,10	1	6	900	0.5	0.5	0.5	1	CP003351.1936155.T.G	449	449	536	CP003351_1936155_T_G	0.0201	0.00434	0.0191	0.335	0.142	0.0783
HUCVJJGNHULE_2	0.020,0.030	5	5,10	1	6	900	0.5	0.5	0.5	2	CP003351.1936155.T.G	449	449	536	CP003351_1936155_T_G	0.0201	0.00434	0.0125	0.341	0.136	0.0833
HUCVJJGNHULE_3	0.020,0.030	5	5,10	1	6	900	0.5	0.5	0.5	3	CP003351.1936155.T.G	449	449	536	CP003351_1936155_T_G	0.02	0.00427	0.021	0.348	0.15	0.077
HUCVJJGNHULE_4	0.020,0.030	5	5,10	1	6	900	0.5	0.5	0.5	4	CP003351.1936155.T.G	449	449	536	CP003351_1936155_T_G	0.0201	0.00421	0.0398	0.308	0.15	0.0686
HUCVJJGNHULE_5	0.020,0.030	5	5,10	1	6	900	0.5	0.5	0.5	5	CP003351.1936155.T.G	449	449	536	CP003351_1936155_T_G	0.0201	0.00434	0.0513	0.301	0.154	0.0651
PMLVSQIEDKLM_1	0.020,0.030	5	5,10	1	6	1000	0.5	0.5	0.5	1	CP003351.1952045.T.C	499	499	436	CP003351_1952045_T_C	0.0191	0.00264	0.0287	0.325	0.149	0.0693
PMLVSQIEDKLM_2	0.020,0.030	5	5,10	1	6	1000	0.5	0.5	0.5	2	CP003351.1952045.T.C	499	499	436	CP003351_1952045_T_C	0.0191	0.00256	0.0522	0.283	0.146	0.0615
PMLVSQIEDKLM_3	0.020,0.030	5	5,10	1	6	1000	0.5	0.5	0.5	3	CP003351.1952045.T.C	499	499	436	CP003351_1952045_T_C	0.0191	0.00264	0.00996	0.354	0.137	0.0816
PMLVSQIEDKLM_4	0.020,0.030	5	5,10	1	6	1000	0.5	0.5	0.5	4	CP003351.1952045.T.C	499	499	436	CP003351_1952045_T_C	0.0191	0.00264	0.0158	0.345	0.143	0.0764
PMLVSQIEDKLM_5	0.020,0.030	5	5,10	1	6	1000	0.5	0.5	0.5	5	CP003351.1952045.T.C	499	499	436	CP003351_1952045_T_C	0.0191	0.00264	0.00444	0.368	0.129	0.09
WDHNTFBIMYYQ_1	0.020,0.030	5	5,10	1	6	1100	0.5	0.5	0.5	1	CP003351.1692953.A.T	549	549	336	CP003351_1692953_A_T	0.021	0.00155	0.00268	0.387	0.129	0.0906
WDHNTFBIMYYQ_2	0.020,0.030	5	5,10	1	6	1100	0.5	0.5	0.5	2	CP003351.1692953.A.T	549	549	336	CP003351_1692953_A_T	0.021	0.00155	0.00459	0.436	0.154	0.0855
WDHNTFBIMYYQ_3	0.020,0.030	5	5,10	1	6	1100	0.5	0.5	0.5	3	CP003351.1692953.A.T	549	549	336	CP003351_1692953_A_T	0.021	0.0016	0.00753	0.344	0.128	0.0807
WDHNTFBIMYYQ_4	0.020,0.030	5	5,10	1	6	1100	0.5	0.5	0.5	4	CP003351.1692953.A.T	549	549	336	CP003351_1692953_A_T	0.021	0.00155	0.314	0.146	0.145	0.0304
WDHNTFBIMYYQ_5	0.020,0.030	5	5,10	1	6	1100	0.5	0.5	0.5	5	CP003351.1692953.A.T	549	549	336	CP003351_1692953_A_T	0.021	0.00155	0.00428	0.368	0.129	0.0862
ANMPQLVFPWCF_1	0.020,0.030	5	5,10	1	6	1200	0.5	0.5	0.5	1	CP003351.1383404.C.T	599	599	236	CP003351_1383404_C_T	0.0284	0.000127	0.000123	0.333	0.0865	0.111
ANMPQLVFPWCF_2	0.020,0.030	5	5,10	1	6	1200	0.5	0.5	0.5	2	CP003351.1383404.C.T	599	599	236	CP003351_1383404_C_T	0.0284	0.000127	0.00168	0.297	0.0944	0.0907
ANMPQLVFPWCF_3	0.020,0.030	5	5,10	1	6	1200	0.5	0.5	0.5	3	CP003351.1383404.C.T	599	599	236	CP003351_1383404_C_T	0.0284	0.000127	0.000105	0.342	0.0877	0.112
ANMPQLVFPWCF_4	0.020,0.030	5	5,10	1	6	1200	0.5	0.5	0.5	4	CP003351.1383404.C.T	599	599	236	CP003351_1383404_C_T	0.0284	0.000127	0.000123	0.333	0.0865	0.111
ANMPQLVFPWCF_5	0.020,0.030	5	5,10	1	6	1200	0.5	0.5	0.5	5	CP003351.1383404.C.T	599	599	236	CP003351_1383404_C_T	0.0284	0.000127	0.000123	0.333	0.0865	0.111
WLHEKINBZDJJ_1	0.020,0.030	5	5,10	1	6	1300	0.5	0.5	0.5	1	CP003351.1301038.T.G	649	649	136	CP003351_1301038_T_G	0.0216	0.000131	0.00266	0.377	0.125	0.0834
WLHEKINBZDJJ_2	0.020,0.030	5	5,10	1	6	1300	0.5	0.5	0.5	2	CP003351.1301038.T.G	649	649	136	CP003351_1301038_T_G	0.0216	0.000131	0.00114	0.389	0.119	0.0902
WLHEKINBZDJJ_3	0.020,0.030	5	5,10	1	6	1300	0.5	0.5	0.5	3	CP003351.1301038.T.G	649	649	136	CP003351_1301038_T_G	0.0216	0.000133	0.00039	0.441	0.124	0.0983
WLHEKINBZDJJ_4	0.020,0.030	5	5,10	1	6	1300	0.5	0.5	0.5	4	CP003351.1301038.T.G	649	649	136	CP003351_1301038_T_G	0.0216	0.000133	0.00377	0.37	0.127	0.0803
WLHEKINBZDJJ_5	0.020,0.030	5	5,10	1	6	1300	0.5	0.5	0.5	5	CP003351.1301038.T.G	649	649	136	CP003351_1301038_T_G	0.0216	0.000131	0.00113	0.392	0.12	0.0903
APYGALLBMDQJ_1	0.020,0.030	5	5,10	1	7	100	0.5	0.5	0.5	1	CP003351.696209.A.G	49	49	1336	CP003351_696209_A_G	0.0102	0.315	0.386	0.464	0.532	0.0886	bad-chisq
APYGALLBMDQJ_2	0.020,0.030	5	5,10	1	7	100	0.5	0.5	0.5	2	CP003351.696209.A.G	49	49	1336	CP003351_696209_A_G	0.0102	0.315	0.593	0.297	0.554	0.0546	bad-chisq
APYGALLBMDQJ_3	0.020,0.030	5	5,10	1	7	100	0.5	0.5	0.5	3	CP003351.696209.A.G	49	49	1336	CP003351_696209_A_G	0.0102	0.315	0.73	0.195	0.565	0.0353	bad-chisq
APYGALLBMDQJ_4	0.020,0.030	5	5,10	1	7	100	0.5	0.5	0.5	4	CP003351.696209.A.G	49	49	1336	CP003351_696209_A_G	0.0102	0.315	0.32	0.505	0.505	0.102	bad-chisq
APYGALLBMDQJ_5	0.020,0.030	5	5,10	1	7	100	0.5	0.5	0.5	5	CP003351.696209.A.G	49	49	1336	CP003351_696209_A_G	0.0102	0.315	0.32	0.505	0.505	0.102	bad-chisq
IHFYUTOJFRBS_1	0.020,0.030	5	5,10	1	7	200	0.5	0.5	0.5	1	CP003351.2715910.A.G	99	99	1236	CP003351_2715910_A_G	0.0202	0.0433	0.341	0.358	0.375	0.068	bad-chisq
IHFYUTOJFRBS_2	0.020,0.030	5	5,10	1	7	200	0.5	0.5	0.5	2	CP003351.2715910.A.G	99	99	1236	CP003351_2715910_A_G	0.0202	0.0433	0.0436	0.51	0.251	0.144	bad-chisq
IHFYUTOJFRBS_3	0.020,0.030	5	5,10	1	7	200	0.5	0.5	0.5	3	CP003351.2715910.A.G	99	99	1236	CP003351_2715910_A_G	0.0202	0.0433	0.035	0.943	0.444	0.15	bad-chisq
IHFYUTOJFRBS_4	0.020,0.030	5	5,10	1	7	200	0.5	0.5	0.5	4	CP003351.2715910.A.G	99	99	1236	CP003351_2715910_A_G	0.0202	0.0433	0.0436	0.51	0.251	0.144	bad-chisq
IHFYUTOJFRBS_5	0.020,0.030	5	5,10	1	7	200	0.5	0.5	0.5	5	CP003351.2715910.A.G	99	99	1236	CP003351_2715910_A_G	0.0202	0.0433	0.215	0.512	0.412	0.0884	bad-chisq
WEQFAGGNDDKK_1	0.020,0.030	5	5,10	1	7	300	0.5	0.5	0.5	1	CP003351.912119.G.A	149	149	1136	CP003351_912119_G_A	0.0168	0.174	0.263	0.287	0.256	0.0652	bad-chisq
WEQFAGGNDDKK_2	0.020,0.030	5	5,10	1	7	300	0.5	0.5	0.5	2	CP003351.912119.G.A	149	149	1136	CP003351_912119_G_A	0.0168	0.176	0.653	0.12	0.266	0.0262	bad-chisq
WEQFAGGNDDKK_3	0.020,0.030	5	5,10	1	7	300	0.5	0.5	0.5	3	CP003351.912119.G.A	149	149	1136	CP003351_912119_G_A	0.0168	0.176	0.177	0.305	0.226	0.0784	bad-chisq
WEQFAGGNDDKK_4	0.020,0.030	5	5,10	1	7	300	0.5	0.5	0.5	4	CP003351.912119.G.A	149	149	1136	CP003351_912119_G_A	0.0168	0.174	0.41	0.219	0.266	0.048	bad-chisq
WEQFAGGNDDKK_5	0.020,0.030	5	5,10	1	7	300	0.5	0.5	0.5	5	CP003351.912119.G.A	149	149	1136	CP003351_912119_G_A	0.0168	0.178	0.369	0.238	0.264	0.0523	bad-chisq
WPQZZAJGGEHW_1	0.020,0.030	5	5,10	1	7	400	0.5	0.5	0.5	1	CP003351.818073.T.C	199	199	1036	CP003351_818073_T_C	0.0251	0.0104	0.0899	0.34	0.2	0.0851	bad-chisq
WPQZZAJGGEHW_2	0.020,0.030	5	5,10	1	7	400	0.5	0.5	0.5	2	CP003351.818073.T.C	199	199	1036	CP003351_818073_T_C	0.0251	0.0104	0.171	0.269	0.196	0.0687	bad-chisq
WPQZZAJGGEHW_3	0.020,0.030	5	5,10	1	7	400	0.5	0.5	0.5	3	CP003351.818073.T.C	199	199	1036	CP003351_818073_T_C	0.0251	0.0104	0.0831	0.361	0.207	0.087	bad-chisq
WPQZZAJGGEHW_4	0.020,0.030	5	5,10	1	7	400	0.5	0.5	0.5	4	CP003351.818073.T.C	199	199	1036	CP003351_818073_T_C	0.0251	0.0104	0.0435	0.417	0.206	0.101	bad-chisq
WPQZZAJGGEHW_5	0.020,0.030	5	5,10	1	7	400	0.5	0.5	0.5	5	CP003351.818073.T.C	199	199	1036	CP003351_818073_T_C	0.0251	0.0104	0.0213	0.427	0.185	0.115	bad-chisq
DTYWZYYVYCDB_1	0.020,0.030	5	5,10	1	7	500	0.5	0.5	0.5	1	CP003351.2003629.C.T	249	249	936	CP003351_2003629_C_T	0.0201	0.0106	0.0073	0.438	0.163	0.12	bad-chisq
DTYWZYYVYCDB_2	0.020,0.030	5	5,10	1	7	500	0.5	0.5	0.5	2	CP003351.2003629.C.T	249	249	936	CP003351_2003629_C_T	0.0201	0.0106	0.0105	0.408	0.159	0.115	bad-chisq
DTYWZYYVYCDB_3	0.020,0.030	5	5,10	1	7	500	0.5	0.5	0.5	3	CP003351.2003629.C.T	249	249	936	CP003351_2003629_C_T	0.0201	0.0108	0.0107	0.407	0.159	0.114	bad-chisq
DTYWZYYVYCDB_4	0.020,0.030	5	5,10	1	7	500	0.5	0.5	0.5	4	CP003351.2003629.C.T	249	249	936	CP003351_2003629_C_T	0.0201	0.0104	0.0103	0.409	0.159	0.115	bad-chisq
DTYWZYYVYCDB_5	0.020,0.030	5	5,10	1	7	500	0.5	0.5	0.5	5	CP003351.2003629.C.T	249	249	936	CP003351_2003629_C_T	0.0201	0.0104	0.0103	0.409	0.159	0.115	bad-chisq
BQVESXCIZALU_1	0.020,0.030	5	5,10	1	7	600	0.5	0.5	0.5	1	CP003351.492028.C.A	299	299	836	CP003351_492028_C_A	0.0184	0.0327	0.114	0.319	0.201	0.0648
BQVESXCIZALU_2	0.020,0.030	5	5,10	1	7	600	0.5	0.5	0.5	2	CP003351.492028.C.A	299	299	836	CP003351_492028_C_A	0.0184	0.0331	0.0654	0.328	0.178	0.0754
BQVESXCIZALU_3	0.020,0.030	5	5,10	1	7	600	0.5	0.5	0.5	3	CP003351.492028.C.A	299	299	836	CP003351_492028_C_A	0.0184	0.0336	0.0336	0.323	0.152	0.087
BQVESXCIZALU_4	0.020,0.030	5	5,10	1	7	600	0.5	0.5	0.5	4	CP003351.492028.C.A	299	299	836	CP003351_492028_C_A	0.0184	0.0331	0.232	0.235	0.196	0.049
BQVESXCIZALU_5	0.020,0.030	5	5,10	1	7	600	0.5	0.5	0.5	5	CP003351.492028.C.A	299	299	836	CP003351_492028_C_A	0.0184	0.0327	0.0327	0.325	0.152	0.0874
WNNXRAJYLKOR_1	0.020,0.030	5	5,10	1	7	700	0.5	0.5	0.5	1	CP003351.249489.C.T	349	349	736	CP003351_249489_C_T	0.0258	0.00424	0.00475	0.339	0.12	0.107
WNNXRAJYLKOR_2	0.020,0.030	5	5,10	1	7	700	0.5	0.5	0.5	2	CP003351.249489.C.T	349	349	736	CP003351_249489_C_T	0.0258	0.00408	0.00404	0.343	0.119	0.109
WNNXRAJYLKOR_3	0.020,0.030	5	5,10	1	7	700	0.5	0.5	0.5	3	CP003351.249489.C.T	349	349	736	CP003351_249489_C_T	0.0258	0.00408	0.00404	0.343	0.119	0.109
WNNXRAJYLKOR_4	0.020,0.030	5	5,10	1	7	700	0.5	0.5	0.5	4	CP003351.249489.C.T	349	349	736	CP003351_249489_C_T	0.0258	0.00424	0.00447	0.376	0.132	0.108
WNNXRAJYLKOR_5	0.020,0.030	5	5,10	1	7	700	0.5	0.5	0.5	5	CP003351.249489.C.T	349	349	736	CP003351_249489_C_T	0.0258	0.00424	0.0042	0.341	0.119	0.108
MIYFIOVMKMQQ_1	0.020,0.030	5	5,10	1	7	800	0.5	0.5	0.5	1	CP003351.198513.G.A	399	399	636	CP003351_198513_G_A	0.0263	0.000928	0.0249	0.392	0.174	0.0795
MIYFIOVMKMQQ_2	0.020,0.030	5	5,10	1	7	800	0.5	0.5	0.5	2	CP003351.198513.G.A	399	399	636	CP003351_198513_G_A	0.0263	0.000928	0.00204	0.524	0.169	0.109
MIYFIOVMKMQQ_3	0.020,0.030	5	5,10	1	7	800	0.5	0.5	0.5	3	CP003351.198513.G.A	399	399	636	CP003351_198513_G_A	0.0263	0.000928	0.121	0.262	0.169	0.055
MIYFIOVMKMQQ_4	0.020,0.030	5	5,10	1	7	800	0.5	0.5	0.5	4	CP003351.198513.G.A	399	399	636	CP003351_198513_G_A	0.0263	0.000909	0.0823	0.326	0.188	0.0616
MIYFIOVMKMQQ_5	0.020,0.030	5	5,10	1	7	800	0.5	0.5	0.5	5	CP003351.198513.G.A	399	399	636	CP003351_198513_G_A	0.0263	0.000909	0.0164	0.42	0.175	0.0849
AJUPRVULBMSU_1	0.020,0.030	5	5,10	1	7	900	0.5	0.5	0.5	1	CP003351.511869.T.G	449	449	536	CP003351_511869_T_G	0.019	0.00697	0.221	0.201	0.164	0.0409
AJUPRVULBMSU_2	0.020,0.030	5	5,10	1	7	900	0.5	0.5	0.5	2	CP003351.511869.T.G	449	449	536	CP003351_511869_T_G	0.019	0.00717	0.00893	0.349	0.133	0.0873
AJUPRVULBMSU_3	0.020,0.030	5	5,10	1	7	900	0.5	0.5	0.5	3	CP003351.511869.T.G	449	449	536	CP003351_511869_T_G	0.019	0.00697	0.105	0.259	0.16	0.0541
AJUPRVULBMSU_4	0.020,0.030	5	5,10	1	7	900	0.5	0.5	0.5	4	CP003351.511869.T.G	449	449	536	CP003351_511869_T_G	0.019	0.00697	0.0278	0.329	0.149	0.0735
AJUPRVULBMSU_5	0.020,0.030	5	5,10	1	7	900	0.5	0.5	0.5	5	CP003351.511869.T.G	449	449	536	CP003351_511869_T_G	0.019	0.00697	0.00694	0.33	0.122	0.0901
SXTPHPUAZTWG_1	0.020,0.030	5	5,10	1	7	1000	0.5	0.5	0.5	1	CP003351.698811.A.G	499	499	436	CP003351_698811_A_G	0.0191	0.00264	0.00269	0.356	0.118	0.0949
SXTPHPUAZTWG_2	0.020,0.030	5	5,10	1	7	1000	0.5	0.5	0.5	2	CP003351.698811.A.G	499	499	436	CP003351_698811_A_G	0.0191	0.00256	0.0367	0.311	0.148	0.0662
SXTPHPUAZTWG_3	0.020,0.030	5	5,10	1	7	1000	0.5	0.5	0.5	3	CP003351.698811.A.G	499	499	436	CP003351_698811_A_G	0.0191	0.00256	0.00858	0.353	0.134	0.0832
SXTPHPUAZTWG_4	0.020,0.030	5	5,10	1	7	1000	0.5	0.5	0.5	4	CP003351.698811.A.G	499	499	436	CP003351_698811_A_G	0.019	0.0026	0.00335	0.446	0.152	0.0928
SXTPHPUAZTWG_5	0.020,0.030	5	5,10	1	7	1000	0.5	0.5	0.5	5	CP003351.698811.A.G	499	499	436	CP003351_698811_A_G	0.019	0.0026	0.0144	0.339	0.138	0.0775
XRCLPFWWVYTX_1	0.020,0.030	5	5,10	1	7	1100	0.5	0.5	0.5	1	CP003351.236045.C.T	549	549	336	CP003351_236045_C_T	0.0201	0.000578	0.000647	0.369	0.108	0.103
XRCLPFWWVYTX_2	0.020,0.030	5	5,10	1	7	1100	0.5	0.5	0.5	2	CP003351.236045.C.T	549	549	336	CP003351_236045_C_T	0.0201	0.00056	0.000549	0.372	0.107	0.104
XRCLPFWWVYTX_3	0.020,0.030	5	5,10	1	7	1100	0.5	0.5	0.5	3	CP003351.236045.C.T	549	549	336	CP003351_236045_C_T	0.02	0.000569	0.000558	0.371	0.107	0.104
XRCLPFWWVYTX_4	0.020,0.030	5	5,10	1	7	1100	0.5	0.5	0.5	4	CP003351.236045.C.T	549	549	336	CP003351_236045_C_T	0.0201	0.000578	0.000567	0.371	0.107	0.104
XRCLPFWWVYTX_5	0.020,0.030	5	5,10	1	7	1100	0.5	0.5	0.5	5	CP003351.236045.C.T	549	549	336	CP003351_236045_C_T	0.0201	0.00056	0.0014	0.353	0.11	0.0964
XULEWUSUXXXM_1	0.020,0.030	5	5,10	1	7	1200	0.5	0.5	0.5	1	CP003351.169500.T.C	599	599	236	CP003351_169500_T_C	0.0234	0.000133	0.00141	0.495	0.155	0.0922
XULEWUSUXXXM_2	0.020,0.030	5	5,10	1	7	1200	0.5	0.5	0.5	2	CP003351.169500.T.C	599	599	236	CP003351_169500_T_C	0.0234	0.000129	0.00591	0.393	0.142	0.0795
XULEWUSUXXXM_3	0.020,0.030	5	5,10	1	7	1200	0.5	0.5	0.5	3	CP003351.169500.T.C	599	599	236	CP003351_169500_T_C	0.0234	0.000129	0.0032	0.403	0.136	0.0851
XULEWUSUXXXM_4	0.020,0.030	5	5,10	1	7	1200	0.5	0.5	0.5	4	CP003351.169500.T.C	599	599	236	CP003351_169500_T_C	0.0234	0.000129	0.0311	0.293	0.136	0.0623
XULEWUSUXXXM_5	0.020,0.030	5	5,10	1	7	1200	0.5	0.5	0.5	5	CP003351.169500.T.C	599	599	236	CP003351_169500_T_C	0.0234	0.000133	0.0763	0.234	0.132	0.0513
NSFNYNCWKCZK_1	0.020,0.030	5	5,10	1	7	1300	0.5	0.5	0.5	1	CP003351.2387856.A.G	649	649	136	CP003351_2387856_A_G	0.02	0.000357	0.00415	0.312	0.109	0.0796
NSFNYNCWKCZK_2	0.020,0.030	5	5,10	1	7	1300	0.5	0.5	0.5	2	CP003351.2387856.A.G	649	649	136	CP003351_2387856_A_G	0.02	0.000357	0.00035	0.354	0.0986	0.0991
NSFNYNCWKCZK_3	0.020,0.030	5	5,10	1	7	1300	0.5	0.5	0.5	3	CP003351.2387856.A.G	649	649	136	CP003351_2387856_A_G	0.02	0.000368	0.00363	0.327	0.112	0.0807
NSFNYNCWKCZK_4	0.020,0.030	5	5,10	1	7	1300	0.5	0.5	0.5	4	CP003351.2387856.A.G	649	649	136	CP003351_2387856_A_G	0.02	0.000357	0.00035	0.354	0.0986	0.0991
NSFNYNCWKCZK_5	0.020,0.030	5	5,10	1	7	1300	0.5	0.5	0.5	5	CP003351.2387856.A.G	649	649	136	CP003351_2387856_A_G	0.02	0.000357	0.00111	0.34	0.104	0.0905
KLMACGWTTRIM_1	0.020,0.030	5	5,10	1	8	100	0.5	0.5	0.5	1	CP003351.2354795.G.A	49	49	1336	CP003351_2354795_G_A	0.0102	0.315	0.32	0.505	0.505	0.102	bad-chisq
KLMACGWTTRIM_2	0.020,0.030	5	5,10	1	8	100	0.5	0.5	0.5	2	CP003351.2354795.G.A	49	49	1336	CP003351_2354795_G_A	0.0102	0.315	0.355	0.481	0.517	0.0945	bad-chisq
KLMACGWTTRIM_3	0.020,0.030	5	5,10	1	8	100	0.5	0.5	0.5	3	CP003351.2354795.G.A	49	49	1336	CP003351_2354795_G_A	0.0102	0.315	0.32	0.505	0.505	0.102	bad-chisq
KLMACGWTTRIM_4	0.020,0.030	5	5,10	1	8	100	0.5	0.5	0.5	4	CP003351.2354795.G.A	49	49	1336	CP003351_2354795_G_A	0.0102	0.315	0.32	0.505	0.505	0.102	bad-chisq
KLMACGWTTRIM_5	0.020,0.030	5	5,10	1	8	100	0.5	0.5	0.5	5	CP003351.2354795.G.A	49	49	1336	CP003351_2354795_G_A	0.0103	0.31	0.315	0.51	0.505	0.103	bad-chisq
DYCOKESCGREA_1	0.020,0.030	5	5,10	1	8	200	0.5	0.5	0.5	1	CP003351.2544977.C.T	99	99	1236	CP003351_2544977_C_T	0.0152	0.0809	0.0817	0.508	0.29	0.124	bad-chisq
DYCOKESCGREA_2	0.020,0.030	5	5,10	1	8	200	0.5	0.5	0.5	2	CP003351.2544977.C.T	99	99	1236	CP003351_2544977_C_T	0.0152	0.0809	0.0817	0.508	0.29	0.124	bad-chisq
DYCOKESCGREA_3	0.020,0.030	5	5,10	1	8	200	0.5	0.5	0.5	3	CP003351.2544977.C.T	99	99	1236	CP003351_2544977_C_T	0.0152	0.0809	0.0817	0.508	0.29	0.124	bad-chisq
DYCOKESCGREA_4	0.020,0.030	5	5,10	1	8	200	0.5	0.5	0.5	4	CP003351.2544977.C.T	99	99	1236	CP003351_2544977_C_T	0.0152	0.0809	0.0798	0.511	0.29	0.125	bad-chisq
DYCOKESCGREA_5	0.020,0.030	5	5,10	1	8	200	0.5	0.5	0.5	5	CP003351.2544977.C.T	99	99	1236	CP003351_2544977_C_T	0.0152	0.0809	0.0749	0.521	0.291	0.127	bad-chisq
KXRXTERGXVKE_1	0.020,0.030	5	5,10	1	8	300	0.5	0.5	0.5	1	CP003351.940015.T.G	149	149	1136	CP003351_940015_T_G	0.0168	0.176	0.177	0.305	0.226	0.0784	bad-chisq
KXRXTERGXVKE_2	0.020,0.030	5	5,10	1	8	300	0.5	0.5	0.5	2	CP003351.940015.T.G	149	149	1136	CP003351_940015_T_G	0.0168	0.176	0.12	0.471	0.302	0.0903	bad-chisq
KXRXTERGXVKE_3	0.020,0.030	5	5,10	1	8	300	0.5	0.5	0.5	3	CP003351.940015.T.G	149	149	1136	CP003351_940015_T_G	0.0168	0.176	0.553	0.156	0.262	0.0345	bad-chisq
KXRXTERGXVKE_4	0.020,0.030	5	5,10	1	8	300	0.5	0.5	0.5	4	CP003351.940015.T.G	149	149	1136	CP003351_940015_T_G	0.0168	0.174	0.507	0.182	0.274	0.0387	bad-chisq
KXRXTERGXVKE_5	0.020,0.030	5	5,10	1	8	300	0.5	0.5	0.5	5	CP003351.940015.T.G	149	149	1136	CP003351_940015_T_G	0.0168	0.176	0.662	0.116	0.265	0.0254	bad-chisq
BPAFXSZTOELI_1	0.020,0.030	5	5,10	1	8	400	0.5	0.5	0.5	1	CP003351.1186971.C.T	199	199	1036	CP003351_1186971_C_T	0.0226	0.0183	0.0371	0.417	0.199	0.105	bad-chisq
BPAFXSZTOELI_2	0.020,0.030	5	5,10	1	8	400	0.5	0.5	0.5	2	CP003351.1186971.C.T	199	199	1036	CP003351_1186971_C_T	0.0226	0.0183	0.19	0.307	0.234	0.0658	bad-chisq
BPAFXSZTOELI_3	0.020,0.030	5	5,10	1	8	400	0.5	0.5	0.5	3	CP003351.1186971.C.T	199	199	1036	CP003351_1186971_C_T	0.0227	0.0179	0.0202	0.408	0.175	0.117	bad-chisq
BPAFXSZTOELI_4	0.020,0.030	5	5,10	1	8	400	0.5	0.5	0.5	4	CP003351.1186971.C.T	199	199	1036	CP003351_1186971_C_T	0.0226	0.0183	0.0512	0.506	0.259	0.0978	bad-chisq
BPAFXSZTOELI_5	0.020,0.030	5	5,10	1	8	400	0.5	0.5	0.5	5	CP003351.1186971.C.T	199	199	1036	CP003351_1186971_C_T	0.0227	0.0179	0.0624	0.395	0.212	0.0936	bad-chisq
DCWOAADCOCVT_1	0.020,0.030	5	5,10	1	8	500	0.5	0.5	0.5	1	CP003351.1065688.A.G	249	249	936	CP003351_1065688_A_G	0.0241	0.0194	0.234	0.242	0.203	0.0534
DCWOAADCOCVT_2	0.020,0.030	5	5,10	1	8	500	0.5	0.5	0.5	2	CP003351.1065688.A.G	249	249	936	CP003351_1065688_A_G	0.0241	0.0194	0.114	0.314	0.198	0.0709
DCWOAADCOCVT_3	0.020,0.030	5	5,10	1	8	500	0.5	0.5	0.5	3	CP003351.1065688.A.G	249	249	936	CP003351_1065688_A_G	0.0241	0.0198	0.0541	0.34	0.176	0.0864
DCWOAADCOCVT_4	0.020,0.030	5	5,10	1	8	500	0.5	0.5	0.5	4	CP003351.1065688.A.G	249	249	936	CP003351_1065688_A_G	0.0241	0.0194	0.0965	0.367	0.22	0.0746
DCWOAADCOCVT_5	0.020,0.030	5	5,10	1	8	500	0.5	0.5	0.5	5	CP003351.1065688.A.G	249	249	936	CP003351_1065688_A_G	0.0241	0.0198	0.747	0.0698	0.216	0.0145
DHXUZYLLXMFG_1	0.020,0.030	5	5,10	1	8	600	0.5	0.5	0.5	1	CP003351.952371.T.G	299	299	836	CP003351_952371_T_G	0.0201	0.0193	0.0193	0.341	0.145	0.0957
DHXUZYLLXMFG_2	0.020,0.030	5	5,10	1	8	600	0.5	0.5	0.5	2	CP003351.952371.T.G	299	299	836	CP003351_952371_T_G	0.0201	0.0197	0.0249	0.361	0.161	0.0917
DHXUZYLLXMFG_3	0.020,0.030	5	5,10	1	8	600	0.5	0.5	0.5	3	CP003351.952371.T.G	299	299	836	CP003351_952371_T_G	0.0201	0.0197	0.128	0.293	0.192	0.0623
DHXUZYLLXMFG_4	0.020,0.030	5	5,10	1	8	600	0.5	0.5	0.5	4	CP003351.952371.T.G	299	299	836	CP003351_952371_T_G	0.0201	0.0197	0.0474	0.393	0.198	0.0811
DHXUZYLLXMFG_5	0.020,0.030	5	5,10	1	8	600	0.5	0.5	0.5	5	CP003351.952371.T.G	299	299	836	CP003351_952371_T_G	0.0201	0.0197	0.0196	0.34	0.145	0.0954
BAOBXBWTNJYU_1	0.020,0.030	5	5,10	1	8	700	0.5	0.5	0.5	1	CP003351.698785.A.G	349	349	736	CP003351_698785_A_G	0.0187	0.0116	0.0771	0.305	0.172	0.067
BAOBXBWTNJYU_2	0.020,0.030	5	5,10	1	8	700	0.5	0.5	0.5	2	CP003351.698785.A.G	349	349	736	CP003351_698785_A_G	0.0186	0.0117	0.0117	0.353	0.14	0.0954
BAOBXBWTNJYU_3	0.020,0.030	5	5,10	1	8	700	0.5	0.5	0.5	3	CP003351.698785.A.G	349	349	736	CP003351_698785_A_G	0.0186	0.0117	0.0241	0.357	0.158	0.0854
BAOBXBWTNJYU_4	0.020,0.030	5	5,10	1	8	700	0.5	0.5	0.5	4	CP003351.698785.A.G	349	349	736	CP003351_698785_A_G	0.0186	0.0117	0.065	0.308	0.167	0.0699
BAOBXBWTNJYU_5	0.020,0.030	5	5,10	1	8	700	0.5	0.5	0.5	5	CP003351.698785.A.G	349	349	736	CP003351_698785_A_G	0.0186	0.0117	0.0898	0.302	0.178	0.0643
KOPUKKOKZCRN_1	0.020,0.030	5	5,10	1	8	800	0.5	0.5	0.5	1	CP003351.1947351.T.C	399	399	636	CP003351_1947351_T_C	0.0238	0.00254	0.00386	0.341	0.118	0.102
KOPUKKOKZCRN_2	0.020,0.030	5	5,10	1	8	800	0.5	0.5	0.5	2	CP003351.1947351.T.C	399	399	636	CP003351_1947351_T_C	0.0238	0.00259	0.00255	0.35	0.116	0.107
KOPUKKOKZCRN_3	0.020,0.030	5	5,10	1	8	800	0.5	0.5	0.5	3	CP003351.1947351.T.C	399	399	636	CP003351_1947351_T_C	0.0238	0.00249	0.00246	0.351	0.116	0.107
KOPUKKOKZCRN_4	0.020,0.030	5	5,10	1	8	800	0.5	0.5	0.5	4	CP003351.1947351.T.C	399	399	636	CP003351_1947351_T_C	0.0238	0.00254	0.00264	0.354	0.117	0.106
KOPUKKOKZCRN_5	0.020,0.030	5	5,10	1	8	800	0.5	0.5	0.5	5	CP003351.1947351.T.C	399	399	636	CP003351_1947351_T_C	0.0238	0.00254	0.00251	0.35	0.116	0.107
NDSGQXDTZSIB_1	0.020,0.030	5	5,10	1	8	900	0.5	0.5	0.5	1	CP003351.1190085.C.T	449	449	536	CP003351_1190085_C_T	0.0267	0.000931	0.00207	0.337	0.109	0.103
NDSGQXDTZSIB_2	0.020,0.030	5	5,10	1	8	900	0.5	0.5	0.5	2	CP003351.1190085.C.T	449	449	536	CP003351_1190085_C_T	0.0267	0.000931	0.000913	0.342	0.103	0.11
NDSGQXDTZSIB_3	0.020,0.030	5	5,10	1	8	900	0.5	0.5	0.5	3	CP003351.1190085.C.T	449	449	536	CP003351_1190085_C_T	0.0268	0.000913	0.000899	0.344	0.103	0.111
NDSGQXDTZSIB_4	0.020,0.030	5	5,10	1	8	900	0.5	0.5	0.5	4	CP003351.1190085.C.T	449	449	536	CP003351_1190085_C_T	0.0267	0.000931	0.000913	0.342	0.103	0.11
NDSGQXDTZSIB_5	0.020,0.030	5	5,10	1	8	900	0.5	0.5	0.5	5	CP003351.1190085.C.T	449	449	536	CP003351_1190085_C_T	0.0268	0.000913	0.000895	0.343	0.103	0.111
XXLUXTYFRIIV_1	0.020,0.030	5	5,10	1	8	1000	0.5	0.5	0.5	1	CP003351.1231697.A.G	499	499	436	CP003351_1231697_A_G	0.0261	0.000348	0.00176	0.398	0.127	0.0989
XXLUXTYFRIIV_2	0.020,0.030	5	5,10	1	8	1000	0.5	0.5	0.5	2	CP003351.1231697.A.G	499	499	436	CP003351_1231697_A_G	0.0261	0.000348	0.000904	0.419	0.126	0.105
XXLUXTYFRIIV_3	0.020,0.030	5	5,10	1	8	1000	0.5	0.5	0.5	3	CP003351.1231697.A.G	499	499	436	CP003351_1231697_A_G	0.0261	0.000354	0.0278	0.311	0.141	0.0697
XXLUXTYFRIIV_4	0.020,0.030	5	5,10	1	8	1000	0.5	0.5	0.5	4	CP003351.1231697.A.G	499	499	436	CP003351_1231697_A_G	0.0261	0.000341	0.026	0.306	0.137	0.0705
XXLUXTYFRIIV_5	0.020,0.030	5	5,10	1	8	1000	0.5	0.5	0.5	5	CP003351.1231697.A.G	499	499	436	CP003351_1231697_A_G	0.0261	0.000341	0.031	0.283	0.131	0.0683
TFPDMHQJSJBG_1	0.020,0.030	5	5,10	1	8	1100	0.5	0.5	0.5	1	CP003351.1815419.T.C	549	549	336	CP003351_1815419_T_C	0.0237	0.00036	0.0275	0.341	0.154	0.0666
TFPDMHQJSJBG_2	0.020,0.030	5	5,10	1	8	1100	0.5	0.5	0.5	2	CP003351.1815419.T.C	549	549	336	CP003351_1815419_T_C	0.0237	0.000347	0.00359	0.388	0.133	0.0878
TFPDMHQJSJBG_3	0.020,0.030	5	5,10	1	8	1100	0.5	0.5	0.5	3	CP003351.1815419.T.C	549	549	336	CP003351_1815419_T_C	0.0237	0.00036	0.0003	0.402	0.111	0.109
TFPDMHQJSJBG_4	0.020,0.030	5	5,10	1	8	1100	0.5	0.5	0.5	4	CP003351.1815419.T.C	549	549	336	CP003351_1815419_T_C	0.0237	0.000347	0.033	0.294	0.138	0.0644
TFPDMHQJSJBG_5	0.020,0.030	5	5,10	1	8	1100	0.5	0.5	0.5	5	CP003351.1815419.T.C	549	549	336	CP003351_1815419_T_C	0.0237	0.000353	0.00526	0.396	0.142	0.0842
MEAPMUKAVPQU_1	0.020,0.030	5	5,10	1	8	1200	0.5	0.5	0.5	1	CP003351.690021.A.G	599	599	236	CP003351_690021_A_G	0.0192	0.00161	0.0802	0.239	0.136	0.0506
MEAPMUKAVPQU_2	0.020,0.030	5	5,10	1	8	1200	0.5	0.5	0.5	2	CP003351.690021.A.G	599	599	236	CP003351_690021_A_G	0.0192	0.00157	0.0415	0.264	0.129	0.0589
MEAPMUKAVPQU_3	0.020,0.030	5	5,10	1	8	1200	0.5	0.5	0.5	3	CP003351.690021.A.G	599	599	236	CP003351_690021_A_G	0.0192	0.00159	0.00925	0.344	0.132	0.0752
MEAPMUKAVPQU_4	0.020,0.030	5	5,10	1	8	1200	0.5	0.5	0.5	4	CP003351.690021.A.G	599	599	236	CP003351_690021_A_G	0.0192	0.00157	0.0853	0.236	0.137	0.0498
MEAPMUKAVPQU_5	0.020,0.030	5	5,10	1	8	1200	0.5	0.5	0.5	5	CP003351.690021.A.G	599	599	236	CP003351_690021_A_G	0.0192	0.00157	0.00216	0.354	0.115	0.0886
DLDMXINUIQLX_1	0.020,0.030	5	5,10	1	8	1300	0.5	0.5	0.5	1	CP003351.2669679.C.T	649	649	136	CP003351_2669679_C_T	0.0262	0.000134	0.00324	0.433	0.147	0.0817
DLDMXINUIQLX_2	0.020,0.030	5	5,10	1	8	1300	0.5	0.5	0.5	2	CP003351.2669679.C.T	649	649	136	CP003351_2669679_C_T	0.0262	0.000134	0.00293	0.435	0.146	0.0825
DLDMXINUIQLX_3	0.020,0.030	5	5,10	1	8	1300	0.5	0.5	0.5	3	CP003351.2669679.C.T	649	649	136	CP003351_2669679_C_T	0.0262	0.000132	0.198	0.218	0.169	0.0357
DLDMXINUIQLX_4	0.020,0.030	5	5,10	1	8	1300	0.5	0.5	0.5	4	CP003351.2669679.C.T	649	649	136	CP003351_2669679_C_T	0.0262	0.000129	0.0686	0.237	0.13	0.0506
DLDMXINUIQLX_5	0.020,0.030	5	5,10	1	8	1300	0.5	0.5	0.5	5	CP003351.2669679.C.T	649	649	136	CP003351_2669679_C_T	0.0262	0.000129	0.0385	0.266	0.129	0.0575
PFTRAFFEUIBT_1	0.020,0.030	5	5,10	1	9	100	0.5	0.5	0.5	1	CP003351.688672.T.G	49	49	1336	CP003351_688672_T_G	0.0102	0.315	0.32	0.505	0.505	0.102	bad-chisq
PFTRAFFEUIBT_2	0.020,0.030	5	5,10	1	9	100	0.5	0.5	0.5	2	CP003351.688672.T.G	49	49	1336	CP003351_688672_T_G	0.0102	0.315	0.343	0.488	0.512	0.0968	bad-chisq
PFTRAFFEUIBT_3	0.020,0.030	5	5,10	1	9	100	0.5	0.5	0.5	3	CP003351.688672.T.G	49	49	1336	CP003351_688672_T_G	0.0102	0.315	0.407	0.436	0.523	0.0848	bad-chisq
PFTRAFFEUIBT_4	0.020,0.030	5	5,10	1	9	100	0.5	0.5	0.5	4	CP003351.688672.T.G	49	49	1336	CP003351_688672_T_G	0.0102	0.315	0.511	0.387	0.586	0.0672	bad-chisq
PFTRAFFEUIBT_5	0.020,0.030	5	5,10	1	9	100	0.5	0.5	0.5	5	CP003351.688672.T.G	49	49	1336	CP003351_688672_T_G	0.0102	0.315	0.32	0.505	0.505	0.102	bad-chisq
XWRNYVLNTTUA_1	0.020,0.030	5	5,10	1	9	200	0.5	0.5	0.5	1	CP003351.240391.C.T	99	99	1236	CP003351_240391_C_T	0.0152	0.0809	0.0945	0.485	0.289	0.119	bad-chisq
XWRNYVLNTTUA_2	0.020,0.030	5	5,10	1	9	200	0.5	0.5	0.5	2	CP003351.240391.C.T	99	99	1236	CP003351_240391_C_T	0.0152	0.0809	0.0817	0.508	0.29	0.124	bad-chisq
XWRNYVLNTTUA_3	0.020,0.030	5	5,10	1	9	200	0.5	0.5	0.5	3	CP003351.240391.C.T	99	99	1236	CP003351_240391_C_T	0.0152	0.0809	0.0719	0.523	0.289	0.128	bad-chisq
XWRNYVLNTTUA_4	0.020,0.030	5	5,10	1	9	200	0.5	0.5	0.5	4	CP003351.240391.C.T	99	99	1236	CP003351_240391_C_T	0.0152	0.0809	0.0794	0.511	0.29	0.125	bad-chisq
XWRNYVLNTTUA_5	0.020,0.030	5	5,10	1	9	200	0.5	0.5	0.5	5	CP003351.240391.C.T	99	99	1236	CP003351_240391_C_T	0.0152	0.0809	0.0817	0.508	0.29	0.124	bad-chisq
FVCXBWQCASMO_1	0.020,0.030	5	5,10	1	9	300	0.5	0.5	0.5	1	CP003351.960268.C.T	149	149	1136	CP003351_960268_C_T	0.0201	0.099	0.0997	0.34	0.206	0.0956	bad-chisq
FVCXBWQCASMO_2	0.020,0.030	5	5,10	1	9	300	0.5	0.5	0.5	2	CP003351.960268.C.T	149	149	1136	CP003351_960268_C_T	0.0201	0.099	0.0997	0.34	0.206	0.0956	bad-chisq
FVCXBWQCASMO_3	0.020,0.030	5	5,10	1	9	300	0.5	0.5	0.5	3	CP003351.960268.C.T	149	149	1136	CP003351_960268_C_T	0.0201	0.099	0.351	0.24	0.257	0.0542	bad-chisq
FVCXBWQCASMO_4	0.020,0.030	5	5,10	1	9	300	0.5	0.5	0.5	4	CP003351.960268.C.T	149	149	1136	CP003351_960268_C_T	0.0202	0.101	0.101	0.338	0.206	0.0952	bad-chisq
FVCXBWQCASMO_5	0.020,0.030	5	5,10	1	9	300	0.5	0.5	0.5	5	CP003351.960268.C.T	149	149	1136	CP003351_960268_C_T	0.0202	0.101	0.465	0.197	0.27	0.0426	bad-chisq
OWZTTMOSXYIQ_1	0.020,0.030	5	5,10	1	9	400	0.5	0.5	0.5	1	CP003351.960012.C.T	199	199	1036	CP003351_960012_C_T	0.0201	0.0321	0.0322	0.383	0.178	0.107	bad-chisq
OWZTTMOSXYIQ_2	0.020,0.030	5	5,10	1	9	400	0.5	0.5	0.5	2	CP003351.960012.C.T	199	199	1036	CP003351_960012_C_T	0.0201	0.0321	0.062	0.403	0.215	0.0936	bad-chisq
OWZTTMOSXYIQ_3	0.020,0.030	5	5,10	1	9	400	0.5	0.5	0.5	3	CP003351.960012.C.T	199	199	1036	CP003351_960012_C_T	0.0202	0.0327	0.0649	0.388	0.21	0.0927	bad-chisq
OWZTTMOSXYIQ_4	0.020,0.030	5	5,10	1	9	400	0.5	0.5	0.5	4	CP003351.960012.C.T	199	199	1036	CP003351_960012_C_T	0.0202	0.0327	0.0327	0.381	0.178	0.107	bad-chisq
OWZTTMOSXYIQ_5	0.020,0.030	5	5,10	1	9	400	0.5	0.5	0.5	5	CP003351.960012.C.T	199	199	1036	CP003351_960012_C_T	0.0202	0.0327	0.109	0.365	0.227	0.0805	bad-chisq
AKMOKLUORIJC_1	0.020,0.030	5	5,10	1	9	500	0.5	0.5	0.5	1	CP003351.485772.C.T	249	249	936	CP003351_485772_C_T	0.0221	0.0334	0.0936	0.384	0.228	0.0753
AKMOKLUORIJC_2	0.020,0.030	5	5,10	1	9	500	0.5	0.5	0.5	2	CP003351.485772.C.T	249	249	936	CP003351_485772_C_T	0.0221	0.0323	0.0661	0.325	0.177	0.0825
AKMOKLUORIJC_3	0.020,0.030	5	5,10	1	9	500	0.5	0.5	0.5	3	CP003351.485772.C.T	249	249	936	CP003351_485772_C_T	0.0221	0.0328	0.168	0.283	0.205	0.0618
AKMOKLUORIJC_4	0.020,0.030	5	5,10	1	9	500	0.5	0.5	0.5	4	CP003351.485772.C.T	249	249	936	CP003351_485772_C_T	0.0221	0.0323	0.357	0.183	0.198	0.0414
AKMOKLUORIJC_5	0.020,0.030	5	5,10	1	9	500	0.5	0.5	0.5	5	CP003351.485772.C.T	249	249	936	CP003351_485772_C_T	0.0221	0.0328	0.126	0.293	0.192	0.0686
RUWDHMBOBJOT_1	0.020,0.030	5	5,10	1	9	600	0.5	0.5	0.5	1	CP003351.1569113.A.G	299	299	836	CP003351_1569113_A_G	0.0234	0.00684	0.015	0.398	0.163	0.0994
RUWDHMBOBJOT_2	0.020,0.030	5	5,10	1	9	600	0.5	0.5	0.5	2	CP003351.1569113.A.G	299	299	836	CP003351_1569113_A_G	0.0234	0.00684	0.271	0.194	0.176	0.0451
RUWDHMBOBJOT_3	0.020,0.030	5	5,10	1	9	600	0.5	0.5	0.5	3	CP003351.1569113.A.G	299	299	836	CP003351_1569113_A_G	0.0235	0.00697	0.0543	0.325	0.168	0.0788
RUWDHMBOBJOT_4	0.020,0.030	5	5,10	1	9	600	0.5	0.5	0.5	4	CP003351.1569113.A.G	299	299	836	CP003351_1569113_A_G	0.0234	0.00684	0.0352	0.351	0.166	0.0861
RUWDHMBOBJOT_5	0.020,0.030	5	5,10	1	9	600	0.5	0.5	0.5	5	CP003351.1569113.A.G	299	299	836	CP003351_1569113_A_G	0.0234	0.00684	0.00688	0.368	0.136	0.11
EODPELBBNENF_1	0.020,0.030	5	5,10	1	9	700	0.5	0.5	0.5	1	CP003351.960337.A.G	349	349	736	CP003351_960337_A_G	0.0229	0.00241	0.0227	0.395	0.173	0.0862
EODPELBBNENF_2	0.020,0.030	5	5,10	1	9	700	0.5	0.5	0.5	2	CP003351.960337.A.G	349	349	736	CP003351_960337_A_G	0.023	0.00245	0.00204	0.443	0.143	0.117
EODPELBBNENF_3	0.020,0.030	5	5,10	1	9	700	0.5	0.5	0.5	3	CP003351.960337.A.G	349	349	736	CP003351_960337_A_G	0.0229	0.00241	0.0304	0.361	0.166	0.082
EODPELBBNENF_4	0.020,0.030	5	5,10	1	9	700	0.5	0.5	0.5	4	CP003351.960337.A.G	349	349	736	CP003351_960337_A_G	0.0229	0.00241	0.0254	0.467	0.209	0.0846
EODPELBBNENF_5	0.020,0.030	5	5,10	1	9	700	0.5	0.5	0.5	5	CP003351.960337.A.G	349	349	736	CP003351_960337_A_G	0.0229	0.00241	0.183	0.236	0.177	0.0505
RMWPAVKVZSAB_1	0.020,0.030	5	5,10	1	9	800	0.5	0.5	0.5	1	CP003351.1728177.C.T	399	399	636	CP003351_1728177_C_T	0.0226	0.0043	0.00906	0.373	0.142	0.0924
RMWPAVKVZSAB_2	0.020,0.030	5	5,10	1	9	800	0.5	0.5	0.5	2	CP003351.1728177.C.T	399	399	636	CP003351_1728177_C_T	0.0226	0.00422	0.00789	0.527	0.198	0.094
RMWPAVKVZSAB_3	0.020,0.030	5	5,10	1	9	800	0.5	0.5	0.5	3	CP003351.1728177.C.T	399	399	636	CP003351_1728177_C_T	0.0226	0.00415	0.0379	0.327	0.157	0.0735
RMWPAVKVZSAB_4	0.020,0.030	5	5,10	1	9	800	0.5	0.5	0.5	4	CP003351.1728177.C.T	399	399	636	CP003351_1728177_C_T	0.0226	0.00415	0.0764	0.318	0.179	0.0628
RMWPAVKVZSAB_5	0.020,0.030	5	5,10	1	9	800	0.5	0.5	0.5	5	CP003351.1728177.C.T	399	399	636	CP003351_1728177_C_T	0.0226	0.00422	0.0881	0.301	0.177	0.0604
BZASXYRIJWNA_1	0.020,0.030	5	5,10	1	9	900	0.5	0.5	0.5	1	CP003351.1018315.C.A	449	449	536	CP003351_1018315_C_A	0.0234	0.000926	0.00099	0.364	0.11	0.11
BZASXYRIJWNA_2	0.020,0.030	5	5,10	1	9	900	0.5	0.5	0.5	2	CP003351.1018315.C.A	449	449	536	CP003351_1018315_C_A	0.0234	0.000943	0.000924	0.365	0.11	0.11
BZASXYRIJWNA_3	0.020,0.030	5	5,10	1	9	900	0.5	0.5	0.5	3	CP003351.1018315.C.A	449	449	536	CP003351_1018315_C_A	0.0234	0.000926	0.000907	0.366	0.11	0.111
BZASXYRIJWNA_4	0.020,0.030	5	5,10	1	9	900	0.5	0.5	0.5	4	CP003351.1018315.C.A	449	449	536	CP003351_1018315_C_A	0.0234	0.000926	0.000907	0.366	0.11	0.111
BZASXYRIJWNA_5	0.020,0.030	5	5,10	1	9	900	0.5	0.5	0.5	5	CP003351.1018315.C.A	449	449	536	CP003351_1018315_C_A	0.0234	0.000908	0.00089	0.366	0.11	0.111
WJZJSYNXBVQU_1	0.020,0.030	5	5,10	1	9	1000	0.5	0.5	0.5	1	CP003351.696449.C.T	499	499	436	CP003351_696449_C_T	0.0191	0.00264	0.0388	0.316	0.153	0.0655
WJZJSYNXBVQU_2	0.020,0.030	5	5,10	1	9	1000	0.5	0.5	0.5	2	CP003351.696449.C.T	499	499	436	CP003351_696449_C_T	0.0191	0.00264	0.0332	0.305	0.143	0.0674
WJZJSYNXBVQU_3	0.020,0.030	5	5,10	1	9	1000	0.5	0.5	0.5	3	CP003351.696449.C.T	499	499	436	CP003351_696449_C_T	0.0191	0.00256	0.0274	0.334	0.151	0.0699
WJZJSYNXBVQU_4	0.020,0.030	5	5,10	1	9	1000	0.5	0.5	0.5	4	CP003351.696449.C.T	499	499	436	CP003351_696449_C_T	0.0191	0.00264	0.0327	0.339	0.158	0.0677
WJZJSYNXBVQU_5	0.020,0.030	5	5,10	1	9	1000	0.5	0.5	0.5	5	CP003351.696449.C.T	499	499	436	CP003351_696449_C_T	0.0191	0.00256	0.00858	0.359	0.136	0.0832
IQGLBAGSHFZF_1	0.020,0.030	5	5,10	1	9	1100	0.5	0.5	0.5	1	CP003351.1929176.C.T	549	549	336	CP003351_1929176_C_T	0.0219	0.000944	0.0456	0.253	0.127	0.0604
IQGLBAGSHFZF_2	0.020,0.030	5	5,10	1	9	1100	0.5	0.5	0.5	2	CP003351.1929176.C.T	549	549	336	CP003351_1929176_C_T	0.0219	0.000974	0.00188	0.447	0.143	0.0937
IQGLBAGSHFZF_3	0.020,0.030	5	5,10	1	9	1100	0.5	0.5	0.5	3	CP003351.1929176.C.T	549	549	336	CP003351_1929176_C_T	0.0219	0.000974	0.00178	0.388	0.124	0.0942
IQGLBAGSHFZF_4	0.020,0.030	5	5,10	1	9	1100	0.5	0.5	0.5	4	CP003351.1929176.C.T	549	549	336	CP003351_1929176_C_T	0.0219	0.000959	0.00162	0.359	0.114	0.095
IQGLBAGSHFZF_5	0.020,0.030	5	5,10	1	9	1100	0.5	0.5	0.5	5	CP003351.1929176.C.T	549	549	336	CP003351_1929176_C_T	0.0219	0.000974	0.00127	0.361	0.112	0.0972
TUEQSINNTLNG_1	0.020,0.030	5	5,10	1	9	1200	0.5	0.5	0.5	1	CP003351.2064149.T.C	599	599	236	CP003351_2064149_T_C	0.0192	0.00157	0.0283	0.294	0.134	0.0634
TUEQSINNTLNG_2	0.020,0.030	5	5,10	1	9	1200	0.5	0.5	0.5	2	CP003351.2064149.T.C	599	599	236	CP003351_2064149_T_C	0.0192	0.00157	0.0573	0.256	0.134	0.055
TUEQSINNTLNG_3	0.020,0.030	5	5,10	1	9	1200	0.5	0.5	0.5	3	CP003351.2064149.T.C	599	599	236	CP003351_2064149_T_C	0.0192	0.00157	0.0389	0.282	0.136	0.0597
TUEQSINNTLNG_4	0.020,0.030	5	5,10	1	9	1200	0.5	0.5	0.5	4	CP003351.2064149.T.C	599	599	236	CP003351_2064149_T_C	0.0192	0.00157	0.2	0.184	0.144	0.0371
TUEQSINNTLNG_5	0.020,0.030	5	5,10	1	9	1200	0.5	0.5	0.5	5	CP003351.2064149.T.C	599	599	236	CP003351_2064149_T_C	0.0192	0.00157	0.0751	0.266	0.149	0.0515
EVGKGRHIPFYO_1	0.020,0.030	5	5,10	1	9	1300	0.5	0.5	0.5	1	CP003351.271476.G.A	649	649	136	CP003351_271476_G_A	0.0216	0.000135	0.00226	0.394	0.129	0.0847
EVGKGRHIPFYO_2	0.020,0.030	5	5,10	1	9	1300	0.5	0.5	0.5	2	CP003351.271476.G.A	649	649	136	CP003351_271476_G_A	0.0216	0.000133	0.0512	0.249	0.128	0.0541
EVGKGRHIPFYO_3	0.020,0.030	5	5,10	1	9	1300	0.5	0.5	0.5	3	CP003351.271476.G.A	649	649	136	CP003351_271476_G_A	0.0216	0.000131	0.003	0.383	0.129	0.0823
EVGKGRHIPFYO_4	0.020,0.030	5	5,10	1	9	1300	0.5	0.5	0.5	4	CP003351.271476.G.A	649	649	136	CP003351_271476_G_A	0.0216	0.000135	0.00167	0.392	0.125	0.0872
EVGKGRHIPFYO_5	0.020,0.030	5	5,10	1	9	1300	0.5	0.5	0.5	5	CP003351.271476.G.A	649	649	136	CP003351_271476_G_A	0.0216	0.000131	0.00062	0.422	0.123	0.0949
WTZJLOJCGZAY_1	0.020,0.030	5	5,10	1	10	100	0.5	0.5	0.5	1	CP003351.1776875.A.G	49	49	1336	CP003351_1776875_A_G	0.0102	0.315	0.327	0.5	0.508	0.1	bad-chisq
WTZJLOJCGZAY_2	0.020,0.030	5	5,10	1	10	100	0.5	0.5	0.5	2	CP003351.1776875.A.G	49	49	1336	CP003351_1776875_A_G	0.0102	0.315	0.32	0.505	0.505	0.102	bad-chisq
WTZJLOJCGZAY_3	0.020,0.030	5	5,10	1	10	100	0.5	0.5	0.5	3	CP003351.1776875.A.G	49	49	1336	CP003351_1776875_A_G	0.0102	0.315	0.32	0.505	0.505	0.102	bad-chisq
WTZJLOJCGZAY_4	0.020,0.030	5	5,10	1	10	100	0.5	0.5	0.5	4	CP003351.1776875.A.G	49	49	1336	CP003351_1776875_A_G	0.0102	0.315	0.436	0.491	0.628	0.0795	bad-chisq
WTZJLOJCGZAY_5	0.020,0.030	5	5,10	1	10	100	0.5	0.5	0.5	5	CP003351.1776875.A.G	49	49	1336	CP003351_1776875_A_G	0.0102	0.315	0.32	0.505	0.505	0.102	bad-chisq
MJAQFTPJGXWW_1	0.020,0.030	5	5,10	1	10	200	0.5	0.5	0.5	1	CP003351.961507.T.C	99	99	1236	CP003351_961507_T_C	0.0152	0.0809	0.564	0.212	0.367	0.0412	bad-chisq
MJAQFTPJGXWW_2	0.020,0.030	5	5,10	1	10	200	0.5	0.5	0.5	2	CP003351.961507.T.C	99	99	1236	CP003351_961507_T_C	0.0152	0.0809	0.109	0.506	0.314	0.114	bad-chisq
MJAQFTPJGXWW_3	0.020,0.030	5	5,10	1	10	200	0.5	0.5	0.5	3	CP003351.961507.T.C	99	99	1236	CP003351_961507_T_C	0.0152	0.0809	0.161	0.501	0.356	0.1	bad-chisq
MJAQFTPJGXWW_4	0.020,0.030	5	5,10	1	10	200	0.5	0.5	0.5	4	CP003351.961507.T.C	99	99	1236	CP003351_961507_T_C	0.0152	0.0794	0.0801	0.51	0.29	0.125	bad-chisq
MJAQFTPJGXWW_5	0.020,0.030	5	5,10	1	10	200	0.5	0.5	0.5	5	CP003351.961507.T.C	99	99	1236	CP003351_961507_T_C	0.0152	0.0809	0.0817	0.508	0.29	0.124	bad-chisq
MVEVRGGQMROM_1	0.020,0.030	5	5,10	1	10	300	0.5	0.5	0.5	1	CP003351.2314703.T.G	149	149	1136	CP003351_2314703_T_G	0.0235	0.0558	0.3	0.26	0.25	0.0603	bad-chisq
MVEVRGGQMROM_2	0.020,0.030	5	5,10	1	10	300	0.5	0.5	0.5	2	CP003351.2314703.T.G	149	149	1136	CP003351_2314703_T_G	0.0235	0.0558	0.0561	0.366	0.191	0.111	bad-chisq
MVEVRGGQMROM_3	0.020,0.030	5	5,10	1	10	300	0.5	0.5	0.5	3	CP003351.2314703.T.G	149	149	1136	CP003351_2314703_T_G	0.0235	0.0558	0.24	0.319	0.271	0.0683	bad-chisq
MVEVRGGQMROM_4	0.020,0.030	5	5,10	1	10	300	0.5	0.5	0.5	4	CP003351.2314703.T.G	149	149	1136	CP003351_2314703_T_G	0.0236	0.0547	0.0603	0.396	0.21	0.109	bad-chisq
MVEVRGGQMROM_5	0.020,0.030	5	5,10	1	10	300	0.5	0.5	0.5	5	CP003351.2314703.T.G	149	149	1136	CP003351_2314703_T_G	0.0235	0.0558	0.103	0.486	0.298	0.0946	bad-chisq
MOFITCBWOKNF_1	0.020,0.030	5	5,10	1	10	400	0.5	0.5	0.5	1	CP003351.123780.T.G	199	199	1036	CP003351_123780_T_G	0.0226	0.0183	0.327	0.232	0.236	0.0492	bad-chisq
MOFITCBWOKNF_2	0.020,0.030	5	5,10	1	10	400	0.5	0.5	0.5	2	CP003351.123780.T.G	199	199	1036	CP003351_123780_T_G	0.0226	0.0183	0.0756	0.45	0.253	0.0892	bad-chisq
MOFITCBWOKNF_3	0.020,0.030	5	5,10	1	10	400	0.5	0.5	0.5	3	CP003351.123780.T.G	199	199	1036	CP003351_123780_T_G	0.0226	0.0183	0.549	0.135	0.224	0.0301	bad-chisq
MOFITCBWOKNF_4	0.020,0.030	5	5,10	1	10	400	0.5	0.5	0.5	4	CP003351.123780.T.G	199	199	1036	CP003351_123780_T_G	0.0226	0.0183	0.0181	0.406	0.171	0.118	bad-chisq
MOFITCBWOKNF_5	0.020,0.030	5	5,10	1	10	400	0.5	0.5	0.5	5	CP003351.123780.T.G	199	199	1036	CP003351_123780_T_G	0.0226	0.0183	0.0279	0.432	0.196	0.11	bad-chisq
JOLOOLULEKBX_1	0.020,0.030	5	5,10	1	10	500	0.5	0.5	0.5	1	CP003351.735453.C.T	249	249	936	CP003351_735453_C_T	0.0262	0.0117	0.0183	0.359	0.152	0.106
JOLOOLULEKBX_2	0.020,0.030	5	5,10	1	10	500	0.5	0.5	0.5	2	CP003351.735453.C.T	249	249	936	CP003351_735453_C_T	0.0261	0.0114	0.158	0.239	0.169	0.0634
JOLOOLULEKBX_3	0.020,0.030	5	5,10	1	10	500	0.5	0.5	0.5	3	CP003351.735453.C.T	249	249	936	CP003351_735453_C_T	0.0261	0.0114	0.22	0.216	0.176	0.055
JOLOOLULEKBX_4	0.020,0.030	5	5,10	1	10	500	0.5	0.5	0.5	4	CP003351.735453.C.T	249	249	936	CP003351_735453_C_T	0.0262	0.0112	0.0111	0.356	0.14	0.114
JOLOOLULEKBX_5	0.020,0.030	5	5,10	1	10	500	0.5	0.5	0.5	5	CP003351.735453.C.T	249	249	936	CP003351_735453_C_T	0.0262	0.0117	0.267	0.202	0.182	0.0499
LJDJNEWIOVCE_1	0.020,0.030	5	5,10	1	10	600	0.5	0.5	0.5	1	CP003351.1344448.G.T	299	299	836	CP003351_1344448_G_T	0.0184	0.0331	0.0504	0.319	0.163	0.08
LJDJNEWIOVCE_2	0.020,0.030	5	5,10	1	10	600	0.5	0.5	0.5	2	CP003351.1344448.G.T	299	299	836	CP003351_1344448_G_T	0.0184	0.0331	0.15	0.282	0.196	0.059
LJDJNEWIOVCE_3	0.020,0.030	5	5,10	1	10	600	0.5	0.5	0.5	3	CP003351.1344448.G.T	299	299	836	CP003351_1344448_G_T	0.0184	0.0331	0.0403	0.329	0.16	0.0839
LJDJNEWIOVCE_4	0.020,0.030	5	5,10	1	10	600	0.5	0.5	0.5	4	CP003351.1344448.G.T	299	299	836	CP003351_1344448_G_T	0.0184	0.0331	0.0332	0.324	0.152	0.0871
LJDJNEWIOVCE_5	0.020,0.030	5	5,10	1	10	600	0.5	0.5	0.5	5	CP003351.1344448.G.T	299	299	836	CP003351_1344448_G_T	0.0184	0.0336	0.0336	0.323	0.152	0.087
ORFNVKIUZWQO_1	0.020,0.030	5	5,10	1	10	700	0.5	0.5	0.5	1	CP003351.32592.C.A	349	349	736	CP003351_32592_C_A	0.023	0.00236	0.00701	0.429	0.159	0.102
ORFNVKIUZWQO_2	0.020,0.030	5	5,10	1	10	700	0.5	0.5	0.5	2	CP003351.32592.C.A	349	349	736	CP003351_32592_C_A	0.023	0.00245	0.14	0.263	0.178	0.056
ORFNVKIUZWQO_3	0.020,0.030	5	5,10	1	10	700	0.5	0.5	0.5	3	CP003351.32592.C.A	349	349	736	CP003351_32592_C_A	0.0229	0.00241	0.018	0.394	0.166	0.0895
ORFNVKIUZWQO_4	0.020,0.030	5	5,10	1	10	700	0.5	0.5	0.5	4	CP003351.32592.C.A	349	349	736	CP003351_32592_C_A	0.023	0.00236	0.0878	0.307	0.179	0.0647
ORFNVKIUZWQO_5	0.020,0.030	5	5,10	1	10	700	0.5	0.5	0.5	5	CP003351.32592.C.A	349	349	736	CP003351_32592_C_A	0.023	0.00245	0.0347	0.355	0.168	0.08
HOWFRSRWZNBK_1	0.020,0.030	5	5,10	1	10	800	0.5	0.5	0.5	1	CP003351.308535.T.C	399	399	636	CP003351_308535_T_C	0.0263	0.000909	0.273	0.167	0.152	0.0389
HOWFRSRWZNBK_2	0.020,0.030	5	5,10	1	10	800	0.5	0.5	0.5	2	CP003351.308535.T.C	399	399	636	CP003351_308535_T_C	0.0263	0.00089	0.0451	0.307	0.153	0.071
HOWFRSRWZNBK_3	0.020,0.030	5	5,10	1	10	800	0.5	0.5	0.5	3	CP003351.308535.T.C	399	399	636	CP003351_308535_T_C	0.0263	0.000909	0.000847	0.379	0.113	0.118
HOWFRSRWZNBK_4	0.020,0.030	5	5,10	1	10	800	0.5	0.5	0.5	4	CP003351.308535.T.C	399	399	636	CP003351_308535_T_C	0.0263	0.000909	0.0563	0.299	0.157	0.0676
HOWFRSRWZNBK_5	0.020,0.030	5	5,10	1	10	800	0.5	0.5	0.5	5	CP003351.308535.T.C	399	399	636	CP003351_308535_T_C	0.0263	0.000928	0.00812	0.407	0.153	0.0937
QSVYGONAKLLD_1	0.020,0.030	5	5,10	1	10	900	0.5	0.5	0.5	1	CP003351.1840173.A.G	449	449	536	CP003351_1840173_A_G	0.0245	0.000553	0.000539	0.373	0.107	0.115
QSVYGONAKLLD_2	0.020,0.030	5	5,10	1	10	900	0.5	0.5	0.5	2	CP003351.1840173.A.G	449	449	536	CP003351_1840173_A_G	0.0245	0.000564	0.00055	0.372	0.107	0.115
QSVYGONAKLLD_3	0.020,0.030	5	5,10	1	10	900	0.5	0.5	0.5	3	CP003351.1840173.A.G	449	449	536	CP003351_1840173_A_G	0.0245	0.000553	0.000539	0.373	0.107	0.115
QSVYGONAKLLD_4	0.020,0.030	5	5,10	1	10	900	0.5	0.5	0.5	4	CP003351.1840173.A.G	449	449	536	CP003351_1840173_A_G	0.0245	0.000564	0.000956	0.359	0.108	0.11
QSVYGONAKLLD_5	0.020,0.030	5	5,10	1	10	900	0.5	0.5	0.5	5	CP003351.1840173.A.G	449	449	536	CP003351_1840173_A_G	0.0245	0.000564	0.00055	0.372	0.107	0.115
CNKOQEJGGSUR_1	0.020,0.030	5	5,10	1	10	1000	0.5	0.5	0.5	1	CP003351.699512.C.T	499	499	436	CP003351_699512_C_T	0.0191	0.00264	0.027	0.309	0.139	0.0701
CNKOQEJGGSUR_2	0.020,0.030	5	5,10	1	10	1000	0.5	0.5	0.5	2	CP003351.699512.C.T	499	499	436	CP003351_699512_C_T	0.0191	0.00264	0.00261	0.348	0.115	0.0952
CNKOQEJGGSUR_3	0.020,0.030	5	5,10	1	10	1000	0.5	0.5	0.5	3	CP003351.699512.C.T	499	499	436	CP003351_699512_C_T	0.0191	0.00256	0.0118	0.341	0.135	0.0797
CNKOQEJGGSUR_4	0.020,0.030	5	5,10	1	10	1000	0.5	0.5	0.5	4	CP003351.699512.C.T	499	499	436	CP003351_699512_C_T	0.019	0.0026	0.0224	0.334	0.146	0.0723
CNKOQEJGGSUR_5	0.020,0.030	5	5,10	1	10	1000	0.5	0.5	0.5	5	CP003351.699512.C.T	499	499	436	CP003351_699512_C_T	0.0191	0.00256	0.00556	0.371	0.133	0.0878
INSXGPYOFESC_1	0.020,0.030	5	5,10	1	10	1100	0.5	0.5	0.5	1	CP003351.1277367.G.A	549	549	336	CP003351_1277367_G_A	0.0255	0.000129	0.00186	0.383	0.123	0.0938
INSXGPYOFESC_2	0.020,0.030	5	5,10	1	10	1100	0.5	0.5	0.5	2	CP003351.1277367.G.A	549	549	336	CP003351_1277367_G_A	0.0255	0.000131	0.0171	0.317	0.133	0.072
INSXGPYOFESC_3	0.020,0.030	5	5,10	1	10	1100	0.5	0.5	0.5	3	CP003351.1277367.G.A	549	549	336	CP003351_1277367_G_A	0.0255	0.000126	0.00267	0.365	0.121	0.0906
INSXGPYOFESC_4	0.020,0.030	5	5,10	1	10	1100	0.5	0.5	0.5	4	CP003351.1277367.G.A	549	549	336	CP003351_1277367_G_A	0.0255	0.000131	0.0757	0.234	0.131	0.0536
INSXGPYOFESC_5	0.020,0.030	5	5,10	1	10	1100	0.5	0.5	0.5	5	CP003351.1277367.G.A	549	549	336	CP003351_1277367_G_A	0.0255	0.000126	0.0673	0.304	0.166	0.0553
WDNRCDHXCZDT_1	0.020,0.030	5	5,10	1	10	1200	0.5	0.5	0.5	1	CP003351.1591525.T.C	599	599	236	CP003351_1591525_T_C	0.0209	0.00059	0.000722	0.426	0.126	0.0976
WDNRCDHXCZDT_2	0.020,0.030	5	5,10	1	10	1200	0.5	0.5	0.5	2	CP003351.1591525.T.C	599	599	236	CP003351_1591525_T_C	0.0209	0.00059	0.0516	0.261	0.134	0.0563
WDNRCDHXCZDT_3	0.020,0.030	5	5,10	1	10	1200	0.5	0.5	0.5	3	CP003351.1591525.T.C	599	599	236	CP003351_1591525_T_C	0.0209	0.000581	0.034	0.285	0.134	0.0613
WDNRCDHXCZDT_4	0.020,0.030	5	5,10	1	10	1200	0.5	0.5	0.5	4	CP003351.1591525.T.C	599	599	236	CP003351_1591525_T_C	0.0209	0.000581	0.0133	0.33	0.133	0.0716
WDNRCDHXCZDT_5	0.020,0.030	5	5,10	1	10	1200	0.5	0.5	0.5	5	CP003351.1591525.T.C	599	599	236	CP003351_1591525_T_C	0.0209	0.000599	0.226	0.176	0.146	0.035
JMBXLBLSKOIQ_1	0.020,0.030	5	5,10	1	10	1300	0.5	0.5	0.5	1	CP003351.236288.C.T	649	649	136	CP003351_236288_C_T	0.02	0.000368	0.000361	0.353	0.0986	0.0989
JMBXLBLSKOIQ_2	0.020,0.030	5	5,10	1	10	1300	0.5	0.5	0.5	2	CP003351.236288.C.T	649	649	136	CP003351_236288_C_T	0.02	0.000357	0.00035	0.354	0.0986	0.0991
JMBXLBLSKOIQ_3	0.020,0.030	5	5,10	1	10	1300	0.5	0.5	0.5	3	CP003351.236288.C.T	649	649	136	CP003351_236288_C_T	0.02	0.000368	0.000403	0.368	0.104	0.0981
JMBXLBLSKOIQ_4	0.020,0.030	5	5,10	1	10	1300	0.5	0.5	0.5	4	CP003351.236288.C.T	649	649	136	CP003351_236288_C_T	0.02	0.000368	0.0106	0.317	0.124	0.0709
JMBXLBLSKOIQ_5	0.020,0.030	5	5,10	1	10	1300	0.5	0.5	0.5	5	CP003351.236288.C.T	649	649	136	CP003351_236288_C_T	0.02	0.000368	0.000361	0.353	0.0986	0.0989
ELJBUPRCVIXA_1	0.020,0.030	5	10,50	1	1	100	0.5	0.5	0.5	1	CP003351.408343.C.T	49	49	1336	CP003351_408343_C_T	0.0102	0.315	0.32	0.505	0.505	0.102	bad-chisq
ELJBUPRCVIXA_2	0.020,0.030	5	10,50	1	1	100	0.5	0.5	0.5	2	CP003351.408343.C.T	49	49	1336	CP003351_408343_C_T	0.0102	0.315	0.32	0.505	0.505	0.102	bad-chisq
ELJBUPRCVIXA_3	0.020,0.030	5	10,50	1	1	100	0.5	0.5	0.5	3	CP003351.408343.C.T	49	49	1336	CP003351_408343_C_T	0.0102	0.315	0.32	0.505	0.505	0.102	bad-chisq
EEYJUYCGFAWI_1	0.020,0.030	5	10,50	1	1	200	0.5	0.5	0.5	1	CP003351.1352972.A.T	99	99	1236	CP003351_1352972_A_T	0.0152	0.0809	0.0817	0.508	0.29	0.124	bad-chisq
EEYJUYCGFAWI_2	0.020,0.030	5	10,50	1	1	200	0.5	0.5	0.5	2	CP003351.1352972.A.T	99	99	1236	CP003351_1352972_A_T	0.0152	0.0809	0.0817	0.508	0.29	0.124	bad-chisq
EEYJUYCGFAWI_3	0.020,0.030	5	10,50	1	1	200	0.5	0.5	0.5	3	CP003351.1352972.A.T	99	99	1236	CP003351_1352972_A_T	0.0152	0.0809	0.0817	0.508	0.29	0.124	bad-chisq
EEYJUYCGFAWI_4	0.020,0.030	5	10,50	1	1	200	0.5	0.5	0.5	4	CP003351.1352972.A.T	99	99	1236	CP003351_1352972_A_T	0.0152	0.0809	0.0817	0.508	0.29	0.124	bad-chisq
EEYJUYCGFAWI_5	0.020,0.030	5	10,50	1	1	200	0.5	0.5	0.5	5	CP003351.1352972.A.T	99	99	1236	CP003351_1352972_A_T	0.0152	0.0809	0.0817	0.508	0.29	0.124	bad-chisq
IUAIUBURDAKE_1	0.020,0.030	5	10,50	1	1	300	0.5	0.5	0.5	1	CP003351.1511662.T.C	149	149	1136	CP003351_1511662_T_C	0.0168	0.176	0.177	0.305	0.226	0.0784	bad-chisq
IUAIUBURDAKE_2	0.020,0.030	5	10,50	1	1	300	0.5	0.5	0.5	2	CP003351.1511662.T.C	149	149	1136	CP003351_1511662_T_C	0.0168	0.176	0.177	0.305	0.226	0.0784	bad-chisq
IUAIUBURDAKE_3	0.020,0.030	5	10,50	1	1	300	0.5	0.5	0.5	3	CP003351.1511662.T.C	149	149	1136	CP003351_1511662_T_C	0.0168	0.178	0.789	0.0649	0.243	0.0156	bad-chisq
IUAIUBURDAKE_4	0.020,0.030	5	10,50	1	1	300	0.5	0.5	0.5	4	CP003351.1511662.T.C	149	149	1136	CP003351_1511662_T_C	0.0168	0.176	0.167	0.314	0.227	0.0803	bad-chisq
IUAIUBURDAKE_5	0.020,0.030	5	10,50	1	1	300	0.5	0.5	0.5	5	CP003351.1511662.T.C	149	149	1136	CP003351_1511662_T_C	0.0168	0.174	0.173	0.309	0.226	0.0793	bad-chisq
VHEYUNIXDDQL_1	0.020,0.030	5	10,50	1	1	400	0.5	0.5	0.5	1	CP003351.2421748.A.G	199	199	1036	CP003351_2421748_A_G	0.0251	0.0104	0.00864	0.419	0.159	0.131	bad-chisq
VHEYUNIXDDQL_2	0.020,0.030	5	10,50	1	1	400	0.5	0.5	0.5	2	CP003351.2421748.A.G	199	199	1036	CP003351_2421748_A_G	0.0251	0.0104	0.0103	0.41	0.159	0.128	bad-chisq
VHEYUNIXDDQL_3	0.020,0.030	5	10,50	1	1	400	0.5	0.5	0.5	3	CP003351.2421748.A.G	199	199	1036	CP003351_2421748_A_G	0.0251	0.0104	0.0103	0.41	0.159	0.128	bad-chisq
VHEYUNIXDDQL_4	0.020,0.030	5	10,50	1	1	400	0.5	0.5	0.5	4	CP003351.2421748.A.G	199	199	1036	CP003351_2421748_A_G	0.0251	0.0104	0.0103	0.41	0.159	0.128	bad-chisq
VHEYUNIXDDQL_5	0.020,0.030	5	10,50	1	1	400	0.5	0.5	0.5	5	CP003351.2421748.A.G	199	199	1036	CP003351_2421748_A_G	0.0251	0.0104	0.0113	0.405	0.159	0.127	bad-chisq
SAIDNTJXURBH_1	0.020,0.030	5	10,50	1	1	500	0.5	0.5	0.5	1	CP003351.1956495.G.A	249	249	936	CP003351_1956495_G_A	0.0241	0.019	0.0307	0.342	0.158	0.0969
SAIDNTJXURBH_2	0.020,0.030	5	10,50	1	1	500	0.5	0.5	0.5	2	CP003351.1956495.G.A	249	249	936	CP003351_1956495_G_A	0.0241	0.0194	0.146	0.284	0.195	0.0653
SAIDNTJXURBH_3	0.020,0.030	5	10,50	1	1	500	0.5	0.5	0.5	3	CP003351.1956495.G.A	249	249	936	CP003351_1956495_G_A	0.0241	0.0194	0.0636	0.337	0.181	0.0832
SAIDNTJXURBH_4	0.020,0.030	5	10,50	1	1	500	0.5	0.5	0.5	4	CP003351.1956495.G.A	249	249	936	CP003351_1956495_G_A	0.0241	0.0198	0.0453	0.325	0.162	0.0898
SAIDNTJXURBH_5	0.020,0.030	5	10,50	1	1	500	0.5	0.5	0.5	5	CP003351.1956495.G.A	249	249	936	CP003351_1956495_G_A	0.0241	0.019	0.0476	0.341	0.172	0.0889
LTGZPFAUIZKF_1	0.020,0.030	5	10,50	1	1	600	0.5	0.5	0.5	1	CP003351.713899.T.C	299	299	836	CP003351_713899_T_C	0.0251	0.00402	0.00397	0.376	0.13	0.118
LTGZPFAUIZKF_2	0.020,0.030	5	10,50	1	1	600	0.5	0.5	0.5	2	CP003351.713899.T.C	299	299	836	CP003351_713899_T_C	0.0251	0.00402	0.00397	0.376	0.13	0.118
LTGZPFAUIZKF_3	0.020,0.030	5	10,50	1	1	600	0.5	0.5	0.5	3	CP003351.713899.T.C	299	299	836	CP003351_713899_T_C	0.0251	0.00394	0.00389	0.377	0.13	0.118
LTGZPFAUIZKF_4	0.020,0.030	5	10,50	1	1	600	0.5	0.5	0.5	4	CP003351.713899.T.C	299	299	836	CP003351_713899_T_C	0.0251	0.0041	0.00427	0.374	0.13	0.117
LTGZPFAUIZKF_5	0.020,0.030	5	10,50	1	1	600	0.5	0.5	0.5	5	CP003351.713899.T.C	299	299	836	CP003351_713899_T_C	0.0251	0.00402	0.00927	0.346	0.132	0.106
BOWHMFVNBNEW_1	0.020,0.030	5	10,50	1	1	700	0.5	0.5	0.5	1	CP003351.684162.C.A	349	349	736	CP003351_684162_C_A	0.0272	0.0025	0.00835	0.338	0.128	0.0998
BOWHMFVNBNEW_2	0.020,0.030	5	10,50	1	1	700	0.5	0.5	0.5	2	CP003351.684162.C.A	349	349	736	CP003351_684162_C_A	0.0273	0.00255	0.00327	0.357	0.121	0.111
BOWHMFVNBNEW_3	0.020,0.030	5	10,50	1	1	700	0.5	0.5	0.5	3	CP003351.684162.C.A	349	349	736	CP003351_684162_C_A	0.0273	0.00255	0.013	0.331	0.133	0.094
BOWHMFVNBNEW_4	0.020,0.030	5	10,50	1	1	700	0.5	0.5	0.5	4	CP003351.684162.C.A	349	349	736	CP003351_684162_C_A	0.0273	0.00244	0.00286	0.402	0.134	0.113
BOWHMFVNBNEW_5	0.020,0.030	5	10,50	1	1	700	0.5	0.5	0.5	5	CP003351.684162.C.A	349	349	736	CP003351_684162_C_A	0.0272	0.0025	0.00873	0.348	0.132	0.0992
YZYZDLDYGOLW_1	0.020,0.030	5	10,50	1	1	800	0.5	0.5	0.5	1	CP003351.617139.G.C	399	399	636	CP003351_617139_G_C	0.0238	0.00249	0.00266	0.352	0.117	0.106
YZYZDLDYGOLW_2	0.020,0.030	5	10,50	1	1	800	0.5	0.5	0.5	2	CP003351.617139.G.C	399	399	636	CP003351_617139_G_C	0.0238	0.00249	0.00532	0.351	0.125	0.0986
YZYZDLDYGOLW_3	0.020,0.030	5	10,50	1	1	800	0.5	0.5	0.5	3	CP003351.617139.G.C	399	399	636	CP003351_617139_G_C	0.0238	0.00259	0.00255	0.35	0.116	0.107
YZYZDLDYGOLW_4	0.020,0.030	5	10,50	1	1	800	0.5	0.5	0.5	4	CP003351.617139.G.C	399	399	636	CP003351_617139_G_C	0.0238	0.00249	0.0178	0.294	0.124	0.0839
YZYZDLDYGOLW_5	0.020,0.030	5	10,50	1	1	800	0.5	0.5	0.5	5	CP003351.617139.G.C	399	399	636	CP003351_617139_G_C	0.0238	0.00249	0.00254	0.352	0.116	0.107
EBGFWAFXNSBD_1	0.020,0.030	5	10,50	1	1	900	0.5	0.5	0.5	1	CP003351.1971016.C.T	449	449	536	CP003351_1971016_C_T	0.0256	0.0015	0.00148	0.335	0.105	0.106
EBGFWAFXNSBD_2	0.020,0.030	5	10,50	1	1	900	0.5	0.5	0.5	2	CP003351.1971016.C.T	449	449	536	CP003351_1971016_C_T	0.0267	0.000931	0.000913	0.342	0.103	0.11
EBGFWAFXNSBD_3	0.020,0.030	5	10,50	1	1	900	0.5	0.5	0.5	3	CP003351.1971016.C.T	449	449	536	CP003351_1971016_C_T	0.0256	0.0015	0.00148	0.335	0.105	0.106
EBGFWAFXNSBD_4	0.020,0.030	5	10,50	1	1	900	0.5	0.5	0.5	4	CP003351.1971016.C.T	449	449	536	CP003351_1971016_C_T	0.0267	0.000931	0.000913	0.342	0.103	0.11
EBGFWAFXNSBD_5	0.020,0.030	5	10,50	1	1	900	0.5	0.5	0.5	5	CP003351.1971016.C.T	449	449	536	CP003351_1971016_C_T	0.0256	0.0015	0.00151	0.339	0.106	0.106
TXJOONYLCSAW_1	0.020,0.030	5	10,50	1	1	1000	0.5	0.5	0.5	1	CP003351.2002163.C.T	499	499	436	CP003351_2002163_C_T	0.024	0.000946	0.000871	0.345	0.103	0.105
TXJOONYLCSAW_2	0.020,0.030	5	10,50	1	1	1000	0.5	0.5	0.5	2	CP003351.2002163.C.T	499	499	436	CP003351_2002163_C_T	0.0241	0.00093	0.000913	0.342	0.103	0.105
TXJOONYLCSAW_3	0.020,0.030	5	10,50	1	1	1000	0.5	0.5	0.5	3	CP003351.2002163.C.T	499	499	436	CP003351_2002163_C_T	0.0241	0.000963	0.000946	0.341	0.103	0.105
TXJOONYLCSAW_4	0.020,0.030	5	10,50	1	1	1000	0.5	0.5	0.5	4	CP003351.2002163.C.T	499	499	436	CP003351_2002163_C_T	0.0241	0.00093	0.000913	0.342	0.103	0.105
TXJOONYLCSAW_5	0.020,0.030	5	10,50	1	1	1000	0.5	0.5	0.5	5	CP003351.2002163.C.T	499	499	436	CP003351_2002163_C_T	0.0241	0.00093	0.000913	0.342	0.103	0.105
QTNLDHTJQATY_1	0.020,0.030	5	10,50	1	1	1100	0.5	0.5	0.5	1	CP003351.1961059.A.C	549	549	336	CP003351_1961059_A_C	0.0228	0.000573	0.0309	0.253	0.117	0.0652
QTNLDHTJQATY_2	0.020,0.030	5	10,50	1	1	1100	0.5	0.5	0.5	2	CP003351.1961059.A.C	549	549	336	CP003351_1961059_A_C	0.0228	0.000583	0.0174	0.277	0.116	0.0718
QTNLDHTJQATY_3	0.020,0.030	5	10,50	1	1	1100	0.5	0.5	0.5	3	CP003351.1961059.A.C	549	549	336	CP003351_1961059_A_C	0.0228	0.000593	0.000689	0.353	0.104	0.102
QTNLDHTJQATY_4	0.020,0.030	5	10,50	1	1	1100	0.5	0.5	0.5	4	CP003351.1961059.A.C	549	549	336	CP003351_1961059_A_C	0.0228	0.000573	0.00364	0.33	0.113	0.0877
QTNLDHTJQATY_5	0.020,0.030	5	10,50	1	1	1100	0.5	0.5	0.5	5	CP003351.1961059.A.C	549	549	336	CP003351_1961059_A_C	0.0228	0.000583	0.000901	0.36	0.108	0.1
YHBBHHEKWDZL_1	0.020,0.030	5	10,50	1	1	1200	0.5	0.5	0.5	1	CP003351.571305.G.A	599	599	236	CP003351_571305_G_A	0.0234	0.000131	0.000127	0.366	0.0951	0.11
YHBBHHEKWDZL_2	0.020,0.030	5	10,50	1	1	1200	0.5	0.5	0.5	2	CP003351.571305.G.A	599	599	236	CP003351_571305_G_A	0.0234	0.000129	0.000125	0.366	0.0951	0.111
YHBBHHEKWDZL_3	0.020,0.030	5	10,50	1	1	1200	0.5	0.5	0.5	3	CP003351.571305.G.A	599	599	236	CP003351_571305_G_A	0.0234	0.000129	0.000125	0.366	0.0951	0.111
YHBBHHEKWDZL_4	0.020,0.030	5	10,50	1	1	1200	0.5	0.5	0.5	4	CP003351.571305.G.A	599	599	236	CP003351_571305_G_A	0.0234	0.000129	0.000125	0.366	0.0951	0.111
YHBBHHEKWDZL_5	0.020,0.030	5	10,50	1	1	1200	0.5	0.5	0.5	5	CP003351.571305.G.A	599	599	236	CP003351_571305_G_A	0.0234	0.000131	0.000127	0.366	0.0951	0.11
JMLIFHSNZBAV_1	0.020,0.030	5	10,50	1	1	1300	0.5	0.5	0.5	1	CP003351.1873102.C.A	649	649	136	CP003351_1873102_C_A	0.0285	2.98e-05	2.86e-05	0.348	0.0829	0.116
JMLIFHSNZBAV_2	0.020,0.030	5	10,50	1	1	1300	0.5	0.5	0.5	2	CP003351.1873102.C.A	649	649	136	CP003351_1873102_C_A	0.0285	2.98e-05	2.86e-05	0.348	0.0829	0.116
JMLIFHSNZBAV_3	0.020,0.030	5	10,50	1	1	1300	0.5	0.5	0.5	3	CP003351.1873102.C.A	649	649	136	CP003351_1873102_C_A	0.0285	3.05e-05	2.92e-05	0.348	0.0829	0.116
JMLIFHSNZBAV_4	0.020,0.030	5	10,50	1	1	1300	0.5	0.5	0.5	4	CP003351.1873102.C.A	649	649	136	CP003351_1873102_C_A	0.0285	3.05e-05	2.92e-05	0.348	0.0829	0.116
JMLIFHSNZBAV_5	0.020,0.030	5	10,50	1	1	1300	0.5	0.5	0.5	5	CP003351.1873102.C.A	649	649	136	CP003351_1873102_C_A	0.0285	2.98e-05	1.9e-05	0.356	0.083	0.118
VBBIXYNYPVPM_1	0.020,0.030	5	10,50	1	2	100	0.5	0.5	0.5	1	CP003351.2429672.C.T	49	49	1336	CP003351_2429672_C_T	0.0102	0.315	0.32	0.505	0.505	0.102	bad-chisq
VBBIXYNYPVPM_2	0.020,0.030	5	10,50	1	2	100	0.5	0.5	0.5	2	CP003351.2429672.C.T	49	49	1336	CP003351_2429672_C_T	0.0102	0.315	0.322	0.502	0.504	0.101	bad-chisq
VBBIXYNYPVPM_3	0.020,0.030	5	10,50	1	2	100	0.5	0.5	0.5	3	CP003351.2429672.C.T	49	49	1336	CP003351_2429672_C_T	0.0102	0.315	0.32	0.505	0.505	0.102	bad-chisq
VBBIXYNYPVPM_4	0.020,0.030	5	10,50	1	2	100	0.5	0.5	0.5	4	CP003351.2429672.C.T	49	49	1336	CP003351_2429672_C_T	0.0103	0.31	0.299	0.524	0.502	0.107	bad-chisq
VBBIXYNYPVPM_5	0.020,0.030	5	10,50	1	2	100	0.5	0.5	0.5	5	CP003351.2429672.C.T	49	49	1336	CP003351_2429672_C_T	0.0102	0.315	0.32	0.505	0.505	0.102	bad-chisq
PMINIJDBQOYK_1	0.020,0.030	5	10,50	1	2	200	0.5	0.5	0.5	1	CP003351.2791488.T.A	99	99	1236	CP003351_2791488_T_A	0.0152	0.0809	0.0817	0.508	0.29	0.124	bad-chisq
PMINIJDBQOYK_2	0.020,0.030	5	10,50	1	2	200	0.5	0.5	0.5	2	CP003351.2791488.T.A	99	99	1236	CP003351_2791488_T_A	0.0152	0.0794	0.0801	0.51	0.29	0.125	bad-chisq
PMINIJDBQOYK_3	0.020,0.030	5	10,50	1	2	200	0.5	0.5	0.5	3	CP003351.2791488.T.A	99	99	1236	CP003351_2791488_T_A	0.0152	0.0809	0.0817	0.508	0.29	0.124	bad-chisq
PMINIJDBQOYK_4	0.020,0.030	5	10,50	1	2	200	0.5	0.5	0.5	4	CP003351.2791488.T.A	99	99	1236	CP003351_2791488_T_A	0.0152	0.0794	0.0801	0.51	0.29	0.125	bad-chisq
PMINIJDBQOYK_5	0.020,0.030	5	10,50	1	2	200	0.5	0.5	0.5	5	CP003351.2791488.T.A	99	99	1236	CP003351_2791488_T_A	0.0152	0.0809	0.13	0.444	0.292	0.108	bad-chisq
BYRTHXPOTLUP_1	0.020,0.030	5	10,50	1	2	300	0.5	0.5	0.5	1	CP003351.1870150.G.A	149	149	1136	CP003351_1870150_G_A	0.0168	0.176	0.177	0.305	0.226	0.0784	bad-chisq
BYRTHXPOTLUP_2	0.020,0.030	5	10,50	1	2	300	0.5	0.5	0.5	2	CP003351.1870150.G.A	149	149	1136	CP003351_1870150_G_A	0.0168	0.176	0.177	0.305	0.226	0.0784	bad-chisq
BYRTHXPOTLUP_3	0.020,0.030	5	10,50	1	2	300	0.5	0.5	0.5	3	CP003351.1870150.G.A	149	149	1136	CP003351_1870150_G_A	0.0168	0.176	0.177	0.305	0.226	0.0784	bad-chisq
BYRTHXPOTLUP_4	0.020,0.030	5	10,50	1	2	300	0.5	0.5	0.5	4	CP003351.1870150.G.A	149	149	1136	CP003351_1870150_G_A	0.0168	0.176	0.17	0.31	0.225	0.0797	bad-chisq
BYRTHXPOTLUP_5	0.020,0.030	5	10,50	1	2	300	0.5	0.5	0.5	5	CP003351.1870150.G.A	149	149	1136	CP003351_1870150_G_A	0.0168	0.176	0.185	0.299	0.225	0.077	bad-chisq
APRYTBWVAELR_1	0.020,0.030	5	10,50	1	2	400	0.5	0.5	0.5	1	CP003351.2776834.T.C	199	199	1036	CP003351_2776834_T_C	0.0176	0.0574	0.0577	0.362	0.19	0.0954	bad-chisq
APRYTBWVAELR_2	0.020,0.030	5	10,50	1	2	400	0.5	0.5	0.5	2	CP003351.2776834.T.C	199	199	1036	CP003351_2776834_T_C	0.0176	0.0566	0.0568	0.364	0.19	0.0956	bad-chisq
APRYTBWVAELR_3	0.020,0.030	5	10,50	1	2	400	0.5	0.5	0.5	3	CP003351.2776834.T.C	199	199	1036	CP003351_2776834_T_C	0.0176	0.0566	0.0568	0.364	0.19	0.0956	bad-chisq
APRYTBWVAELR_4	0.020,0.030	5	10,50	1	2	400	0.5	0.5	0.5	4	CP003351.2776834.T.C	199	199	1036	CP003351_2776834_T_C	0.0176	0.0566	0.0568	0.364	0.19	0.0956	bad-chisq
APRYTBWVAELR_5	0.020,0.030	5	10,50	1	2	400	0.5	0.5	0.5	5	CP003351.2776834.T.C	199	199	1036	CP003351_2776834_T_C	0.0176	0.0566	0.0574	0.363	0.19	0.0953	bad-chisq
VJMFYUEPFJNC_1	0.020,0.030	5	10,50	1	2	500	0.5	0.5	0.5	1	CP003351.1884805.A.G	249	249	936	CP003351_1884805_A_G	0.0221	0.0323	0.0327	0.326	0.152	0.0958
VJMFYUEPFJNC_2	0.020,0.030	5	10,50	1	2	500	0.5	0.5	0.5	2	CP003351.1884805.A.G	249	249	936	CP003351_1884805_A_G	0.0221	0.0328	0.0539	0.295	0.153	0.0864
VJMFYUEPFJNC_3	0.020,0.030	5	10,50	1	2	500	0.5	0.5	0.5	3	CP003351.1884805.A.G	249	249	936	CP003351_1884805_A_G	0.0221	0.0328	0.0329	0.325	0.152	0.0956
VJMFYUEPFJNC_4	0.020,0.030	5	10,50	1	2	500	0.5	0.5	0.5	4	CP003351.1884805.A.G	249	249	936	CP003351_1884805_A_G	0.0221	0.0328	0.0329	0.325	0.152	0.0956
VJMFYUEPFJNC_5	0.020,0.030	5	10,50	1	2	500	0.5	0.5	0.5	5	CP003351.1884805.A.G	249	249	936	CP003351_1884805_A_G	0.0221	0.0328	0.0329	0.325	0.152	0.0956
DVFJJMTCEGJQ_1	0.020,0.030	5	10,50	1	2	600	0.5	0.5	0.5	1	CP003351.600263.T.C	299	299	836	CP003351_600263_T_C	0.0235	0.00671	0.00666	0.367	0.135	0.111
DVFJJMTCEGJQ_2	0.020,0.030	5	10,50	1	2	600	0.5	0.5	0.5	2	CP003351.600263.T.C	299	299	836	CP003351_600263_T_C	0.0234	0.00684	0.00471	0.382	0.135	0.115
DVFJJMTCEGJQ_3	0.020,0.030	5	10,50	1	2	600	0.5	0.5	0.5	3	CP003351.600263.T.C	299	299	836	CP003351_600263_T_C	0.0235	0.00697	0.00444	0.386	0.135	0.116
DVFJJMTCEGJQ_4	0.020,0.030	5	10,50	1	2	600	0.5	0.5	0.5	4	CP003351.600263.T.C	299	299	836	CP003351_600263_T_C	0.0234	0.00684	0.00655	0.368	0.135	0.111
DVFJJMTCEGJQ_5	0.020,0.030	5	10,50	1	2	600	0.5	0.5	0.5	5	CP003351.600263.T.C	299	299	836	CP003351_600263_T_C	0.0234	0.00684	0.00679	0.366	0.135	0.111
WXZNMWEHMEYC_1	0.020,0.030	5	10,50	1	2	700	0.5	0.5	0.5	1	CP003351.2770073.A.T	349	349	736	CP003351_2770073_A_T	0.0244	0.00691	0.00687	0.332	0.122	0.102
WXZNMWEHMEYC_2	0.020,0.030	5	10,50	1	2	700	0.5	0.5	0.5	2	CP003351.2770073.A.T	349	349	736	CP003351_2770073_A_T	0.0244	0.00704	0.00699	0.331	0.122	0.102
WXZNMWEHMEYC_3	0.020,0.030	5	10,50	1	2	700	0.5	0.5	0.5	3	CP003351.2770073.A.T	349	349	736	CP003351_2770073_A_T	0.0244	0.00679	0.00674	0.332	0.122	0.103
WXZNMWEHMEYC_4	0.020,0.030	5	10,50	1	2	700	0.5	0.5	0.5	4	CP003351.2770073.A.T	349	349	736	CP003351_2770073_A_T	0.0244	0.00704	0.00762	0.327	0.122	0.101
WXZNMWEHMEYC_5	0.020,0.030	5	10,50	1	2	700	0.5	0.5	0.5	5	CP003351.2770073.A.T	349	349	736	CP003351_2770073_A_T	0.0244	0.00679	0.00674	0.332	0.122	0.103
TUQMMPPDQKJD_1	0.020,0.030	5	10,50	1	2	800	0.5	0.5	0.5	1	CP003351.2126558.C.T	399	399	636	CP003351_2126558_C_T	0.0251	0.00152	0.00881	0.319	0.121	0.0927
TUQMMPPDQKJD_2	0.020,0.030	5	10,50	1	2	800	0.5	0.5	0.5	2	CP003351.2126558.C.T	399	399	636	CP003351_2126558_C_T	0.0251	0.00152	0.0015	0.359	0.113	0.112
TUQMMPPDQKJD_3	0.020,0.030	5	10,50	1	2	800	0.5	0.5	0.5	3	CP003351.2126558.C.T	399	399	636	CP003351_2126558_C_T	0.0251	0.00152	0.0015	0.359	0.113	0.112
TUQMMPPDQKJD_4	0.020,0.030	5	10,50	1	2	800	0.5	0.5	0.5	4	CP003351.2126558.C.T	399	399	636	CP003351_2126558_C_T	0.0251	0.00152	0.0015	0.359	0.113	0.112
TUQMMPPDQKJD_5	0.020,0.030	5	10,50	1	2	800	0.5	0.5	0.5	5	CP003351.2126558.C.T	399	399	636	CP003351_2126558_C_T	0.0251	0.00149	0.00195	0.361	0.116	0.11
VGPFEWDUGVSE_1	0.020,0.030	5	10,50	1	2	900	0.5	0.5	0.5	1	CP003351.1887411.A.T	449	449	536	CP003351_1887411_A_T	0.0212	0.00262	0.00262	0.349	0.116	0.1
VGPFEWDUGVSE_2	0.020,0.030	5	10,50	1	2	900	0.5	0.5	0.5	2	CP003351.1887411.A.T	449	449	536	CP003351_1887411_A_T	0.0212	0.00257	0.00255	0.35	0.115	0.101
VGPFEWDUGVSE_3	0.020,0.030	5	10,50	1	2	900	0.5	0.5	0.5	3	CP003351.1887411.A.T	449	449	536	CP003351_1887411_A_T	0.0212	0.00253	0.0025	0.35	0.115	0.101
VGPFEWDUGVSE_4	0.020,0.030	5	10,50	1	2	900	0.5	0.5	0.5	4	CP003351.1887411.A.T	449	449	536	CP003351_1887411_A_T	0.0212	0.00257	0.00255	0.35	0.115	0.101
VGPFEWDUGVSE_5	0.020,0.030	5	10,50	1	2	900	0.5	0.5	0.5	5	CP003351.1887411.A.T	449	449	536	CP003351_1887411_A_T	0.0212	0.00253	0.0025	0.35	0.115	0.101
CUYRYYDYZUVZ_1	0.020,0.030	5	10,50	1	2	1000	0.5	0.5	0.5	1	CP003351.2424228.G.A	499	499	436	CP003351_2424228_G_A	0.022	0.000562	0.000494	0.39	0.112	0.11
CUYRYYDYZUVZ_2	0.020,0.030	5	10,50	1	2	1000	0.5	0.5	0.5	2	CP003351.2424228.G.A	499	499	436	CP003351_2424228_G_A	0.0221	0.000552	0.00126	0.351	0.109	0.102
CUYRYYDYZUVZ_3	0.020,0.030	5	10,50	1	2	1000	0.5	0.5	0.5	3	CP003351.2424228.G.A	499	499	436	CP003351_2424228_G_A	0.0221	0.000552	0.00054	0.372	0.107	0.109
CUYRYYDYZUVZ_4	0.020,0.030	5	10,50	1	2	1000	0.5	0.5	0.5	4	CP003351.2424228.G.A	499	499	436	CP003351_2424228_G_A	0.0221	0.000552	0.00054	0.372	0.107	0.109
CUYRYYDYZUVZ_5	0.020,0.030	5	10,50	1	2	1000	0.5	0.5	0.5	5	CP003351.2424228.G.A	499	499	436	CP003351_2424228_G_A	0.0221	0.000572	0.000657	0.368	0.108	0.108
CJODIVZDVSOA_1	0.020,0.030	5	10,50	1	2	1100	0.5	0.5	0.5	1	CP003351.714826.A.G	549	549	336	CP003351_714826_A_G	0.021	0.0016	0.00158	0.333	0.105	0.0953
CJODIVZDVSOA_2	0.020,0.030	5	10,50	1	2	1100	0.5	0.5	0.5	2	CP003351.714826.A.G	549	549	336	CP003351_714826_A_G	0.021	0.00155	0.00153	0.334	0.105	0.0956
CJODIVZDVSOA_3	0.020,0.030	5	10,50	1	2	1100	0.5	0.5	0.5	3	CP003351.714826.A.G	549	549	336	CP003351_714826_A_G	0.0209	0.00157	0.00155	0.333	0.105	0.0954
CJODIVZDVSOA_4	0.020,0.030	5	10,50	1	2	1100	0.5	0.5	0.5	4	CP003351.714826.A.G	549	549	336	CP003351_714826_A_G	0.021	0.0016	0.00158	0.333	0.105	0.0953
CJODIVZDVSOA_5	0.020,0.030	5	10,50	1	2	1100	0.5	0.5	0.5	5	CP003351.714826.A.G	549	549	336	CP003351_714826_A_G	0.021	0.0016	0.00145	0.336	0.105	0.096
UFEEZQFUJTZQ_1	0.020,0.030	5	10,50	1	2	1200	0.5	0.5	0.5	1	CP003351.436888.C.A	599	599	236	CP003351_436888_C_A	0.0217	0.000352	0.000345	0.354	0.0987	0.103
UFEEZQFUJTZQ_2	0.020,0.030	5	10,50	1	2	1200	0.5	0.5	0.5	2	CP003351.436888.C.A	599	599	236	CP003351_436888_C_A	0.0217	0.000364	0.000356	0.353	0.0987	0.103
UFEEZQFUJTZQ_3	0.020,0.030	5	10,50	1	2	1200	0.5	0.5	0.5	3	CP003351.436888.C.A	599	599	236	CP003351_436888_C_A	0.0217	0.000364	0.000356	0.353	0.0987	0.103
UFEEZQFUJTZQ_4	0.020,0.030	5	10,50	1	2	1200	0.5	0.5	0.5	4	CP003351.436888.C.A	599	599	236	CP003351_436888_C_A	0.0217	0.000364	0.000356	0.353	0.0987	0.103
UFEEZQFUJTZQ_5	0.020,0.030	5	10,50	1	2	1200	0.5	0.5	0.5	5	CP003351.436888.C.A	599	599	236	CP003351_436888_C_A	0.0217	0.000352	0.000345	0.354	0.0987	0.103
YSHLGUWQYUBO_1	0.020,0.030	5	10,50	1	2	1300	0.5	0.5	0.5	1	CP003351.1875077.T.C	649	649	136	CP003351_1875077_T_C	0.0216	0.000135	0.000131	0.365	0.0951	0.106
YSHLGUWQYUBO_2	0.020,0.030	5	10,50	1	2	1300	0.5	0.5	0.5	2	CP003351.1875077.T.C	649	649	136	CP003351_1875077_T_C	0.0216	0.000135	0.000138	0.364	0.0951	0.106
YSHLGUWQYUBO_3	0.020,0.030	5	10,50	1	2	1300	0.5	0.5	0.5	3	CP003351.1875077.T.C	649	649	136	CP003351_1875077_T_C	0.0216	0.000131	0.000127	0.365	0.0951	0.106
YSHLGUWQYUBO_4	0.020,0.030	5	10,50	1	2	1300	0.5	0.5	0.5	4	CP003351.1875077.T.C	649	649	136	CP003351_1875077_T_C	0.0216	0.000135	0.000138	0.364	0.0952	0.106
YSHLGUWQYUBO_5	0.020,0.030	5	10,50	1	2	1300	0.5	0.5	0.5	5	CP003351.1875077.T.C	649	649	136	CP003351_1875077_T_C	0.0216	0.000135	0.000131	0.365	0.0951	0.106
ZNEQEBXXXHNL_1	0.020,0.030	5	10,50	1	3	100	0.5	0.5	0.5	1	CP003351.1961849.T.C	49	49	1336	CP003351_1961849_T_C	0.0102	0.315	0.32	0.505	0.505	0.102	bad-chisq
ZNEQEBXXXHNL_2	0.020,0.030	5	10,50	1	3	100	0.5	0.5	0.5	2	CP003351.1961849.T.C	49	49	1336	CP003351_1961849_T_C	0.0102	0.315	0.32	0.505	0.505	0.102	bad-chisq
ZNEQEBXXXHNL_3	0.020,0.030	5	10,50	1	3	100	0.5	0.5	0.5	3	CP003351.1961849.T.C	49	49	1336	CP003351_1961849_T_C	0.0102	0.315	0.32	0.505	0.505	0.102	bad-chisq
ZNEQEBXXXHNL_4	0.020,0.030	5	10,50	1	3	100	0.5	0.5	0.5	4	CP003351.1961849.T.C	49	49	1336	CP003351_1961849_T_C	0.0103	0.31	0.315	0.51	0.505	0.103	bad-chisq
ZNEQEBXXXHNL_5	0.020,0.030	5	10,50	1	3	100	0.5	0.5	0.5	5	CP003351.1961849.T.C	49	49	1336	CP003351_1961849_T_C	0.0102	0.315	0.32	0.505	0.505	0.102	bad-chisq
NSRBRSRXZMAI_1	0.020,0.030	5	10,50	1	3	200	0.5	0.5	0.5	1	CP003351.610085.A.G	99	99	1236	CP003351_610085_A_G	0.0202	0.0433	0.0431	0.512	0.251	0.144	bad-chisq
NSRBRSRXZMAI_2	0.020,0.030	5	10,50	1	3	200	0.5	0.5	0.5	2	CP003351.610085.A.G	99	99	1236	CP003351_610085_A_G	0.0202	0.0433	0.0436	0.51	0.251	0.144	bad-chisq
NSRBRSRXZMAI_3	0.020,0.030	5	10,50	1	3	200	0.5	0.5	0.5	3	CP003351.610085.A.G	99	99	1236	CP003351_610085_A_G	0.0202	0.0433	0.0436	0.51	0.251	0.144	bad-chisq
NSRBRSRXZMAI_4	0.020,0.030	5	10,50	1	3	200	0.5	0.5	0.5	4	CP003351.610085.A.G	99	99	1236	CP003351_610085_A_G	0.0202	0.0433	0.0424	0.517	0.253	0.144	bad-chisq
NSRBRSRXZMAI_5	0.020,0.030	5	10,50	1	3	200	0.5	0.5	0.5	5	CP003351.610085.A.G	99	99	1236	CP003351_610085_A_G	0.0202	0.0433	0.0436	0.51	0.251	0.144	bad-chisq
MAGANJXHYMUR_1	0.020,0.030	5	10,50	1	3	300	0.5	0.5	0.5	1	CP003351.1159178.A.G	149	149	1136	CP003351_1159178_A_G	0.0201	0.099	0.0997	0.34	0.206	0.0956	bad-chisq
MAGANJXHYMUR_2	0.020,0.030	5	10,50	1	3	300	0.5	0.5	0.5	2	CP003351.1159178.A.G	149	149	1136	CP003351_1159178_A_G	0.0201	0.099	0.0997	0.34	0.206	0.0956	bad-chisq
MAGANJXHYMUR_3	0.020,0.030	5	10,50	1	3	300	0.5	0.5	0.5	3	CP003351.1159178.A.G	149	149	1136	CP003351_1159178_A_G	0.0201	0.099	0.0997	0.34	0.206	0.0956	bad-chisq
MAGANJXHYMUR_4	0.020,0.030	5	10,50	1	3	300	0.5	0.5	0.5	4	CP003351.1159178.A.G	149	149	1136	CP003351_1159178_A_G	0.0201	0.099	0.0997	0.34	0.206	0.0956	bad-chisq
MAGANJXHYMUR_5	0.020,0.030	5	10,50	1	3	300	0.5	0.5	0.5	5	CP003351.1159178.A.G	149	149	1136	CP003351_1159178_A_G	0.0201	0.099	0.0876	0.357	0.208	0.0991	bad-chisq
WGTIGVGKLBGO_1	0.020,0.030	5	10,50	1	3	400	0.5	0.5	0.5	1	CP003351.1302686.C.T	199	199	1036	CP003351_1302686_C_T	0.0176	0.0557	0.0559	0.365	0.19	0.096	bad-chisq
WGTIGVGKLBGO_2	0.020,0.030	5	10,50	1	3	400	0.5	0.5	0.5	2	CP003351.1302686.C.T	199	199	1036	CP003351_1302686_C_T	0.0176	0.0566	0.0581	0.364	0.191	0.0951	bad-chisq
WGTIGVGKLBGO_3	0.020,0.030	5	10,50	1	3	400	0.5	0.5	0.5	3	CP003351.1302686.C.T	199	199	1036	CP003351_1302686_C_T	0.0176	0.0566	0.0568	0.364	0.19	0.0956	bad-chisq
WGTIGVGKLBGO_4	0.020,0.030	5	10,50	1	3	400	0.5	0.5	0.5	4	CP003351.1302686.C.T	199	199	1036	CP003351_1302686_C_T	0.0176	0.0566	0.0568	0.364	0.19	0.0956	bad-chisq
WGTIGVGKLBGO_5	0.020,0.030	5	10,50	1	3	400	0.5	0.5	0.5	5	CP003351.1302686.C.T	199	199	1036	CP003351_1302686_C_T	0.0176	0.0566	0.0568	0.364	0.19	0.0956	bad-chisq
INCUXHZWBYJG_1	0.020,0.030	5	10,50	1	3	500	0.5	0.5	0.5	1	CP003351.2425136.T.A	249	249	936	CP003351_2425136_T_A	0.0261	0.0114	0.0196	0.331	0.141	0.105
INCUXHZWBYJG_2	0.020,0.030	5	10,50	1	3	500	0.5	0.5	0.5	2	CP003351.2425136.T.A	249	249	936	CP003351_2425136_T_A	0.0262	0.0112	0.0122	0.352	0.14	0.112
INCUXHZWBYJG_3	0.020,0.030	5	10,50	1	3	500	0.5	0.5	0.5	3	CP003351.2425136.T.A	249	249	936	CP003351_2425136_T_A	0.0261	0.0114	0.0114	0.355	0.14	0.113
INCUXHZWBYJG_4	0.020,0.030	5	10,50	1	3	500	0.5	0.5	0.5	4	CP003351.2425136.T.A	249	249	936	CP003351_2425136_T_A	0.0261	0.0114	0.0114	0.355	0.14	0.113
INCUXHZWBYJG_5	0.020,0.030	5	10,50	1	3	500	0.5	0.5	0.5	5	CP003351.2425136.T.A	249	249	936	CP003351_2425136_T_A	0.0262	0.0117	0.0116	0.354	0.14	0.113
ARTTFCOCCLVW_1	0.020,0.030	5	10,50	1	3	600	0.5	0.5	0.5	1	CP003351.221850.A.G	299	299	836	CP003351_221850_A_G	0.0251	0.00394	0.0151	0.396	0.162	0.0994
ARTTFCOCCLVW_2	0.020,0.030	5	10,50	1	3	600	0.5	0.5	0.5	2	CP003351.221850.A.G	299	299	836	CP003351_221850_A_G	0.0251	0.00402	0.0133	0.514	0.207	0.101
ARTTFCOCCLVW_3	0.020,0.030	5	10,50	1	3	600	0.5	0.5	0.5	3	CP003351.221850.A.G	299	299	836	CP003351_221850_A_G	0.0251	0.00402	0.0181	0.394	0.166	0.0966
ARTTFCOCCLVW_4	0.020,0.030	5	10,50	1	3	600	0.5	0.5	0.5	4	CP003351.221850.A.G	299	299	836	CP003351_221850_A_G	0.0251	0.00402	0.139	0.28	0.189	0.0605
ARTTFCOCCLVW_5	0.020,0.030	5	10,50	1	3	600	0.5	0.5	0.5	5	CP003351.221850.A.G	299	299	836	CP003351_221850_A_G	0.0251	0.00394	0.0301	0.38	0.175	0.0888
MBDWYYZRMEDY_1	0.020,0.030	5	10,50	1	3	700	0.5	0.5	0.5	1	CP003351.2421066.A.G	349	349	736	CP003351_2421066_A_G	0.0244	0.00691	0.00687	0.332	0.122	0.102
MBDWYYZRMEDY_2	0.020,0.030	5	10,50	1	3	700	0.5	0.5	0.5	2	CP003351.2421066.A.G	349	349	736	CP003351_2421066_A_G	0.0244	0.00691	0.00685	0.332	0.122	0.102
MBDWYYZRMEDY_3	0.020,0.030	5	10,50	1	3	700	0.5	0.5	0.5	3	CP003351.2421066.A.G	349	349	736	CP003351_2421066_A_G	0.0244	0.00704	0.00696	0.331	0.122	0.102
MBDWYYZRMEDY_4	0.020,0.030	5	10,50	1	3	700	0.5	0.5	0.5	4	CP003351.2421066.A.G	349	349	736	CP003351_2421066_A_G	0.0244	0.00704	0.00699	0.331	0.122	0.102
MBDWYYZRMEDY_5	0.020,0.030	5	10,50	1	3	700	0.5	0.5	0.5	5	CP003351.2421066.A.G	349	349	736	CP003351_2421066_A_G	0.0244	0.00704	0.00699	0.331	0.122	0.102
APCNUDULECDU_1	0.020,0.030	5	10,50	1	3	800	0.5	0.5	0.5	1	CP003351.605602.C.T	399	399	636	CP003351_605602_C_T	0.0251	0.00152	0.00126	0.366	0.113	0.114
APCNUDULECDU_2	0.020,0.030	5	10,50	1	3	800	0.5	0.5	0.5	2	CP003351.605602.C.T	399	399	636	CP003351_605602_C_T	0.0251	0.00155	0.00146	0.36	0.113	0.113
APCNUDULECDU_3	0.020,0.030	5	10,50	1	3	800	0.5	0.5	0.5	3	CP003351.605602.C.T	399	399	636	CP003351_605602_C_T	0.0251	0.00155	0.00153	0.358	0.113	0.112
APCNUDULECDU_4	0.020,0.030	5	10,50	1	3	800	0.5	0.5	0.5	4	CP003351.605602.C.T	399	399	636	CP003351_605602_C_T	0.0251	0.00149	0.00349	0.34	0.116	0.103
APCNUDULECDU_5	0.020,0.030	5	10,50	1	3	800	0.5	0.5	0.5	5	CP003351.605602.C.T	399	399	636	CP003351_605602_C_T	0.0251	0.00155	0.00151	0.359	0.113	0.112
MSMGRGXKWVGQ_1	0.020,0.030	5	10,50	1	3	900	0.5	0.5	0.5	1	CP003351.1953750.T.C	449	449	536	CP003351_1953750_T_C	0.0223	0.00157	0.00726	0.375	0.139	0.0896
MSMGRGXKWVGQ_2	0.020,0.030	5	10,50	1	3	900	0.5	0.5	0.5	2	CP003351.1953750.T.C	449	449	536	CP003351_1953750_T_C	0.0223	0.00157	0.00155	0.357	0.113	0.106
MSMGRGXKWVGQ_3	0.020,0.030	5	10,50	1	3	900	0.5	0.5	0.5	3	CP003351.1953750.T.C	449	449	536	CP003351_1953750_T_C	0.0223	0.00155	0.00326	0.402	0.136	0.0981
MSMGRGXKWVGQ_4	0.020,0.030	5	10,50	1	3	900	0.5	0.5	0.5	4	CP003351.1953750.T.C	449	449	536	CP003351_1953750_T_C	0.0223	0.00152	0.0284	0.323	0.147	0.0732
MSMGRGXKWVGQ_5	0.020,0.030	5	10,50	1	3	900	0.5	0.5	0.5	5	CP003351.1953750.T.C	449	449	536	CP003351_1953750_T_C	0.0223	0.00155	0.00152	0.358	0.113	0.106
SHYTNJUPFLSC_1	0.020,0.030	5	10,50	1	3	1000	0.5	0.5	0.5	1	CP003351.71607.A.G	499	499	436	CP003351_71607_A_G	0.0191	0.00256	0.00229	0.354	0.116	0.0965
SHYTNJUPFLSC_2	0.020,0.030	5	10,50	1	3	1000	0.5	0.5	0.5	2	CP003351.71607.A.G	499	499	436	CP003351_71607_A_G	0.0191	0.00264	0.00273	0.347	0.116	0.0948
SHYTNJUPFLSC_3	0.020,0.030	5	10,50	1	3	1000	0.5	0.5	0.5	3	CP003351.71607.A.G	499	499	436	CP003351_71607_A_G	0.0191	0.00256	0.00254	0.349	0.115	0.0955
SHYTNJUPFLSC_4	0.020,0.030	5	10,50	1	3	1000	0.5	0.5	0.5	4	CP003351.71607.A.G	499	499	436	CP003351_71607_A_G	0.019	0.0026	0.00221	0.357	0.116	0.0968
SHYTNJUPFLSC_5	0.020,0.030	5	10,50	1	3	1000	0.5	0.5	0.5	5	CP003351.71607.A.G	499	499	436	CP003351_71607_A_G	0.0191	0.00256	0.00254	0.349	0.115	0.0955
IYRBKBYJCHHL_1	0.020,0.030	5	10,50	1	3	1100	0.5	0.5	0.5	1	CP003351.603455.C.T	549	549	336	CP003351_603455_C_T	0.0264	0.000349	0.000341	0.336	0.0936	0.108
IYRBKBYJCHHL_2	0.020,0.030	5	10,50	1	3	1100	0.5	0.5	0.5	2	CP003351.603455.C.T	549	549	336	CP003351_603455_C_T	0.0264	0.000356	0.000347	0.336	0.0936	0.108
IYRBKBYJCHHL_3	0.020,0.030	5	10,50	1	3	1100	0.5	0.5	0.5	3	CP003351.603455.C.T	549	549	336	CP003351_603455_C_T	0.0264	0.000349	0.000341	0.336	0.0936	0.108
IYRBKBYJCHHL_4	0.020,0.030	5	10,50	1	3	1100	0.5	0.5	0.5	4	CP003351.603455.C.T	549	549	336	CP003351_603455_C_T	0.0264	0.000356	0.000312	0.339	0.0937	0.109
IYRBKBYJCHHL_5	0.020,0.030	5	10,50	1	3	1100	0.5	0.5	0.5	5	CP003351.603455.C.T	549	549	336	CP003351_603455_C_T	0.0264	0.000356	0.000356	0.336	0.0937	0.108
WBSDFHANWCYS_1	0.020,0.030	5	10,50	1	3	1200	0.5	0.5	0.5	1	CP003351.904658.G.A	599	599	236	CP003351_904658_G_A	0.0267	7.92e-05	0.00154	0.358	0.113	0.0915
WBSDFHANWCYS_2	0.020,0.030	5	10,50	1	3	1200	0.5	0.5	0.5	2	CP003351.904658.G.A	599	599	236	CP003351_904658_G_A	0.0267	7.92e-05	7.63e-05	0.354	0.0891	0.114
WBSDFHANWCYS_3	0.020,0.030	5	10,50	1	3	1200	0.5	0.5	0.5	3	CP003351.904658.G.A	599	599	236	CP003351_904658_G_A	0.0267	7.92e-05	7.63e-05	0.354	0.0891	0.114
WBSDFHANWCYS_4	0.020,0.030	5	10,50	1	3	1200	0.5	0.5	0.5	4	CP003351.904658.G.A	599	599	236	CP003351_904658_G_A	0.0267	8.08e-05	7.79e-05	0.353	0.0891	0.114
WBSDFHANWCYS_5	0.020,0.030	5	10,50	1	3	1200	0.5	0.5	0.5	5	CP003351.904658.G.A	599	599	236	CP003351_904658_G_A	0.0267	7.92e-05	7.63e-05	0.354	0.0891	0.114
VGLBBGCPFBAG_1	0.020,0.030	5	10,50	1	3	1300	0.5	0.5	0.5	1	CP003351.2546200.T.C	649	649	136	CP003351_2546200_T_C	0.0247	8.07e-05	7.8e-05	0.353	0.089	0.109
VGLBBGCPFBAG_2	0.020,0.030	5	10,50	1	3	1300	0.5	0.5	0.5	2	CP003351.2546200.T.C	649	649	136	CP003351_2546200_T_C	0.0247	8.07e-05	0.00154	0.325	0.102	0.0878
VGLBBGCPFBAG_3	0.020,0.030	5	10,50	1	3	1300	0.5	0.5	0.5	3	CP003351.2546200.T.C	649	649	136	CP003351_2546200_T_C	0.0247	8.37e-05	8.61e-05	0.352	0.0892	0.109
VGLBBGCPFBAG_4	0.020,0.030	5	10,50	1	3	1300	0.5	0.5	0.5	4	CP003351.2546200.T.C	649	649	136	CP003351_2546200_T_C	0.0247	8.37e-05	0.000935	0.314	0.0946	0.0918
VGLBBGCPFBAG_5	0.020,0.030	5	10,50	1	3	1300	0.5	0.5	0.5	5	CP003351.2546200.T.C	649	649	136	CP003351_2546200_T_C	0.0247	8.37e-05	0.00153	0.309	0.0973	0.0879
ENGNEUNYNOSC_1	0.020,0.030	5	10,50	1	4	100	0.5	0.5	0.5	1	CP003351.690693.A.G	49	49	1336	CP003351_690693_A_G	0.0102	0.315	0.544	0.351	0.576	0.062	bad-chisq
ENGNEUNYNOSC_2	0.020,0.030	5	10,50	1	4	100	0.5	0.5	0.5	2	CP003351.690693.A.G	49	49	1336	CP003351_690693_A_G	0.0102	0.315	0.32	0.505	0.505	0.102	bad-chisq
ENGNEUNYNOSC_3	0.020,0.030	5	10,50	1	4	100	0.5	0.5	0.5	3	CP003351.690693.A.G	49	49	1336	CP003351_690693_A_G	0.0102	0.315	0.293	0.538	0.509	0.107	bad-chisq
ENGNEUNYNOSC_4	0.020,0.030	5	10,50	1	4	100	0.5	0.5	0.5	4	CP003351.690693.A.G	49	49	1336	CP003351_690693_A_G	0.0102	0.315	0.32	0.507	0.507	0.102	bad-chisq
ENGNEUNYNOSC_5	0.020,0.030	5	10,50	1	4	100	0.5	0.5	0.5	5	CP003351.690693.A.G	49	49	1336	CP003351_690693_A_G	0.0102	0.315	0.32	0.505	0.505	0.102	bad-chisq
PWETKUTAYMYE_1	0.020,0.030	5	10,50	1	4	200	0.5	0.5	0.5	1	CP003351.2799756.A.G	99	99	1236	CP003351_2799756_A_G	0.0202	0.0433	0.0403	0.518	0.251	0.146	bad-chisq
PWETKUTAYMYE_2	0.020,0.030	5	10,50	1	4	200	0.5	0.5	0.5	2	CP003351.2799756.A.G	99	99	1236	CP003351_2799756_A_G	0.0202	0.0433	0.0436	0.51	0.251	0.144	bad-chisq
PWETKUTAYMYE_3	0.020,0.030	5	10,50	1	4	200	0.5	0.5	0.5	3	CP003351.2799756.A.G	99	99	1236	CP003351_2799756_A_G	0.0202	0.0433	0.0436	0.51	0.251	0.144	bad-chisq
PWETKUTAYMYE_4	0.020,0.030	5	10,50	1	4	200	0.5	0.5	0.5	4	CP003351.2799756.A.G	99	99	1236	CP003351_2799756_A_G	0.0202	0.0433	0.0436	0.51	0.251	0.144	bad-chisq
PWETKUTAYMYE_5	0.020,0.030	5	10,50	1	4	200	0.5	0.5	0.5	5	CP003351.2799756.A.G	99	99	1236	CP003351_2799756_A_G	0.0202	0.0433	0.0436	0.51	0.251	0.144	bad-chisq
ZNGUXLREZRKD_1	0.020,0.030	5	10,50	1	4	300	0.5	0.5	0.5	1	CP003351.2005328.A.G	149	149	1136	CP003351_2005328_A_G	0.0235	0.0558	0.0483	0.376	0.19	0.114	bad-chisq
ZNGUXLREZRKD_2	0.020,0.030	5	10,50	1	4	300	0.5	0.5	0.5	2	CP003351.2005328.A.G	149	149	1136	CP003351_2005328_A_G	0.0235	0.0558	0.055	0.368	0.191	0.111	bad-chisq
ZNGUXLREZRKD_3	0.020,0.030	5	10,50	1	4	300	0.5	0.5	0.5	3	CP003351.2005328.A.G	149	149	1136	CP003351_2005328_A_G	0.0235	0.0558	0.0539	0.37	0.191	0.112	bad-chisq
ZNGUXLREZRKD_4	0.020,0.030	5	10,50	1	4	300	0.5	0.5	0.5	4	CP003351.2005328.A.G	149	149	1136	CP003351_2005328_A_G	0.0235	0.0558	0.0561	0.366	0.191	0.111	bad-chisq
ZNGUXLREZRKD_5	0.020,0.030	5	10,50	1	4	300	0.5	0.5	0.5	5	CP003351.2005328.A.G	149	149	1136	CP003351_2005328_A_G	0.0235	0.0558	0.0561	0.366	0.191	0.111	bad-chisq
NONQFWADRNNH_1	0.020,0.030	5	10,50	1	4	400	0.5	0.5	0.5	1	CP003351.144812.A.T	199	199	1036	CP003351_144812_A_T	0.0201	0.0321	0.0896	0.379	0.223	0.0852	bad-chisq
NONQFWADRNNH_2	0.020,0.030	5	10,50	1	4	400	0.5	0.5	0.5	2	CP003351.144812.A.T	199	199	1036	CP003351_144812_A_T	0.0201	0.0321	0.0438	0.395	0.195	0.101	bad-chisq
NONQFWADRNNH_3	0.020,0.030	5	10,50	1	4	400	0.5	0.5	0.5	3	CP003351.144812.A.T	199	199	1036	CP003351_144812_A_T	0.0202	0.0315	0.118	0.346	0.221	0.0786	bad-chisq
NONQFWADRNNH_4	0.020,0.030	5	10,50	1	4	400	0.5	0.5	0.5	4	CP003351.144812.A.T	199	199	1036	CP003351_144812_A_T	0.0201	0.0321	0.0322	0.383	0.178	0.107	bad-chisq
NONQFWADRNNH_5	0.020,0.030	5	10,50	1	4	400	0.5	0.5	0.5	5	CP003351.144812.A.T	199	199	1036	CP003351_144812_A_T	0.0201	0.0321	0.0322	0.383	0.178	0.107	bad-chisq
WXCZNPPHQTHV_1	0.020,0.030	5	10,50	1	4	500	0.5	0.5	0.5	1	CP003351.54829.C.A	249	249	936	CP003351_54829_C_A	0.0221	0.0328	0.0329	0.325	0.152	0.0956
WXCZNPPHQTHV_2	0.020,0.030	5	10,50	1	4	500	0.5	0.5	0.5	2	CP003351.54829.C.A	249	249	936	CP003351_54829_C_A	0.0221	0.0328	0.0329	0.325	0.152	0.0956
WXCZNPPHQTHV_3	0.020,0.030	5	10,50	1	4	500	0.5	0.5	0.5	3	CP003351.54829.C.A	249	249	936	CP003351_54829_C_A	0.0221	0.0328	0.0329	0.325	0.152	0.0956
WXCZNPPHQTHV_4	0.020,0.030	5	10,50	1	4	500	0.5	0.5	0.5	4	CP003351.54829.C.A	249	249	936	CP003351_54829_C_A	0.0221	0.0323	0.0323	0.326	0.152	0.096
WXCZNPPHQTHV_5	0.020,0.030	5	10,50	1	4	500	0.5	0.5	0.5	5	CP003351.54829.C.A	249	249	936	CP003351_54829_C_A	0.0221	0.0328	0.0329	0.325	0.152	0.0956
GSQHSDVYTOTU_1	0.020,0.030	5	10,50	1	4	600	0.5	0.5	0.5	1	CP003351.2006624.C.T	299	299	836	CP003351_2006624_C_T	0.0268	0.00231	0.00226	0.386	0.126	0.125
GSQHSDVYTOTU_2	0.020,0.030	5	10,50	1	4	600	0.5	0.5	0.5	2	CP003351.2006624.C.T	299	299	836	CP003351_2006624_C_T	0.0268	0.00236	0.00232	0.385	0.126	0.124
GSQHSDVYTOTU_3	0.020,0.030	5	10,50	1	4	600	0.5	0.5	0.5	3	CP003351.2006624.C.T	299	299	836	CP003351_2006624_C_T	0.0268	0.00236	0.00232	0.385	0.126	0.124
GSQHSDVYTOTU_4	0.020,0.030	5	10,50	1	4	600	0.5	0.5	0.5	4	CP003351.2006624.C.T	299	299	836	CP003351_2006624_C_T	0.0268	0.00231	0.00226	0.386	0.126	0.125
GSQHSDVYTOTU_5	0.020,0.030	5	10,50	1	4	600	0.5	0.5	0.5	5	CP003351.2006624.C.T	299	299	836	CP003351_2006624_C_T	0.0268	0.00241	0.00331	0.373	0.126	0.12
QGKRRTACOEFB_1	0.020,0.030	5	10,50	1	4	700	0.5	0.5	0.5	1	CP003351.1427628.A.C	349	349	736	CP003351_1427628_A_C	0.0215	0.00402	0.00397	0.375	0.13	0.109
QGKRRTACOEFB_2	0.020,0.030	5	10,50	1	4	700	0.5	0.5	0.5	2	CP003351.1427628.A.C	349	349	736	CP003351_1427628_A_C	0.0215	0.00409	0.0041	0.375	0.13	0.109
QGKRRTACOEFB_3	0.020,0.030	5	10,50	1	4	700	0.5	0.5	0.5	3	CP003351.1427628.A.C	349	349	736	CP003351_1427628_A_C	0.0215	0.00416	0.00411	0.374	0.13	0.109
QGKRRTACOEFB_4	0.020,0.030	5	10,50	1	4	700	0.5	0.5	0.5	4	CP003351.1427628.A.C	349	349	736	CP003351_1427628_A_C	0.0215	0.00416	0.00412	0.374	0.13	0.109
QGKRRTACOEFB_5	0.020,0.030	5	10,50	1	4	700	0.5	0.5	0.5	5	CP003351.1427628.A.C	349	349	736	CP003351_1427628_A_C	0.0215	0.00416	0.0039	0.377	0.13	0.109
NHBPWPQCWMLA_1	0.020,0.030	5	10,50	1	4	800	0.5	0.5	0.5	1	CP003351.609255.T.C	399	399	636	CP003351_609255_T_C	0.0251	0.00152	0.00184	0.356	0.114	0.11
NHBPWPQCWMLA_2	0.020,0.030	5	10,50	1	4	800	0.5	0.5	0.5	2	CP003351.609255.T.C	399	399	636	CP003351_609255_T_C	0.0251	0.00152	0.0015	0.359	0.113	0.112
NHBPWPQCWMLA_3	0.020,0.030	5	10,50	1	4	800	0.5	0.5	0.5	3	CP003351.609255.T.C	399	399	636	CP003351_609255_T_C	0.0251	0.00152	0.00146	0.362	0.113	0.112
NHBPWPQCWMLA_4	0.020,0.030	5	10,50	1	4	800	0.5	0.5	0.5	4	CP003351.609255.T.C	399	399	636	CP003351_609255_T_C	0.0251	0.00149	0.00147	0.36	0.113	0.113
NHBPWPQCWMLA_5	0.020,0.030	5	10,50	1	4	800	0.5	0.5	0.5	5	CP003351.609255.T.C	399	399	636	CP003351_609255_T_C	0.0251	0.00149	0.00151	0.359	0.113	0.112
ICEEQEZUWNHM_1	0.020,0.030	5	10,50	1	4	900	0.5	0.5	0.5	1	CP003351.1526169.G.T	449	449	536	CP003351_1526169_G_T	0.0267	0.000931	0.00248	0.39	0.128	0.101
ICEEQEZUWNHM_2	0.020,0.030	5	10,50	1	4	900	0.5	0.5	0.5	2	CP003351.1526169.G.T	449	449	536	CP003351_1526169_G_T	0.0268	0.000913	0.00105	0.428	0.13	0.109
ICEEQEZUWNHM_3	0.020,0.030	5	10,50	1	4	900	0.5	0.5	0.5	3	CP003351.1526169.G.T	449	449	536	CP003351_1526169_G_T	0.0268	0.00095	0.0223	0.369	0.161	0.0763
ICEEQEZUWNHM_4	0.020,0.030	5	10,50	1	4	900	0.5	0.5	0.5	4	CP003351.1526169.G.T	449	449	536	CP003351_1526169_G_T	0.0267	0.000931	0.249	0.175	0.152	0.0385
ICEEQEZUWNHM_5	0.020,0.030	5	10,50	1	4	900	0.5	0.5	0.5	5	CP003351.1526169.G.T	449	449	536	CP003351_1526169_G_T	0.0268	0.000913	0.00135	0.384	0.12	0.107
ZJQYMVMRZMXQ_1	0.020,0.030	5	10,50	1	4	1000	0.5	0.5	0.5	1	CP003351.1056741.C.T	499	499	436	CP003351_1056741_C_T	0.0201	0.00159	0.00157	0.357	0.112	0.1
ZJQYMVMRZMXQ_2	0.020,0.030	5	10,50	1	4	1000	0.5	0.5	0.5	2	CP003351.1056741.C.T	499	499	436	CP003351_1056741_C_T	0.0201	0.00159	0.00157	0.357	0.112	0.1
ZJQYMVMRZMXQ_3	0.020,0.030	5	10,50	1	4	1000	0.5	0.5	0.5	3	CP003351.1056741.C.T	499	499	436	CP003351_1056741_C_T	0.0201	0.00154	0.00599	0.325	0.118	0.087
ZJQYMVMRZMXQ_4	0.020,0.030	5	10,50	1	4	1000	0.5	0.5	0.5	4	CP003351.1056741.C.T	499	499	436	CP003351_1056741_C_T	0.02	0.00157	0.00154	0.357	0.112	0.1
ZJQYMVMRZMXQ_5	0.020,0.030	5	10,50	1	4	1000	0.5	0.5	0.5	5	CP003351.1056741.C.T	499	499	436	CP003351_1056741_C_T	0.0201	0.00154	0.00152	0.358	0.112	0.1
OGOSPIGVQQWX_1	0.020,0.030	5	10,50	1	4	1100	0.5	0.5	0.5	1	CP003351.1872936.A.G	549	549	336	CP003351_1872936_A_G	0.0191	0.000935	0.000988	0.363	0.11	0.0993
OGOSPIGVQQWX_2	0.020,0.030	5	10,50	1	4	1100	0.5	0.5	0.5	2	CP003351.1872936.A.G	549	549	336	CP003351_1872936_A_G	0.0191	0.000183	0.000235	0.406	0.11	0.111
OGOSPIGVQQWX_3	0.020,0.030	5	10,50	1	4	1100	0.5	0.5	0.5	3	CP003351.1872936.A.G	549	549	336	CP003351_1872936_A_G	0.02	0.000569	0.000558	0.371	0.107	0.104
OGOSPIGVQQWX_4	0.020,0.030	5	10,50	1	4	1100	0.5	0.5	0.5	4	CP003351.1872936.A.G	549	549	336	CP003351_1872936_A_G	0.0191	0.000935	0.00092	0.365	0.11	0.0999
OGOSPIGVQQWX_5	0.020,0.030	5	10,50	1	4	1100	0.5	0.5	0.5	5	CP003351.1872936.A.G	549	549	336	CP003351_1872936_A_G	0.0191	0.000935	0.00102	0.362	0.11	0.0991
XLEKKUWGWQJP_1	0.020,0.030	5	10,50	1	4	1200	0.5	0.5	0.5	1	CP003351.617457.C.T	599	599	236	CP003351_617457_C_T	0.0242	0.000355	0.000347	0.336	0.0936	0.103
XLEKKUWGWQJP_2	0.020,0.030	5	10,50	1	4	1200	0.5	0.5	0.5	2	CP003351.617457.C.T	599	599	236	CP003351_617457_C_T	0.0242	0.000361	0.00225	0.308	0.101	0.0882
XLEKKUWGWQJP_3	0.020,0.030	5	10,50	1	4	1200	0.5	0.5	0.5	3	CP003351.617457.C.T	599	599	236	CP003351_617457_C_T	0.0242	0.000348	0.00213	0.317	0.103	0.0887
XLEKKUWGWQJP_4	0.020,0.030	5	10,50	1	4	1200	0.5	0.5	0.5	4	CP003351.617457.C.T	599	599	236	CP003351_617457_C_T	0.0242	0.000361	0.00106	0.329	0.1	0.0945
XLEKKUWGWQJP_5	0.020,0.030	5	10,50	1	4	1200	0.5	0.5	0.5	5	CP003351.617457.C.T	599	599	236	CP003351_617457_C_T	0.0242	0.000355	0.000603	0.338	0.0981	0.099
DRXTRCRIRSQF_1	0.020,0.030	5	10,50	1	4	1300	0.5	0.5	0.5	1	CP003351.1838225.G.T	649	649	136	CP003351_1838225_G_T	0.0278	5.08e-05	0.00135	0.421	0.131	0.0889
DRXTRCRIRSQF_2	0.020,0.030	5	10,50	1	4	1300	0.5	0.5	0.5	2	CP003351.1838225.G.T	649	649	136	CP003351_1838225_G_T	0.0278	4.88e-05	0.0549	0.263	0.137	0.0533
DRXTRCRIRSQF_3	0.020,0.030	5	10,50	1	4	1300	0.5	0.5	0.5	3	CP003351.1838225.G.T	649	649	136	CP003351_1838225_G_T	0.0278	5.08e-05	0.0173	0.299	0.126	0.0661
DRXTRCRIRSQF_4	0.020,0.030	5	10,50	1	4	1300	0.5	0.5	0.5	4	CP003351.1838225.G.T	649	649	136	CP003351_1838225_G_T	0.0278	4.88e-05	0.128	0.201	0.132	0.0423
DRXTRCRIRSQF_5	0.020,0.030	5	10,50	1	4	1300	0.5	0.5	0.5	5	CP003351.1838225.G.T	649	649	136	CP003351_1838225_G_T	0.0278	4.88e-05	0.264	0.147	0.131	0.031
IYUZDOHFORKC_1	0.020,0.030	5	10,50	1	5	100	0.5	0.5	0.5	1	CP003351.610742.A.C	49	49	1336	CP003351_610742_A_C	0.0102	0.315	0.315	0.51	0.504	0.103	bad-chisq
IYUZDOHFORKC_2	0.020,0.030	5	10,50	1	5	100	0.5	0.5	0.5	2	CP003351.610742.A.C	49	49	1336	CP003351_610742_A_C	0.0102	0.315	0.32	0.505	0.505	0.101	bad-chisq
IYUZDOHFORKC_3	0.020,0.030	5	10,50	1	5	100	0.5	0.5	0.5	3	CP003351.610742.A.C	49	49	1336	CP003351_610742_A_C	0.0102	0.315	0.32	0.505	0.505	0.102	bad-chisq
IYUZDOHFORKC_4	0.020,0.030	5	10,50	1	5	100	0.5	0.5	0.5	4	CP003351.610742.A.C	49	49	1336	CP003351_610742_A_C	0.0102	0.315	0.32	0.505	0.505	0.102	bad-chisq
IYUZDOHFORKC_5	0.020,0.030	5	10,50	1	5	100	0.5	0.5	0.5	5	CP003351.610742.A.C	49	49	1336	CP003351_610742_A_C	0.0102	0.315	0.32	0.505	0.505	0.102	bad-chisq
UUDPASJKINMD_1	0.020,0.030	5	10,50	1	5	200	0.5	0.5	0.5	1	CP003351.704048.A.T	99	99	1236	CP003351_704048_A_T	0.0152	0.0809	0.249	0.369	0.319	0.0823	bad-chisq
UUDPASJKINMD_2	0.020,0.030	5	10,50	1	5	200	0.5	0.5	0.5	2	CP003351.704048.A.T	99	99	1236	CP003351_704048_A_T	0.0152	0.0825	0.0832	0.505	0.29	0.124	bad-chisq
UUDPASJKINMD_3	0.020,0.030	5	10,50	1	5	200	0.5	0.5	0.5	3	CP003351.704048.A.T	99	99	1236	CP003351_704048_A_T	0.0152	0.0809	0.0517	0.591	0.302	0.138	bad-chisq
UUDPASJKINMD_4	0.020,0.030	5	10,50	1	5	200	0.5	0.5	0.5	4	CP003351.704048.A.T	99	99	1236	CP003351_704048_A_T	0.0152	0.0809	0.0817	0.508	0.29	0.124	bad-chisq
UUDPASJKINMD_5	0.020,0.030	5	10,50	1	5	200	0.5	0.5	0.5	5	CP003351.704048.A.T	99	99	1236	CP003351_704048_A_T	0.0152	0.0809	0.123	0.501	0.323	0.11	bad-chisq
FKMHPLCDCYXT_1	0.020,0.030	5	10,50	1	5	300	0.5	0.5	0.5	1	CP003351.2421066.A.G	149	149	1136	CP003351_2421066_A_G	0.0201	0.099	0.0977	0.342	0.206	0.0961	bad-chisq
FKMHPLCDCYXT_2	0.020,0.030	5	10,50	1	5	300	0.5	0.5	0.5	2	CP003351.2421066.A.G	149	149	1136	CP003351_2421066_A_G	0.0201	0.099	0.0982	0.342	0.206	0.096	bad-chisq
FKMHPLCDCYXT_3	0.020,0.030	5	10,50	1	5	300	0.5	0.5	0.5	3	CP003351.2421066.A.G	149	149	1136	CP003351_2421066_A_G	0.0201	0.099	0.0993	0.34	0.206	0.0957	bad-chisq
FKMHPLCDCYXT_4	0.020,0.030	5	10,50	1	5	300	0.5	0.5	0.5	4	CP003351.2421066.A.G	149	149	1136	CP003351_2421066_A_G	0.0201	0.099	0.0997	0.34	0.206	0.0956	bad-chisq
FKMHPLCDCYXT_5	0.020,0.030	5	10,50	1	5	300	0.5	0.5	0.5	5	CP003351.2421066.A.G	149	149	1136	CP003351_2421066_A_G	0.0201	0.099	0.0997	0.34	0.206	0.0956	bad-chisq
UZILSMZHYVZG_1	0.020,0.030	5	10,50	1	5	400	0.5	0.5	0.5	1	CP003351.1921669.G.A	199	199	1036	CP003351_1921669_G_A	0.0226	0.0183	0.0182	0.398	0.168	0.118	bad-chisq
UZILSMZHYVZG_2	0.020,0.030	5	10,50	1	5	400	0.5	0.5	0.5	2	CP003351.1921669.G.A	199	199	1036	CP003351_1921669_G_A	0.0202	0.0315	0.0286	0.392	0.178	0.11	bad-chisq
UZILSMZHYVZG_3	0.020,0.030	5	10,50	1	5	400	0.5	0.5	0.5	3	CP003351.1921669.G.A	199	199	1036	CP003351_1921669_G_A	0.0202	0.0315	0.0293	0.389	0.178	0.109	bad-chisq
UZILSMZHYVZG_4	0.020,0.030	5	10,50	1	5	400	0.5	0.5	0.5	4	CP003351.1921669.G.A	199	199	1036	CP003351_1921669_G_A	0.0226	0.0183	0.0261	0.377	0.169	0.112	bad-chisq
UZILSMZHYVZG_5	0.020,0.030	5	10,50	1	5	400	0.5	0.5	0.5	5	CP003351.1921669.G.A	199	199	1036	CP003351_1921669_G_A	0.0202	0.0315	0.0432	0.36	0.178	0.102	bad-chisq
METOUBHSQDYO_1	0.020,0.030	5	10,50	1	5	500	0.5	0.5	0.5	1	CP003351.2079448.T.C	249	249	936	CP003351_2079448_T_C	0.0181	0.0185	0.228	0.29	0.24	0.0541	bad-chisq
METOUBHSQDYO_2	0.020,0.030	5	10,50	1	5	500	0.5	0.5	0.5	2	CP003351.2079448.T.C	249	249	936	CP003351_2079448_T_C	0.0181	0.0182	0.0182	0.397	0.168	0.106	bad-chisq
METOUBHSQDYO_3	0.020,0.030	5	10,50	1	5	500	0.5	0.5	0.5	3	CP003351.2079448.T.C	249	249	936	CP003351_2079448_T_C	0.0181	0.0185	0.0185	0.396	0.168	0.106	bad-chisq
METOUBHSQDYO_4	0.020,0.030	5	10,50	1	5	500	0.5	0.5	0.5	4	CP003351.2079448.T.C	249	249	936	CP003351_2079448_T_C	0.0181	0.0188	0.0206	0.399	0.172	0.104	bad-chisq
METOUBHSQDYO_5	0.020,0.030	5	10,50	1	5	500	0.5	0.5	0.5	5	CP003351.2079448.T.C	249	249	936	CP003351_2079448_T_C	0.0181	0.0185	0.108	0.329	0.205	0.072	bad-chisq
XJCPPPRYWXKB_1	0.020,0.030	5	10,50	1	5	600	0.5	0.5	0.5	1	CP003351.1838394.G.T	299	299	836	CP003351_1838394_G_T	0.0268	0.00236	0.155	0.278	0.195	0.0582
XJCPPPRYWXKB_2	0.020,0.030	5	10,50	1	5	600	0.5	0.5	0.5	2	CP003351.1838394.G.T	299	299	836	CP003351_1838394_G_T	0.0268	0.00236	0.0158	0.431	0.178	0.0987
XJCPPPRYWXKB_3	0.020,0.030	5	10,50	1	5	600	0.5	0.5	0.5	3	CP003351.1838394.G.T	299	299	836	CP003351_1838394_G_T	0.0268	0.00241	0.0107	0.403	0.157	0.104
XJCPPPRYWXKB_4	0.020,0.030	5	10,50	1	5	600	0.5	0.5	0.5	4	CP003351.1838394.G.T	299	299	836	CP003351_1838394_G_T	0.0268	0.00236	0.278	0.19	0.175	0.0444
XJCPPPRYWXKB_5	0.020,0.030	5	10,50	1	5	600	0.5	0.5	0.5	5	CP003351.1838394.G.T	299	299	836	CP003351_1838394_G_T	0.0268	0.00236	0.0391	0.381	0.184	0.0844
FNOUEQUZHQTT_1	0.020,0.030	5	10,50	1	5	700	0.5	0.5	0.5	1	CP003351.2546200.T.C	349	349	736	CP003351_2546200_T_C	0.0244	0.00679	0.00674	0.332	0.122	0.103
FNOUEQUZHQTT_2	0.020,0.030	5	10,50	1	5	700	0.5	0.5	0.5	2	CP003351.2546200.T.C	349	349	736	CP003351_2546200_T_C	0.0244	0.00691	0.00687	0.332	0.122	0.102
FNOUEQUZHQTT_3	0.020,0.030	5	10,50	1	5	700	0.5	0.5	0.5	3	CP003351.2546200.T.C	349	349	736	CP003351_2546200_T_C	0.0244	0.00704	0.0301	0.279	0.129	0.0821
FNOUEQUZHQTT_4	0.020,0.030	5	10,50	1	5	700	0.5	0.5	0.5	4	CP003351.2546200.T.C	349	349	736	CP003351_2546200_T_C	0.0244	0.00691	0.00719	0.332	0.123	0.102
FNOUEQUZHQTT_5	0.020,0.030	5	10,50	1	5	700	0.5	0.5	0.5	5	CP003351.2546200.T.C	349	349	736	CP003351_2546200_T_C	0.0244	0.00704	0.00699	0.331	0.122	0.102
HZSIWSNDKXRX_1	0.020,0.030	5	10,50	1	5	800	0.5	0.5	0.5	1	CP003351.1899539.T.G	399	399	636	CP003351_1899539_T_G	0.0263	0.000909	0.0829	0.261	0.151	0.0614
HZSIWSNDKXRX_2	0.020,0.030	5	10,50	1	5	800	0.5	0.5	0.5	2	CP003351.1899539.T.G	399	399	636	CP003351_1899539_T_G	0.0263	0.000909	0.00161	0.405	0.128	0.111
HZSIWSNDKXRX_3	0.020,0.030	5	10,50	1	5	800	0.5	0.5	0.5	3	CP003351.1899539.T.G	399	399	636	CP003351_1899539_T_G	0.0263	0.000909	0.00555	0.387	0.139	0.0981
HZSIWSNDKXRX_4	0.020,0.030	5	10,50	1	5	800	0.5	0.5	0.5	4	CP003351.1899539.T.G	399	399	636	CP003351_1899539_T_G	0.0263	0.000928	0.0194	0.335	0.143	0.0828
HZSIWSNDKXRX_5	0.020,0.030	5	10,50	1	5	800	0.5	0.5	0.5	5	CP003351.1899539.T.G	399	399	636	CP003351_1899539_T_G	0.0263	0.000909	0.00362	0.406	0.139	0.103
TWEXKEDBHCHD_1	0.020,0.030	5	10,50	1	5	900	0.5	0.5	0.5	1	CP003351.609696.A.G	449	449	536	CP003351_609696_A_G	0.0245	0.000564	0.00055	0.372	0.107	0.115
TWEXKEDBHCHD_2	0.020,0.030	5	10,50	1	5	900	0.5	0.5	0.5	2	CP003351.609696.A.G	449	449	536	CP003351_609696_A_G	0.0245	0.000564	0.00055	0.372	0.107	0.115
TWEXKEDBHCHD_3	0.020,0.030	5	10,50	1	5	900	0.5	0.5	0.5	3	CP003351.609696.A.G	449	449	536	CP003351_609696_A_G	0.0245	0.000564	0.000549	0.372	0.107	0.115
TWEXKEDBHCHD_4	0.020,0.030	5	10,50	1	5	900	0.5	0.5	0.5	4	CP003351.609696.A.G	449	449	536	CP003351_609696_A_G	0.0245	0.000542	0.000528	0.373	0.107	0.115
TWEXKEDBHCHD_5	0.020,0.030	5	10,50	1	5	900	0.5	0.5	0.5	5	CP003351.609696.A.G	449	449	536	CP003351_609696_A_G	0.0245	0.000542	0.000528	0.373	0.107	0.115
BNZKUMXEPLEE_1	0.020,0.030	5	10,50	1	5	1000	0.5	0.5	0.5	1	CP003351.1802097.G.C	499	499	436	CP003351_1802097_G_C	0.023	0.00155	0.00153	0.334	0.105	0.1
BNZKUMXEPLEE_2	0.020,0.030	5	10,50	1	5	1000	0.5	0.5	0.5	2	CP003351.1802097.G.C	499	499	436	CP003351_1802097_G_C	0.023	0.00155	0.00116	0.346	0.106	0.103
BNZKUMXEPLEE_3	0.020,0.030	5	10,50	1	5	1000	0.5	0.5	0.5	3	CP003351.1802097.G.C	499	499	436	CP003351_1802097_G_C	0.0231	0.00153	0.00151	0.334	0.105	0.1
BNZKUMXEPLEE_4	0.020,0.030	5	10,50	1	5	1000	0.5	0.5	0.5	4	CP003351.1802097.G.C	499	499	436	CP003351_1802097_G_C	0.023	0.00155	0.0048	0.306	0.108	0.0892
BNZKUMXEPLEE_5	0.020,0.030	5	10,50	1	5	1000	0.5	0.5	0.5	5	CP003351.1802097.G.C	499	499	436	CP003351_1802097_G_C	0.023	0.00155	0.00153	0.334	0.105	0.1
YBYEJPXZIQEF_1	0.020,0.030	5	10,50	1	5	1100	0.5	0.5	0.5	1	CP003351.2121456.G.A	549	549	336	CP003351_2121456_G_A	0.0191	0.000964	0.011	0.356	0.14	0.0768
YBYEJPXZIQEF_2	0.020,0.030	5	10,50	1	5	1100	0.5	0.5	0.5	2	CP003351.2121456.G.A	549	549	336	CP003351_2121456_G_A	0.0191	0.000935	0.00495	0.373	0.133	0.0848
YBYEJPXZIQEF_3	0.020,0.030	5	10,50	1	5	1100	0.5	0.5	0.5	3	CP003351.2121456.G.A	549	549	336	CP003351_2121456_G_A	0.0191	0.000964	0.00422	0.372	0.13	0.0863
YBYEJPXZIQEF_4	0.020,0.030	5	10,50	1	5	1100	0.5	0.5	0.5	4	CP003351.2121456.G.A	549	549	336	CP003351_2121456_G_A	0.0191	0.000964	0.00114	0.409	0.125	0.0981
YBYEJPXZIQEF_5	0.020,0.030	5	10,50	1	5	1100	0.5	0.5	0.5	5	CP003351.2121456.G.A	549	549	336	CP003351_2121456_G_A	0.0191	0.000935	0.00185	0.4	0.128	0.0939
FTQSUYYPLQRG_1	0.020,0.030	5	10,50	1	5	1200	0.5	0.5	0.5	1	CP003351.1016043.G.A	599	599	236	CP003351_1016043_G_A	0.0234	0.000129	0.000699	0.341	0.1	0.0979
FTQSUYYPLQRG_2	0.020,0.030	5	10,50	1	5	1200	0.5	0.5	0.5	2	CP003351.1016043.G.A	599	599	236	CP003351_1016043_G_A	0.0234	0.000133	0.000129	0.365	0.0951	0.11
FTQSUYYPLQRG_3	0.020,0.030	5	10,50	1	5	1200	0.5	0.5	0.5	3	CP003351.1016043.G.A	599	599	236	CP003351_1016043_G_A	0.0234	0.000133	0.000129	0.365	0.0951	0.11
FTQSUYYPLQRG_4	0.020,0.030	5	10,50	1	5	1200	0.5	0.5	0.5	4	CP003351.1016043.G.A	599	599	236	CP003351_1016043_G_A	0.0234	0.000133	0.000129	0.365	0.0951	0.11
FTQSUYYPLQRG_5	0.020,0.030	5	10,50	1	5	1200	0.5	0.5	0.5	5	CP003351.1016043.G.A	599	599	236	CP003351_1016043_G_A	0.0234	0.000131	0.000142	0.365	0.0957	0.11
VRCZABWJDRNK_1	0.020,0.030	5	10,50	1	5	1300	0.5	0.5	0.5	1	CP003351.2071912.G.T	649	649	136	CP003351_2071912_G_T	0.0278	5.08e-05	7.65e-05	0.336	0.0848	0.11
VRCZABWJDRNK_2	0.020,0.030	5	10,50	1	5	1300	0.5	0.5	0.5	2	CP003351.2071912.G.T	649	649	136	CP003351_2071912_G_T	0.0278	5.08e-05	4.89e-05	0.342	0.084	0.113
VRCZABWJDRNK_3	0.020,0.030	5	10,50	1	5	1300	0.5	0.5	0.5	3	CP003351.2071912.G.T	649	649	136	CP003351_2071912_G_T	0.0277	4.98e-05	4.79e-05	0.343	0.084	0.113
VRCZABWJDRNK_4	0.020,0.030	5	10,50	1	5	1300	0.5	0.5	0.5	4	CP003351.2071912.G.T	649	649	136	CP003351_2071912_G_T	0.0278	5.08e-05	4.89e-05	0.342	0.084	0.113
VRCZABWJDRNK_5	0.020,0.030	5	10,50	1	5	1300	0.5	0.5	0.5	5	CP003351.2071912.G.T	649	649	136	CP003351_2071912_G_T	0.0277	4.98e-05	4.79e-05	0.343	0.084	0.113
LUBFCWMXTDFT_1	0.020,0.030	5	10,50	1	6	100	0.5	0.5	0.5	1	CP003351.617661.T.C	49	49	1336	CP003351_617661_T_C	0.0102	0.315	0.305	0.521	0.506	0.105	bad-chisq
LUBFCWMXTDFT_2	0.020,0.030	5	10,50	1	6	100	0.5	0.5	0.5	2	CP003351.617661.T.C	49	49	1336	CP003351_617661_T_C	0.0102	0.315	0.32	0.505	0.505	0.102	bad-chisq
LUBFCWMXTDFT_3	0.020,0.030	5	10,50	1	6	100	0.5	0.5	0.5	3	CP003351.617661.T.C	49	49	1336	CP003351_617661_T_C	0.0102	0.315	0.713	0.215	0.582	0.0377	bad-chisq
LUBFCWMXTDFT_4	0.020,0.030	5	10,50	1	6	100	0.5	0.5	0.5	4	CP003351.617661.T.C	49	49	1336	CP003351_617661_T_C	0.0102	0.315	0.321	0.504	0.505	0.101	bad-chisq
LUBFCWMXTDFT_5	0.020,0.030	5	10,50	1	6	100	0.5	0.5	0.5	5	CP003351.617661.T.C	49	49	1336	CP003351_617661_T_C	0.0102	0.315	0.464	0.505	0.686	0.0749	bad-chisq
EBOQBYQKKBJZ_1	0.020,0.030	5	10,50	1	6	200	0.5	0.5	0.5	1	CP003351.610133.C.T	99	99	1236	CP003351_610133_C_T	0.0202	0.0433	0.0666	0.469	0.254	0.131	bad-chisq
EBOQBYQKKBJZ_2	0.020,0.030	5	10,50	1	6	200	0.5	0.5	0.5	2	CP003351.610133.C.T	99	99	1236	CP003351_610133_C_T	0.0202	0.0433	0.0436	0.51	0.251	0.144	bad-chisq
EBOQBYQKKBJZ_3	0.020,0.030	5	10,50	1	6	200	0.5	0.5	0.5	3	CP003351.610133.C.T	99	99	1236	CP003351_610133_C_T	0.0202	0.0433	0.0436	0.51	0.251	0.144	bad-chisq
EBOQBYQKKBJZ_4	0.020,0.030	5	10,50	1	6	200	0.5	0.5	0.5	4	CP003351.610133.C.T	99	99	1236	CP003351_610133_C_T	0.0202	0.0433	0.0436	0.51	0.251	0.144	bad-chisq
EBOQBYQKKBJZ_5	0.020,0.030	5	10,50	1	6	200	0.5	0.5	0.5	5	CP003351.610133.C.T	99	99	1236	CP003351_610133_C_T	0.0202	0.0433	0.0436	0.51	0.251	0.144	bad-chisq
EBLYOWLVBMFR_1	0.020,0.030	5	10,50	1	6	300	0.5	0.5	0.5	1	CP003351.1056741.C.T	149	149	1136	CP003351_1056741_C_T	0.0168	0.176	0.177	0.305	0.226	0.0784	bad-chisq
EBLYOWLVBMFR_2	0.020,0.030	5	10,50	1	6	300	0.5	0.5	0.5	2	CP003351.1056741.C.T	149	149	1136	CP003351_1056741_C_T	0.0168	0.176	0.177	0.305	0.226	0.0784	bad-chisq
EBLYOWLVBMFR_3	0.020,0.030	5	10,50	1	6	300	0.5	0.5	0.5	3	CP003351.1056741.C.T	149	149	1136	CP003351_1056741_C_T	0.0168	0.176	0.177	0.305	0.226	0.0784	bad-chisq
EBLYOWLVBMFR_4	0.020,0.030	5	10,50	1	6	300	0.5	0.5	0.5	4	CP003351.1056741.C.T	149	149	1136	CP003351_1056741_C_T	0.0168	0.176	0.177	0.306	0.226	0.0785	bad-chisq
EBLYOWLVBMFR_5	0.020,0.030	5	10,50	1	6	300	0.5	0.5	0.5	5	CP003351.1056741.C.T	149	149	1136	CP003351_1056741_C_T	0.0168	0.176	0.177	0.305	0.226	0.0784	bad-chisq
RSPQNMHTVSNL_1	0.020,0.030	5	10,50	1	6	400	0.5	0.5	0.5	1	CP003351.1921198.T.A	199	199	1036	CP003351_1921198_T_A	0.0176	0.0566	0.0426	0.386	0.19	0.102	bad-chisq
RSPQNMHTVSNL_2	0.020,0.030	5	10,50	1	6	400	0.5	0.5	0.5	2	CP003351.1921198.T.A	199	199	1036	CP003351_1921198_T_A	0.0176	0.0566	0.0568	0.364	0.19	0.0956	bad-chisq
RSPQNMHTVSNL_3	0.020,0.030	5	10,50	1	6	400	0.5	0.5	0.5	3	CP003351.1921198.T.A	199	199	1036	CP003351_1921198_T_A	0.0176	0.0566	0.0568	0.364	0.19	0.0956	bad-chisq
RSPQNMHTVSNL_4	0.020,0.030	5	10,50	1	6	400	0.5	0.5	0.5	4	CP003351.1921198.T.A	199	199	1036	CP003351_1921198_T_A	0.0151	0.0986	0.0991	0.34	0.205	0.0829	bad-chisq
RSPQNMHTVSNL_5	0.020,0.030	5	10,50	1	6	400	0.5	0.5	0.5	5	CP003351.1921198.T.A	199	199	1036	CP003351_1921198_T_A	0.0176	0.0566	0.0909	0.327	0.193	0.0849	bad-chisq
UPRPJKDAUSCN_1	0.020,0.030	5	10,50	1	6	500	0.5	0.5	0.5	1	CP003351.1546956.C.G	249	249	936	CP003351_1546956_C_G	0.0221	0.0328	0.0329	0.325	0.152	0.0956
UPRPJKDAUSCN_2	0.020,0.030	5	10,50	1	6	500	0.5	0.5	0.5	2	CP003351.1546956.C.G	249	249	936	CP003351_1546956_C_G	0.0221	0.0323	0.0797	0.354	0.201	0.0787
UPRPJKDAUSCN_3	0.020,0.030	5	10,50	1	6	500	0.5	0.5	0.5	3	CP003351.1546956.C.G	249	249	936	CP003351_1546956_C_G	0.0221	0.0334	0.271	0.258	0.234	0.0494
UPRPJKDAUSCN_4	0.020,0.030	5	10,50	1	6	500	0.5	0.5	0.5	4	CP003351.1546956.C.G	249	249	936	CP003351_1546956_C_G	0.0221	0.0328	0.0617	0.342	0.182	0.0838
UPRPJKDAUSCN_5	0.020,0.030	5	10,50	1	6	500	0.5	0.5	0.5	5	CP003351.1546956.C.G	249	249	936	CP003351_1546956_C_G	0.0221	0.0328	0.0503	0.339	0.173	0.0878
SMNHOPXKETBU_1	0.020,0.030	5	10,50	1	6	600	0.5	0.5	0.5	1	CP003351.1839684.A.G	299	299	836	CP003351_1839684_A_G	0.0217	0.0116	0.0191	0.385	0.164	0.0959
SMNHOPXKETBU_2	0.020,0.030	5	10,50	1	6	600	0.5	0.5	0.5	2	CP003351.1839684.A.G	299	299	836	CP003351_1839684_A_G	0.0217	0.0116	0.0169	0.403	0.168	0.0977
SMNHOPXKETBU_3	0.020,0.030	5	10,50	1	6	600	0.5	0.5	0.5	3	CP003351.1839684.A.G	299	299	836	CP003351_1839684_A_G	0.0217	0.0116	0.0353	0.398	0.189	0.0861
SMNHOPXKETBU_4	0.020,0.030	5	10,50	1	6	600	0.5	0.5	0.5	4	CP003351.1839684.A.G	299	299	836	CP003351_1839684_A_G	0.0217	0.0116	0.0123	0.361	0.144	0.102
SMNHOPXKETBU_5	0.020,0.030	5	10,50	1	6	600	0.5	0.5	0.5	5	CP003351.1839684.A.G	299	299	836	CP003351_1839684_A_G	0.0218	0.0118	0.0678	0.323	0.177	0.0748
SJBGKRFWLCQV_1	0.020,0.030	5	10,50	1	6	700	0.5	0.5	0.5	1	CP003351.292396.A.C	349	349	736	CP003351_292396_A_C	0.0272	0.0025	0.00246	0.352	0.116	0.114
SJBGKRFWLCQV_2	0.020,0.030	5	10,50	1	6	700	0.5	0.5	0.5	2	CP003351.292396.A.C	349	349	736	CP003351_292396_A_C	0.0273	0.00255	0.00251	0.351	0.116	0.114
SJBGKRFWLCQV_3	0.020,0.030	5	10,50	1	6	700	0.5	0.5	0.5	3	CP003351.292396.A.C	349	349	736	CP003351_292396_A_C	0.0272	0.0025	0.00246	0.352	0.116	0.114
SJBGKRFWLCQV_4	0.020,0.030	5	10,50	1	6	700	0.5	0.5	0.5	4	CP003351.292396.A.C	349	349	736	CP003351_292396_A_C	0.0272	0.0025	0.00246	0.352	0.116	0.114
SJBGKRFWLCQV_5	0.020,0.030	5	10,50	1	6	700	0.5	0.5	0.5	5	CP003351.292396.A.C	349	349	736	CP003351_292396_A_C	0.0273	0.00244	0.00251	0.351	0.116	0.114
OMSQXKRCIKJW_1	0.020,0.030	5	10,50	1	6	800	0.5	0.5	0.5	1	CP003351.1436516.G.A	399	399	636	CP003351_1436516_G_A	0.0188	0.0042	0.00417	0.373	0.13	0.101
OMSQXKRCIKJW_2	0.020,0.030	5	10,50	1	6	800	0.5	0.5	0.5	2	CP003351.1436516.G.A	399	399	636	CP003351_1436516_G_A	0.0188	0.00414	0.00412	0.374	0.13	0.101
OMSQXKRCIKJW_3	0.020,0.030	5	10,50	1	6	800	0.5	0.5	0.5	3	CP003351.1436516.G.A	399	399	636	CP003351_1436516_G_A	0.0188	0.00408	0.00404	0.374	0.13	0.102
OMSQXKRCIKJW_4	0.020,0.030	5	10,50	1	6	800	0.5	0.5	0.5	4	CP003351.1436516.G.A	399	399	636	CP003351_1436516_G_A	0.0188	0.00414	0.00418	0.374	0.13	0.101
OMSQXKRCIKJW_5	0.020,0.030	5	10,50	1	6	800	0.5	0.5	0.5	5	CP003351.1436516.G.A	399	399	636	CP003351_1436516_G_A	0.0188	0.00414	0.0041	0.374	0.13	0.102
YNHTNXMXRGSS_1	0.020,0.030	5	10,50	1	6	900	0.5	0.5	0.5	1	CP003351.1352989.T.C	449	449	536	CP003351_1352989_T_C	0.0212	0.00262	0.007	0.334	0.124	0.09
YNHTNXMXRGSS_2	0.020,0.030	5	10,50	1	6	900	0.5	0.5	0.5	2	CP003351.1352989.T.C	449	449	536	CP003351_1352989_T_C	0.0212	0.00262	0.00259	0.349	0.115	0.1
YNHTNXMXRGSS_3	0.020,0.030	5	10,50	1	6	900	0.5	0.5	0.5	3	CP003351.1352989.T.C	449	449	536	CP003351_1352989_T_C	0.0212	0.00257	0.00255	0.35	0.115	0.101
YNHTNXMXRGSS_4	0.020,0.030	5	10,50	1	6	900	0.5	0.5	0.5	4	CP003351.1352989.T.C	449	449	536	CP003351_1352989_T_C	0.0212	0.00262	0.00259	0.349	0.115	0.1
YNHTNXMXRGSS_5	0.020,0.030	5	10,50	1	6	900	0.5	0.5	0.5	5	CP003351.1352989.T.C	449	449	536	CP003351_1352989_T_C	0.0212	0.00253	0.00324	0.348	0.118	0.0982
GGIIFRFIXDHA_1	0.020,0.030	5	10,50	1	6	1000	0.5	0.5	0.5	1	CP003351.365736.C.T	499	499	436	CP003351_365736_C_T	0.0221	0.000572	0.000559	0.371	0.107	0.109
GGIIFRFIXDHA_2	0.020,0.030	5	10,50	1	6	1000	0.5	0.5	0.5	2	CP003351.365736.C.T	499	499	436	CP003351_365736_C_T	0.0221	0.000552	0.00054	0.372	0.107	0.109
GGIIFRFIXDHA_3	0.020,0.030	5	10,50	1	6	1000	0.5	0.5	0.5	3	CP003351.365736.C.T	499	499	436	CP003351_365736_C_T	0.022	0.000562	0.00116	0.354	0.109	0.103
GGIIFRFIXDHA_4	0.020,0.030	5	10,50	1	6	1000	0.5	0.5	0.5	4	CP003351.365736.C.T	499	499	436	CP003351_365736_C_T	0.0221	0.000572	0.000559	0.371	0.107	0.109
GGIIFRFIXDHA_5	0.020,0.030	5	10,50	1	6	1000	0.5	0.5	0.5	5	CP003351.365736.C.T	499	499	436	CP003351_365736_C_T	0.0221	0.000572	0.000679	0.367	0.108	0.107
OPRBKJXPFJGJ_1	0.020,0.030	5	10,50	1	6	1100	0.5	0.5	0.5	1	CP003351.2404164.C.T	549	549	336	CP003351_2404164_C_T	0.0228	0.000573	0.000562	0.348	0.101	0.104
OPRBKJXPFJGJ_2	0.020,0.030	5	10,50	1	6	1100	0.5	0.5	0.5	2	CP003351.2404164.C.T	549	549	336	CP003351_2404164_C_T	0.0228	0.000583	0.000572	0.348	0.101	0.104
OPRBKJXPFJGJ_3	0.020,0.030	5	10,50	1	6	1100	0.5	0.5	0.5	3	CP003351.2404164.C.T	549	549	336	CP003351_2404164_C_T	0.0228	0.000593	0.000581	0.347	0.101	0.104
OPRBKJXPFJGJ_4	0.020,0.030	5	10,50	1	6	1100	0.5	0.5	0.5	4	CP003351.2404164.C.T	549	549	336	CP003351_2404164_C_T	0.0228	0.000593	0.00125	0.33	0.102	0.0973
OPRBKJXPFJGJ_5	0.020,0.030	5	10,50	1	6	1100	0.5	0.5	0.5	5	CP003351.2404164.C.T	549	549	336	CP003351_2404164_C_T	0.0228	0.000593	0.000581	0.347	0.101	0.104
AXTZOWRJKYLO_1	0.020,0.030	5	10,50	1	6	1200	0.5	0.5	0.5	1	CP003351.1427549.C.T	599	599	236	CP003351_1427549_C_T	0.0251	0.000213	0.000208	0.342	0.092	0.107
AXTZOWRJKYLO_2	0.020,0.030	5	10,50	1	6	1200	0.5	0.5	0.5	2	CP003351.1427549.C.T	599	599	236	CP003351_1427549_C_T	0.0251	0.000213	0.000208	0.342	0.092	0.107
AXTZOWRJKYLO_3	0.020,0.030	5	10,50	1	6	1200	0.5	0.5	0.5	3	CP003351.1427549.C.T	599	599	236	CP003351_1427549_C_T	0.0251	0.000213	0.000208	0.342	0.092	0.107
AXTZOWRJKYLO_4	0.020,0.030	5	10,50	1	6	1200	0.5	0.5	0.5	4	CP003351.1427549.C.T	599	599	236	CP003351_1427549_C_T	0.025	0.000217	0.000265	0.338	0.0923	0.105
AXTZOWRJKYLO_5	0.020,0.030	5	10,50	1	6	1200	0.5	0.5	0.5	5	CP003351.1427549.C.T	599	599	236	CP003351_1427549_C_T	0.025	0.000217	0.000212	0.342	0.092	0.107
ATLUCFDKJQIH_1	0.020,0.030	5	10,50	1	6	1300	0.5	0.5	0.5	1	CP003351.418752.C.T	649	649	136	CP003351_418752_C_T	0.0208	0.000223	0.0386	0.267	0.129	0.0574
ATLUCFDKJQIH_2	0.020,0.030	5	10,50	1	6	1300	0.5	0.5	0.5	2	CP003351.418752.C.T	649	649	136	CP003351_418752_C_T	0.0208	0.000223	0.12	0.2	0.129	0.0432
ATLUCFDKJQIH_3	0.020,0.030	5	10,50	1	6	1300	0.5	0.5	0.5	3	CP003351.418752.C.T	649	649	136	CP003351_418752_C_T	0.0208	0.000223	0.162	0.18	0.129	0.0389
ATLUCFDKJQIH_4	0.020,0.030	5	10,50	1	6	1300	0.5	0.5	0.5	4	CP003351.418752.C.T	649	649	136	CP003351_418752_C_T	0.0208	0.000223	0.00657	0.357	0.131	0.0754
ATLUCFDKJQIH_5	0.020,0.030	5	10,50	1	6	1300	0.5	0.5	0.5	5	CP003351.418752.C.T	649	649	136	CP003351_418752_C_T	0.0208	0.00022	0.0958	0.217	0.13	0.0463
FIKIAIVJTQZJ_1	0.020,0.030	5	10,50	1	7	100	0.5	0.5	0.5	1	CP003351.1895640.T.C	49	49	1336	CP003351_1895640_T_C	0.0102	0.315	0.412	0.441	0.535	0.0837	bad-chisq
FIKIAIVJTQZJ_2	0.020,0.030	5	10,50	1	7	100	0.5	0.5	0.5	2	CP003351.1895640.T.C	49	49	1336	CP003351_1895640_T_C	0.0102	0.315	0.32	0.505	0.505	0.102	bad-chisq
FIKIAIVJTQZJ_3	0.020,0.030	5	10,50	1	7	100	0.5	0.5	0.5	3	CP003351.1895640.T.C	49	49	1336	CP003351_1895640_T_C	0.0102	0.315	0.32	0.505	0.505	0.102	bad-chisq
FIKIAIVJTQZJ_4	0.020,0.030	5	10,50	1	7	100	0.5	0.5	0.5	4	CP003351.1895640.T.C	49	49	1336	CP003351_1895640_T_C	0.0102	0.315	0.526	0.428	0.673	0.0648	bad-chisq
FIKIAIVJTQZJ_5	0.020,0.030	5	10,50	1	7	100	0.5	0.5	0.5	5	CP003351.1895640.T.C	49	49	1336	CP003351_1895640_T_C	0.0102	0.315	0.32	0.505	0.505	0.102	bad-chisq
TVJLWDYBYMFV_1	0.020,0.030	5	10,50	1	7	200	0.5	0.5	0.5	1	CP003351.1921570.A.G	99	99	1236	CP003351_1921570_A_G	0.0152	0.0809	0.0817	0.508	0.29	0.124	bad-chisq
TVJLWDYBYMFV_2	0.020,0.030	5	10,50	1	7	200	0.5	0.5	0.5	2	CP003351.1921570.A.G	99	99	1236	CP003351_1921570_A_G	0.0152	0.0809	0.0817	0.508	0.29	0.124	bad-chisq
TVJLWDYBYMFV_3	0.020,0.030	5	10,50	1	7	200	0.5	0.5	0.5	3	CP003351.1921570.A.G	99	99	1236	CP003351_1921570_A_G	0.0152	0.0809	0.0817	0.508	0.29	0.124	bad-chisq
TVJLWDYBYMFV_4	0.020,0.030	5	10,50	1	7	200	0.5	0.5	0.5	4	CP003351.1921570.A.G	99	99	1236	CP003351_1921570_A_G	0.0152	0.0809	0.0817	0.508	0.29	0.124	bad-chisq
TVJLWDYBYMFV_5	0.020,0.030	5	10,50	1	7	200	0.5	0.5	0.5	5	CP003351.1921570.A.G	99	99	1236	CP003351_1921570_A_G	0.0102	0.153	0.149	0.514	0.355	0.103	bad-chisq
TPYFAVKVEQUO_1	0.020,0.030	5	10,50	1	7	300	0.5	0.5	0.5	1	CP003351.713580.G.C	149	149	1136	CP003351_713580_G_C	0.0202	0.101	0.101	0.338	0.206	0.0952	bad-chisq
TPYFAVKVEQUO_2	0.020,0.030	5	10,50	1	7	300	0.5	0.5	0.5	2	CP003351.713580.G.C	149	149	1136	CP003351_713580_G_C	0.0201	0.099	0.0967	0.343	0.206	0.0964	bad-chisq
TPYFAVKVEQUO_3	0.020,0.030	5	10,50	1	7	300	0.5	0.5	0.5	3	CP003351.713580.G.C	149	149	1136	CP003351_713580_G_C	0.0202	0.101	0.101	0.338	0.206	0.0952	bad-chisq
TPYFAVKVEQUO_4	0.020,0.030	5	10,50	1	7	300	0.5	0.5	0.5	4	CP003351.713580.G.C	149	149	1136	CP003351_713580_G_C	0.0201	0.099	0.0997	0.34	0.206	0.0956	bad-chisq
TPYFAVKVEQUO_5	0.020,0.030	5	10,50	1	7	300	0.5	0.5	0.5	5	CP003351.713580.G.C	149	149	1136	CP003351_713580_G_C	0.0201	0.099	0.0997	0.34	0.206	0.0956	bad-chisq
ZPFFPFXLUQVP_1	0.020,0.030	5	10,50	1	7	400	0.5	0.5	0.5	1	CP003351.1842694.A.G	199	199	1036	CP003351_1842694_A_G	0.0252	0.0106	0.0153	0.432	0.178	0.122	bad-chisq
ZPFFPFXLUQVP_2	0.020,0.030	5	10,50	1	7	400	0.5	0.5	0.5	2	CP003351.1842694.A.G	199	199	1036	CP003351_1842694_A_G	0.0252	0.0106	0.0945	0.317	0.189	0.084	bad-chisq
ZPFFPFXLUQVP_3	0.020,0.030	5	10,50	1	7	400	0.5	0.5	0.5	3	CP003351.1842694.A.G	199	199	1036	CP003351_1842694_A_G	0.0252	0.0102	0.0101	0.412	0.159	0.129	bad-chisq
ZPFFPFXLUQVP_4	0.020,0.030	5	10,50	1	7	400	0.5	0.5	0.5	4	CP003351.1842694.A.G	199	199	1036	CP003351_1842694_A_G	0.0251	0.0104	0.287	0.188	0.177	0.0535	bad-chisq
ZPFFPFXLUQVP_5	0.020,0.030	5	10,50	1	7	400	0.5	0.5	0.5	5	CP003351.1842694.A.G	199	199	1036	CP003351_1842694_A_G	0.0251	0.0104	0.0113	0.412	0.162	0.127	bad-chisq
SCGVECNVDZUZ_1	0.020,0.030	5	10,50	1	7	500	0.5	0.5	0.5	1	CP003351.2015581.G.A	249	249	936	CP003351_2015581_G_A	0.0262	0.0112	0.0111	0.356	0.14	0.114
SCGVECNVDZUZ_2	0.020,0.030	5	10,50	1	7	500	0.5	0.5	0.5	2	CP003351.2015581.G.A	249	249	936	CP003351_2015581_G_A	0.0261	0.0114	0.0206	0.333	0.143	0.104
SCGVECNVDZUZ_3	0.020,0.030	5	10,50	1	7	500	0.5	0.5	0.5	3	CP003351.2015581.G.A	249	249	936	CP003351_2015581_G_A	0.0261	0.0114	0.0133	0.351	0.141	0.111
SCGVECNVDZUZ_4	0.020,0.030	5	10,50	1	7	500	0.5	0.5	0.5	4	CP003351.2015581.G.A	249	249	936	CP003351_2015581_G_A	0.0261	0.0114	0.0114	0.355	0.14	0.113
SCGVECNVDZUZ_5	0.020,0.030	5	10,50	1	7	500	0.5	0.5	0.5	5	CP003351.2015581.G.A	249	249	936	CP003351_2015581_G_A	0.0261	0.0114	0.0228	0.338	0.148	0.102
WOEGUVUBNGYA_1	0.020,0.030	5	10,50	1	7	600	0.5	0.5	0.5	1	CP003351.2945505.T.C	299	299	836	CP003351_2945505_T_C	0.0218	0.0118	0.0171	0.342	0.143	0.0975
WOEGUVUBNGYA_2	0.020,0.030	5	10,50	1	7	600	0.5	0.5	0.5	2	CP003351.2945505.T.C	299	299	836	CP003351_2945505_T_C	0.0218	0.0118	0.0171	0.344	0.144	0.0976
WOEGUVUBNGYA_3	0.020,0.030	5	10,50	1	7	600	0.5	0.5	0.5	3	CP003351.2945505.T.C	299	299	836	CP003351_2945505_T_C	0.0218	0.0118	0.0118	0.353	0.14	0.103
WOEGUVUBNGYA_4	0.020,0.030	5	10,50	1	7	600	0.5	0.5	0.5	4	CP003351.2945505.T.C	299	299	836	CP003351_2945505_T_C	0.0218	0.0114	0.0219	0.338	0.147	0.0938
WOEGUVUBNGYA_5	0.020,0.030	5	10,50	1	7	600	0.5	0.5	0.5	5	CP003351.2945505.T.C	299	299	836	CP003351_2945505_T_C	0.0218	0.0118	0.13	0.251	0.165	0.0621
QOBCAPXYUCXI_1	0.020,0.030	5	10,50	1	7	700	0.5	0.5	0.5	1	CP003351.1933699.C.T	349	349	736	CP003351_1933699_C_T	0.0186	0.0117	0.0993	0.275	0.167	0.0624
QOBCAPXYUCXI_2	0.020,0.030	5	10,50	1	7	700	0.5	0.5	0.5	2	CP003351.1933699.C.T	349	349	736	CP003351_1933699_C_T	0.0186	0.0117	0.0117	0.353	0.14	0.0954
QOBCAPXYUCXI_3	0.020,0.030	5	10,50	1	7	700	0.5	0.5	0.5	3	CP003351.1933699.C.T	349	349	736	CP003351_1933699_C_T	0.0187	0.0116	0.0502	0.316	0.161	0.0742
QOBCAPXYUCXI_4	0.020,0.030	5	10,50	1	7	700	0.5	0.5	0.5	4	CP003351.1933699.C.T	349	349	736	CP003351_1933699_C_T	0.0186	0.0117	0.163	0.232	0.166	0.0529
QOBCAPXYUCXI_5	0.020,0.030	5	10,50	1	7	700	0.5	0.5	0.5	5	CP003351.1933699.C.T	349	349	736	CP003351_1933699_C_T	0.0187	0.0116	0.0315	0.335	0.155	0.0815
VGUCBQRDHKNT_1	0.020,0.030	5	10,50	1	7	800	0.5	0.5	0.5	1	CP003351.1428726.A.T	399	399	636	CP003351_1428726_A_T	0.0201	0.00244	0.0133	0.371	0.15	0.0876
VGUCBQRDHKNT_2	0.020,0.030	5	10,50	1	7	800	0.5	0.5	0.5	2	CP003351.1428726.A.T	399	399	636	CP003351_1428726_A_T	0.0201	0.00244	0.226	0.198	0.163	0.0429
VGUCBQRDHKNT_3	0.020,0.030	5	10,50	1	7	800	0.5	0.5	0.5	3	CP003351.1428726.A.T	399	399	636	CP003351_1428726_A_T	0.0201	0.00244	0.00241	0.383	0.126	0.107
VGUCBQRDHKNT_4	0.020,0.030	5	10,50	1	7	800	0.5	0.5	0.5	4	CP003351.1428726.A.T	399	399	636	CP003351_1428726_A_T	0.0201	0.00244	0.00241	0.383	0.126	0.107
VGUCBQRDHKNT_5	0.020,0.030	5	10,50	1	7	800	0.5	0.5	0.5	5	CP003351.1428726.A.T	399	399	636	CP003351_1428726_A_T	0.0201	0.0024	0.00481	0.412	0.146	0.0998
RGRUXILSGLVV_1	0.020,0.030	5	10,50	1	7	900	0.5	0.5	0.5	1	CP003351.452366.C.T	449	449	536	CP003351_452366_C_T	0.0256	0.00156	0.00568	0.374	0.135	0.0923
RGRUXILSGLVV_2	0.020,0.030	5	10,50	1	7	900	0.5	0.5	0.5	2	CP003351.452366.C.T	449	449	536	CP003351_452366_C_T	0.0256	0.0015	0.00194	0.364	0.117	0.103
RGRUXILSGLVV_3	0.020,0.030	5	10,50	1	7	900	0.5	0.5	0.5	3	CP003351.452366.C.T	449	449	536	CP003351_452366_C_T	0.0256	0.0015	0.00352	0.389	0.133	0.0973
RGRUXILSGLVV_4	0.020,0.030	5	10,50	1	7	900	0.5	0.5	0.5	4	CP003351.452366.C.T	449	449	536	CP003351_452366_C_T	0.0256	0.00156	0.00855	0.356	0.135	0.0877
RGRUXILSGLVV_5	0.020,0.030	5	10,50	1	7	900	0.5	0.5	0.5	5	CP003351.452366.C.T	449	449	536	CP003351_452366_C_T	0.0256	0.0015	0.0271	0.318	0.144	0.0738
JHAXPOJKCAGT_1	0.020,0.030	5	10,50	1	7	1000	0.5	0.5	0.5	1	CP003351.44650.G.A	499	499	436	CP003351_44650_G_A	0.02	0.00157	0.00246	0.345	0.114	0.0957
JHAXPOJKCAGT_2	0.020,0.030	5	10,50	1	7	1000	0.5	0.5	0.5	2	CP003351.44650.G.A	499	499	436	CP003351_44650_G_A	0.02	0.00157	0.00154	0.357	0.112	0.1
JHAXPOJKCAGT_3	0.020,0.030	5	10,50	1	7	1000	0.5	0.5	0.5	3	CP003351.44650.G.A	499	499	436	CP003351_44650_G_A	0.0201	0.00154	0.00285	0.341	0.114	0.0944
JHAXPOJKCAGT_4	0.020,0.030	5	10,50	1	7	1000	0.5	0.5	0.5	4	CP003351.44650.G.A	499	499	436	CP003351_44650_G_A	0.02	0.00157	0.00215	0.348	0.113	0.097
JHAXPOJKCAGT_5	0.020,0.030	5	10,50	1	7	1000	0.5	0.5	0.5	5	CP003351.44650.G.A	499	499	436	CP003351_44650_G_A	0.02	0.00157	0.00154	0.357	0.112	0.1
WRQPTOGHUNRP_1	0.020,0.030	5	10,50	1	7	1100	0.5	0.5	0.5	1	CP003351.304082.A.G	549	549	336	CP003351_304082_A_G	0.0264	0.000343	0.000334	0.337	0.0936	0.108
WRQPTOGHUNRP_2	0.020,0.030	5	10,50	1	7	1100	0.5	0.5	0.5	2	CP003351.304082.A.G	549	549	336	CP003351_304082_A_G	0.0264	0.000343	0.000334	0.337	0.0936	0.108
WRQPTOGHUNRP_3	0.020,0.030	5	10,50	1	7	1100	0.5	0.5	0.5	3	CP003351.304082.A.G	549	549	336	CP003351_304082_A_G	0.0264	0.000343	0.000348	0.336	0.0937	0.108
WRQPTOGHUNRP_4	0.020,0.030	5	10,50	1	7	1100	0.5	0.5	0.5	4	CP003351.304082.A.G	549	549	336	CP003351_304082_A_G	0.0264	0.000356	0.000347	0.336	0.0936	0.108
WRQPTOGHUNRP_5	0.020,0.030	5	10,50	1	7	1100	0.5	0.5	0.5	5	CP003351.304082.A.G	549	549	336	CP003351_304082_A_G	0.0264	0.000356	0.0056	0.272	0.098	0.0836
LVKLUIWRPJSE_1	0.020,0.030	5	10,50	1	7	1200	0.5	0.5	0.5	1	CP003351.1352211.G.A	599	599	236	CP003351_1352211_G_A	0.0225	0.000217	0.000199	0.362	0.0971	0.107
LVKLUIWRPJSE_2	0.020,0.030	5	10,50	1	7	1200	0.5	0.5	0.5	2	CP003351.1352211.G.A	599	599	236	CP003351_1352211_G_A	0.0226	0.000221	0.000215	0.36	0.0969	0.107
LVKLUIWRPJSE_3	0.020,0.030	5	10,50	1	7	1200	0.5	0.5	0.5	3	CP003351.1352211.G.A	599	599	236	CP003351_1352211_G_A	0.0226	0.000221	0.000206	0.361	0.0969	0.107
LVKLUIWRPJSE_4	0.020,0.030	5	10,50	1	7	1200	0.5	0.5	0.5	4	CP003351.1352211.G.A	599	599	236	CP003351_1352211_G_A	0.0226	0.000213	0.00068	0.333	0.0978	0.0981
LVKLUIWRPJSE_5	0.020,0.030	5	10,50	1	7	1200	0.5	0.5	0.5	5	CP003351.1352211.G.A	599	599	236	CP003351_1352211_G_A	0.0226	0.000221	0.000215	0.36	0.0969	0.107
MWVPDOCWYCWM_1	0.020,0.030	5	10,50	1	7	1300	0.5	0.5	0.5	1	CP003351.600266.G.A	649	649	136	CP003351_600266_G_A	0.0247	8.37e-05	8.1e-05	0.352	0.089	0.109
MWVPDOCWYCWM_2	0.020,0.030	5	10,50	1	7	1300	0.5	0.5	0.5	2	CP003351.600266.G.A	649	649	136	CP003351_600266_G_A	0.0247	8.07e-05	7.8e-05	0.353	0.089	0.109
MWVPDOCWYCWM_3	0.020,0.030	5	10,50	1	7	1300	0.5	0.5	0.5	3	CP003351.600266.G.A	649	649	136	CP003351_600266_G_A	0.0247	8.07e-05	6.47e-05	0.357	0.0892	0.111
MWVPDOCWYCWM_4	0.020,0.030	5	10,50	1	7	1300	0.5	0.5	0.5	4	CP003351.600266.G.A	649	649	136	CP003351_600266_G_A	0.0247	8.22e-05	7.95e-05	0.352	0.089	0.109
MWVPDOCWYCWM_5	0.020,0.030	5	10,50	1	7	1300	0.5	0.5	0.5	5	CP003351.600266.G.A	649	649	136	CP003351_600266_G_A	0.0247	8.07e-05	7.58e-05	0.354	0.0893	0.11
YZAUQQMNMYUB_1	0.020,0.030	5	10,50	1	8	100	0.5	0.5	0.5	1	CP003351.2130455.A.G	49	49	1336	CP003351_2130455_A_G	0.0102	0.315	0.32	0.505	0.505	0.102	bad-chisq
YZAUQQMNMYUB_2	0.020,0.030	5	10,50	1	8	100	0.5	0.5	0.5	2	CP003351.2130455.A.G	49	49	1336	CP003351_2130455_A_G	0.0102	0.315	0.32	0.505	0.505	0.102	bad-chisq
YZAUQQMNMYUB_3	0.020,0.030	5	10,50	1	8	100	0.5	0.5	0.5	3	CP003351.2130455.A.G	49	49	1336	CP003351_2130455_A_G	0.0103	0.31	0.315	0.51	0.505	0.103	bad-chisq
YZAUQQMNMYUB_4	0.020,0.030	5	10,50	1	8	100	0.5	0.5	0.5	4	CP003351.2130455.A.G	49	49	1336	CP003351_2130455_A_G	0.0102	0.315	0.32	0.505	0.505	0.102	bad-chisq
YZAUQQMNMYUB_5	0.020,0.030	5	10,50	1	8	100	0.5	0.5	0.5	5	CP003351.2130455.A.G	49	49	1336	CP003351_2130455_A_G	0.0102	0.315	0.32	0.505	0.505	0.102	bad-chisq
BEIQGGALDKLE_1	0.020,0.030	5	10,50	1	8	200	0.5	0.5	0.5	1	CP003351.1932935.T.G	99	99	1236	CP003351_1932935_T_G	0.0202	0.0433	0.0668	0.506	0.274	0.131	bad-chisq
BEIQGGALDKLE_2	0.020,0.030	5	10,50	1	8	200	0.5	0.5	0.5	2	CP003351.1932935.T.G	99	99	1236	CP003351_1932935_T_G	0.0202	0.0433	0.0436	0.51	0.251	0.144	bad-chisq
BEIQGGALDKLE_3	0.020,0.030	5	10,50	1	8	200	0.5	0.5	0.5	3	CP003351.1932935.T.G	99	99	1236	CP003351_1932935_T_G	0.0202	0.0433	0.0697	0.51	0.28	0.129	bad-chisq
BEIQGGALDKLE_4	0.020,0.030	5	10,50	1	8	200	0.5	0.5	0.5	4	CP003351.1932935.T.G	99	99	1236	CP003351_1932935_T_G	0.0203	0.0423	0.0761	0.485	0.272	0.127	bad-chisq
BEIQGGALDKLE_5	0.020,0.030	5	10,50	1	8	200	0.5	0.5	0.5	5	CP003351.1932935.T.G	99	99	1236	CP003351_1932935_T_G	0.0202	0.0433	0.0436	0.51	0.251	0.144	bad-chisq
LUUTBUFGVRTB_1	0.020,0.030	5	10,50	1	8	300	0.5	0.5	0.5	1	CP003351.2807234.A.G	149	149	1136	CP003351_2807234_A_G	0.0235	0.0558	0.0561	0.366	0.191	0.111	bad-chisq
LUUTBUFGVRTB_2	0.020,0.030	5	10,50	1	8	300	0.5	0.5	0.5	2	CP003351.2807234.A.G	149	149	1136	CP003351_2807234_A_G	0.0235	0.0558	0.0537	0.368	0.19	0.112	bad-chisq
LUUTBUFGVRTB_3	0.020,0.030	5	10,50	1	8	300	0.5	0.5	0.5	3	CP003351.2807234.A.G	149	149	1136	CP003351_2807234_A_G	0.0202	0.0973	0.0979	0.342	0.206	0.0962	bad-chisq
LUUTBUFGVRTB_4	0.020,0.030	5	10,50	1	8	300	0.5	0.5	0.5	4	CP003351.2807234.A.G	149	149	1136	CP003351_2807234_A_G	0.0202	0.0973	0.0979	0.342	0.206	0.0962	bad-chisq
LUUTBUFGVRTB_5	0.020,0.030	5	10,50	1	8	300	0.5	0.5	0.5	5	CP003351.2807234.A.G	149	149	1136	CP003351_2807234_A_G	0.0235	0.0558	0.0561	0.366	0.191	0.111	bad-chisq
KVQSGDBCAWVU_1	0.020,0.030	5	10,50	1	8	400	0.5	0.5	0.5	1	CP003351.1921384.T.A	199	199	1036	CP003351_1921384_T_A	0.0176	0.0566	0.0487	0.378	0.191	0.0989	bad-chisq
KVQSGDBCAWVU_2	0.020,0.030	5	10,50	1	8	400	0.5	0.5	0.5	2	CP003351.1921384.T.A	199	199	1036	CP003351_1921384_T_A	0.0176	0.0566	0.0623	0.356	0.19	0.0935	bad-chisq
KVQSGDBCAWVU_3	0.020,0.030	5	10,50	1	8	400	0.5	0.5	0.5	3	CP003351.1921384.T.A	199	199	1036	CP003351_1921384_T_A	0.0176	0.0566	0.0568	0.364	0.19	0.0956	bad-chisq
KVQSGDBCAWVU_4	0.020,0.030	5	10,50	1	8	400	0.5	0.5	0.5	4	CP003351.1921384.T.A	199	199	1036	CP003351_1921384_T_A	0.0176	0.0566	0.0568	0.364	0.19	0.0956	bad-chisq
KVQSGDBCAWVU_5	0.020,0.030	5	10,50	1	8	400	0.5	0.5	0.5	5	CP003351.1921384.T.A	199	199	1036	CP003351_1921384_T_A	0.0176	0.0566	0.0568	0.364	0.19	0.0956	bad-chisq
GAFTHMMOYIEE_1	0.020,0.030	5	10,50	1	8	500	0.5	0.5	0.5	1	CP003351.610838.C.T	249	249	936	CP003351_610838_C_T	0.0261	0.0114	0.0162	0.346	0.144	0.108
GAFTHMMOYIEE_2	0.020,0.030	5	10,50	1	8	500	0.5	0.5	0.5	2	CP003351.610838.C.T	249	249	936	CP003351_610838_C_T	0.0262	0.0112	0.0111	0.356	0.14	0.114
GAFTHMMOYIEE_3	0.020,0.030	5	10,50	1	8	500	0.5	0.5	0.5	3	CP003351.610838.C.T	249	249	936	CP003351_610838_C_T	0.0261	0.0114	0.0114	0.355	0.14	0.113
GAFTHMMOYIEE_4	0.020,0.030	5	10,50	1	8	500	0.5	0.5	0.5	4	CP003351.610838.C.T	249	249	936	CP003351_610838_C_T	0.0261	0.0114	0.00969	0.365	0.141	0.116
GAFTHMMOYIEE_5	0.020,0.030	5	10,50	1	8	500	0.5	0.5	0.5	5	CP003351.610838.C.T	249	249	936	CP003351_610838_C_T	0.0261	0.0114	0.0115	0.355	0.14	0.113
YIHUZXHUEZWW_1	0.020,0.030	5	10,50	1	8	600	0.5	0.5	0.5	1	CP003351.1922548.T.C	299	299	836	CP003351_1922548_T_C	0.0217	0.0116	0.0114	0.355	0.14	0.103
YIHUZXHUEZWW_2	0.020,0.030	5	10,50	1	8	600	0.5	0.5	0.5	2	CP003351.1922548.T.C	299	299	836	CP003351_1922548_T_C	0.0217	0.0116	0.0114	0.361	0.142	0.103
YIHUZXHUEZWW_3	0.020,0.030	5	10,50	1	8	600	0.5	0.5	0.5	3	CP003351.1922548.T.C	299	299	836	CP003351_1922548_T_C	0.0217	0.0116	0.0116	0.354	0.14	0.103
YIHUZXHUEZWW_4	0.020,0.030	5	10,50	1	8	600	0.5	0.5	0.5	4	CP003351.1922548.T.C	299	299	836	CP003351_1922548_T_C	0.0217	0.0116	0.0116	0.354	0.14	0.103
YIHUZXHUEZWW_5	0.020,0.030	5	10,50	1	8	600	0.5	0.5	0.5	5	CP003351.1922548.T.C	299	299	836	CP003351_1922548_T_C	0.0217	0.0116	0.0116	0.354	0.14	0.103
ACGBHKUXKDHS_1	0.020,0.030	5	10,50	1	8	700	0.5	0.5	0.5	1	CP003351.2789841.C.T	349	349	736	CP003351_2789841_C_T	0.023	0.00245	0.00241	0.383	0.126	0.115
ACGBHKUXKDHS_2	0.020,0.030	5	10,50	1	8	700	0.5	0.5	0.5	2	CP003351.2789841.C.T	349	349	736	CP003351_2789841_C_T	0.0229	0.00241	0.00237	0.384	0.126	0.115
ACGBHKUXKDHS_3	0.020,0.030	5	10,50	1	8	700	0.5	0.5	0.5	3	CP003351.2789841.C.T	349	349	736	CP003351_2789841_C_T	0.023	0.00245	0.00242	0.381	0.125	0.115
ACGBHKUXKDHS_4	0.020,0.030	5	10,50	1	8	700	0.5	0.5	0.5	4	CP003351.2789841.C.T	349	349	736	CP003351_2789841_C_T	0.023	0.00236	0.00232	0.385	0.126	0.115
ACGBHKUXKDHS_5	0.020,0.030	5	10,50	1	8	700	0.5	0.5	0.5	5	CP003351.2789841.C.T	349	349	736	CP003351_2789841_C_T	0.0229	0.00241	0.00166	0.396	0.126	0.119
VAIAKFAPPYQL_1	0.020,0.030	5	10,50	1	8	800	0.5	0.5	0.5	1	CP003351.1953234.C.T	399	399	636	CP003351_1953234_C_T	0.0201	0.00248	0.00849	0.345	0.131	0.0932
VAIAKFAPPYQL_2	0.020,0.030	5	10,50	1	8	800	0.5	0.5	0.5	2	CP003351.1953234.C.T	399	399	636	CP003351_1953234_C_T	0.0201	0.00244	0.00241	0.383	0.126	0.107
VAIAKFAPPYQL_3	0.020,0.030	5	10,50	1	8	800	0.5	0.5	0.5	3	CP003351.1953234.C.T	399	399	636	CP003351_1953234_C_T	0.0201	0.00248	0.00245	0.382	0.126	0.107
VAIAKFAPPYQL_4	0.020,0.030	5	10,50	1	8	800	0.5	0.5	0.5	4	CP003351.1953234.C.T	399	399	636	CP003351_1953234_C_T	0.0201	0.00248	0.00245	0.382	0.126	0.107
VAIAKFAPPYQL_5	0.020,0.030	5	10,50	1	8	800	0.5	0.5	0.5	5	CP003351.1953234.C.T	399	399	636	CP003351_1953234_C_T	0.0201	0.00244	0.00241	0.383	0.126	0.107
GXLIOBJLMZYO_1	0.020,0.030	5	10,50	1	8	900	0.5	0.5	0.5	1	CP003351.1838113.T.A	449	449	536	CP003351_1838113_T_A	0.0189	0.00707	0.00703	0.33	0.122	0.0899
GXLIOBJLMZYO_2	0.020,0.030	5	10,50	1	8	900	0.5	0.5	0.5	2	CP003351.1838113.T.A	449	449	536	CP003351_1838113_T_A	0.0189	0.00707	0.0096	0.34	0.131	0.0864
GXLIOBJLMZYO_3	0.020,0.030	5	10,50	1	8	900	0.5	0.5	0.5	3	CP003351.1838113.T.A	449	449	536	CP003351_1838113_T_A	0.019	0.00717	0.0183	0.327	0.138	0.0788
GXLIOBJLMZYO_4	0.020,0.030	5	10,50	1	8	900	0.5	0.5	0.5	4	CP003351.1838113.T.A	449	449	536	CP003351_1838113_T_A	0.019	0.00717	0.0364	0.332	0.158	0.0699
GXLIOBJLMZYO_5	0.020,0.030	5	10,50	1	8	900	0.5	0.5	0.5	5	CP003351.1838113.T.A	449	449	536	CP003351_1838113_T_A	0.019	0.00697	0.0302	0.323	0.149	0.0724
INGUBNONYMBR_1	0.020,0.030	5	10,50	1	8	1000	0.5	0.5	0.5	1	CP003351.1885420.A.C	499	499	436	CP003351_1885420_A_C	0.021	0.000939	0.000922	0.365	0.11	0.105
INGUBNONYMBR_2	0.020,0.030	5	10,50	1	8	1000	0.5	0.5	0.5	2	CP003351.1885420.A.C	499	499	436	CP003351_1885420_A_C	0.0211	0.000954	0.000716	0.373	0.11	0.107
INGUBNONYMBR_3	0.020,0.030	5	10,50	1	8	1000	0.5	0.5	0.5	3	CP003351.1885420.A.C	499	499	436	CP003351_1885420_A_C	0.021	0.000939	0.000922	0.365	0.11	0.105
INGUBNONYMBR_4	0.020,0.030	5	10,50	1	8	1000	0.5	0.5	0.5	4	CP003351.1885420.A.C	499	499	436	CP003351_1885420_A_C	0.0211	0.000923	0.000907	0.365	0.11	0.105
INGUBNONYMBR_5	0.020,0.030	5	10,50	1	8	1000	0.5	0.5	0.5	5	CP003351.1885420.A.C	499	499	436	CP003351_1885420_A_C	0.021	0.000939	0.00101	0.362	0.11	0.104
ZNOMLQVZCZCQ_1	0.020,0.030	5	10,50	1	8	1100	0.5	0.5	0.5	1	CP003351.1838952.A.C	549	549	336	CP003351_1838952_A_C	0.0273	0.000209	0.224	0.179	0.147	0.0368
ZNOMLQVZCZCQ_2	0.020,0.030	5	10,50	1	8	1100	0.5	0.5	0.5	2	CP003351.1838952.A.C	549	549	336	CP003351_1838952_A_C	0.0273	0.000214	0.0208	0.313	0.135	0.0698
ZNOMLQVZCZCQ_3	0.020,0.030	5	10,50	1	8	1100	0.5	0.5	0.5	3	CP003351.1838952.A.C	549	549	336	CP003351_1838952_A_C	0.0273	0.000218	0.0328	0.285	0.133	0.0645
ZNOMLQVZCZCQ_4	0.020,0.030	5	10,50	1	8	1100	0.5	0.5	0.5	4	CP003351.1838952.A.C	549	549	336	CP003351_1838952_A_C	0.0273	0.000214	0.00454	0.381	0.134	0.0856
ZNOMLQVZCZCQ_5	0.020,0.030	5	10,50	1	8	1100	0.5	0.5	0.5	5	CP003351.1838952.A.C	549	549	336	CP003351_1838952_A_C	0.0273	0.000218	0.00234	0.381	0.125	0.0918
LWYISCROKLCP_1	0.020,0.030	5	10,50	1	8	1200	0.5	0.5	0.5	1	CP003351.870611.T.A	599	599	236	CP003351_870611_T_A	0.0267	7.92e-05	0.0052	0.341	0.122	0.0807
LWYISCROKLCP_2	0.020,0.030	5	10,50	1	8	1200	0.5	0.5	0.5	2	CP003351.870611.T.A	599	599	236	CP003351_870611_T_A	0.0267	8.24e-05	0.0121	0.328	0.131	0.0725
LWYISCROKLCP_3	0.020,0.030	5	10,50	1	8	1200	0.5	0.5	0.5	3	CP003351.870611.T.A	599	599	236	CP003351_870611_T_A	0.0267	8.24e-05	0.00449	0.356	0.125	0.0821
LWYISCROKLCP_4	0.020,0.030	5	10,50	1	8	1200	0.5	0.5	0.5	4	CP003351.870611.T.A	599	599	236	CP003351_870611_T_A	0.0267	8.08e-05	0.00153	0.382	0.12	0.0914
LWYISCROKLCP_5	0.020,0.030	5	10,50	1	8	1200	0.5	0.5	0.5	5	CP003351.870611.T.A	599	599	236	CP003351_870611_T_A	0.0267	8.24e-05	0.0225	0.289	0.127	0.0659
DHHVNDYBWHZU_1	0.020,0.030	5	10,50	1	8	1300	0.5	0.5	0.5	1	CP003351.1802449.T.C	649	649	136	CP003351_1802449_T_C	0.0231	0.000224	0.000244	0.338	0.092	0.102
DHHVNDYBWHZU_2	0.020,0.030	5	10,50	1	8	1300	0.5	0.5	0.5	2	CP003351.1802449.T.C	649	649	136	CP003351_1802449_T_C	0.0231	0.000217	0.000219	0.342	0.0923	0.102
DHHVNDYBWHZU_3	0.020,0.030	5	10,50	1	8	1300	0.5	0.5	0.5	3	CP003351.1802449.T.C	649	649	136	CP003351_1802449_T_C	0.0231	0.000217	0.000211	0.342	0.092	0.103
DHHVNDYBWHZU_4	0.020,0.030	5	10,50	1	8	1300	0.5	0.5	0.5	4	CP003351.1802449.T.C	649	649	136	CP003351_1802449_T_C	0.0231	0.000224	0.000219	0.341	0.0919	0.102
DHHVNDYBWHZU_5	0.020,0.030	5	10,50	1	8	1300	0.5	0.5	0.5	5	CP003351.1802449.T.C	649	649	136	CP003351_1802449_T_C	0.0231	0.000224	0.000219	0.341	0.0919	0.102
HKBIXETERFVO_1	0.020,0.030	5	10,50	1	9	100	0.5	0.5	0.5	1	CP003351.951259.T.C	49	49	1336	CP003351_951259_T_C	0.0102	0.315	0.331	0.494	0.506	0.0992	bad-chisq
HKBIXETERFVO_2	0.020,0.030	5	10,50	1	9	100	0.5	0.5	0.5	2	CP003351.951259.T.C	49	49	1336	CP003351_951259_T_C	0.0102	0.315	0.32	0.505	0.505	0.102	bad-chisq
HKBIXETERFVO_3	0.020,0.030	5	10,50	1	9	100	0.5	0.5	0.5	3	CP003351.951259.T.C	49	49	1336	CP003351_951259_T_C	0.0102	0.315	0.32	0.505	0.505	0.102	bad-chisq
HKBIXETERFVO_4	0.020,0.030	5	10,50	1	9	100	0.5	0.5	0.5	4	CP003351.951259.T.C	49	49	1336	CP003351_951259_T_C	0.0102	0.315	0.32	0.505	0.505	0.102	bad-chisq
HKBIXETERFVO_5	0.020,0.030	5	10,50	1	9	100	0.5	0.5	0.5	5	CP003351.951259.T.C	49	49	1336	CP003351_951259_T_C	0.0102	0.315	0.32	0.505	0.505	0.102	bad-chisq
YYKUFWWGFNGW_1	0.020,0.030	5	10,50	1	9	200	0.5	0.5	0.5	1	CP003351.1921330.C.T	99	99	1236	CP003351_1921330_C_T	0.0102	0.153	0.155	0.508	0.355	0.102	bad-chisq
YYKUFWWGFNGW_2	0.020,0.030	5	10,50	1	9	200	0.5	0.5	0.5	2	CP003351.1921330.C.T	99	99	1236	CP003351_1921330_C_T	0.0152	0.0809	0.0817	0.508	0.29	0.124	bad-chisq
YYKUFWWGFNGW_3	0.020,0.030	5	10,50	1	9	200	0.5	0.5	0.5	3	CP003351.1921330.C.T	99	99	1236	CP003351_1921330_C_T	0.0152	0.0809	0.0817	0.508	0.29	0.124	bad-chisq
YYKUFWWGFNGW_4	0.020,0.030	5	10,50	1	9	200	0.5	0.5	0.5	4	CP003351.1921330.C.T	99	99	1236	CP003351_1921330_C_T	0.0152	0.0809	0.0817	0.508	0.29	0.124	bad-chisq
YYKUFWWGFNGW_5	0.020,0.030	5	10,50	1	9	200	0.5	0.5	0.5	5	CP003351.1921330.C.T	99	99	1236	CP003351_1921330_C_T	0.0152	0.0809	0.0817	0.508	0.29	0.124	bad-chisq
ILKHHPFYRRIN_1	0.020,0.030	5	10,50	1	9	300	0.5	0.5	0.5	1	CP003351.601007.G.C	149	149	1136	CP003351_601007_G_C	0.0201	0.099	0.0997	0.34	0.206	0.0956	bad-chisq
ILKHHPFYRRIN_2	0.020,0.030	5	10,50	1	9	300	0.5	0.5	0.5	2	CP003351.601007.G.C	149	149	1136	CP003351_601007_G_C	0.0201	0.099	0.0997	0.34	0.206	0.0956	bad-chisq
ILKHHPFYRRIN_3	0.020,0.030	5	10,50	1	9	300	0.5	0.5	0.5	3	CP003351.601007.G.C	149	149	1136	CP003351_601007_G_C	0.0201	0.099	0.0997	0.34	0.206	0.0956	bad-chisq
ILKHHPFYRRIN_4	0.020,0.030	5	10,50	1	9	300	0.5	0.5	0.5	4	CP003351.601007.G.C	149	149	1136	CP003351_601007_G_C	0.0201	0.099	0.104	0.336	0.206	0.0944	bad-chisq
ILKHHPFYRRIN_5	0.020,0.030	5	10,50	1	9	300	0.5	0.5	0.5	5	CP003351.601007.G.C	149	149	1136	CP003351_601007_G_C	0.0201	0.099	0.0997	0.34	0.206	0.0956	bad-chisq
ZEQRUUZXPPTJ_1	0.020,0.030	5	10,50	1	9	400	0.5	0.5	0.5	1	CP003351.1837236.A.G	199	199	1036	CP003351_1837236_A_G	0.0176	0.0566	0.0706	0.365	0.201	0.0907	bad-chisq
ZEQRUUZXPPTJ_2	0.020,0.030	5	10,50	1	9	400	0.5	0.5	0.5	2	CP003351.1837236.A.G	199	199	1036	CP003351_1837236_A_G	0.0176	0.0574	0.302	0.245	0.237	0.0519	bad-chisq
ZEQRUUZXPPTJ_3	0.020,0.030	5	10,50	1	9	400	0.5	0.5	0.5	3	CP003351.1837236.A.G	199	199	1036	CP003351_1837236_A_G	0.0176	0.0566	0.0743	0.363	0.203	0.0896	bad-chisq
ZEQRUUZXPPTJ_4	0.020,0.030	5	10,50	1	9	400	0.5	0.5	0.5	4	CP003351.1837236.A.G	199	199	1036	CP003351_1837236_A_G	0.0176	0.0566	0.0732	0.362	0.202	0.0899	bad-chisq
ZEQRUUZXPPTJ_5	0.020,0.030	5	10,50	1	9	400	0.5	0.5	0.5	5	CP003351.1837236.A.G	199	199	1036	CP003351_1837236_A_G	0.0176	0.0566	0.0985	0.356	0.215	0.0829	bad-chisq
DXDTHFUMCEPC_1	0.020,0.030	5	10,50	1	9	500	0.5	0.5	0.5	1	CP003351.1531390.C.G	249	249	936	CP003351_1531390_C_G	0.0262	0.0112	0.603	0.112	0.216	0.0234
DXDTHFUMCEPC_2	0.020,0.030	5	10,50	1	9	500	0.5	0.5	0.5	2	CP003351.1531390.C.G	249	249	936	CP003351_1531390_C_G	0.0261	0.0114	0.0411	0.375	0.183	0.0916
DXDTHFUMCEPC_3	0.020,0.030	5	10,50	1	9	500	0.5	0.5	0.5	3	CP003351.1531390.C.G	249	249	936	CP003351_1531390_C_G	0.0262	0.0112	0.0344	0.347	0.164	0.0949
DXDTHFUMCEPC_4	0.020,0.030	5	10,50	1	9	500	0.5	0.5	0.5	4	CP003351.1531390.C.G	249	249	936	CP003351_1531390_C_G	0.0261	0.0114	0.499	0.15	0.222	0.0304
DXDTHFUMCEPC_5	0.020,0.030	5	10,50	1	9	500	0.5	0.5	0.5	5	CP003351.1531390.C.G	249	249	936	CP003351_1531390_C_G	0.0262	0.0117	0.178	0.298	0.221	0.0605
JRSCWTAZRASC_1	0.020,0.030	5	10,50	1	9	600	0.5	0.5	0.5	1	CP003351.602598.G.T	299	299	836	CP003351_602598_G_T	0.0251	0.00402	0.00461	0.378	0.133	0.116
JRSCWTAZRASC_2	0.020,0.030	5	10,50	1	9	600	0.5	0.5	0.5	2	CP003351.602598.G.T	299	299	836	CP003351_602598_G_T	0.0251	0.00402	0.00396	0.376	0.13	0.118
JRSCWTAZRASC_3	0.020,0.030	5	10,50	1	9	600	0.5	0.5	0.5	3	CP003351.602598.G.T	299	299	836	CP003351_602598_G_T	0.0251	0.00402	0.00412	0.375	0.13	0.117
JRSCWTAZRASC_4	0.020,0.030	5	10,50	1	9	600	0.5	0.5	0.5	4	CP003351.602598.G.T	299	299	836	CP003351_602598_G_T	0.0251	0.00402	0.00397	0.376	0.13	0.118
JRSCWTAZRASC_5	0.020,0.030	5	10,50	1	9	600	0.5	0.5	0.5	5	CP003351.602598.G.T	299	299	836	CP003351_602598_G_T	0.0251	0.00402	0.00397	0.376	0.13	0.118
TALGQEUBIRFC_1	0.020,0.030	5	10,50	1	9	700	0.5	0.5	0.5	1	CP003351.1572001.G.A	349	349	736	CP003351_1572001_G_A	0.0272	0.0025	0.00246	0.352	0.116	0.114
TALGQEUBIRFC_2	0.020,0.030	5	10,50	1	9	700	0.5	0.5	0.5	2	CP003351.1572001.G.A	349	349	736	CP003351_1572001_G_A	0.0273	0.00244	0.0746	0.267	0.149	0.0676
TALGQEUBIRFC_3	0.020,0.030	5	10,50	1	9	700	0.5	0.5	0.5	3	CP003351.1572001.G.A	349	349	736	CP003351_1572001_G_A	0.0272	0.0025	0.0591	0.285	0.151	0.0715
TALGQEUBIRFC_4	0.020,0.030	5	10,50	1	9	700	0.5	0.5	0.5	4	CP003351.1572001.G.A	349	349	736	CP003351_1572001_G_A	0.0273	0.00244	0.0255	0.316	0.141	0.0846
TALGQEUBIRFC_5	0.020,0.030	5	10,50	1	9	700	0.5	0.5	0.5	5	CP003351.1572001.G.A	349	349	736	CP003351_1572001_G_A	0.0272	0.0025	0.0501	0.326	0.166	0.0742
FUUFJJXEDMXU_1	0.020,0.030	5	10,50	1	9	800	0.5	0.5	0.5	1	CP003351.1801702.A.T	399	399	636	CP003351_1801702_A_T	0.0226	0.00415	0.00411	0.342	0.119	0.102
FUUFJJXEDMXU_2	0.020,0.030	5	10,50	1	9	800	0.5	0.5	0.5	2	CP003351.1801702.A.T	399	399	636	CP003351_1801702_A_T	0.0226	0.00415	0.00443	0.34	0.119	0.101
FUUFJJXEDMXU_3	0.020,0.030	5	10,50	1	9	800	0.5	0.5	0.5	3	CP003351.1801702.A.T	399	399	636	CP003351_1801702_A_T	0.0226	0.00422	0.00419	0.341	0.119	0.101
FUUFJJXEDMXU_4	0.020,0.030	5	10,50	1	9	800	0.5	0.5	0.5	4	CP003351.1801702.A.T	399	399	636	CP003351_1801702_A_T	0.0226	0.00422	0.00452	0.342	0.12	0.1
FUUFJJXEDMXU_5	0.020,0.030	5	10,50	1	9	800	0.5	0.5	0.5	5	CP003351.1801702.A.T	399	399	636	CP003351_1801702_A_T	0.0226	0.00415	0.00434	0.341	0.119	0.101
AUAPWSTVGURL_1	0.020,0.030	5	10,50	1	9	900	0.5	0.5	0.5	1	CP003351.945457.C.T	449	449	536	CP003351_945457_C_T	0.0212	0.00262	0.00259	0.349	0.115	0.1
AUAPWSTVGURL_2	0.020,0.030	5	10,50	1	9	900	0.5	0.5	0.5	2	CP003351.945457.C.T	449	449	536	CP003351_945457_C_T	0.0212	0.00253	0.0025	0.35	0.115	0.101
AUAPWSTVGURL_3	0.020,0.030	5	10,50	1	9	900	0.5	0.5	0.5	3	CP003351.945457.C.T	449	449	536	CP003351_945457_C_T	0.0212	0.00257	0.00267	0.348	0.116	0.1
AUAPWSTVGURL_4	0.020,0.030	5	10,50	1	9	900	0.5	0.5	0.5	4	CP003351.945457.C.T	449	449	536	CP003351_945457_C_T	0.0212	0.00253	0.0039	0.338	0.117	0.0963
AUAPWSTVGURL_5	0.020,0.030	5	10,50	1	9	900	0.5	0.5	0.5	5	CP003351.945457.C.T	449	449	536	CP003351_945457_C_T	0.0212	0.00257	0.00255	0.35	0.115	0.101
ESJFKCBONWAP_1	0.020,0.030	5	10,50	1	9	1000	0.5	0.5	0.5	1	CP003351.745219.T.G	499	499	436	CP003351_745219_T_G	0.0281	0.000129	0.00298	0.406	0.136	0.094
ESJFKCBONWAP_2	0.020,0.030	5	10,50	1	9	1000	0.5	0.5	0.5	2	CP003351.745219.T.G	499	499	436	CP003351_745219_T_G	0.0281	0.000126	0.0161	0.363	0.151	0.0762
ESJFKCBONWAP_3	0.020,0.030	5	10,50	1	9	1000	0.5	0.5	0.5	3	CP003351.745219.T.G	499	499	436	CP003351_745219_T_G	0.0281	0.000129	0.309	0.162	0.159	0.0323
ESJFKCBONWAP_4	0.020,0.030	5	10,50	1	9	1000	0.5	0.5	0.5	4	CP003351.745219.T.G	499	499	436	CP003351_745219_T_G	0.0281	0.000129	0.267	0.173	0.156	0.0352
ESJFKCBONWAP_5	0.020,0.030	5	10,50	1	9	1000	0.5	0.5	0.5	5	CP003351.745219.T.G	499	499	436	CP003351_745219_T_G	0.0281	0.000129	0.000614	0.449	0.131	0.108
YGVGYTJXDCIN_1	0.020,0.030	5	10,50	1	9	1100	0.5	0.5	0.5	1	CP003351.2006671.A.G	549	549	336	CP003351_2006671_A_G	0.0273	0.000209	0.000203	0.343	0.0921	0.112
YGVGYTJXDCIN_2	0.020,0.030	5	10,50	1	9	1100	0.5	0.5	0.5	2	CP003351.2006671.A.G	549	549	336	CP003351_2006671_A_G	0.0273	0.000218	0.000229	0.341	0.0922	0.111
YGVGYTJXDCIN_3	0.020,0.030	5	10,50	1	9	1100	0.5	0.5	0.5	3	CP003351.2006671.A.G	549	549	336	CP003351_2006671_A_G	0.0273	0.000209	0.000195	0.345	0.0922	0.112
YGVGYTJXDCIN_4	0.020,0.030	5	10,50	1	9	1100	0.5	0.5	0.5	4	CP003351.2006671.A.G	549	549	336	CP003351_2006671_A_G	0.0273	0.000218	0.00027	0.337	0.0922	0.11
YGVGYTJXDCIN_5	0.020,0.030	5	10,50	1	9	1100	0.5	0.5	0.5	5	CP003351.2006671.A.G	549	549	336	CP003351_2006671_A_G	0.0273	0.000214	0.000323	0.335	0.0927	0.108
NOGZEDWKPJUD_1	0.020,0.030	5	10,50	1	9	1200	0.5	0.5	0.5	1	CP003351.619590.G.A	599	599	236	CP003351_619590_G_A	0.0242	0.000361	0.00134	0.326	0.101	0.0926
NOGZEDWKPJUD_2	0.020,0.030	5	10,50	1	9	1200	0.5	0.5	0.5	2	CP003351.619590.G.A	599	599	236	CP003351_619590_G_A	0.0242	0.000361	0.000353	0.335	0.0936	0.103
NOGZEDWKPJUD_3	0.020,0.030	5	10,50	1	9	1200	0.5	0.5	0.5	3	CP003351.619590.G.A	599	599	236	CP003351_619590_G_A	0.0242	0.000355	0.00964	0.27	0.104	0.0748
NOGZEDWKPJUD_4	0.020,0.030	5	10,50	1	9	1200	0.5	0.5	0.5	4	CP003351.619590.G.A	599	599	236	CP003351_619590_G_A	0.0242	0.000355	0.000701	0.343	0.101	0.0978
NOGZEDWKPJUD_5	0.020,0.030	5	10,50	1	9	1200	0.5	0.5	0.5	5	CP003351.619590.G.A	599	599	236	CP003351_619590_G_A	0.0242	0.000361	0.00175	0.325	0.104	0.0903
ISEOHGTLKYJI_1	0.020,0.030	5	10,50	1	9	1300	0.5	0.5	0.5	1	CP003351.601106.A.G	649	649	136	CP003351_601106_A_G	0.0262	0.000134	0.00013	0.332	0.0865	0.106
ISEOHGTLKYJI_2	0.020,0.030	5	10,50	1	9	1300	0.5	0.5	0.5	2	CP003351.601106.A.G	649	649	136	CP003351_601106_A_G	0.0262	0.000129	0.000125	0.333	0.0865	0.106
ISEOHGTLKYJI_3	0.020,0.030	5	10,50	1	9	1300	0.5	0.5	0.5	3	CP003351.601106.A.G	649	649	136	CP003351_601106_A_G	0.0262	0.000134	0.00013	0.332	0.0865	0.106
ISEOHGTLKYJI_4	0.020,0.030	5	10,50	1	9	1300	0.5	0.5	0.5	4	CP003351.601106.A.G	649	649	136	CP003351_601106_A_G	0.0262	0.000134	0.00013	0.332	0.0865	0.106
ISEOHGTLKYJI_5	0.020,0.030	5	10,50	1	9	1300	0.5	0.5	0.5	5	CP003351.601106.A.G	649	649	136	CP003351_601106_A_G	0.0262	0.000134	0.00013	0.332	0.0865	0.106
QQXDHCDYFPER_1	0.020,0.030	5	10,50	1	10	100	0.5	0.5	0.5	1	CP003351.2006969.A.T	49	49	1336	CP003351_2006969_A_T	0.0102	0.315	0.32	0.505	0.505	0.102	bad-chisq
QQXDHCDYFPER_2	0.020,0.030	5	10,50	1	10	100	0.5	0.5	0.5	2	CP003351.2006969.A.T	49	49	1336	CP003351_2006969_A_T	0.0102	0.315	0.32	0.505	0.505	0.102	bad-chisq
QQXDHCDYFPER_3	0.020,0.030	5	10,50	1	10	100	0.5	0.5	0.5	3	CP003351.2006969.A.T	49	49	1336	CP003351_2006969_A_T	0.0102	0.315	0.32	0.505	0.505	0.102	bad-chisq
QQXDHCDYFPER_4	0.020,0.030	5	10,50	1	10	100	0.5	0.5	0.5	4	CP003351.2006969.A.T	49	49	1336	CP003351_2006969_A_T	0.0102	0.315	0.436	0.383	0.49	0.0795	bad-chisq
QQXDHCDYFPER_5	0.020,0.030	5	10,50	1	10	100	0.5	0.5	0.5	5	CP003351.2006969.A.T	49	49	1336	CP003351_2006969_A_T	0.0102	0.315	0.308	0.514	0.502	0.104	bad-chisq
GTMFBVZQWCQB_1	0.020,0.030	5	10,50	1	10	200	0.5	0.5	0.5	1	CP003351.2077301.A.T	99	99	1236	CP003351_2077301_A_T	0.0152	0.0809	0.207	0.418	0.33	0.09	bad-chisq
GTMFBVZQWCQB_2	0.020,0.030	5	10,50	1	10	200	0.5	0.5	0.5	2	CP003351.2077301.A.T	99	99	1236	CP003351_2077301_A_T	0.0152	0.0809	0.2	0.473	0.367	0.0916	bad-chisq
GTMFBVZQWCQB_3	0.020,0.030	5	10,50	1	10	200	0.5	0.5	0.5	3	CP003351.2077301.A.T	99	99	1236	CP003351_2077301_A_T	0.0152	0.0809	0.211	0.474	0.377	0.0893	bad-chisq
GTMFBVZQWCQB_4	0.020,0.030	5	10,50	1	10	200	0.5	0.5	0.5	4	CP003351.2077301.A.T	99	99	1236	CP003351_2077301_A_T	0.0152	0.0809	0.286	0.362	0.338	0.0761	bad-chisq
GTMFBVZQWCQB_5	0.020,0.030	5	10,50	1	10	200	0.5	0.5	0.5	5	CP003351.2077301.A.T	99	99	1236	CP003351_2077301_A_T	0.0152	0.0809	0.0817	0.508	0.29	0.124	bad-chisq
FGBUMPAWZUCS_1	0.020,0.030	5	10,50	1	10	300	0.5	0.5	0.5	1	CP003351.2042662.G.T	149	149	1136	CP003351_2042662_G_T	0.0201	0.099	0.0997	0.34	0.206	0.0956	bad-chisq
FGBUMPAWZUCS_2	0.020,0.030	5	10,50	1	10	300	0.5	0.5	0.5	2	CP003351.2042662.G.T	149	149	1136	CP003351_2042662_G_T	0.0201	0.099	0.101	0.338	0.206	0.0951	bad-chisq
FGBUMPAWZUCS_3	0.020,0.030	5	10,50	1	10	300	0.5	0.5	0.5	3	CP003351.2042662.G.T	149	149	1136	CP003351_2042662_G_T	0.0201	0.099	0.0997	0.34	0.206	0.0956	bad-chisq
FGBUMPAWZUCS_4	0.020,0.030	5	10,50	1	10	300	0.5	0.5	0.5	4	CP003351.2042662.G.T	149	149	1136	CP003351_2042662_G_T	0.0201	0.099	0.0997	0.34	0.206	0.0956	bad-chisq
FGBUMPAWZUCS_5	0.020,0.030	5	10,50	1	10	300	0.5	0.5	0.5	5	CP003351.2042662.G.T	149	149	1136	CP003351_2042662_G_T	0.0201	0.099	0.116	0.324	0.206	0.0911	bad-chisq
BZQVNYUWSPTI_1	0.020,0.030	5	10,50	1	10	400	0.5	0.5	0.5	1	CP003351.610055.T.A	199	199	1036	CP003351_610055_T_A	0.0226	0.0183	0.0182	0.398	0.168	0.118	bad-chisq
BZQVNYUWSPTI_2	0.020,0.030	5	10,50	1	10	400	0.5	0.5	0.5	2	CP003351.610055.T.A	199	199	1036	CP003351_610055_T_A	0.0227	0.0179	0.0178	0.399	0.168	0.119	bad-chisq
BZQVNYUWSPTI_3	0.020,0.030	5	10,50	1	10	400	0.5	0.5	0.5	3	CP003351.610055.T.A	199	199	1036	CP003351_610055_T_A	0.0227	0.0179	0.0178	0.399	0.168	0.119	bad-chisq
BZQVNYUWSPTI_4	0.020,0.030	5	10,50	1	10	400	0.5	0.5	0.5	4	CP003351.610055.T.A	199	199	1036	CP003351_610055_T_A	0.0226	0.0183	0.0182	0.398	0.168	0.118	bad-chisq
BZQVNYUWSPTI_5	0.020,0.030	5	10,50	1	10	400	0.5	0.5	0.5	5	CP003351.610055.T.A	199	199	1036	CP003351_610055_T_A	0.0227	0.0179	0.0178	0.399	0.168	0.119	bad-chisq
OAXMSAWKFIVI_1	0.020,0.030	5	10,50	1	10	500	0.5	0.5	0.5	1	CP003351.680448.A.G	249	249	936	CP003351_680448_A_G	0.0241	0.0194	0.029	0.361	0.165	0.0978
OAXMSAWKFIVI_2	0.020,0.030	5	10,50	1	10	500	0.5	0.5	0.5	2	CP003351.680448.A.G	249	249	936	CP003351_680448_A_G	0.0241	0.0194	0.0194	0.342	0.146	0.105
OAXMSAWKFIVI_3	0.020,0.030	5	10,50	1	10	500	0.5	0.5	0.5	3	CP003351.680448.A.G	249	249	936	CP003351_680448_A_G	0.0241	0.019	0.0223	0.352	0.154	0.102
OAXMSAWKFIVI_4	0.020,0.030	5	10,50	1	10	500	0.5	0.5	0.5	4	CP003351.680448.A.G	249	249	936	CP003351_680448_A_G	0.0241	0.0198	0.0197	0.341	0.146	0.105
OAXMSAWKFIVI_5	0.020,0.030	5	10,50	1	10	500	0.5	0.5	0.5	5	CP003351.680448.A.G	249	249	936	CP003351_680448_A_G	0.0241	0.0194	0.0265	0.343	0.154	0.0994
HBUOAADATXCV_1	0.020,0.030	5	10,50	1	10	600	0.5	0.5	0.5	1	CP003351.2186190.A.G	299	299	836	CP003351_2186190_A_G	0.0251	0.00402	0.00397	0.376	0.13	0.118
HBUOAADATXCV_2	0.020,0.030	5	10,50	1	10	600	0.5	0.5	0.5	2	CP003351.2186190.A.G	299	299	836	CP003351_2186190_A_G	0.0251	0.00394	0.00389	0.377	0.13	0.118
HBUOAADATXCV_3	0.020,0.030	5	10,50	1	10	600	0.5	0.5	0.5	3	CP003351.2186190.A.G	299	299	836	CP003351_2186190_A_G	0.0251	0.00402	0.00441	0.372	0.13	0.116
HBUOAADATXCV_4	0.020,0.030	5	10,50	1	10	600	0.5	0.5	0.5	4	CP003351.2186190.A.G	299	299	836	CP003351_2186190_A_G	0.0251	0.0041	0.00405	0.375	0.13	0.117
HBUOAADATXCV_5	0.020,0.030	5	10,50	1	10	600	0.5	0.5	0.5	5	CP003351.2186190.A.G	299	299	836	CP003351_2186190_A_G	0.0251	0.00394	0.00389	0.377	0.13	0.118
EQIUUXTJPFIZ_1	0.020,0.030	5	10,50	1	10	700	0.5	0.5	0.5	1	CP003351.1838536.T.A	349	349	736	CP003351_1838536_T_A	0.0272	0.0025	0.015	0.379	0.155	0.092
EQIUUXTJPFIZ_2	0.020,0.030	5	10,50	1	10	700	0.5	0.5	0.5	2	CP003351.1838536.T.A	349	349	736	CP003351_1838536_T_A	0.0272	0.0025	0.212	0.209	0.167	0.0473
EQIUUXTJPFIZ_3	0.020,0.030	5	10,50	1	10	700	0.5	0.5	0.5	3	CP003351.1838536.T.A	349	349	736	CP003351_1838536_T_A	0.0273	0.00255	0.0273	0.386	0.174	0.0836
EQIUUXTJPFIZ_4	0.020,0.030	5	10,50	1	10	700	0.5	0.5	0.5	4	CP003351.1838536.T.A	349	349	736	CP003351_1838536_T_A	0.0273	0.00255	0.00771	0.416	0.156	0.101
EQIUUXTJPFIZ_5	0.020,0.030	5	10,50	1	10	700	0.5	0.5	0.5	5	CP003351.1838536.T.A	349	349	736	CP003351_1838536_T_A	0.0273	0.00255	0.00876	0.403	0.153	0.0992
HJRVTASZQMEI_1	0.020,0.030	5	10,50	1	10	800	0.5	0.5	0.5	1	CP003351.610365.G.A	399	399	636	CP003351_610365_G_A	0.0251	0.00149	0.00143	0.361	0.113	0.113
HJRVTASZQMEI_2	0.020,0.030	5	10,50	1	10	800	0.5	0.5	0.5	2	CP003351.610365.G.A	399	399	636	CP003351_610365_G_A	0.0251	0.00152	0.00153	0.359	0.113	0.112
HJRVTASZQMEI_3	0.020,0.030	5	10,50	1	10	800	0.5	0.5	0.5	3	CP003351.610365.G.A	399	399	636	CP003351_610365_G_A	0.0251	0.00152	0.0015	0.359	0.113	0.112
HJRVTASZQMEI_4	0.020,0.030	5	10,50	1	10	800	0.5	0.5	0.5	4	CP003351.610365.G.A	399	399	636	CP003351_610365_G_A	0.0251	0.00155	0.00167	0.365	0.116	0.111
HJRVTASZQMEI_5	0.020,0.030	5	10,50	1	10	800	0.5	0.5	0.5	5	CP003351.610365.G.A	399	399	636	CP003351_610365_G_A	0.0251	0.00152	0.0052	0.325	0.116	0.0988
GXITRLOYMRYQ_1	0.020,0.030	5	10,50	1	10	900	0.5	0.5	0.5	1	CP003351.2404137.A.G	449	449	536	CP003351_2404137_A_G	0.0189	0.00707	0.00725	0.329	0.122	0.0895
GXITRLOYMRYQ_2	0.020,0.030	5	10,50	1	10	900	0.5	0.5	0.5	2	CP003351.2404137.A.G	449	449	536	CP003351_2404137_A_G	0.0178	0.00251	0.00242	0.382	0.126	0.101
GXITRLOYMRYQ_3	0.020,0.030	5	10,50	1	10	900	0.5	0.5	0.5	3	CP003351.2404137.A.G	449	449	536	CP003351_2404137_A_G	0.0178	0.0115	0.0115	0.319	0.126	0.0844
GXITRLOYMRYQ_4	0.020,0.030	5	10,50	1	10	900	0.5	0.5	0.5	4	CP003351.2404137.A.G	449	449	536	CP003351_2404137_A_G	0.0178	0.0115	0.0115	0.319	0.126	0.0844
GXITRLOYMRYQ_5	0.020,0.030	5	10,50	1	10	900	0.5	0.5	0.5	5	CP003351.2404137.A.G	449	449	536	CP003351_2404137_A_G	0.0178	0.0115	0.0115	0.319	0.126	0.0844
WQBYZZITFWWD_1	0.020,0.030	5	10,50	1	10	1000	0.5	0.5	0.5	1	CP003351.267397.C.T	499	499	436	CP003351_267397_C_T	0.0211	0.000954	0.00094	0.364	0.11	0.105
WQBYZZITFWWD_2	0.020,0.030	5	10,50	1	10	1000	0.5	0.5	0.5	2	CP003351.267397.C.T	499	499	436	CP003351_267397_C_T	0.021	0.000939	0.00129	0.36	0.112	0.102
WQBYZZITFWWD_3	0.020,0.030	5	10,50	1	10	1000	0.5	0.5	0.5	3	CP003351.267397.C.T	499	499	436	CP003351_267397_C_T	0.0211	0.000954	0.000938	0.364	0.11	0.105
WQBYZZITFWWD_4	0.020,0.030	5	10,50	1	10	1000	0.5	0.5	0.5	4	CP003351.267397.C.T	499	499	436	CP003351_267397_C_T	0.021	0.000939	0.000922	0.365	0.11	0.105
WQBYZZITFWWD_5	0.020,0.030	5	10,50	1	10	1000	0.5	0.5	0.5	5	CP003351.267397.C.T	499	499	436	CP003351_267397_C_T	0.0211	0.000923	0.000907	0.365	0.11	0.105
GUBUSWKBIFYZ_1	0.020,0.030	5	10,50	1	10	1100	0.5	0.5	0.5	1	CP003351.2776837.C.T	549	549	336	CP003351_2776837_C_T	0.0228	0.000593	0.000581	0.347	0.101	0.104
GUBUSWKBIFYZ_2	0.020,0.030	5	10,50	1	10	1100	0.5	0.5	0.5	2	CP003351.2776837.C.T	549	549	336	CP003351_2776837_C_T	0.0228	0.000583	0.000599	0.347	0.101	0.103
GUBUSWKBIFYZ_3	0.020,0.030	5	10,50	1	10	1100	0.5	0.5	0.5	3	CP003351.2776837.C.T	549	549	336	CP003351_2776837_C_T	0.0228	0.000593	0.000581	0.347	0.101	0.104
GUBUSWKBIFYZ_4	0.020,0.030	5	10,50	1	10	1100	0.5	0.5	0.5	4	CP003351.2776837.C.T	549	549	336	CP003351_2776837_C_T	0.0228	0.000573	0.000562	0.348	0.101	0.104
GUBUSWKBIFYZ_5	0.020,0.030	5	10,50	1	10	1100	0.5	0.5	0.5	5	CP003351.2776837.C.T	549	549	336	CP003351_2776837_C_T	0.0228	0.000583	0.000572	0.348	0.101	0.104
DXLTGWFIOREJ_1	0.020,0.030	5	10,50	1	10	1200	0.5	0.5	0.5	1	CP003351.2431830.A.C	599	599	236	CP003351_2431830_A_C	0.0267	8.24e-05	9.2e-05	0.352	0.0896	0.113
DXLTGWFIOREJ_2	0.020,0.030	5	10,50	1	10	1200	0.5	0.5	0.5	2	CP003351.2431830.A.C	599	599	236	CP003351_2431830_A_C	0.0267	7.92e-05	7.63e-05	0.354	0.0891	0.114
DXLTGWFIOREJ_3	0.020,0.030	5	10,50	1	10	1200	0.5	0.5	0.5	3	CP003351.2431830.A.C	599	599	236	CP003351_2431830_A_C	0.0267	7.92e-05	7.8e-05	0.353	0.0891	0.114
DXLTGWFIOREJ_4	0.020,0.030	5	10,50	1	10	1200	0.5	0.5	0.5	4	CP003351.2431830.A.C	599	599	236	CP003351_2431830_A_C	0.0267	8.24e-05	7.83e-05	0.353	0.0891	0.114
DXLTGWFIOREJ_5	0.020,0.030	5	10,50	1	10	1200	0.5	0.5	0.5	5	CP003351.2431830.A.C	599	599	236	CP003351_2431830_A_C	0.0267	8.24e-05	7.94e-05	0.353	0.0891	0.114
LQWAFMGEXHIW_1	0.020,0.030	5	10,50	1	10	1300	0.5	0.5	0.5	1	CP003351.1572742.C.A	649	649	136	CP003351_1572742_C_A	0.0254	5.09e-05	0.00105	0.366	0.112	0.0909
LQWAFMGEXHIW_2	0.020,0.030	5	10,50	1	10	1300	0.5	0.5	0.5	2	CP003351.1572742.C.A	649	649	136	CP003351_1572742_C_A	0.0254	4.9e-05	0.00284	0.36	0.12	0.0828
LQWAFMGEXHIW_3	0.020,0.030	5	10,50	1	10	1300	0.5	0.5	0.5	3	CP003351.1572742.C.A	649	649	136	CP003351_1572742_C_A	0.0254	5.09e-05	0.119	0.185	0.119	0.0433
LQWAFMGEXHIW_4	0.020,0.030	5	10,50	1	10	1300	0.5	0.5	0.5	4	CP003351.1572742.C.A	649	649	136	CP003351_1572742_C_A	0.0254	4.9e-05	0.00181	0.383	0.123	0.0866
LQWAFMGEXHIW_5	0.020,0.030	5	10,50	1	10	1300	0.5	0.5	0.5	5	CP003351.1572742.C.A	649	649	136	CP003351_1572742_C_A	0.0254	5.09e-05	0.0282	0.263	0.12	0.0609
YPIANKIXSRLB_1	0.020,0.030	5	50100	1	1	100	0.5	0.5	0.5	1	NA	NA	NA	NA	NA	NA	NA	NA	NA	NA	NA	NA
YPIANKIXSRLB_2	0.020,0.030	5	50100	1	1	100	0.5	0.5	0.5	2	NA	NA	NA	NA	NA	NA	NA	NA	NA	NA	NA	NA
YPIANKIXSRLB_3	0.020,0.030	5	50100	1	1	100	0.5	0.5	0.5	3	NA	NA	NA	NA	NA	NA	NA	NA	NA	NA	NA	NA
YPIANKIXSRLB_4	0.020,0.030	5	50100	1	1	100	0.5	0.5	0.5	4	NA	NA	NA	NA	NA	NA	NA	NA	NA	NA	NA	NA
YPIANKIXSRLB_5	0.020,0.030	5	50100	1	1	100	0.5	0.5	0.5	5	NA	NA	NA	NA	NA	NA	NA	NA	NA	NA	NA	NA
OJFDWAYYDFBC_1	0.020,0.030	5	50100	1	1	200	0.5	0.5	0.5	1	NA	NA	NA	NA	NA	NA	NA	NA	NA	NA	NA	NA
OJFDWAYYDFBC_2	0.020,0.030	5	50100	1	1	200	0.5	0.5	0.5	2	NA	NA	NA	NA	NA	NA	NA	NA	NA	NA	NA	NA
OJFDWAYYDFBC_3	0.020,0.030	5	50100	1	1	200	0.5	0.5	0.5	3	NA	NA	NA	NA	NA	NA	NA	NA	NA	NA	NA	NA
OJFDWAYYDFBC_4	0.020,0.030	5	50100	1	1	200	0.5	0.5	0.5	4	NA	NA	NA	NA	NA	NA	NA	NA	NA	NA	NA	NA
OJFDWAYYDFBC_5	0.020,0.030	5	50100	1	1	200	0.5	0.5	0.5	5	NA	NA	NA	NA	NA	NA	NA	NA	NA	NA	NA	NA
USJKTJDQGNGL_1	0.020,0.030	5	50100	1	1	300	0.5	0.5	0.5	1	NA	NA	NA	NA	NA	NA	NA	NA	NA	NA	NA	NA
USJKTJDQGNGL_2	0.020,0.030	5	50100	1	1	300	0.5	0.5	0.5	2	NA	NA	NA	NA	NA	NA	NA	NA	NA	NA	NA	NA
USJKTJDQGNGL_3	0.020,0.030	5	50100	1	1	300	0.5	0.5	0.5	3	NA	NA	NA	NA	NA	NA	NA	NA	NA	NA	NA	NA
USJKTJDQGNGL_4	0.020,0.030	5	50100	1	1	300	0.5	0.5	0.5	4	NA	NA	NA	NA	NA	NA	NA	NA	NA	NA	NA	NA
USJKTJDQGNGL_5	0.020,0.030	5	50100	1	1	300	0.5	0.5	0.5	5	NA	NA	NA	NA	NA	NA	NA	NA	NA	NA	NA	NA
HIKASJEYNQVX_1	0.020,0.030	5	50100	1	1	400	0.5	0.5	0.5	1	NA	NA	NA	NA	NA	NA	NA	NA	NA	NA	NA	NA
HIKASJEYNQVX_2	0.020,0.030	5	50100	1	1	400	0.5	0.5	0.5	2	NA	NA	NA	NA	NA	NA	NA	NA	NA	NA	NA	NA
HIKASJEYNQVX_3	0.020,0.030	5	50100	1	1	400	0.5	0.5	0.5	3	NA	NA	NA	NA	NA	NA	NA	NA	NA	NA	NA	NA
HIKASJEYNQVX_4	0.020,0.030	5	50100	1	1	400	0.5	0.5	0.5	4	NA	NA	NA	NA	NA	NA	NA	NA	NA	NA	NA	NA
HIKASJEYNQVX_5	0.020,0.030	5	50100	1	1	400	0.5	0.5	0.5	5	NA	NA	NA	NA	NA	NA	NA	NA	NA	NA	NA	NA
HIAKOTBHSLWT_1	0.020,0.030	5	50100	1	1	500	0.5	0.5	0.5	1	NA	NA	NA	NA	NA	NA	NA	NA	NA	NA	NA	NA
HIAKOTBHSLWT_2	0.020,0.030	5	50100	1	1	500	0.5	0.5	0.5	2	NA	NA	NA	NA	NA	NA	NA	NA	NA	NA	NA	NA
HIAKOTBHSLWT_3	0.020,0.030	5	50100	1	1	500	0.5	0.5	0.5	3	NA	NA	NA	NA	NA	NA	NA	NA	NA	NA	NA	NA
HIAKOTBHSLWT_4	0.020,0.030	5	50100	1	1	500	0.5	0.5	0.5	4	NA	NA	NA	NA	NA	NA	NA	NA	NA	NA	NA	NA
HIAKOTBHSLWT_5	0.020,0.030	5	50100	1	1	500	0.5	0.5	0.5	5	NA	NA	NA	NA	NA	NA	NA	NA	NA	NA	NA	NA
MEKTPNTZBFEN_1	0.020,0.030	5	50100	1	1	600	0.5	0.5	0.5	1	NA	NA	NA	NA	NA	NA	NA	NA	NA	NA	NA	NA
MEKTPNTZBFEN_2	0.020,0.030	5	50100	1	1	600	0.5	0.5	0.5	2	NA	NA	NA	NA	NA	NA	NA	NA	NA	NA	NA	NA
MEKTPNTZBFEN_3	0.020,0.030	5	50100	1	1	600	0.5	0.5	0.5	3	NA	NA	NA	NA	NA	NA	NA	NA	NA	NA	NA	NA
MEKTPNTZBFEN_4	0.020,0.030	5	50100	1	1	600	0.5	0.5	0.5	4	NA	NA	NA	NA	NA	NA	NA	NA	NA	NA	NA	NA
MEKTPNTZBFEN_5	0.020,0.030	5	50100	1	1	600	0.5	0.5	0.5	5	NA	NA	NA	NA	NA	NA	NA	NA	NA	NA	NA	NA
STNSCQBBOZHY_1	0.020,0.030	5	50100	1	1	700	0.5	0.5	0.5	1	NA	NA	NA	NA	NA	NA	NA	NA	NA	NA	NA	NA
STNSCQBBOZHY_2	0.020,0.030	5	50100	1	1	700	0.5	0.5	0.5	2	NA	NA	NA	NA	NA	NA	NA	NA	NA	NA	NA	NA
STNSCQBBOZHY_3	0.020,0.030	5	50100	1	1	700	0.5	0.5	0.5	3	NA	NA	NA	NA	NA	NA	NA	NA	NA	NA	NA	NA
STNSCQBBOZHY_4	0.020,0.030	5	50100	1	1	700	0.5	0.5	0.5	4	NA	NA	NA	NA	NA	NA	NA	NA	NA	NA	NA	NA
STNSCQBBOZHY_5	0.020,0.030	5	50100	1	1	700	0.5	0.5	0.5	5	NA	NA	NA	NA	NA	NA	NA	NA	NA	NA	NA	NA
UXROGDOYTSQY_1	0.020,0.030	5	50100	1	1	800	0.5	0.5	0.5	1	NA	NA	NA	NA	NA	NA	NA	NA	NA	NA	NA	NA
UXROGDOYTSQY_2	0.020,0.030	5	50100	1	1	800	0.5	0.5	0.5	2	NA	NA	NA	NA	NA	NA	NA	NA	NA	NA	NA	NA
UXROGDOYTSQY_3	0.020,0.030	5	50100	1	1	800	0.5	0.5	0.5	3	NA	NA	NA	NA	NA	NA	NA	NA	NA	NA	NA	NA
UXROGDOYTSQY_4	0.020,0.030	5	50100	1	1	800	0.5	0.5	0.5	4	NA	NA	NA	NA	NA	NA	NA	NA	NA	NA	NA	NA
UXROGDOYTSQY_5	0.020,0.030	5	50100	1	1	800	0.5	0.5	0.5	5	NA	NA	NA	NA	NA	NA	NA	NA	NA	NA	NA	NA
KRWXXAPPTJDJ_1	0.020,0.030	5	50100	1	1	900	0.5	0.5	0.5	1	NA	NA	NA	NA	NA	NA	NA	NA	NA	NA	NA	NA
KRWXXAPPTJDJ_2	0.020,0.030	5	50100	1	1	900	0.5	0.5	0.5	2	NA	NA	NA	NA	NA	NA	NA	NA	NA	NA	NA	NA
KRWXXAPPTJDJ_3	0.020,0.030	5	50100	1	1	900	0.5	0.5	0.5	3	NA	NA	NA	NA	NA	NA	NA	NA	NA	NA	NA	NA
KRWXXAPPTJDJ_4	0.020,0.030	5	50100	1	1	900	0.5	0.5	0.5	4	NA	NA	NA	NA	NA	NA	NA	NA	NA	NA	NA	NA
KRWXXAPPTJDJ_5	0.020,0.030	5	50100	1	1	900	0.5	0.5	0.5	5	NA	NA	NA	NA	NA	NA	NA	NA	NA	NA	NA	NA
RDKTLWDLUFQY_1	0.020,0.030	5	50100	1	1	1000	0.5	0.5	0.5	1	NA	NA	NA	NA	NA	NA	NA	NA	NA	NA	NA	NA
RDKTLWDLUFQY_2	0.020,0.030	5	50100	1	1	1000	0.5	0.5	0.5	2	NA	NA	NA	NA	NA	NA	NA	NA	NA	NA	NA	NA
RDKTLWDLUFQY_3	0.020,0.030	5	50100	1	1	1000	0.5	0.5	0.5	3	NA	NA	NA	NA	NA	NA	NA	NA	NA	NA	NA	NA
RDKTLWDLUFQY_4	0.020,0.030	5	50100	1	1	1000	0.5	0.5	0.5	4	NA	NA	NA	NA	NA	NA	NA	NA	NA	NA	NA	NA
RDKTLWDLUFQY_5	0.020,0.030	5	50100	1	1	1000	0.5	0.5	0.5	5	NA	NA	NA	NA	NA	NA	NA	NA	NA	NA	NA	NA
YTBPIISTCFED_1	0.020,0.030	5	50100	1	1	1100	0.5	0.5	0.5	1	NA	NA	NA	NA	NA	NA	NA	NA	NA	NA	NA	NA
[truncated: 36,984 more rows]

## Sheet: panel B
combination_id	allele_frequency	effect_size	homoplasy_steps	number_causal_variants	sample_repetition	sample_size	case_control_ratio	heritability	prevalence	simulation_repetition	causal_variant	n_cases_sim	n_controls_sim	n_missing_sim	variant	af	filter-pvalue	lrt-pvalue	beta	beta-std-err	variant_h2	notes
LHXQWKMGDLAH_1	0.020,0.030	5	1,5	1	1	100	0.5	0.5	0.5	1	CP003351.385313.A.T	49	49	1434	CP003351_385313_A_T	0.0102	0.315	0.348	0.469	0.497	0.0959	bad-chisq
LHXQWKMGDLAH_2	0.020,0.030	5	1,5	1	1	100	0.5	0.5	0.5	2	CP003351.385313.A.T	49	49	1434	CP003351_385313_A_T	0.0102	0.315	0.32	0.505	0.505	0.102	bad-chisq
LHXQWKMGDLAH_3	0.020,0.030	5	1,5	1	1	100	0.5	0.5	0.5	3	CP003351.385313.A.T	49	49	1434	CP003351_385313_A_T	0.0102	0.315	0.299	0.523	0.501	0.106	bad-chisq
LHXQWKMGDLAH_4	0.020,0.030	5	1,5	1	1	100	0.5	0.5	0.5	4	CP003351.385313.A.T	49	49	1434	CP003351_385313_A_T	0.0102	0.315	0.32	0.505	0.505	0.102	bad-chisq
LHXQWKMGDLAH_5	0.020,0.030	5	1,5	1	1	100	0.5	0.5	0.5	5	CP003351.385313.A.T	49	49	1434	CP003351_385313_A_T	0.0102	0.315	0.32	0.505	0.505	0.102	bad-chisq
JDDRWGLSCDFI_1	0.020,0.030	5	1,5	1	1	200	0.5	0.5	0.5	1	CP003351.2004949.T.C	99	99	1334	CP003351_2004949_T_C	0.0202	0.0433	0.0436	0.51	0.251	0.144	bad-chisq
JDDRWGLSCDFI_2	0.020,0.030	5	1,5	1	1	200	0.5	0.5	0.5	2	CP003351.2004949.T.C	99	99	1334	CP003351_2004949_T_C	0.0202	0.0433	0.0436	0.51	0.251	0.144	bad-chisq
JDDRWGLSCDFI_3	0.020,0.030	5	1,5	1	1	200	0.5	0.5	0.5	3	CP003351.2004949.T.C	99	99	1334	CP003351_2004949_T_C	0.0202	0.0433	0.0436	0.51	0.251	0.144	bad-chisq
JDDRWGLSCDFI_4	0.020,0.030	5	1,5	1	1	200	0.5	0.5	0.5	4	CP003351.2004949.T.C	99	99	1334	CP003351_2004949_T_C	0.0202	0.0433	0.0436	0.51	0.251	0.144	bad-chisq
JDDRWGLSCDFI_5	0.020,0.030	5	1,5	1	1	200	0.5	0.5	0.5	5	CP003351.2004949.T.C	99	99	1334	CP003351_2004949_T_C	0.0202	0.0433	0.0509	0.504	0.256	0.139	bad-chisq
OTNHVNUDJAIK_1	0.020,0.030	5	1,5	1	1	300	0.5	0.5	0.5	1	CP003351.455769.C.T	149	149	1234	CP003351_455769_C_T	0.0201	0.099	0.146	0.318	0.218	0.0845	bad-chisq
OTNHVNUDJAIK_2	0.020,0.030	5	1,5	1	1	300	0.5	0.5	0.5	2	CP003351.455769.C.T	149	149	1234	CP003351_455769_C_T	0.0201	0.099	0.0997	0.34	0.206	0.0956	bad-chisq
OTNHVNUDJAIK_3	0.020,0.030	5	1,5	1	1	300	0.5	0.5	0.5	3	CP003351.455769.C.T	149	149	1234	CP003351_455769_C_T	0.0201	0.099	0.0997	0.34	0.206	0.0956	bad-chisq
OTNHVNUDJAIK_4	0.020,0.030	5	1,5	1	1	300	0.5	0.5	0.5	4	CP003351.455769.C.T	149	149	1234	CP003351_455769_C_T	0.0201	0.099	0.107	0.337	0.208	0.0935	bad-chisq
OTNHVNUDJAIK_5	0.020,0.030	5	1,5	1	1	300	0.5	0.5	0.5	5	CP003351.455769.C.T	149	149	1234	CP003351_455769_C_T	0.0201	0.099	0.0997	0.34	0.206	0.0956	bad-chisq
SIQBKFHSLSXC_1	0.020,0.030	5	1,5	1	1	400	0.5	0.5	0.5	1	CP003351.895500.T.A	199	199	1134	CP003351_895500_T_A	0.0176	0.0566	0.0568	0.364	0.19	0.0956	bad-chisq
SIQBKFHSLSXC_2	0.020,0.030	5	1,5	1	1	400	0.5	0.5	0.5	2	CP003351.895500.T.A	199	199	1134	CP003351_895500_T_A	0.0176	0.0566	0.0468	0.384	0.192	0.0997	bad-chisq
SIQBKFHSLSXC_3	0.020,0.030	5	1,5	1	1	400	0.5	0.5	0.5	3	CP003351.895500.T.A	199	199	1134	CP003351_895500_T_A	0.0176	0.0566	0.0568	0.364	0.19	0.0956	bad-chisq
SIQBKFHSLSXC_4	0.020,0.030	5	1,5	1	1	400	0.5	0.5	0.5	4	CP003351.895500.T.A	199	199	1134	CP003351_895500_T_A	0.0176	0.0566	0.0568	0.364	0.19	0.0956	bad-chisq
SIQBKFHSLSXC_5	0.020,0.030	5	1,5	1	1	400	0.5	0.5	0.5	5	CP003351.895500.T.A	199	199	1134	CP003351_895500_T_A	0.0176	0.0566	0.0609	0.359	0.191	0.094	bad-chisq
FVZKXJAHUBDV_1	0.020,0.030	5	1,5	1	1	500	0.5	0.5	0.5	1	CP003351.1965575.G.A	249	249	1034	CP003351_1965575_G_A	0.0241	0.0194	0.038	0.313	0.15	0.093
FVZKXJAHUBDV_2	0.020,0.030	5	1,5	1	1	500	0.5	0.5	0.5	2	CP003351.1965575.G.A	249	249	1034	CP003351_1965575_G_A	0.0241	0.0194	0.0597	0.288	0.153	0.0845
FVZKXJAHUBDV_3	0.020,0.030	5	1,5	1	1	500	0.5	0.5	0.5	3	CP003351.1965575.G.A	249	249	1034	CP003351_1965575_G_A	0.0241	0.0194	0.0267	0.331	0.149	0.0993
FVZKXJAHUBDV_4	0.020,0.030	5	1,5	1	1	500	0.5	0.5	0.5	4	CP003351.1965575.G.A	249	249	1034	CP003351_1965575_G_A	0.0241	0.0194	0.0194	0.342	0.146	0.105
FVZKXJAHUBDV_5	0.020,0.030	5	1,5	1	1	500	0.5	0.5	0.5	5	CP003351.1965575.G.A	249	249	1034	CP003351_1965575_G_A	0.0241	0.0194	0.0194	0.342	0.146	0.105
ZFTMAETTIXCM_1	0.020,0.030	5	1,5	1	1	600	0.5	0.5	0.5	1	CP003351.2410082.C.T	299	299	934	CP003351_2410082_C_T	0.0201	0.0197	0.0196	0.34	0.145	0.0954
ZFTMAETTIXCM_2	0.020,0.030	5	1,5	1	1	600	0.5	0.5	0.5	2	CP003351.2410082.C.T	299	299	934	CP003351_2410082_C_T	0.0201	0.0197	0.0196	0.34	0.145	0.0954
ZFTMAETTIXCM_3	0.020,0.030	5	1,5	1	1	600	0.5	0.5	0.5	3	CP003351.2410082.C.T	299	299	934	CP003351_2410082_C_T	0.0201	0.0197	0.0196	0.34	0.145	0.0954
ZFTMAETTIXCM_4	0.020,0.030	5	1,5	1	1	600	0.5	0.5	0.5	4	CP003351.2410082.C.T	299	299	934	CP003351_2410082_C_T	0.0201	0.0197	0.0196	0.34	0.145	0.0954
ZFTMAETTIXCM_5	0.020,0.030	5	1,5	1	1	600	0.5	0.5	0.5	5	CP003351.2410082.C.T	299	299	934	CP003351_2410082_C_T	0.0201	0.0197	0.0143	0.362	0.147	0.1
OEHEPKIUCRBJ_1	0.020,0.030	5	1,5	1	1	700	0.5	0.5	0.5	1	CP003351.2177221.C.T	349	349	834	CP003351_2177221_C_T	0.0229	0.00241	0.00237	0.384	0.126	0.115
OEHEPKIUCRBJ_2	0.020,0.030	5	1,5	1	1	700	0.5	0.5	0.5	2	CP003351.2177221.C.T	349	349	834	CP003351_2177221_C_T	0.0229	0.00241	0.0219	0.35	0.153	0.0868
OEHEPKIUCRBJ_3	0.020,0.030	5	1,5	1	1	700	0.5	0.5	0.5	3	CP003351.2177221.C.T	349	349	834	CP003351_2177221_C_T	0.0229	0.00241	0.00576	0.377	0.136	0.104
OEHEPKIUCRBJ_4	0.020,0.030	5	1,5	1	1	700	0.5	0.5	0.5	4	CP003351.2177221.C.T	349	349	834	CP003351_2177221_C_T	0.0229	0.00241	0.00521	0.392	0.14	0.106
OEHEPKIUCRBJ_5	0.020,0.030	5	1,5	1	1	700	0.5	0.5	0.5	5	CP003351.2177221.C.T	349	349	834	CP003351_2177221_C_T	0.0229	0.00241	0.00237	0.384	0.126	0.115
UBGSFWBBMQDV_1	0.020,0.030	5	1,5	1	1	800	0.5	0.5	0.5	1	CP003351.271191.T.C	399	399	734	CP003351_271191_T_C	0.0213	0.007	0.00595	0.346	0.126	0.0973
UBGSFWBBMQDV_2	0.020,0.030	5	1,5	1	1	800	0.5	0.5	0.5	2	CP003351.271191.T.C	399	399	734	CP003351_271191_T_C	0.0213	0.007	0.00796	0.329	0.124	0.0939
UBGSFWBBMQDV_3	0.020,0.030	5	1,5	1	1	800	0.5	0.5	0.5	3	CP003351.271191.T.C	399	399	734	CP003351_271191_T_C	0.0213	0.007	0.00696	0.331	0.122	0.0955
UBGSFWBBMQDV_4	0.020,0.030	5	1,5	1	1	800	0.5	0.5	0.5	4	CP003351.271191.T.C	399	399	734	CP003351_271191_T_C	0.0213	0.007	0.0184	0.31	0.131	0.0834
UBGSFWBBMQDV_5	0.020,0.030	5	1,5	1	1	800	0.5	0.5	0.5	5	CP003351.271191.T.C	399	399	734	CP003351_271191_T_C	0.0213	0.007	0.00696	0.331	0.122	0.0955
WQEWPAXCAANV_1	0.020,0.030	5	1,5	1	1	900	0.5	0.5	0.5	1	CP003351.2410082.C.T	449	449	634	CP003351_2410082_C_T	0.02	0.00427	0.00424	0.34	0.119	0.0953
WQEWPAXCAANV_2	0.020,0.030	5	1,5	1	1	900	0.5	0.5	0.5	2	CP003351.2410082.C.T	449	449	634	CP003351_2410082_C_T	0.02	0.00427	0.00424	0.34	0.119	0.0953
WQEWPAXCAANV_3	0.020,0.030	5	1,5	1	1	900	0.5	0.5	0.5	3	CP003351.2410082.C.T	449	449	634	CP003351_2410082_C_T	0.02	0.00427	0.00423	0.355	0.124	0.0954
WQEWPAXCAANV_4	0.020,0.030	5	1,5	1	1	900	0.5	0.5	0.5	4	CP003351.2410082.C.T	449	449	634	CP003351_2410082_C_T	0.02	0.00427	0.00578	0.335	0.121	0.092
WQEWPAXCAANV_5	0.020,0.030	5	1,5	1	1	900	0.5	0.5	0.5	5	CP003351.2410082.C.T	449	449	634	CP003351_2410082_C_T	0.02	0.00427	0.00547	0.341	0.122	0.0926
EJWZDXSIRPAX_1	0.020,0.030	5	1,5	1	1	1000	0.5	0.5	0.5	1	CP003351.1953174.G.T	499	499	534	CP003351_1953174_G_T	0.022	0.000562	0.0196	0.31	0.133	0.0739
EJWZDXSIRPAX_2	0.020,0.030	5	1,5	1	1	1000	0.5	0.5	0.5	2	CP003351.1953174.G.T	499	499	534	CP003351_1953174_G_T	0.022	0.000562	0.00422	0.348	0.121	0.0905
EJWZDXSIRPAX_3	0.020,0.030	5	1,5	1	1	1000	0.5	0.5	0.5	3	CP003351.1953174.G.T	499	499	534	CP003351_1953174_G_T	0.022	0.000562	0.0167	0.343	0.143	0.0757
EJWZDXSIRPAX_4	0.020,0.030	5	1,5	1	1	1000	0.5	0.5	0.5	4	CP003351.1953174.G.T	499	499	534	CP003351_1953174_G_T	0.022	0.000562	0.00235	0.358	0.117	0.0962
EJWZDXSIRPAX_5	0.020,0.030	5	1,5	1	1	1000	0.5	0.5	0.5	5	CP003351.1953174.G.T	499	499	534	CP003351_1953174_G_T	0.022	0.000562	0.0298	0.348	0.16	0.0688
JKRTMRKBFLBM_1	0.020,0.030	5	1,5	1	1	1100	0.5	0.5	0.5	1	CP003351.2001545.G.A	549	549	434	CP003351_2001545_G_A	0.0219	0.000959	0.000944	0.341	0.103	0.0997
JKRTMRKBFLBM_2	0.020,0.030	5	1,5	1	1	1100	0.5	0.5	0.5	2	CP003351.2001545.G.A	549	549	434	CP003351_2001545_G_A	0.0219	0.000959	0.00196	0.338	0.109	0.0933
JKRTMRKBFLBM_3	0.020,0.030	5	1,5	1	1	1100	0.5	0.5	0.5	3	CP003351.2001545.G.A	549	549	434	CP003351_2001545_G_A	0.0219	0.000959	0.00125	0.348	0.108	0.0973
JKRTMRKBFLBM_4	0.020,0.030	5	1,5	1	1	1100	0.5	0.5	0.5	4	CP003351.2001545.G.A	549	549	434	CP003351_2001545_G_A	0.0219	0.000959	0.00131	0.339	0.105	0.0968
JKRTMRKBFLBM_5	0.020,0.030	5	1,5	1	1	1100	0.5	0.5	0.5	5	CP003351.2001545.G.A	549	549	434	CP003351_2001545_G_A	0.0219	0.000959	0.000944	0.341	0.103	0.0997
VWSPZKVQKXXQ_1	0.020,0.030	5	1,5	1	1	1200	0.5	0.5	0.5	1	CP003351.1806475.G.A	599	599	334	CP003351_1806475_G_A	0.0267	8.08e-05	0.000695	0.323	0.095	0.0979
VWSPZKVQKXXQ_2	0.020,0.030	5	1,5	1	1	1200	0.5	0.5	0.5	2	CP003351.1806475.G.A	599	599	334	CP003351_1806475_G_A	0.0267	8.08e-05	7.79e-05	0.353	0.0891	0.114
VWSPZKVQKXXQ_3	0.020,0.030	5	1,5	1	1	1200	0.5	0.5	0.5	3	CP003351.1806475.G.A	599	599	334	CP003351_1806475_G_A	0.0267	8.08e-05	0.000269	0.355	0.0973	0.105
VWSPZKVQKXXQ_4	0.020,0.030	5	1,5	1	1	1200	0.5	0.5	0.5	4	CP003351.1806475.G.A	599	599	334	CP003351_1806475_G_A	0.0267	8.08e-05	0.000398	0.346	0.0975	0.102
VWSPZKVQKXXQ_5	0.020,0.030	5	1,5	1	1	1200	0.5	0.5	0.5	5	CP003351.1806475.G.A	599	599	334	CP003351_1806475_G_A	0.0267	8.08e-05	0.000255	0.348	0.095	0.105
NGVGVGQZEEOV_1	0.020,0.030	5	1,5	1	1	1300	0.5	0.5	0.5	1	CP003351.1953375.A.G	649	649	234	CP003351_1953375_A_G	0.0239	0.000135	0.000131	0.347	0.0905	0.106
NGVGVGQZEEOV_2	0.020,0.030	5	1,5	1	1	1300	0.5	0.5	0.5	2	CP003351.1953375.A.G	649	649	234	CP003351_1953375_A_G	0.0239	0.000135	0.000136	0.347	0.0908	0.106
NGVGVGQZEEOV_3	0.020,0.030	5	1,5	1	1	1300	0.5	0.5	0.5	3	CP003351.1953375.A.G	649	649	234	CP003351_1953375_A_G	0.0239	0.000135	0.000238	0.343	0.0931	0.102
NGVGVGQZEEOV_4	0.020,0.030	5	1,5	1	1	1300	0.5	0.5	0.5	4	CP003351.1953375.A.G	649	649	234	CP003351_1953375_A_G	0.0239	0.000135	0.000528	0.331	0.0952	0.0961
NGVGVGQZEEOV_5	0.020,0.030	5	1,5	1	1	1300	0.5	0.5	0.5	5	CP003351.1953375.A.G	649	649	234	CP003351_1953375_A_G	0.0239	0.000135	0.000131	0.347	0.0905	0.106
GJZBBRVUDRKV_1	0.020,0.030	5	1,5	1	1	1400	0.5	0.5	0.5	1	CP003351.375614.T.A	699	699	134	CP003351_375614_T_A	0.0222	0.000137	0.000133	0.346	0.0904	0.102
GJZBBRVUDRKV_2	0.020,0.030	5	1,5	1	1	1400	0.5	0.5	0.5	2	CP003351.375614.T.A	699	699	134	CP003351_375614_T_A	0.0222	0.000137	0.000315	0.339	0.0939	0.0962
GJZBBRVUDRKV_3	0.020,0.030	5	1,5	1	1	1400	0.5	0.5	0.5	3	CP003351.375614.T.A	699	699	134	CP003351_375614_T_A	0.0222	0.000137	0.000545	0.341	0.0985	0.0924
GJZBBRVUDRKV_4	0.020,0.030	5	1,5	1	1	1400	0.5	0.5	0.5	4	CP003351.375614.T.A	699	699	134	CP003351_375614_T_A	0.0222	0.000137	0.00018	0.356	0.0949	0.1
GJZBBRVUDRKV_5	0.020,0.030	5	1,5	1	1	1400	0.5	0.5	0.5	5	CP003351.375614.T.A	699	699	134	CP003351_375614_T_A	0.0222	0.000137	0.00013	0.356	0.0929	0.102
DTXPYWMGQWVG_1	0.020,0.030	5	1,5	1	1	1500	0.5	0.5	0.5	1	CP003351.1953495.C.T	749	749	34	CP003351_1953495_C_T	0.0227	3.13e-05	0.000226	0.361	0.0977	0.0951
DTXPYWMGQWVG_2	0.020,0.030	5	1,5	1	1	1500	0.5	0.5	0.5	2	CP003351.1953495.C.T	749	749	34	CP003351_1953495_C_T	0.0227	3.13e-05	0.00109	0.362	0.111	0.0843
DTXPYWMGQWVG_3	0.020,0.030	5	1,5	1	1	1500	0.5	0.5	0.5	3	CP003351.1953495.C.T	749	749	34	CP003351_1953495_C_T	0.0227	3.13e-05	0.00081	0.398	0.119	0.0864
DTXPYWMGQWVG_4	0.020,0.030	5	1,5	1	1	1500	0.5	0.5	0.5	4	CP003351.1953495.C.T	749	749	34	CP003351_1953495_C_T	0.0227	3.13e-05	0.000275	0.377	0.103	0.0939
DTXPYWMGQWVG_5	0.020,0.030	5	1,5	1	1	1500	0.5	0.5	0.5	5	CP003351.1953495.C.T	749	749	34	CP003351_1953495_C_T	0.0227	3.13e-05	0.000588	0.36	0.104	0.0887
ZGKNSTAMVQFQ_1	0.020,0.030	5	1,5	1	2	100	0.5	0.5	0.5	1	CP003351.910068.T.C	49	49	1434	CP003351_910068_T_C	0.0102	0.315	0.32	0.505	0.505	0.102	bad-chisq
ZGKNSTAMVQFQ_2	0.020,0.030	5	1,5	1	2	100	0.5	0.5	0.5	2	CP003351.910068.T.C	49	49	1434	CP003351_910068_T_C	0.0102	0.315	0.404	0.418	0.499	0.0852	bad-chisq
ZGKNSTAMVQFQ_3	0.020,0.030	5	1,5	1	2	100	0.5	0.5	0.5	3	CP003351.910068.T.C	49	49	1434	CP003351_910068_T_C	0.0102	0.315	0.283	0.606	0.561	0.11	bad-chisq
ZGKNSTAMVQFQ_4	0.020,0.030	5	1,5	1	2	100	0.5	0.5	0.5	4	CP003351.910068.T.C	49	49	1434	CP003351_910068_T_C	0.0102	0.315	0.32	0.505	0.505	0.102	bad-chisq
ZGKNSTAMVQFQ_5	0.020,0.030	5	1,5	1	2	100	0.5	0.5	0.5	5	CP003351.910068.T.C	49	49	1434	CP003351_910068_T_C	0.0102	0.315	0.32	0.505	0.505	0.102	bad-chisq
KNKJOGVDSRYD_1	0.020,0.030	5	1,5	1	2	200	0.5	0.5	0.5	1	CP003351.405245.C.T	99	99	1334	CP003351_405245_C_T	0.0202	0.0433	0.0463	0.504	0.251	0.142	bad-chisq
KNKJOGVDSRYD_2	0.020,0.030	5	1,5	1	2	200	0.5	0.5	0.5	2	CP003351.405245.C.T	99	99	1334	CP003351_405245_C_T	0.0202	0.0433	0.0436	0.51	0.251	0.144	bad-chisq
KNKJOGVDSRYD_3	0.020,0.030	5	1,5	1	2	200	0.5	0.5	0.5	3	CP003351.405245.C.T	99	99	1334	CP003351_405245_C_T	0.0202	0.0433	0.041	0.52	0.253	0.145	bad-chisq
KNKJOGVDSRYD_4	0.020,0.030	5	1,5	1	2	200	0.5	0.5	0.5	4	CP003351.405245.C.T	99	99	1334	CP003351_405245_C_T	0.0202	0.0433	0.0408	0.518	0.252	0.146	bad-chisq
KNKJOGVDSRYD_5	0.020,0.030	5	1,5	1	2	200	0.5	0.5	0.5	5	CP003351.405245.C.T	99	99	1334	CP003351_405245_C_T	0.0202	0.0433	0.0436	0.51	0.251	0.144	bad-chisq
TIKBPKWYBSAD_1	0.020,0.030	5	1,5	1	2	300	0.5	0.5	0.5	1	CP003351.1964027.G.T	149	149	1234	CP003351_1964027_G_T	0.0201	0.099	0.212	0.318	0.255	0.0725	bad-chisq
TIKBPKWYBSAD_2	0.020,0.030	5	1,5	1	2	300	0.5	0.5	0.5	2	CP003351.1964027.G.T	149	149	1234	CP003351_1964027_G_T	0.0201	0.099	0.081	0.373	0.213	0.101	bad-chisq
TIKBPKWYBSAD_3	0.020,0.030	5	1,5	1	2	300	0.5	0.5	0.5	3	CP003351.1964027.G.T	149	149	1234	CP003351_1964027_G_T	0.0201	0.099	0.105	0.365	0.225	0.094	bad-chisq
TIKBPKWYBSAD_4	0.020,0.030	5	1,5	1	2	300	0.5	0.5	0.5	4	CP003351.1964027.G.T	149	149	1234	CP003351_1964027_G_T	0.0201	0.099	0.0997	0.34	0.206	0.0956	bad-chisq
TIKBPKWYBSAD_5	0.020,0.030	5	1,5	1	2	300	0.5	0.5	0.5	5	CP003351.1964027.G.T	149	149	1234	CP003351_1964027_G_T	0.0201	0.099	0.196	0.305	0.236	0.0751	bad-chisq
HUFEKEGILITI_1	0.020,0.030	5	1,5	1	2	400	0.5	0.5	0.5	1	CP003351.2785422.G.A	199	199	1134	CP003351_2785422_G_A	0.0201	0.0321	0.0322	0.383	0.178	0.107	bad-chisq
HUFEKEGILITI_2	0.020,0.030	5	1,5	1	2	400	0.5	0.5	0.5	2	CP003351.2785422.G.A	199	199	1134	CP003351_2785422_G_A	0.0201	0.0321	0.0322	0.383	0.178	0.107	bad-chisq
HUFEKEGILITI_3	0.020,0.030	5	1,5	1	2	400	0.5	0.5	0.5	3	CP003351.2785422.G.A	199	199	1134	CP003351_2785422_G_A	0.0201	0.0321	0.0322	0.383	0.178	0.107	bad-chisq
HUFEKEGILITI_4	0.020,0.030	5	1,5	1	2	400	0.5	0.5	0.5	4	CP003351.2785422.G.A	199	199	1134	CP003351_2785422_G_A	0.0201	0.0321	0.0774	0.338	0.191	0.0886	bad-chisq
HUFEKEGILITI_5	0.020,0.030	5	1,5	1	2	400	0.5	0.5	0.5	5	CP003351.2785422.G.A	199	199	1134	CP003351_2785422_G_A	0.0201	0.0321	0.152	0.315	0.219	0.072	bad-chisq
UZDHUUDAPHSR_1	0.020,0.030	5	1,5	1	2	500	0.5	0.5	0.5	1	CP003351.1977971.A.T	249	249	1034	CP003351_1977971_A_T	0.0241	0.0194	0.0194	0.35	0.149	0.105
UZDHUUDAPHSR_2	0.020,0.030	5	1,5	1	2	500	0.5	0.5	0.5	2	CP003351.1977971.A.T	249	249	1034	CP003351_1977971_A_T	0.0241	0.0194	0.0194	0.342	0.146	0.105
UZDHUUDAPHSR_3	0.020,0.030	5	1,5	1	2	500	0.5	0.5	0.5	3	CP003351.1977971.A.T	249	249	1034	CP003351_1977971_A_T	0.0241	0.0194	0.0194	0.342	0.146	0.105
UZDHUUDAPHSR_4	0.020,0.030	5	1,5	1	2	500	0.5	0.5	0.5	4	CP003351.1977971.A.T	249	249	1034	CP003351_1977971_A_T	0.0241	0.0194	0.0213	0.338	0.146	0.103
UZDHUUDAPHSR_5	0.020,0.030	5	1,5	1	2	500	0.5	0.5	0.5	5	CP003351.1977971.A.T	249	249	1034	CP003351_1977971_A_T	0.0241	0.0194	0.0205	0.34	0.146	0.104
KXAARWJCZVPE_1	0.020,0.030	5	1,5	1	2	600	0.5	0.5	0.5	1	CP003351.406139.G.T	299	299	934	CP003351_406139_G_T	0.0217	0.0116	0.0112	0.359	0.141	0.104
KXAARWJCZVPE_2	0.020,0.030	5	1,5	1	2	600	0.5	0.5	0.5	2	CP003351.406139.G.T	299	299	934	CP003351_406139_G_T	0.0217	0.0116	0.0104	0.368	0.143	0.105
KXAARWJCZVPE_3	0.020,0.030	5	1,5	1	2	600	0.5	0.5	0.5	3	CP003351.406139.G.T	299	299	934	CP003351_406139_G_T	0.0217	0.0116	0.0116	0.354	0.14	0.103
KXAARWJCZVPE_4	0.020,0.030	5	1,5	1	2	600	0.5	0.5	0.5	4	CP003351.406139.G.T	299	299	934	CP003351_406139_G_T	0.0217	0.0116	0.0146	0.348	0.142	0.0998
KXAARWJCZVPE_5	0.020,0.030	5	1,5	1	2	600	0.5	0.5	0.5	5	CP003351.406139.G.T	299	299	934	CP003351_406139_G_T	0.0217	0.0116	0.0116	0.354	0.14	0.103
KJCTLUQQMKMP_1	0.020,0.030	5	1,5	1	2	700	0.5	0.5	0.5	1	CP003351.1954737.T.C	349	349	834	CP003351_1954737_T_C	0.0215	0.00409	0.0146	0.353	0.144	0.0924
KJCTLUQQMKMP_2	0.020,0.030	5	1,5	1	2	700	0.5	0.5	0.5	2	CP003351.1954737.T.C	349	349	834	CP003351_1954737_T_C	0.0215	0.00409	0.00405	0.375	0.13	0.109
KJCTLUQQMKMP_3	0.020,0.030	5	1,5	1	2	700	0.5	0.5	0.5	3	CP003351.1954737.T.C	349	349	834	CP003351_1954737_T_C	0.0215	0.00409	0.0147	0.364	0.149	0.0923
KJCTLUQQMKMP_4	0.020,0.030	5	1,5	1	2	700	0.5	0.5	0.5	4	CP003351.1954737.T.C	349	349	834	CP003351_1954737_T_C	0.0215	0.00409	0.0574	0.296	0.155	0.072
KJCTLUQQMKMP_5	0.020,0.030	5	1,5	1	2	700	0.5	0.5	0.5	5	CP003351.1954737.T.C	349	349	834	CP003351_1954737_T_C	0.0215	0.00409	0.0475	0.342	0.172	0.075
UNAFACVZPWAL_1	0.020,0.030	5	1,5	1	2	800	0.5	0.5	0.5	1	CP003351.385785.A.G	399	399	734	CP003351_385785_A_G	0.0226	0.00422	0.00419	0.341	0.119	0.101
UNAFACVZPWAL_2	0.020,0.030	5	1,5	1	2	800	0.5	0.5	0.5	2	CP003351.385785.A.G	399	399	734	CP003351_385785_A_G	0.0226	0.00422	0.00419	0.341	0.119	0.101
UNAFACVZPWAL_3	0.020,0.030	5	1,5	1	2	800	0.5	0.5	0.5	3	CP003351.385785.A.G	399	399	734	CP003351_385785_A_G	0.0226	0.00422	0.0044	0.341	0.119	0.101
UNAFACVZPWAL_4	0.020,0.030	5	1,5	1	2	800	0.5	0.5	0.5	4	CP003351.385785.A.G	399	399	734	CP003351_385785_A_G	0.0226	0.00422	0.00419	0.341	0.119	0.101
UNAFACVZPWAL_5	0.020,0.030	5	1,5	1	2	800	0.5	0.5	0.5	5	CP003351.385785.A.G	399	399	734	CP003351_385785_A_G	0.0226	0.00422	0.00447	0.34	0.119	0.101
DFTRGFLBSXIE_1	0.020,0.030	5	1,5	1	2	900	0.5	0.5	0.5	1	CP003351.2144040.A.G	449	449	634	CP003351_2144040_A_G	0.0189	0.00707	0.0105	0.32	0.125	0.0853
DFTRGFLBSXIE_2	0.020,0.030	5	1,5	1	2	900	0.5	0.5	0.5	2	CP003351.2144040.A.G	449	449	634	CP003351_2144040_A_G	0.0189	0.00707	0.00709	0.33	0.122	0.0898
DFTRGFLBSXIE_3	0.020,0.030	5	1,5	1	2	900	0.5	0.5	0.5	3	CP003351.2144040.A.G	449	449	634	CP003351_2144040_A_G	0.0189	0.00707	0.00735	0.329	0.122	0.0894
DFTRGFLBSXIE_4	0.020,0.030	5	1,5	1	2	900	0.5	0.5	0.5	4	CP003351.2144040.A.G	449	449	634	CP003351_2144040_A_G	0.0189	0.00707	0.0076	0.331	0.124	0.089
DFTRGFLBSXIE_5	0.020,0.030	5	1,5	1	2	900	0.5	0.5	0.5	5	CP003351.2144040.A.G	449	449	634	CP003351_2144040_A_G	0.0189	0.00707	0.00806	0.336	0.126	0.0884
VJBBRZYKJYDI_1	0.020,0.030	5	1,5	1	2	1000	0.5	0.5	0.5	1	CP003351.310232.T.G	499	499	534	CP003351_310232_T_G	0.021	0.000939	0.000922	0.365	0.11	0.105
VJBBRZYKJYDI_2	0.020,0.030	5	1,5	1	2	1000	0.5	0.5	0.5	2	CP003351.310232.T.G	499	499	534	CP003351_310232_T_G	0.021	0.000939	0.00452	0.339	0.119	0.0898
VJBBRZYKJYDI_3	0.020,0.030	5	1,5	1	2	1000	0.5	0.5	0.5	3	CP003351.310232.T.G	499	499	534	CP003351_310232_T_G	0.021	0.000939	0.00303	0.392	0.132	0.0938
VJBBRZYKJYDI_4	0.020,0.030	5	1,5	1	2	1000	0.5	0.5	0.5	4	CP003351.310232.T.G	499	499	534	CP003351_310232_T_G	0.021	0.000939	0.000922	0.365	0.11	0.105
VJBBRZYKJYDI_5	0.020,0.030	5	1,5	1	2	1000	0.5	0.5	0.5	5	CP003351.310232.T.G	499	499	534	CP003351_310232_T_G	0.021	0.000939	0.00199	0.361	0.116	0.0977
AFRJHTWHSSQZ_1	0.020,0.030	5	1,5	1	2	1100	0.5	0.5	0.5	1	CP003351.1969080.T.C	549	549	434	CP003351_1969080_T_C	0.0219	0.000959	0.000944	0.341	0.103	0.0997
AFRJHTWHSSQZ_2	0.020,0.030	5	1,5	1	2	1100	0.5	0.5	0.5	2	CP003351.1969080.T.C	549	549	434	CP003351_1969080_T_C	0.0219	0.000959	0.00117	0.339	0.104	0.0978
AFRJHTWHSSQZ_3	0.020,0.030	5	1,5	1	2	1100	0.5	0.5	0.5	3	CP003351.1969080.T.C	549	549	434	CP003351_1969080_T_C	0.0219	0.000959	0.000944	0.341	0.103	0.0997
AFRJHTWHSSQZ_4	0.020,0.030	5	1,5	1	2	1100	0.5	0.5	0.5	4	CP003351.1969080.T.C	549	549	434	CP003351_1969080_T_C	0.0219	0.000959	0.000944	0.341	0.103	0.0997
AFRJHTWHSSQZ_5	0.020,0.030	5	1,5	1	2	1100	0.5	0.5	0.5	5	CP003351.1969080.T.C	549	549	434	CP003351_1969080_T_C	0.0219	0.000959	0.00504	0.341	0.121	0.0846
EMOGCQJKYYBX_1	0.020,0.030	5	1,5	1	2	1200	0.5	0.5	0.5	1	CP003351.2327767.A.T	599	599	334	CP003351_2327767_A_T	0.0192	0.00159	0.00185	0.33	0.106	0.0898
EMOGCQJKYYBX_2	0.020,0.030	5	1,5	1	2	1200	0.5	0.5	0.5	2	CP003351.2327767.A.T	599	599	334	CP003351_2327767_A_T	0.0192	0.00159	0.00157	0.332	0.105	0.0912
EMOGCQJKYYBX_3	0.020,0.030	5	1,5	1	2	1200	0.5	0.5	0.5	3	CP003351.2327767.A.T	599	599	334	CP003351_2327767_A_T	0.0192	0.00159	0.00195	0.328	0.106	0.0894
EMOGCQJKYYBX_4	0.020,0.030	5	1,5	1	2	1200	0.5	0.5	0.5	4	CP003351.2327767.A.T	599	599	334	CP003351_2327767_A_T	0.0192	0.00159	0.00571	0.299	0.108	0.0798
EMOGCQJKYYBX_5	0.020,0.030	5	1,5	1	2	1200	0.5	0.5	0.5	5	CP003351.2327767.A.T	599	599	334	CP003351_2327767_A_T	0.0192	0.00159	0.00157	0.332	0.105	0.0912
HYMLWTJUOSTV_1	0.020,0.030	5	1,5	1	2	1300	0.5	0.5	0.5	1	CP003351.2411288.C.T	649	649	234	CP003351_2411288_C_T	0.0208	0.00022	0.000214	0.359	0.0968	0.103
HYMLWTJUOSTV_2	0.020,0.030	5	1,5	1	2	1300	0.5	0.5	0.5	2	CP003351.2411288.C.T	649	649	234	CP003351_2411288_C_T	0.0208	0.00022	0.000214	0.359	0.0968	0.103
HYMLWTJUOSTV_3	0.020,0.030	5	1,5	1	2	1300	0.5	0.5	0.5	3	CP003351.2411288.C.T	649	649	234	CP003351_2411288_C_T	0.0208	0.00022	0.000214	0.359	0.0968	0.103
HYMLWTJUOSTV_4	0.020,0.030	5	1,5	1	2	1300	0.5	0.5	0.5	4	CP003351.2411288.C.T	649	649	234	CP003351_2411288_C_T	0.0208	0.00022	0.00168	0.332	0.105	0.0871
HYMLWTJUOSTV_5	0.020,0.030	5	1,5	1	2	1300	0.5	0.5	0.5	5	CP003351.2411288.C.T	649	649	234	CP003351_2411288_C_T	0.0208	0.00022	0.000234	0.359	0.0972	0.102
MQZCSEUXYYUH_1	0.020,0.030	5	1,5	1	2	1400	0.5	0.5	0.5	1	CP003351.2016714.C.A	699	699	134	CP003351_2016714_C_A	0.0229	8.34e-05	8.09e-05	0.352	0.089	0.105
MQZCSEUXYYUH_2	0.020,0.030	5	1,5	1	2	1400	0.5	0.5	0.5	2	CP003351.2016714.C.A	699	699	134	CP003351_2016714_C_A	0.0229	8.34e-05	8.09e-05	0.352	0.089	0.105
MQZCSEUXYYUH_3	0.020,0.030	5	1,5	1	2	1400	0.5	0.5	0.5	3	CP003351.2016714.C.A	699	699	134	CP003351_2016714_C_A	0.0229	8.34e-05	0.000108	0.348	0.0897	0.103
MQZCSEUXYYUH_4	0.020,0.030	5	1,5	1	2	1400	0.5	0.5	0.5	4	CP003351.2016714.C.A	699	699	134	CP003351_2016714_C_A	0.0229	8.34e-05	7.38e-05	0.363	0.0912	0.106
MQZCSEUXYYUH_5	0.020,0.030	5	1,5	1	2	1400	0.5	0.5	0.5	5	CP003351.2016714.C.A	699	699	134	CP003351_2016714_C_A	0.0229	8.34e-05	8.09e-05	0.352	0.089	0.105
ITKOJYQYWIGO_1	0.020,0.030	5	1,5	1	2	1500	0.5	0.5	0.5	1	CP003351.1822545.A.G	749	749	34	CP003351_1822545_A_G	0.0287	7.21e-06	6.83e-06	0.347	0.0769	0.116
ITKOJYQYWIGO_2	0.020,0.030	5	1,5	1	2	1500	0.5	0.5	0.5	2	CP003351.1822545.A.G	749	749	34	CP003351_1822545_A_G	0.0287	7.21e-06	6.83e-06	0.347	0.0769	0.116
ITKOJYQYWIGO_3	0.020,0.030	5	1,5	1	2	1500	0.5	0.5	0.5	3	CP003351.1822545.A.G	749	749	34	CP003351_1822545_A_G	0.0287	7.21e-06	1.78e-05	0.341	0.0792	0.111
ITKOJYQYWIGO_4	0.020,0.030	5	1,5	1	2	1500	0.5	0.5	0.5	4	CP003351.1822545.A.G	749	749	34	CP003351_1822545_A_G	0.0287	7.21e-06	6.59e-06	0.354	0.0782	0.116
ITKOJYQYWIGO_5	0.020,0.030	5	1,5	1	2	1500	0.5	0.5	0.5	5	CP003351.1822545.A.G	749	749	34	CP003351_1822545_A_G	0.0287	7.21e-06	2.85e-05	0.344	0.082	0.108
WAQQAFNAMDNV_1	0.020,0.030	5	1,5	1	3	100	0.5	0.5	0.5	1	CP003351.384435.A.G	49	49	1434	CP003351_384435_A_G	0.0102	0.315	0.32	0.505	0.505	0.102	bad-chisq
WAQQAFNAMDNV_2	0.020,0.030	5	1,5	1	3	100	0.5	0.5	0.5	2	CP003351.384435.A.G	49	49	1434	CP003351_384435_A_G	0.0102	0.315	0.32	0.505	0.505	0.102	bad-chisq
WAQQAFNAMDNV_3	0.020,0.030	5	1,5	1	3	100	0.5	0.5	0.5	3	CP003351.384435.A.G	49	49	1434	CP003351_384435_A_G	0.0102	0.315	0.32	0.505	0.505	0.102	bad-chisq
WAQQAFNAMDNV_4	0.020,0.030	5	1,5	1	3	100	0.5	0.5	0.5	4	CP003351.384435.A.G	49	49	1434	CP003351_384435_A_G	0.0102	0.315	0.32	0.505	0.505	0.102	bad-chisq
WAQQAFNAMDNV_5	0.020,0.030	5	1,5	1	3	100	0.5	0.5	0.5	5	CP003351.384435.A.G	49	49	1434	CP003351_384435_A_G	0.0102	0.315	0.32	0.505	0.505	0.102	bad-chisq
IMJNVGMIYQHZ_1	0.020,0.030	5	1,5	1	3	200	0.5	0.5	0.5	1	CP003351.1691422.T.C	99	99	1334	CP003351_1691422_T_C	0.0202	0.0433	0.0436	0.51	0.251	0.144	bad-chisq
IMJNVGMIYQHZ_2	0.020,0.030	5	1,5	1	3	200	0.5	0.5	0.5	2	CP003351.1691422.T.C	99	99	1334	CP003351_1691422_T_C	0.0202	0.0433	0.217	0.378	0.305	0.0882	bad-chisq
IMJNVGMIYQHZ_3	0.020,0.030	5	1,5	1	3	200	0.5	0.5	0.5	3	CP003351.1691422.T.C	99	99	1334	CP003351_1691422_T_C	0.0202	0.0433	0.0436	0.51	0.251	0.144	bad-chisq
IMJNVGMIYQHZ_4	0.020,0.030	5	1,5	1	3	200	0.5	0.5	0.5	4	CP003351.1691422.T.C	99	99	1334	CP003351_1691422_T_C	0.0202	0.0433	0.0436	0.51	0.251	0.144	bad-chisq
IMJNVGMIYQHZ_5	0.020,0.030	5	1,5	1	3	200	0.5	0.5	0.5	5	CP003351.1691422.T.C	99	99	1334	CP003351_1691422_T_C	0.0202	0.0433	0.0753	0.55	0.308	0.127	bad-chisq
CRDGJXDIMSXL_1	0.020,0.030	5	1,5	1	3	300	0.5	0.5	0.5	1	CP003351.1820347.G.A	149	149	1234	CP003351_1820347_G_A	0.0235	0.0558	0.0586	0.367	0.193	0.11	bad-chisq
CRDGJXDIMSXL_2	0.020,0.030	5	1,5	1	3	300	0.5	0.5	0.5	2	CP003351.1820347.G.A	149	149	1234	CP003351_1820347_G_A	0.0235	0.0558	0.0561	0.366	0.191	0.111	bad-chisq
CRDGJXDIMSXL_3	0.020,0.030	5	1,5	1	3	300	0.5	0.5	0.5	3	CP003351.1820347.G.A	149	149	1234	CP003351_1820347_G_A	0.0235	0.0558	0.0561	0.366	0.191	0.111	bad-chisq
CRDGJXDIMSXL_4	0.020,0.030	5	1,5	1	3	300	0.5	0.5	0.5	4	CP003351.1820347.G.A	149	149	1234	CP003351_1820347_G_A	0.0235	0.0558	0.082	0.339	0.194	0.101	bad-chisq
CRDGJXDIMSXL_5	0.020,0.030	5	1,5	1	3	300	0.5	0.5	0.5	5	CP003351.1820347.G.A	149	149	1234	CP003351_1820347_G_A	0.0235	0.0558	0.0561	0.366	0.191	0.111	bad-chisq
ROCVSZLLEDAN_1	0.020,0.030	5	1,5	1	3	400	0.5	0.5	0.5	1	CP003351.1891949.A.T	199	199	1134	CP003351_1891949_A_T	0.0176	0.0566	0.0627	0.357	0.191	0.0934	bad-chisq
ROCVSZLLEDAN_2	0.020,0.030	5	1,5	1	3	400	0.5	0.5	0.5	2	CP003351.1891949.A.T	199	199	1134	CP003351_1891949_A_T	0.0176	0.0566	0.0568	0.364	0.19	0.0956	bad-chisq
ROCVSZLLEDAN_3	0.020,0.030	5	1,5	1	3	400	0.5	0.5	0.5	3	CP003351.1891949.A.T	199	199	1134	CP003351_1891949_A_T	0.0176	0.0566	0.0597	0.37	0.196	0.0945	bad-chisq
ROCVSZLLEDAN_4	0.020,0.030	5	1,5	1	3	400	0.5	0.5	0.5	4	CP003351.1891949.A.T	199	199	1134	CP003351_1891949_A_T	0.0176	0.0566	0.0568	0.364	0.19	0.0956	bad-chisq
ROCVSZLLEDAN_5	0.020,0.030	5	1,5	1	3	400	0.5	0.5	0.5	5	CP003351.1891949.A.T	199	199	1134	CP003351_1891949_A_T	0.0176	0.0566	0.0563	0.366	0.191	0.0958	bad-chisq
ZVHUEJMNVDFL_1	0.020,0.030	5	1,5	1	3	500	0.5	0.5	0.5	1	CP003351.258194.A.G	249	249	1034	CP003351_258194_A_G	0.0201	0.0106	0.0105	0.408	0.159	0.115	bad-chisq
ZVHUEJMNVDFL_2	0.020,0.030	5	1,5	1	3	500	0.5	0.5	0.5	2	CP003351.258194.A.G	249	249	1034	CP003351_258194_A_G	0.0201	0.0106	0.0101	0.414	0.16	0.115	bad-chisq
ZVHUEJMNVDFL_3	0.020,0.030	5	1,5	1	3	500	0.5	0.5	0.5	3	CP003351.258194.A.G	249	249	1034	CP003351_258194_A_G	0.0201	0.0106	0.0105	0.408	0.159	0.115	bad-chisq
ZVHUEJMNVDFL_4	0.020,0.030	5	1,5	1	3	500	0.5	0.5	0.5	4	CP003351.258194.A.G	249	249	1034	CP003351_258194_A_G	0.0201	0.0106	0.00973	0.418	0.161	0.116	bad-chisq
ZVHUEJMNVDFL_5	0.020,0.030	5	1,5	1	3	500	0.5	0.5	0.5	5	CP003351.258194.A.G	249	249	1034	CP003351_258194_A_G	0.0201	0.0106	0.0181	0.402	0.17	0.106	bad-chisq
NZHGLYOUHYLL_1	0.020,0.030	5	1,5	1	3	600	0.5	0.5	0.5	1	CP003351.2592444.T.A	299	299	934	CP003351_2592444_T_A	0.0217	0.0116	0.0116	0.354	0.14	0.103
NZHGLYOUHYLL_2	0.020,0.030	5	1,5	1	3	600	0.5	0.5	0.5	2	CP003351.2592444.T.A	299	299	934	CP003351_2592444_T_A	0.0217	0.0116	0.0116	0.354	0.14	0.103
NZHGLYOUHYLL_3	0.020,0.030	5	1,5	1	3	600	0.5	0.5	0.5	3	CP003351.2592444.T.A	299	299	934	CP003351_2592444_T_A	0.0217	0.0116	0.0116	0.354	0.14	0.103
NZHGLYOUHYLL_4	0.020,0.030	5	1,5	1	3	600	0.5	0.5	0.5	4	CP003351.2592444.T.A	299	299	934	CP003351_2592444_T_A	0.0217	0.0116	0.0262	0.321	0.144	0.0909
NZHGLYOUHYLL_5	0.020,0.030	5	1,5	1	3	600	0.5	0.5	0.5	5	CP003351.2592444.T.A	299	299	934	CP003351_2592444_T_A	0.0217	0.0116	0.0345	0.309	0.146	0.0865
ZQDQJDBOPLOU_1	0.020,0.030	5	1,5	1	3	700	0.5	0.5	0.5	1	CP003351.1967487.C.T	349	349	834	CP003351_1967487_C_T	0.0215	0.00409	0.00405	0.375	0.13	0.109
ZQDQJDBOPLOU_2	0.020,0.030	5	1,5	1	3	700	0.5	0.5	0.5	2	CP003351.1967487.C.T	349	349	834	CP003351_1967487_C_T	0.0215	0.00409	0.0183	0.339	0.143	0.0893
ZQDQJDBOPLOU_3	0.020,0.030	5	1,5	1	3	700	0.5	0.5	0.5	3	CP003351.1967487.C.T	349	349	834	CP003351_1967487_C_T	0.0215	0.00409	0.0205	0.342	0.147	0.0877
ZQDQJDBOPLOU_4	0.020,0.030	5	1,5	1	3	700	0.5	0.5	0.5	4	CP003351.1967487.C.T	349	349	834	CP003351_1967487_C_T	0.0215	0.00409	0.0261	0.364	0.163	0.0842
ZQDQJDBOPLOU_5	0.020,0.030	5	1,5	1	3	700	0.5	0.5	0.5	5	CP003351.1967487.C.T	349	349	834	CP003351_1967487_C_T	0.0215	0.00409	0.00718	0.372	0.138	0.102
OKHZKUNZTZSH_1	0.020,0.030	5	1,5	1	3	800	0.5	0.5	0.5	1	CP003351.2179323.T.A	399	399	734	CP003351_2179323_T_A	0.0226	0.00422	0.00419	0.341	0.119	0.101
OKHZKUNZTZSH_2	0.020,0.030	5	1,5	1	3	800	0.5	0.5	0.5	2	CP003351.2179323.T.A	399	399	734	CP003351_2179323_T_A	0.0226	0.00422	0.00527	0.338	0.121	0.0987
OKHZKUNZTZSH_3	0.020,0.030	5	1,5	1	3	800	0.5	0.5	0.5	3	CP003351.2179323.T.A	399	399	734	CP003351_2179323_T_A	0.0226	0.00422	0.00419	0.341	0.119	0.101
OKHZKUNZTZSH_4	0.020,0.030	5	1,5	1	3	800	0.5	0.5	0.5	4	CP003351.2179323.T.A	399	399	734	CP003351_2179323_T_A	0.0226	0.00422	0.00419	0.341	0.119	0.101
OKHZKUNZTZSH_5	0.020,0.030	5	1,5	1	3	800	0.5	0.5	0.5	5	CP003351.2179323.T.A	399	399	734	CP003351_2179323_T_A	0.0226	0.00422	0.0128	0.319	0.128	0.0881
LVKCOSXARXGN_1	0.020,0.030	5	1,5	1	3	900	0.5	0.5	0.5	1	CP003351.237354.A.G	449	449	634	CP003351_237354_A_G	0.0212	0.00257	0.00374	0.342	0.118	0.0967
LVKCOSXARXGN_2	0.020,0.030	5	1,5	1	3	900	0.5	0.5	0.5	2	CP003351.237354.A.G	449	449	634	CP003351_237354_A_G	0.0212	0.00257	0.00255	0.35	0.115	0.101
LVKCOSXARXGN_3	0.020,0.030	5	1,5	1	3	900	0.5	0.5	0.5	3	CP003351.237354.A.G	449	449	634	CP003351_237354_A_G	0.0212	0.00257	0.00255	0.35	0.115	0.101
LVKCOSXARXGN_4	0.020,0.030	5	1,5	1	3	900	0.5	0.5	0.5	4	CP003351.237354.A.G	449	449	634	CP003351_237354_A_G	0.0212	0.00257	0.00255	0.35	0.115	0.101
LVKCOSXARXGN_5	0.020,0.030	5	1,5	1	3	900	0.5	0.5	0.5	5	CP003351.237354.A.G	449	449	634	CP003351_237354_A_G	0.0212	0.00257	0.00255	0.35	0.115	0.101
KGVJIIJTXQYF_1	0.020,0.030	5	1,5	1	3	1000	0.5	0.5	0.5	1	CP003351.1968178.T.A	499	499	534	CP003351_1968178_T_A	0.022	0.000562	0.0094	0.353	0.136	0.0822
KGVJIIJTXQYF_2	0.020,0.030	5	1,5	1	3	1000	0.5	0.5	0.5	2	CP003351.1968178.T.A	499	499	534	CP003351_1968178_T_A	0.022	0.000562	0.00149	0.382	0.12	0.1
KGVJIIJTXQYF_3	0.020,0.030	5	1,5	1	3	1000	0.5	0.5	0.5	3	CP003351.1968178.T.A	499	499	534	CP003351_1968178_T_A	0.022	0.000562	0.00979	0.347	0.134	0.0817
KGVJIIJTXQYF_4	0.020,0.030	5	1,5	1	3	1000	0.5	0.5	0.5	4	CP003351.1968178.T.A	499	499	534	CP003351_1968178_T_A	0.022	0.000562	0.0353	0.349	0.165	0.0666
KGVJIIJTXQYF_5	0.020,0.030	5	1,5	1	3	1000	0.5	0.5	0.5	5	CP003351.1968178.T.A	499	499	534	CP003351_1968178_T_A	0.022	0.000562	0.00254	0.361	0.119	0.0955
GGQJEILGWMTF_1	0.020,0.030	5	1,5	1	3	1100	0.5	0.5	0.5	1	CP003351.2786088.C.T	549	549	434	CP003351_2786088_C_T	0.0209	0.00157	0.00257	0.335	0.111	0.0909
GGQJEILGWMTF_2	0.020,0.030	5	1,5	1	3	1100	0.5	0.5	0.5	2	CP003351.2786088.C.T	549	549	434	CP003351_2786088_C_T	0.0209	0.00157	0.00788	0.335	0.126	0.0801
GGQJEILGWMTF_3	0.020,0.030	5	1,5	1	3	1100	0.5	0.5	0.5	3	CP003351.2786088.C.T	549	549	434	CP003351_2786088_C_T	0.0209	0.00157	0.00724	0.324	0.12	0.081
GGQJEILGWMTF_4	0.020,0.030	5	1,5	1	3	1100	0.5	0.5	0.5	4	CP003351.2786088.C.T	549	549	434	CP003351_2786088_C_T	0.0209	0.00157	0.00155	0.333	0.105	0.0954
GGQJEILGWMTF_5	0.020,0.030	5	1,5	1	3	1100	0.5	0.5	0.5	5	CP003351.2786088.C.T	549	549	434	CP003351_2786088_C_T	0.0209	0.00157	0.00888	0.315	0.12	0.0789
RWOQPNXWXAOS_1	0.020,0.030	5	1,5	1	3	1200	0.5	0.5	0.5	1	CP003351.2005267.C.T	599	599	334	CP003351_2005267_C_T	0.0217	0.000358	0.0134	0.369	0.149	0.0714
RWOQPNXWXAOS_2	0.020,0.030	5	1,5	1	3	1200	0.5	0.5	0.5	2	CP003351.2005267.C.T	599	599	334	CP003351_2005267_C_T	0.0217	0.000358	0.0199	0.317	0.136	0.0673
RWOQPNXWXAOS_3	0.020,0.030	5	1,5	1	3	1200	0.5	0.5	0.5	3	CP003351.2005267.C.T	599	599	334	CP003351_2005267_C_T	0.0217	0.000358	0.00035	0.354	0.0987	0.103
RWOQPNXWXAOS_4	0.020,0.030	5	1,5	1	3	1200	0.5	0.5	0.5	4	CP003351.2005267.C.T	599	599	334	CP003351_2005267_C_T	0.0217	0.000358	0.00391	0.342	0.118	0.0833
RWOQPNXWXAOS_5	0.020,0.030	5	1,5	1	3	1200	0.5	0.5	0.5	5	CP003351.2005267.C.T	599	599	334	CP003351_2005267_C_T	0.0217	0.000358	0.00084	0.359	0.107	0.0964
PPDQBOFZHEFD_1	0.020,0.030	5	1,5	1	3	1300	0.5	0.5	0.5	1	CP003351.447608.A.G	649	649	234	CP003351_447608_A_G	0.0216	0.000133	0.000146	0.364	0.0955	0.105
PPDQBOFZHEFD_2	0.020,0.030	5	1,5	1	3	1300	0.5	0.5	0.5	2	CP003351.447608.A.G	649	649	234	CP003351_447608_A_G	0.0216	0.000133	0.000129	0.365	0.0951	0.106
PPDQBOFZHEFD_3	0.020,0.030	5	1,5	1	3	1300	0.5	0.5	0.5	3	CP003351.447608.A.G	649	649	234	CP003351_447608_A_G	0.0216	0.000133	0.000384	0.373	0.105	0.0984
PPDQBOFZHEFD_4	0.020,0.030	5	1,5	1	3	1300	0.5	0.5	0.5	4	CP003351.447608.A.G	649	649	234	CP003351_447608_A_G	0.0216	0.000133	0.000134	0.365	0.0953	0.106
PPDQBOFZHEFD_5	0.020,0.030	5	1,5	1	3	1300	0.5	0.5	0.5	5	CP003351.447608.A.G	649	649	234	CP003351_447608_A_G	0.0216	0.000133	0.000975	0.351	0.106	0.0914
TPJQNMIBVELE_1	0.020,0.030	5	1,5	1	3	1400	0.5	0.5	0.5	1	CP003351.1969081.A.G	699	699	134	CP003351_1969081_A_G	0.0222	0.000137	0.0163	0.315	0.131	0.0642
TPJQNMIBVELE_2	0.020,0.030	5	1,5	1	3	1400	0.5	0.5	0.5	2	CP003351.1969081.A.G	699	699	134	CP003351_1969081_A_G	0.0222	0.000137	0.00109	0.35	0.107	0.0873
TPJQNMIBVELE_3	0.020,0.030	5	1,5	1	3	1400	0.5	0.5	0.5	3	CP003351.1969081.A.G	699	699	134	CP003351_1969081_A_G	0.0222	0.000137	0.00911	0.325	0.124	0.0697
TPJQNMIBVELE_4	0.020,0.030	5	1,5	1	3	1400	0.5	0.5	0.5	4	CP003351.1969081.A.G	699	699	134	CP003351_1969081_A_G	0.0222	0.000137	0.00799	0.306	0.115	0.0709
TPJQNMIBVELE_5	0.020,0.030	5	1,5	1	3	1400	0.5	0.5	0.5	5	CP003351.1969081.A.G	699	699	134	CP003351_1969081_A_G	0.0222	0.000137	0.00179	0.354	0.113	0.0835
XBTCJVZOPKIA_1	0.020,0.030	5	1,5	1	3	1500	0.5	0.5	0.5	1	CP003351.1943958.T.C	749	749	34	CP003351_1943958_T_C	0.0274	1.91e-05	5.41e-05	0.329	0.0812	0.104
XBTCJVZOPKIA_2	0.020,0.030	5	1,5	1	3	1500	0.5	0.5	0.5	2	CP003351.1943958.T.C	749	749	34	CP003351_1943958_T_C	0.0274	1.91e-05	0.000502	0.338	0.0971	0.0898
XBTCJVZOPKIA_3	0.020,0.030	5	1,5	1	3	1500	0.5	0.5	0.5	3	CP003351.1943958.T.C	749	749	34	CP003351_1943958_T_C	0.0274	1.91e-05	0.000253	0.312	0.085	0.0944
XBTCJVZOPKIA_4	0.020,0.030	5	1,5	1	3	1500	0.5	0.5	0.5	4	CP003351.1943958.T.C	749	749	34	CP003351_1943958_T_C	0.0274	1.91e-05	2.71e-05	0.359	0.0852	0.108
XBTCJVZOPKIA_5	0.020,0.030	5	1,5	1	3	1500	0.5	0.5	0.5	5	CP003351.1943958.T.C	749	749	34	CP003351_1943958_T_C	0.0274	1.91e-05	4.43e-05	0.34	0.083	0.105
FGRBNBBTNFXS_1	0.020,0.030	5	1,5	1	4	100	0.5	0.5	0.5	1	CP003351.395457.A.G	49	49	1434	CP003351_395457_A_G	0.0102	0.315	0.378	0.458	0.518	0.09	bad-chisq
FGRBNBBTNFXS_2	0.020,0.030	5	1,5	1	4	100	0.5	0.5	0.5	2	CP003351.395457.A.G	49	49	1434	CP003351_395457_A_G	0.0102	0.315	0.363	0.458	0.501	0.093	bad-chisq
FGRBNBBTNFXS_3	0.020,0.030	5	1,5	1	4	100	0.5	0.5	0.5	3	CP003351.395457.A.G	49	49	1434	CP003351_395457_A_G	0.0102	0.315	0.32	0.505	0.505	0.102	bad-chisq
FGRBNBBTNFXS_4	0.020,0.030	5	1,5	1	4	100	0.5	0.5	0.5	4	CP003351.395457.A.G	49	49	1434	CP003351_395457_A_G	0.0102	0.315	0.362	0.457	0.499	0.093	bad-chisq
FGRBNBBTNFXS_5	0.020,0.030	5	1,5	1	4	100	0.5	0.5	0.5	5	CP003351.395457.A.G	49	49	1434	CP003351_395457_A_G	0.0102	0.315	0.32	0.505	0.505	0.102	bad-chisq
VWVGFMKVGOYC_1	0.020,0.030	5	1,5	1	4	200	0.5	0.5	0.5	1	CP003351.2002347.G.A	99	99	1334	CP003351_2002347_G_A	0.0202	0.0433	0.0556	0.509	0.264	0.136	bad-chisq
VWVGFMKVGOYC_2	0.020,0.030	5	1,5	1	4	200	0.5	0.5	0.5	2	CP003351.2002347.G.A	99	99	1334	CP003351_2002347_G_A	0.0202	0.0433	0.255	0.327	0.286	0.0813	bad-chisq
VWVGFMKVGOYC_3	0.020,0.030	5	1,5	1	4	200	0.5	0.5	0.5	3	CP003351.2002347.G.A	99	99	1334	CP003351_2002347_G_A	0.0202	0.0433	0.0436	0.51	0.251	0.144	bad-chisq
VWVGFMKVGOYC_4	0.020,0.030	5	1,5	1	4	200	0.5	0.5	0.5	4	CP003351.2002347.G.A	99	99	1334	CP003351_2002347_G_A	0.0202	0.0433	0.13	0.441	0.29	0.108	bad-chisq
VWVGFMKVGOYC_5	0.020,0.030	5	1,5	1	4	200	0.5	0.5	0.5	5	CP003351.2002347.G.A	99	99	1334	CP003351_2002347_G_A	0.0202	0.0433	0.0368	0.56	0.266	0.149	bad-chisq
MHYDORSNJJPC_1	0.020,0.030	5	1,5	1	4	300	0.5	0.5	0.5	1	CP003351.2699917.A.T	149	149	1234	CP003351_2699917_A_T	0.0168	0.176	0.177	0.305	0.226	0.0784	bad-chisq
MHYDORSNJJPC_2	0.020,0.030	5	1,5	1	4	300	0.5	0.5	0.5	2	CP003351.2699917.A.T	149	149	1234	CP003351_2699917_A_T	0.0168	0.176	0.177	0.305	0.226	0.0784	bad-chisq
MHYDORSNJJPC_3	0.020,0.030	5	1,5	1	4	300	0.5	0.5	0.5	3	CP003351.2699917.A.T	149	149	1234	CP003351_2699917_A_T	0.0168	0.176	0.177	0.305	0.226	0.0784	bad-chisq
MHYDORSNJJPC_4	0.020,0.030	5	1,5	1	4	300	0.5	0.5	0.5	4	CP003351.2699917.A.T	149	149	1234	CP003351_2699917_A_T	0.0168	0.176	0.187	0.299	0.226	0.0767	bad-chisq
MHYDORSNJJPC_5	0.020,0.030	5	1,5	1	4	300	0.5	0.5	0.5	5	CP003351.2699917.A.T	149	149	1234	CP003351_2699917_A_T	0.0168	0.176	0.177	0.305	0.226	0.0784	bad-chisq
USOWPVEVCWAA_1	0.020,0.030	5	1,5	1	4	400	0.5	0.5	0.5	1	CP003351.1953747.T.C	199	199	1134	CP003351_1953747_T_C	0.0201	0.0321	0.0294	0.408	0.187	0.109	bad-chisq
USOWPVEVCWAA_2	0.020,0.030	5	1,5	1	4	400	0.5	0.5	0.5	2	CP003351.1953747.T.C	199	199	1134	CP003351_1953747_T_C	0.0201	0.0321	0.0426	0.374	0.184	0.102	bad-chisq
USOWPVEVCWAA_3	0.020,0.030	5	1,5	1	4	400	0.5	0.5	0.5	3	CP003351.1953747.T.C	199	199	1134	CP003351_1953747_T_C	0.0201	0.0321	0.0666	0.363	0.197	0.0921	bad-chisq
USOWPVEVCWAA_4	0.020,0.030	5	1,5	1	4	400	0.5	0.5	0.5	4	CP003351.1953747.T.C	199	199	1134	CP003351_1953747_T_C	0.0201	0.0321	0.0322	0.383	0.178	0.107	bad-chisq
USOWPVEVCWAA_5	0.020,0.030	5	1,5	1	4	400	0.5	0.5	0.5	5	CP003351.1953747.T.C	199	199	1134	CP003351_1953747_T_C	0.0201	0.0321	0.0417	0.372	0.182	0.102	bad-chisq
BDDJTSEKVMQJ_1	0.020,0.030	5	1,5	1	4	500	0.5	0.5	0.5	1	CP003351.192432.C.T	249	249	1034	CP003351_192432_C_T	0.0221	0.0328	0.108	0.33	0.205	0.0721
BDDJTSEKVMQJ_2	0.020,0.030	5	1,5	1	4	500	0.5	0.5	0.5	2	CP003351.192432.C.T	249	249	1034	CP003351_192432_C_T	0.0221	0.0328	0.0329	0.325	0.152	0.0956
BDDJTSEKVMQJ_3	0.020,0.030	5	1,5	1	4	500	0.5	0.5	0.5	3	CP003351.192432.C.T	249	249	1034	CP003351_192432_C_T	0.0221	0.0328	0.0336	0.342	0.16	0.0953
BDDJTSEKVMQJ_4	0.020,0.030	5	1,5	1	4	500	0.5	0.5	0.5	4	CP003351.192432.C.T	249	249	1034	CP003351_192432_C_T	0.0221	0.0328	0.0329	0.325	0.152	0.0956
BDDJTSEKVMQJ_5	0.020,0.030	5	1,5	1	4	500	0.5	0.5	0.5	5	CP003351.192432.C.T	249	249	1034	CP003351_192432_C_T	0.0221	0.0328	0.0352	0.323	0.153	0.0944
BNIHUKBYNKWJ_1	0.020,0.030	5	1,5	1	4	600	0.5	0.5	0.5	1	CP003351.2410616.A.G	299	299	934	CP003351_2410616_A_G	0.0201	0.0197	0.0364	0.31	0.148	0.0856
BNIHUKBYNKWJ_2	0.020,0.030	5	1,5	1	4	600	0.5	0.5	0.5	2	CP003351.2410616.A.G	299	299	934	CP003351_2410616_A_G	0.0201	0.0197	0.0221	0.336	0.146	0.0936
BNIHUKBYNKWJ_3	0.020,0.030	5	1,5	1	4	600	0.5	0.5	0.5	3	CP003351.2410616.A.G	299	299	934	CP003351_2410616_A_G	0.0201	0.0197	0.0196	0.34	0.145	0.0954
BNIHUKBYNKWJ_4	0.020,0.030	5	1,5	1	4	600	0.5	0.5	0.5	4	CP003351.2410616.A.G	299	299	934	CP003351_2410616_A_G	0.0201	0.0197	0.0196	0.34	0.145	0.0954
BNIHUKBYNKWJ_5	0.020,0.030	5	1,5	1	4	600	0.5	0.5	0.5	5	CP003351.2410616.A.G	299	299	934	CP003351_2410616_A_G	0.0201	0.0197	0.0196	0.34	0.145	0.0954
EXMQTAATECDA_1	0.020,0.030	5	1,5	1	4	700	0.5	0.5	0.5	1	CP003351.1829244.A.C	349	349	834	CP003351_1829244_A_C	0.0258	0.00416	0.00412	0.342	0.119	0.108
EXMQTAATECDA_2	0.020,0.030	5	1,5	1	4	700	0.5	0.5	0.5	2	CP003351.1829244.A.C	349	349	834	CP003351_1829244_A_C	0.0258	0.00416	0.0165	0.327	0.136	0.0907
EXMQTAATECDA_3	0.020,0.030	5	1,5	1	4	700	0.5	0.5	0.5	3	CP003351.1829244.A.C	349	349	834	CP003351_1829244_A_C	0.0258	0.00416	0.00288	0.392	0.131	0.113
EXMQTAATECDA_4	0.020,0.030	5	1,5	1	4	700	0.5	0.5	0.5	4	CP003351.1829244.A.C	349	349	834	CP003351_1829244_A_C	0.0258	0.00416	0.00412	0.342	0.119	0.108
EXMQTAATECDA_5	0.020,0.030	5	1,5	1	4	700	0.5	0.5	0.5	5	CP003351.1829244.A.C	349	349	834	CP003351_1829244_A_C	0.0258	0.00416	0.00412	0.342	0.119	0.108
ENIICEPDJLPO_1	0.020,0.030	5	1,5	1	4	800	0.5	0.5	0.5	1	CP003351.375614.T.A	399	399	734	CP003351_375614_T_A	0.0213	0.007	0.00859	0.335	0.127	0.093
ENIICEPDJLPO_2	0.020,0.030	5	1,5	1	4	800	0.5	0.5	0.5	2	CP003351.375614.T.A	399	399	734	CP003351_375614_T_A	0.0213	0.007	0.00696	0.331	0.122	0.0955
ENIICEPDJLPO_3	0.020,0.030	5	1,5	1	4	800	0.5	0.5	0.5	3	CP003351.375614.T.A	399	399	734	CP003351_375614_T_A	0.0213	0.007	0.00696	0.331	0.122	0.0955
ENIICEPDJLPO_4	0.020,0.030	5	1,5	1	4	800	0.5	0.5	0.5	4	CP003351.375614.T.A	399	399	734	CP003351_375614_T_A	0.0213	0.007	0.00696	0.331	0.122	0.0955
ENIICEPDJLPO_5	0.020,0.030	5	1,5	1	4	800	0.5	0.5	0.5	5	CP003351.375614.T.A	399	399	734	CP003351_375614_T_A	0.0213	0.007	0.00696	0.331	0.122	0.0955
XHGUMZHQRREC_1	0.020,0.030	5	1,5	1	4	900	0.5	0.5	0.5	1	CP003351.1955338.G.A	449	449	634	CP003351_1955338_G_A	0.0223	0.00155	0.0188	0.327	0.139	0.0784
XHGUMZHQRREC_2	0.020,0.030	5	1,5	1	4	900	0.5	0.5	0.5	2	CP003351.1955338.G.A	449	449	634	CP003351_1955338_G_A	0.0223	0.00155	0.00722	0.339	0.126	0.0896
XHGUMZHQRREC_3	0.020,0.030	5	1,5	1	4	900	0.5	0.5	0.5	3	CP003351.1955338.G.A	449	449	634	CP003351_1955338_G_A	0.0223	0.00155	0.00326	0.388	0.132	0.0981
XHGUMZHQRREC_4	0.020,0.030	5	1,5	1	4	900	0.5	0.5	0.5	4	CP003351.1955338.G.A	449	449	634	CP003351_1955338_G_A	0.0223	0.00155	0.00939	0.341	0.131	0.0866
XHGUMZHQRREC_5	0.020,0.030	5	1,5	1	4	900	0.5	0.5	0.5	5	CP003351.1955338.G.A	449	449	634	CP003351_1955338_G_A	0.0223	0.00155	0.00344	0.417	0.142	0.0975
ICLTFRRMNNDJ_1	0.020,0.030	5	1,5	1	4	1000	0.5	0.5	0.5	1	CP003351.1972828.T.C	499	499	534	CP003351_1972828_T_C	0.02	0.00157	0.00154	0.357	0.112	0.1
ICLTFRRMNNDJ_2	0.020,0.030	5	1,5	1	4	1000	0.5	0.5	0.5	2	CP003351.1972828.T.C	499	499	534	CP003351_1972828_T_C	0.02	0.00157	0.0211	0.35	0.152	0.073
ICLTFRRMNNDJ_3	0.020,0.030	5	1,5	1	4	1000	0.5	0.5	0.5	3	CP003351.1972828.T.C	499	499	534	CP003351_1972828_T_C	0.02	0.00157	0.0196	0.307	0.131	0.0739
ICLTFRRMNNDJ_4	0.020,0.030	5	1,5	1	4	1000	0.5	0.5	0.5	4	CP003351.1972828.T.C	499	499	534	CP003351_1972828_T_C	0.02	0.00157	0.00848	0.343	0.13	0.0833
ICLTFRRMNNDJ_5	0.020,0.030	5	1,5	1	4	1000	0.5	0.5	0.5	5	CP003351.1972828.T.C	499	499	534	CP003351_1972828_T_C	0.02	0.00157	0.0187	0.328	0.139	0.0744
INAVHFUMDSSJ_1	0.020,0.030	5	1,5	1	4	1100	0.5	0.5	0.5	1	CP003351.2785242.G.A	549	549	434	CP003351_2785242_G_A	0.0237	0.000353	0.0026	0.34	0.113	0.0908
INAVHFUMDSSJ_2	0.020,0.030	5	1,5	1	4	1100	0.5	0.5	0.5	2	CP003351.2785242.G.A	549	549	434	CP003351_2785242_G_A	0.0237	0.000353	0.00262	0.334	0.111	0.0907
INAVHFUMDSSJ_3	0.020,0.030	5	1,5	1	4	1100	0.5	0.5	0.5	3	CP003351.2785242.G.A	549	549	434	CP003351_2785242_G_A	0.0237	0.000353	0.00107	0.369	0.112	0.0986
INAVHFUMDSSJ_4	0.020,0.030	5	1,5	1	4	1100	0.5	0.5	0.5	4	CP003351.2785242.G.A	549	549	434	CP003351_2785242_G_A	0.0237	0.000353	0.00294	0.351	0.118	0.0897
INAVHFUMDSSJ_5	0.020,0.030	5	1,5	1	4	1100	0.5	0.5	0.5	5	CP003351.2785242.G.A	549	549	434	CP003351_2785242_G_A	0.0237	0.000353	0.00649	0.35	0.128	0.0821
CTTCPVWDCUXQ_1	0.020,0.030	5	1,5	1	4	1200	0.5	0.5	0.5	1	CP003351.277244.G.A	599	599	334	CP003351_277244_G_A	0.02	0.00097	0.00658	0.323	0.119	0.0785
CTTCPVWDCUXQ_2	0.020,0.030	5	1,5	1	4	1200	0.5	0.5	0.5	2	CP003351.277244.G.A	599	599	334	CP003351_277244_G_A	0.02	0.00097	0.00143	0.338	0.106	0.092
CTTCPVWDCUXQ_3	0.020,0.030	5	1,5	1	4	1200	0.5	0.5	0.5	3	CP003351.277244.G.A	599	599	334	CP003351_277244_G_A	0.02	0.00097	0.000956	0.34	0.103	0.0953
CTTCPVWDCUXQ_4	0.020,0.030	5	1,5	1	4	1200	0.5	0.5	0.5	4	CP003351.277244.G.A	599	599	334	CP003351_277244_G_A	0.02	0.00097	0.000956	0.34	0.103	0.0953
CTTCPVWDCUXQ_5	0.020,0.030	5	1,5	1	4	1200	0.5	0.5	0.5	5	CP003351.277244.G.A	599	599	334	CP003351_277244_G_A	0.02	0.00097	0.00119	0.341	0.105	0.0936
UQXALGMZECMM_1	0.020,0.030	5	1,5	1	4	1300	0.5	0.5	0.5	1	CP003351.308271.G.A	649	649	234	CP003351_308271_G_A	0.0223	0.000359	0.000352	0.335	0.0935	0.099
UQXALGMZECMM_2	0.020,0.030	5	1,5	1	4	1300	0.5	0.5	0.5	2	CP003351.308271.G.A	649	649	234	CP003351_308271_G_A	0.0223	0.000359	0.000352	0.335	0.0935	0.099
UQXALGMZECMM_3	0.020,0.030	5	1,5	1	4	1300	0.5	0.5	0.5	3	CP003351.308271.G.A	649	649	234	CP003351_308271_G_A	0.0223	0.000359	0.000352	0.335	0.0935	0.099
UQXALGMZECMM_4	0.020,0.030	5	1,5	1	4	1300	0.5	0.5	0.5	4	CP003351.308271.G.A	649	649	234	CP003351_308271_G_A	0.0223	0.000359	0.000531	0.338	0.0972	0.096
UQXALGMZECMM_5	0.020,0.030	5	1,5	1	4	1300	0.5	0.5	0.5	5	CP003351.308271.G.A	649	649	234	CP003351_308271_G_A	0.0223	0.000359	0.000422	0.333	0.0942	0.0977
HYSTOQCKEOEK_1	0.020,0.030	5	1,5	1	4	1400	0.5	0.5	0.5	1	CP003351.2915134.G.A	699	699	134	CP003351_2915134_G_A	0.0207	0.000363	0.000424	0.339	0.096	0.0941
HYSTOQCKEOEK_2	0.020,0.030	5	1,5	1	4	1400	0.5	0.5	0.5	2	CP003351.2915134.G.A	699	699	134	CP003351_2915134_G_A	0.0207	0.000363	0.000357	0.335	0.0935	0.0954
HYSTOQCKEOEK_3	0.020,0.030	5	1,5	1	4	1400	0.5	0.5	0.5	3	CP003351.2915134.G.A	699	699	134	CP003351_2915134_G_A	0.0207	0.000363	0.001	0.315	0.0957	0.0879
HYSTOQCKEOEK_4	0.020,0.030	5	1,5	1	4	1400	0.5	0.5	0.5	4	CP003351.2915134.G.A	699	699	134	CP003351_2915134_G_A	0.0207	0.000363	0.000457	0.331	0.0943	0.0936
HYSTOQCKEOEK_5	0.020,0.030	5	1,5	1	4	1400	0.5	0.5	0.5	5	CP003351.2915134.G.A	699	699	134	CP003351_2915134_G_A	0.0207	0.000363	0.000357	0.335	0.0935	0.0954
NDFZOECOKHME_1	0.020,0.030	5	1,5	1	4	1500	0.5	0.5	0.5	1	CP003351.175461.C.G	749	749	34	CP003351_175461_C_G	0.0234	8.36e-05	0.00127	0.328	0.102	0.0832
NDFZOECOKHME_2	0.020,0.030	5	1,5	1	4	1500	0.5	0.5	0.5	2	CP003351.175461.C.G	749	749	34	CP003351_175461_C_G	0.0234	8.36e-05	0.000892	0.333	0.1	0.0858
NDFZOECOKHME_3	0.020,0.030	5	1,5	1	4	1500	0.5	0.5	0.5	3	CP003351.175461.C.G	749	749	34	CP003351_175461_C_G	0.0234	8.36e-05	0.00374	0.344	0.118	0.0749
NDFZOECOKHME_4	0.020,0.030	5	1,5	1	4	1500	0.5	0.5	0.5	4	CP003351.175461.C.G	749	749	34	CP003351_175461_C_G	0.0234	8.36e-05	0.00136	0.334	0.104	0.0827
NDFZOECOKHME_5	0.020,0.030	5	1,5	1	4	1500	0.5	0.5	0.5	5	CP003351.175461.C.G	749	749	34	CP003351_175461_C_G	0.0234	8.36e-05	0.00485	0.311	0.11	0.0727
UUBOWUHWJKDS_1	0.020,0.030	5	1,5	1	5	100	0.5	0.5	0.5	1	CP003351.1954662.T.G	49	49	1434	CP003351_1954662_T_G	0.0102	0.315	0.459	0.387	0.521	0.0757	bad-chisq
UUBOWUHWJKDS_2	0.020,0.030	5	1,5	1	5	100	0.5	0.5	0.5	2	CP003351.1954662.T.G	49	49	1434	CP003351_1954662_T_G	0.0102	0.315	0.355	0.511	0.55	0.0944	bad-chisq
UUBOWUHWJKDS_3	0.020,0.030	5	1,5	1	5	100	0.5	0.5	0.5	3	CP003351.1954662.T.G	49	49	1434	CP003351_1954662_T_G	0.0102	0.315	0.32	0.505	0.505	0.102	bad-chisq
UUBOWUHWJKDS_4	0.020,0.030	5	1,5	1	5	100	0.5	0.5	0.5	4	CP003351.1954662.T.G	49	49	1434	CP003351_1954662_T_G	0.0102	0.315	0.32	0.505	0.505	0.102	bad-chisq
UUBOWUHWJKDS_5	0.020,0.030	5	1,5	1	5	100	0.5	0.5	0.5	5	CP003351.1954662.T.G	49	49	1434	CP003351_1954662_T_G	0.0102	0.315	0.313	0.513	0.506	0.103	bad-chisq
BLBZPUHICLQQ_1	0.020,0.030	5	1,5	1	5	200	0.5	0.5	0.5	1	CP003351.277244.G.A	99	99	1334	CP003351_277244_G_A	0.0152	0.0809	0.0817	0.508	0.29	0.124	bad-chisq
BLBZPUHICLQQ_2	0.020,0.030	5	1,5	1	5	200	0.5	0.5	0.5	2	CP003351.277244.G.A	99	99	1334	CP003351_277244_G_A	0.0152	0.0809	0.0751	0.524	0.293	0.127	bad-chisq
BLBZPUHICLQQ_3	0.020,0.030	5	1,5	1	5	200	0.5	0.5	0.5	3	CP003351.277244.G.A	99	99	1334	CP003351_277244_G_A	0.0152	0.0809	0.116	0.467	0.296	0.112	bad-chisq
BLBZPUHICLQQ_4	0.020,0.030	5	1,5	1	5	200	0.5	0.5	0.5	4	CP003351.277244.G.A	99	99	1334	CP003351_277244_G_A	0.0152	0.0809	0.0817	0.508	0.29	0.124	bad-chisq
BLBZPUHICLQQ_5	0.020,0.030	5	1,5	1	5	200	0.5	0.5	0.5	5	CP003351.277244.G.A	99	99	1334	CP003351_277244_G_A	0.0152	0.0809	0.0817	0.508	0.29	0.124	bad-chisq
GPGGZDPLBCJK_1	0.020,0.030	5	1,5	1	5	300	0.5	0.5	0.5	1	CP003351.1825193.T.C	149	149	1234	CP003351_1825193_T_C	0.0235	0.0558	0.0576	0.365	0.191	0.11	bad-chisq
GPGGZDPLBCJK_2	0.020,0.030	5	1,5	1	5	300	0.5	0.5	0.5	2	CP003351.1825193.T.C	149	149	1234	CP003351_1825193_T_C	0.0235	0.0558	0.0582	0.373	0.196	0.11	bad-chisq
GPGGZDPLBCJK_3	0.020,0.030	5	1,5	1	5	300	0.5	0.5	0.5	3	CP003351.1825193.T.C	149	149	1234	CP003351_1825193_T_C	0.0235	0.0558	0.0561	0.366	0.191	0.111	bad-chisq
GPGGZDPLBCJK_4	0.020,0.030	5	1,5	1	5	300	0.5	0.5	0.5	4	CP003351.1825193.T.C	149	149	1234	CP003351_1825193_T_C	0.0235	0.0558	0.0561	0.366	0.191	0.111	bad-chisq
GPGGZDPLBCJK_5	0.020,0.030	5	1,5	1	5	300	0.5	0.5	0.5	5	CP003351.1825193.T.C	149	149	1234	CP003351_1825193_T_C	0.0235	0.0558	0.0568	0.365	0.191	0.11	bad-chisq
WJQUGPSEPBUH_1	0.020,0.030	5	1,5	1	5	400	0.5	0.5	0.5	1	CP003351.2785452.T.A	199	199	1134	CP003351_2785452_T_A	0.0201	0.0321	0.0322	0.383	0.178	0.107	bad-chisq
WJQUGPSEPBUH_2	0.020,0.030	5	1,5	1	5	400	0.5	0.5	0.5	2	CP003351.2785452.T.A	199	199	1134	CP003351_2785452_T_A	0.0201	0.0321	0.0322	0.383	0.178	0.107	bad-chisq
WJQUGPSEPBUH_3	0.020,0.030	5	1,5	1	5	400	0.5	0.5	0.5	3	CP003351.2785452.T.A	199	199	1134	CP003351_2785452_T_A	0.0201	0.0321	0.0492	0.369	0.187	0.0986	bad-chisq
WJQUGPSEPBUH_4	0.020,0.030	5	1,5	1	5	400	0.5	0.5	0.5	4	CP003351.2785452.T.A	199	199	1134	CP003351_2785452_T_A	0.0201	0.0321	0.0322	0.383	0.178	0.107	bad-chisq
WJQUGPSEPBUH_5	0.020,0.030	5	1,5	1	5	400	0.5	0.5	0.5	5	CP003351.2785452.T.A	199	199	1134	CP003351_2785452_T_A	0.0201	0.0321	0.0322	0.383	0.178	0.107	bad-chisq
VQTCIUOXVXJI_1	0.020,0.030	5	1,5	1	5	500	0.5	0.5	0.5	1	CP003351.1953749.A.G	249	249	1034	CP003351_1953749_A_G	0.0201	0.0106	0.0105	0.408	0.159	0.115	bad-chisq
VQTCIUOXVXJI_2	0.020,0.030	5	1,5	1	5	500	0.5	0.5	0.5	2	CP003351.1953749.A.G	249	249	1034	CP003351_1953749_A_G	0.0201	0.0106	0.0105	0.408	0.159	0.115	bad-chisq
VQTCIUOXVXJI_3	0.020,0.030	5	1,5	1	5	500	0.5	0.5	0.5	3	CP003351.1953749.A.G	249	249	1034	CP003351_1953749_A_G	0.0201	0.0106	0.0138	0.435	0.176	0.11	bad-chisq
VQTCIUOXVXJI_4	0.020,0.030	5	1,5	1	5	500	0.5	0.5	0.5	4	CP003351.1953749.A.G	249	249	1034	CP003351_1953749_A_G	0.0201	0.0106	0.0325	0.399	0.186	0.0958	bad-chisq
VQTCIUOXVXJI_5	0.020,0.030	5	1,5	1	5	500	0.5	0.5	0.5	5	CP003351.1953749.A.G	249	249	1034	CP003351_1953749_A_G	0.0201	0.0106	0.0743	0.38	0.213	0.0801	bad-chisq
SDFKPPTOASEQ_1	0.020,0.030	5	1,5	1	5	600	0.5	0.5	0.5	1	CP003351.2785467.C.T	299	299	934	CP003351_2785467_C_T	0.0234	0.00684	0.00679	0.366	0.135	0.111
SDFKPPTOASEQ_2	0.020,0.030	5	1,5	1	5	600	0.5	0.5	0.5	2	CP003351.2785467.C.T	299	299	934	CP003351_2785467_C_T	0.0234	0.00684	0.0324	0.341	0.159	0.0875
SDFKPPTOASEQ_3	0.020,0.030	5	1,5	1	5	600	0.5	0.5	0.5	3	CP003351.2785467.C.T	299	299	934	CP003351_2785467_C_T	0.0234	0.00684	0.011	0.384	0.151	0.104
SDFKPPTOASEQ_4	0.020,0.030	5	1,5	1	5	600	0.5	0.5	0.5	4	CP003351.2785467.C.T	299	299	934	CP003351_2785467_C_T	0.0234	0.00684	0.00679	0.366	0.135	0.111
SDFKPPTOASEQ_5	0.020,0.030	5	1,5	1	5	600	0.5	0.5	0.5	5	CP003351.2785467.C.T	299	299	934	CP003351_2785467_C_T	0.0234	0.00684	0.169	0.277	0.201	0.0564
EDPLYSTYFSDA_1	0.020,0.030	5	1,5	1	5	700	0.5	0.5	0.5	1	CP003351.217358.C.T	349	349	834	CP003351_217358_C_T	0.0215	0.00409	0.00924	0.36	0.138	0.0985
EDPLYSTYFSDA_2	0.020,0.030	5	1,5	1	5	700	0.5	0.5	0.5	2	CP003351.217358.C.T	349	349	834	CP003351_217358_C_T	0.0215	0.00409	0.00838	0.362	0.137	0.0997
EDPLYSTYFSDA_3	0.020,0.030	5	1,5	1	5	700	0.5	0.5	0.5	3	CP003351.217358.C.T	349	349	834	CP003351_217358_C_T	0.0215	0.00409	0.0067	0.363	0.134	0.103
EDPLYSTYFSDA_4	0.020,0.030	5	1,5	1	5	700	0.5	0.5	0.5	4	CP003351.217358.C.T	349	349	834	CP003351_217358_C_T	0.0215	0.00409	0.0342	0.305	0.144	0.0802
EDPLYSTYFSDA_5	0.020,0.030	5	1,5	1	5	700	0.5	0.5	0.5	5	CP003351.217358.C.T	349	349	834	CP003351_217358_C_T	0.0215	0.00409	0.00506	0.369	0.131	0.106
VCBLCWDWVVEJ_1	0.020,0.030	5	1,5	1	5	800	0.5	0.5	0.5	1	CP003351.2001870.T.C	399	399	734	CP003351_2001870_T_C	0.0213	0.007	0.0581	0.32	0.169	0.0671
VCBLCWDWVVEJ_2	0.020,0.030	5	1,5	1	5	800	0.5	0.5	0.5	2	CP003351.2001870.T.C	399	399	734	CP003351_2001870_T_C	0.0213	0.007	0.00696	0.331	0.122	0.0955
VCBLCWDWVVEJ_3	0.020,0.030	5	1,5	1	5	800	0.5	0.5	0.5	3	CP003351.2001870.T.C	399	399	734	CP003351_2001870_T_C	0.0213	0.007	0.00696	0.331	0.122	0.0955
VCBLCWDWVVEJ_4	0.020,0.030	5	1,5	1	5	800	0.5	0.5	0.5	4	CP003351.2001870.T.C	399	399	734	CP003351_2001870_T_C	0.0213	0.007	0.017	0.315	0.132	0.0844
VCBLCWDWVVEJ_5	0.020,0.030	5	1,5	1	5	800	0.5	0.5	0.5	5	CP003351.2001870.T.C	399	399	734	CP003351_2001870_T_C	0.0213	0.007	0.0249	0.328	0.146	0.0794
AHMSIVLVFCEN_1	0.020,0.030	5	1,5	1	5	900	0.5	0.5	0.5	1	CP003351.1953741.T.C	449	449	634	CP003351_1953741_T_C	0.0223	0.00155	0.00357	0.376	0.129	0.0971
AHMSIVLVFCEN_2	0.020,0.030	5	1,5	1	5	900	0.5	0.5	0.5	2	CP003351.1953741.T.C	449	449	634	CP003351_1953741_T_C	0.0223	0.00155	0.0187	0.323	0.137	0.0785
AHMSIVLVFCEN_3	0.020,0.030	5	1,5	1	5	900	0.5	0.5	0.5	3	CP003351.1953741.T.C	449	449	634	CP003351_1953741_T_C	0.0223	0.00155	0.00152	0.358	0.113	0.106
AHMSIVLVFCEN_4	0.020,0.030	5	1,5	1	5	900	0.5	0.5	0.5	4	CP003351.1953741.T.C	449	449	634	CP003351_1953741_T_C	0.0223	0.00155	0.00152	0.358	0.113	0.106
AHMSIVLVFCEN_5	0.020,0.030	5	1,5	1	5	900	0.5	0.5	0.5	5	CP003351.1953741.T.C	449	449	634	CP003351_1953741_T_C	0.0223	0.00155	0.00423	0.353	0.123	0.0954
ZGIVRXMJYBFP_1	0.020,0.030	5	1,5	1	5	1000	0.5	0.5	0.5	1	CP003351.1972852.T.C	499	499	534	CP003351_1972852_T_C	0.019	0.0026	0.0296	0.366	0.168	0.0689
ZGIVRXMJYBFP_2	0.020,0.030	5	1,5	1	5	1000	0.5	0.5	0.5	2	CP003351.1972852.T.C	499	499	534	CP003351_1972852_T_C	0.019	0.0026	0.00549	0.342	0.123	0.0878
ZGIVRXMJYBFP_3	0.020,0.030	5	1,5	1	5	1000	0.5	0.5	0.5	3	CP003351.1972852.T.C	499	499	534	CP003351_1972852_T_C	0.019	0.0026	0.043	0.287	0.142	0.0641
ZGIVRXMJYBFP_4	0.020,0.030	5	1,5	1	5	1000	0.5	0.5	0.5	4	CP003351.1972852.T.C	499	499	534	CP003351_1972852_T_C	0.019	0.0026	0.0155	0.32	0.132	0.0766
ZGIVRXMJYBFP_5	0.020,0.030	5	1,5	1	5	1000	0.5	0.5	0.5	5	CP003351.1972852.T.C	499	499	534	CP003351_1972852_T_C	0.019	0.0026	0.0166	0.316	0.132	0.0758
CMGIDGYRLBJP_1	0.020,0.030	5	1,5	1	5	1100	0.5	0.5	0.5	1	CP003351.1811703.G.A	549	549	434	CP003351_1811703_G_A	0.0264	0.000349	0.000341	0.336	0.0936	0.108
CMGIDGYRLBJP_2	0.020,0.030	5	1,5	1	5	1100	0.5	0.5	0.5	2	CP003351.1811703.G.A	549	549	434	CP003351_1811703_G_A	0.0264	0.000349	0.000432	0.334	0.0946	0.106
CMGIDGYRLBJP_3	0.020,0.030	5	1,5	1	5	1100	0.5	0.5	0.5	3	CP003351.1811703.G.A	549	549	434	CP003351_1811703_G_A	0.0264	0.000349	0.000839	0.324	0.0968	0.101
CMGIDGYRLBJP_4	0.020,0.030	5	1,5	1	5	1100	0.5	0.5	0.5	4	CP003351.1811703.G.A	549	549	434	CP003351_1811703_G_A	0.0264	0.000349	0.000963	0.324	0.0979	0.0995
CMGIDGYRLBJP_5	0.020,0.030	5	1,5	1	5	1100	0.5	0.5	0.5	5	CP003351.1811703.G.A	549	549	434	CP003351_1811703_G_A	0.0264	0.000349	0.000341	0.336	0.0936	0.108
HUVGCWEVUHTD_1	0.020,0.030	5	1,5	1	5	1200	0.5	0.5	0.5	1	CP003351.277244.G.A	599	599	334	CP003351_277244_G_A	0.02	0.00097	0.000956	0.34	0.103	0.0953
HUVGCWEVUHTD_2	0.020,0.030	5	1,5	1	5	1200	0.5	0.5	0.5	2	CP003351.277244.G.A	599	599	334	CP003351_277244_G_A	0.02	0.00097	0.00595	0.324	0.118	0.0794
HUVGCWEVUHTD_3	0.020,0.030	5	1,5	1	5	1200	0.5	0.5	0.5	3	CP003351.277244.G.A	599	599	334	CP003351_277244_G_A	0.02	0.00097	0.0053	0.321	0.115	0.0805
HUVGCWEVUHTD_4	0.020,0.030	5	1,5	1	5	1200	0.5	0.5	0.5	4	CP003351.277244.G.A	599	599	334	CP003351_277244_G_A	0.02	0.00097	0.000967	0.341	0.103	0.0952
HUVGCWEVUHTD_5	0.020,0.030	5	1,5	1	5	1200	0.5	0.5	0.5	5	CP003351.277244.G.A	599	599	334	CP003351_277244_G_A	0.02	0.00097	0.000956	0.34	0.103	0.0953
XXLKCISUPEOO_1	0.020,0.030	5	1,5	1	5	1300	0.5	0.5	0.5	1	CP003351.2786187.C.G	649	649	234	CP003351_2786187_C_G	0.0239	0.000135	0.000312	0.364	0.101	0.0999
XXLKCISUPEOO_2	0.020,0.030	5	1,5	1	5	1300	0.5	0.5	0.5	2	CP003351.2786187.C.G	649	649	234	CP003351_2786187_C_G	0.0239	0.000135	0.00694	0.31	0.115	0.0749
XXLKCISUPEOO_3	0.020,0.030	5	1,5	1	5	1300	0.5	0.5	0.5	3	CP003351.2786187.C.G	649	649	234	CP003351_2786187_C_G	0.0239	0.000135	0.000444	0.359	0.102	0.0973
XXLKCISUPEOO_4	0.020,0.030	5	1,5	1	5	1300	0.5	0.5	0.5	4	CP003351.2786187.C.G	649	649	234	CP003351_2786187_C_G	0.0239	0.000135	0.0338	0.266	0.125	0.0589
XXLKCISUPEOO_5	0.020,0.030	5	1,5	1	5	1300	0.5	0.5	0.5	5	CP003351.2786187.C.G	649	649	234	CP003351_2786187_C_G	0.0239	0.000135	0.0154	0.293	0.121	0.0672
DVCFDYRJBNJI_1	0.020,0.030	5	1,5	1	5	1400	0.5	0.5	0.5	1	CP003351.390152.A.G	699	699	134	CP003351_390152_A_G	0.0236	5.08e-05	5.41e-05	0.356	0.0879	0.108
DVCFDYRJBNJI_2	0.020,0.030	5	1,5	1	5	1400	0.5	0.5	0.5	2	CP003351.390152.A.G	699	699	134	CP003351_390152_A_G	0.0236	5.08e-05	0.000271	0.354	0.0968	0.0973
DVCFDYRJBNJI_3	0.020,0.030	5	1,5	1	5	1400	0.5	0.5	0.5	3	CP003351.390152.A.G	699	699	134	CP003351_390152_A_G	0.0236	5.08e-05	8.64e-05	0.355	0.0902	0.105
DVCFDYRJBNJI_4	0.020,0.030	5	1,5	1	5	1400	0.5	0.5	0.5	4	CP003351.390152.A.G	699	699	134	CP003351_390152_A_G	0.0236	5.08e-05	5.3e-05	0.357	0.0879	0.108
DVCFDYRJBNJI_5	0.020,0.030	5	1,5	1	5	1400	0.5	0.5	0.5	5	CP003351.390152.A.G	699	699	134	CP003351_390152_A_G	0.0236	5.08e-05	4.9e-05	0.357	0.0876	0.108
LYETVKYSKBQR_1	0.020,0.030	5	1,5	1	5	1500	0.5	0.5	0.5	1	CP003351.379921.A.G	749	749	34	CP003351_379921_A_G	0.0234	8.36e-05	8.12e-05	0.336	0.0851	0.102
LYETVKYSKBQR_2	0.020,0.030	5	1,5	1	5	1500	0.5	0.5	0.5	2	CP003351.379921.A.G	749	749	34	CP003351_379921_A_G	0.0234	8.36e-05	8.33e-05	0.339	0.0858	0.101
LYETVKYSKBQR_3	0.020,0.030	5	1,5	1	5	1500	0.5	0.5	0.5	3	CP003351.379921.A.G	749	749	34	CP003351_379921_A_G	0.0234	8.36e-05	8.12e-05	0.336	0.0851	0.102
LYETVKYSKBQR_4	0.020,0.030	5	1,5	1	5	1500	0.5	0.5	0.5	4	CP003351.379921.A.G	749	749	34	CP003351_379921_A_G	0.0234	8.36e-05	8.89e-05	0.336	0.0855	0.101
LYETVKYSKBQR_5	0.020,0.030	5	1,5	1	5	1500	0.5	0.5	0.5	5	CP003351.379921.A.G	749	749	34	CP003351_379921_A_G	0.0234	8.36e-05	0.000199	0.331	0.0886	0.096
PWCTRZVFLNBP_1	0.020,0.030	5	1,5	1	6	100	0.5	0.5	0.5	1	CP003351.399972.G.A	49	49	1434	CP003351_399972_G_A	0.0102	0.315	0.331	0.492	0.504	0.0993	bad-chisq
PWCTRZVFLNBP_2	0.020,0.030	5	1,5	1	6	100	0.5	0.5	0.5	2	CP003351.399972.G.A	49	49	1434	CP003351_399972_G_A	0.0102	0.315	0.32	0.505	0.505	0.102	bad-chisq
PWCTRZVFLNBP_3	0.020,0.030	5	1,5	1	6	100	0.5	0.5	0.5	3	CP003351.399972.G.A	49	49	1434	CP003351_399972_G_A	0.0102	0.315	0.32	0.505	0.505	0.102	bad-chisq
PWCTRZVFLNBP_4	0.020,0.030	5	1,5	1	6	100	0.5	0.5	0.5	4	CP003351.399972.G.A	49	49	1434	CP003351_399972_G_A	0.0102	0.315	0.32	0.505	0.505	0.102	bad-chisq
PWCTRZVFLNBP_5	0.020,0.030	5	1,5	1	6	100	0.5	0.5	0.5	5	CP003351.399972.G.A	49	49	1434	CP003351_399972_G_A	0.0102	0.315	0.32	0.505	0.505	0.102	bad-chisq
TBZAHSJESPAI_1	0.020,0.030	5	1,5	1	6	200	0.5	0.5	0.5	1	CP003351.1954275.T.A	99	99	1334	CP003351_1954275_T_A	0.0152	0.0809	0.0817	0.508	0.29	0.124	bad-chisq
TBZAHSJESPAI_2	0.020,0.030	5	1,5	1	6	200	0.5	0.5	0.5	2	CP003351.1954275.T.A	99	99	1334	CP003351_1954275_T_A	0.0152	0.0809	0.153	0.459	0.32	0.102	bad-chisq
TBZAHSJESPAI_3	0.020,0.030	5	1,5	1	6	200	0.5	0.5	0.5	3	CP003351.1954275.T.A	99	99	1334	CP003351_1954275_T_A	0.0152	0.0809	0.0817	0.508	0.29	0.124	bad-chisq
TBZAHSJESPAI_4	0.020,0.030	5	1,5	1	6	200	0.5	0.5	0.5	4	CP003351.1954275.T.A	99	99	1334	CP003351_1954275_T_A	0.0152	0.0809	0.0698	0.541	0.297	0.129	bad-chisq
TBZAHSJESPAI_5	0.020,0.030	5	1,5	1	6	200	0.5	0.5	0.5	5	CP003351.1954275.T.A	99	99	1334	CP003351_1954275_T_A	0.0152	0.0809	0.0817	0.508	0.29	0.124	bad-chisq
KUTUNETCZSWE_1	0.020,0.030	5	1,5	1	6	300	0.5	0.5	0.5	1	CP003351.1966180.A.G	149	149	1234	CP003351_1966180_A_G	0.0201	0.099	0.0997	0.34	0.206	0.0956	bad-chisq
KUTUNETCZSWE_2	0.020,0.030	5	1,5	1	6	300	0.5	0.5	0.5	2	CP003351.1966180.A.G	149	149	1234	CP003351_1966180_A_G	0.0201	0.099	0.0907	0.364	0.215	0.0982	bad-chisq
KUTUNETCZSWE_3	0.020,0.030	5	1,5	1	6	300	0.5	0.5	0.5	3	CP003351.1966180.A.G	149	149	1234	CP003351_1966180_A_G	0.0201	0.099	0.178	0.306	0.227	0.0782	bad-chisq
KUTUNETCZSWE_4	0.020,0.030	5	1,5	1	6	300	0.5	0.5	0.5	4	CP003351.1966180.A.G	149	149	1234	CP003351_1966180_A_G	0.0201	0.099	0.0997	0.34	0.206	0.0956	bad-chisq
KUTUNETCZSWE_5	0.020,0.030	5	1,5	1	6	300	0.5	0.5	0.5	5	CP003351.1966180.A.G	149	149	1234	CP003351_1966180_A_G	0.0201	0.099	0.0997	0.34	0.206	0.0956	bad-chisq
QWYQYHUEIDFG_1	0.020,0.030	5	1,5	1	6	400	0.5	0.5	0.5	1	CP003351.1952787.A.G	199	199	1134	CP003351_1952787_A_G	0.0201	0.0321	0.0834	0.394	0.227	0.0869	bad-chisq
QWYQYHUEIDFG_2	0.020,0.030	5	1,5	1	6	400	0.5	0.5	0.5	2	CP003351.1952787.A.G	199	199	1134	CP003351_1952787_A_G	0.0201	0.0321	0.0322	0.383	0.178	0.107	bad-chisq
QWYQYHUEIDFG_3	0.020,0.030	5	1,5	1	6	400	0.5	0.5	0.5	3	CP003351.1952787.A.G	199	199	1134	CP003351_1952787_A_G	0.0201	0.0321	0.0322	0.383	0.178	0.107	bad-chisq
QWYQYHUEIDFG_4	0.020,0.030	5	1,5	1	6	400	0.5	0.5	0.5	4	CP003351.1952787.A.G	199	199	1134	CP003351_1952787_A_G	0.0201	0.0321	0.0532	0.402	0.207	0.097	bad-chisq
QWYQYHUEIDFG_5	0.020,0.030	5	1,5	1	6	400	0.5	0.5	0.5	5	CP003351.1952787.A.G	199	199	1134	CP003351_1952787_A_G	0.0201	0.0321	0.068	0.382	0.209	0.0916	bad-chisq
KNDWKJHZFESR_1	0.020,0.030	5	1,5	1	6	500	0.5	0.5	0.5	1	CP003351.2268823.C.T	249	249	1034	CP003351_2268823_C_T	0.0261	0.0114	0.0433	0.302	0.149	0.0906
KNDWKJHZFESR_2	0.020,0.030	5	1,5	1	6	500	0.5	0.5	0.5	2	CP003351.2268823.C.T	249	249	1034	CP003351_2268823_C_T	0.0261	0.0114	0.0134	0.352	0.142	0.111
KNDWKJHZFESR_3	0.020,0.030	5	1,5	1	6	500	0.5	0.5	0.5	3	CP003351.2268823.C.T	249	249	1034	CP003351_2268823_C_T	0.0261	0.0114	0.0114	0.355	0.14	0.113
KNDWKJHZFESR_4	0.020,0.030	5	1,5	1	6	500	0.5	0.5	0.5	4	CP003351.2268823.C.T	249	249	1034	CP003351_2268823_C_T	0.0261	0.0114	0.0114	0.355	0.14	0.113
KNDWKJHZFESR_5	0.020,0.030	5	1,5	1	6	500	0.5	0.5	0.5	5	CP003351.2268823.C.T	249	249	1034	CP003351_2268823_C_T	0.0261	0.0114	0.0114	0.355	0.14	0.113
NSHVYNNCLDCE_1	0.020,0.030	5	1,5	1	6	600	0.5	0.5	0.5	1	CP003351.910068.T.C	299	299	934	CP003351_910068_T_C	0.0217	0.0116	0.0116	0.354	0.14	0.103
NSHVYNNCLDCE_2	0.020,0.030	5	1,5	1	6	600	0.5	0.5	0.5	2	CP003351.910068.T.C	299	299	934	CP003351_910068_T_C	0.0217	0.0116	0.0116	0.354	0.14	0.103
NSHVYNNCLDCE_3	0.020,0.030	5	1,5	1	6	600	0.5	0.5	0.5	3	CP003351.910068.T.C	299	299	934	CP003351_910068_T_C	0.0217	0.0116	0.0235	0.329	0.145	0.0926
NSHVYNNCLDCE_4	0.020,0.030	5	1,5	1	6	600	0.5	0.5	0.5	4	CP003351.910068.T.C	299	299	934	CP003351_910068_T_C	0.0217	0.0116	0.0116	0.354	0.14	0.103
NSHVYNNCLDCE_5	0.020,0.030	5	1,5	1	6	600	0.5	0.5	0.5	5	CP003351.910068.T.C	299	299	934	CP003351_910068_T_C	0.0217	0.0116	0.0243	0.324	0.144	0.0921
FYUWZGFDFOWA_1	0.020,0.030	5	1,5	1	6	700	0.5	0.5	0.5	1	CP003351.1953600.C.T	349	349	834	CP003351_1953600_C_T	0.0215	0.00409	0.00405	0.375	0.13	0.109
FYUWZGFDFOWA_2	0.020,0.030	5	1,5	1	6	700	0.5	0.5	0.5	2	CP003351.1953600.C.T	349	349	834	CP003351_1953600_C_T	0.0215	0.00409	0.0437	0.321	0.159	0.0764
FYUWZGFDFOWA_3	0.020,0.030	5	1,5	1	6	700	0.5	0.5	0.5	3	CP003351.1953600.C.T	349	349	834	CP003351_1953600_C_T	0.0215	0.00409	0.0217	0.361	0.157	0.0869
FYUWZGFDFOWA_4	0.020,0.030	5	1,5	1	6	700	0.5	0.5	0.5	4	CP003351.1953600.C.T	349	349	834	CP003351_1953600_C_T	0.0215	0.00409	0.0174	0.445	0.187	0.09
FYUWZGFDFOWA_5	0.020,0.030	5	1,5	1	6	700	0.5	0.5	0.5	5	CP003351.1953600.C.T	349	349	834	CP003351_1953600_C_T	0.0215	0.00409	0.00405	0.375	0.13	0.109
IXEGQXHDDKGK_1	0.020,0.030	5	1,5	1	6	800	0.5	0.5	0.5	1	CP003351.455074.A.G	399	399	734	CP003351_455074_A_G	0.0213	0.007	0.0143	0.316	0.129	0.0867
IXEGQXHDDKGK_2	0.020,0.030	5	1,5	1	6	800	0.5	0.5	0.5	2	CP003351.455074.A.G	399	399	734	CP003351_455074_A_G	0.0213	0.007	0.00696	0.331	0.122	0.0955
IXEGQXHDDKGK_3	0.020,0.030	5	1,5	1	6	800	0.5	0.5	0.5	3	CP003351.455074.A.G	399	399	734	CP003351_455074_A_G	0.0213	0.007	0.00696	0.331	0.122	0.0955
IXEGQXHDDKGK_4	0.020,0.030	5	1,5	1	6	800	0.5	0.5	0.5	4	CP003351.455074.A.G	399	399	734	CP003351_455074_A_G	0.0213	0.007	0.00696	0.331	0.122	0.0955
IXEGQXHDDKGK_5	0.020,0.030	5	1,5	1	6	800	0.5	0.5	0.5	5	CP003351.455074.A.G	399	399	734	CP003351_455074_A_G	0.0213	0.007	0.00666	0.336	0.123	0.096
OHZBSZOUQYQR_1	0.020,0.030	5	1,5	1	6	900	0.5	0.5	0.5	1	CP003351.910068.T.C	449	449	634	CP003351_910068_T_C	0.0223	0.00155	0.00149	0.359	0.113	0.106
OHZBSZOUQYQR_2	0.020,0.030	5	1,5	1	6	900	0.5	0.5	0.5	2	CP003351.910068.T.C	449	449	634	CP003351_910068_T_C	0.0223	0.00155	0.00152	0.358	0.113	0.106
OHZBSZOUQYQR_3	0.020,0.030	5	1,5	1	6	900	0.5	0.5	0.5	3	CP003351.910068.T.C	449	449	634	CP003351_910068_T_C	0.0223	0.00155	0.00152	0.358	0.113	0.106
OHZBSZOUQYQR_4	0.020,0.030	5	1,5	1	6	900	0.5	0.5	0.5	4	CP003351.910068.T.C	449	449	634	CP003351_910068_T_C	0.0223	0.00155	0.00495	0.329	0.117	0.0937
OHZBSZOUQYQR_5	0.020,0.030	5	1,5	1	6	900	0.5	0.5	0.5	5	CP003351.910068.T.C	449	449	634	CP003351_910068_T_C	0.0223	0.00155	0.00152	0.358	0.113	0.106
ZCYTGVZRDBYY_1	0.020,0.030	5	1,5	1	6	1000	0.5	0.5	0.5	1	CP003351.2785293.G.C	499	499	534	CP003351_2785293_G_C	0.023	0.00155	0.00217	0.333	0.108	0.0969
ZCYTGVZRDBYY_2	0.020,0.030	5	1,5	1	6	1000	0.5	0.5	0.5	2	CP003351.2785293.G.C	499	499	534	CP003351_2785293_G_C	0.023	0.00155	0.00153	0.334	0.105	0.1
ZCYTGVZRDBYY_3	0.020,0.030	5	1,5	1	6	1000	0.5	0.5	0.5	3	CP003351.2785293.G.C	499	499	534	CP003351_2785293_G_C	0.023	0.00155	0.0103	0.321	0.125	0.0811
ZCYTGVZRDBYY_4	0.020,0.030	5	1,5	1	6	1000	0.5	0.5	0.5	4	CP003351.2785293.G.C	499	499	534	CP003351_2785293_G_C	0.023	0.00155	0.0064	0.407	0.149	0.0863
ZCYTGVZRDBYY_5	0.020,0.030	5	1,5	1	6	1000	0.5	0.5	0.5	5	CP003351.2785293.G.C	499	499	534	CP003351_2785293_G_C	0.023	0.00155	0.0255	0.277	0.124	0.0707
JMVVNUZVUQUO_1	0.020,0.030	5	1,5	1	6	1100	0.5	0.5	0.5	1	CP003351.393478.C.T	549	549	434	CP003351_393478_C_T	0.0273	0.000214	0.000299	0.341	0.094	0.109
JMVVNUZVUQUO_2	0.020,0.030	5	1,5	1	6	1100	0.5	0.5	0.5	2	CP003351.393478.C.T	549	549	434	CP003351_393478_C_T	0.0273	0.000214	0.000291	0.339	0.0931	0.109
JMVVNUZVUQUO_3	0.020,0.030	5	1,5	1	6	1100	0.5	0.5	0.5	3	CP003351.393478.C.T	549	549	434	CP003351_393478_C_T	0.0273	0.000214	0.000226	0.349	0.0943	0.111
JMVVNUZVUQUO_4	0.020,0.030	5	1,5	1	6	1100	0.5	0.5	0.5	4	CP003351.393478.C.T	549	549	434	CP003351_393478_C_T	0.0273	0.000214	0.000968	0.342	0.103	0.0994
JMVVNUZVUQUO_5	0.020,0.030	5	1,5	1	6	1100	0.5	0.5	0.5	5	CP003351.393478.C.T	549	549	434	CP003351_393478_C_T	0.0273	0.000214	0.000541	0.345	0.0993	0.104
CBAIMXCBELJP_1	0.020,0.030	5	1,5	1	6	1200	0.5	0.5	0.5	1	CP003351.1967898.A.G	599	599	334	CP003351_1967898_A_G	0.0225	0.000217	0.00934	0.353	0.136	0.0751
CBAIMXCBELJP_2	0.020,0.030	5	1,5	1	6	1200	0.5	0.5	0.5	2	CP003351.1967898.A.G	599	599	334	CP003351_1967898_A_G	0.0225	0.000217	0.00348	0.351	0.12	0.0843
CBAIMXCBELJP_3	0.020,0.030	5	1,5	1	6	1200	0.5	0.5	0.5	3	CP003351.1967898.A.G	599	599	334	CP003351_1967898_A_G	0.0225	0.000217	0.0033	0.347	0.118	0.0848
CBAIMXCBELJP_4	0.020,0.030	5	1,5	1	6	1200	0.5	0.5	0.5	4	CP003351.1967898.A.G	599	599	334	CP003351_1967898_A_G	0.0225	0.000217	0.0195	0.33	0.141	0.0675
CBAIMXCBELJP_5	0.020,0.030	5	1,5	1	6	1200	0.5	0.5	0.5	5	CP003351.1967898.A.G	599	599	334	CP003351_1967898_A_G	0.0225	0.000217	0.000485	0.355	0.102	0.101
MTBTQDINAZGN_1	0.020,0.030	5	1,5	1	6	1300	0.5	0.5	0.5	1	CP003351.1967970.T.A	649	649	234	CP003351_1967970_T_A	0.0223	0.000359	0.0028	0.335	0.112	0.0829
MTBTQDINAZGN_2	0.020,0.030	5	1,5	1	6	1300	0.5	0.5	0.5	2	CP003351.1967970.T.A	649	649	234	CP003351_1967970_T_A	0.0223	0.000359	0.00285	0.338	0.113	0.0827
MTBTQDINAZGN_3	0.020,0.030	5	1,5	1	6	1300	0.5	0.5	0.5	3	CP003351.1967970.T.A	649	649	234	CP003351_1967970_T_A	0.0223	0.000359	0.00244	0.325	0.107	0.0841
MTBTQDINAZGN_4	0.020,0.030	5	1,5	1	6	1300	0.5	0.5	0.5	4	CP003351.1967970.T.A	649	649	234	CP003351_1967970_T_A	0.0223	0.000359	0.00162	0.342	0.108	0.0874
MTBTQDINAZGN_5	0.020,0.030	5	1,5	1	6	1300	0.5	0.5	0.5	5	CP003351.1967970.T.A	649	649	234	CP003351_1967970_T_A	0.0223	0.000359	0.003	0.363	0.122	0.0823
RTSLNXYTAWCD_1	0.020,0.030	5	1,5	1	6	1400	0.5	0.5	0.5	1	CP003351.2782372.T.C	699	699	134	CP003351_2782372_T_C	0.02	0.000134	0.000171	0.36	0.0956	0.1
RTSLNXYTAWCD_2	0.020,0.030	5	1,5	1	6	1400	0.5	0.5	0.5	2	CP003351.2782372.T.C	699	699	134	CP003351_2782372_T_C	0.02	0.000134	0.000131	0.364	0.095	0.102
RTSLNXYTAWCD_3	0.020,0.030	5	1,5	1	6	1400	0.5	0.5	0.5	3	CP003351.2782372.T.C	699	699	134	CP003351_2782372_T_C	0.02	0.000134	0.000131	0.364	0.095	0.102
RTSLNXYTAWCD_4	0.020,0.030	5	1,5	1	6	1400	0.5	0.5	0.5	4	CP003351.2782372.T.C	699	699	134	CP003351_2782372_T_C	0.02	0.000134	0.000131	0.364	0.095	0.102
RTSLNXYTAWCD_5	0.020,0.030	5	1,5	1	6	1400	0.5	0.5	0.5	5	CP003351.2782372.T.C	699	699	134	CP003351_2782372_T_C	0.02	0.000134	0.000131	0.364	0.095	0.102
NKNCGCMQKZNU_1	0.020,0.030	5	1,5	1	6	1500	0.5	0.5	0.5	1	CP003351.1952144.T.C	749	749	34	CP003351_1952144_T_C	0.0227	3.13e-05	0.00479	0.371	0.131	0.0728
NKNCGCMQKZNU_2	0.020,0.030	5	1,5	1	6	1500	0.5	0.5	0.5	2	CP003351.1952144.T.C	749	749	34	CP003351_1952144_T_C	0.0227	3.13e-05	0.000718	0.392	0.116	0.0873
NKNCGCMQKZNU_3	0.020,0.030	5	1,5	1	6	1500	0.5	0.5	0.5	3	CP003351.1952144.T.C	749	749	34	CP003351_1952144_T_C	0.0227	3.13e-05	0.00199	0.343	0.111	0.0798
NKNCGCMQKZNU_4	0.020,0.030	5	1,5	1	6	1500	0.5	0.5	0.5	4	CP003351.1952144.T.C	749	749	34	CP003351_1952144_T_C	0.0227	3.13e-05	3.02e-05	0.361	0.0863	0.108
NKNCGCMQKZNU_5	0.020,0.030	5	1,5	1	6	1500	0.5	0.5	0.5	5	CP003351.1952144.T.C	749	749	34	CP003351_1952144_T_C	0.0227	3.13e-05	0.00134	0.397	0.124	0.0828
YOYDOSXYOBTC_1	0.020,0.030	5	1,5	1	7	100	0.5	0.5	0.5	1	CP003351.1953063.C.T	49	49	1434	CP003351_1953063_C_T	0.0102	0.315	0.32	0.505	0.505	0.102	bad-chisq
YOYDOSXYOBTC_2	0.020,0.030	5	1,5	1	7	100	0.5	0.5	0.5	2	CP003351.1953063.C.T	49	49	1434	CP003351_1953063_C_T	0.0102	0.315	0.294	0.536	0.508	0.107	bad-chisq
YOYDOSXYOBTC_3	0.020,0.030	5	1,5	1	7	100	0.5	0.5	0.5	3	CP003351.1953063.C.T	49	49	1434	CP003351_1953063_C_T	0.0102	0.315	0.32	0.505	0.505	0.102	bad-chisq
YOYDOSXYOBTC_4	0.020,0.030	5	1,5	1	7	100	0.5	0.5	0.5	4	CP003351.1953063.C.T	49	49	1434	CP003351_1953063_C_T	0.0102	0.315	0.374	0.459	0.514	0.0907	bad-chisq
YOYDOSXYOBTC_5	0.020,0.030	5	1,5	1	7	100	0.5	0.5	0.5	5	CP003351.1953063.C.T	49	49	1434	CP003351_1953063_C_T	0.0102	0.315	0.32	0.505	0.505	0.102	bad-chisq
DDSOGVRHNSQZ_1	0.020,0.030	5	1,5	1	7	200	0.5	0.5	0.5	1	CP003351.1869940.T.C	99	99	1334	CP003351_1869940_T_C	0.0152	0.0809	0.0491	0.57	0.288	0.14	bad-chisq
DDSOGVRHNSQZ_2	0.020,0.030	5	1,5	1	7	200	0.5	0.5	0.5	2	CP003351.1869940.T.C	99	99	1334	CP003351_1869940_T_C	0.0152	0.0809	0.0923	0.493	0.291	0.12	bad-chisq
DDSOGVRHNSQZ_3	0.020,0.030	5	1,5	1	7	200	0.5	0.5	0.5	3	CP003351.1869940.T.C	99	99	1334	CP003351_1869940_T_C	0.0152	0.0809	0.0817	0.508	0.29	0.124	bad-chisq
DDSOGVRHNSQZ_4	0.020,0.030	5	1,5	1	7	200	0.5	0.5	0.5	4	CP003351.1869940.T.C	99	99	1334	CP003351_1869940_T_C	0.0152	0.0809	0.0987	0.485	0.292	0.118	bad-chisq
DDSOGVRHNSQZ_5	0.020,0.030	5	1,5	1	7	200	0.5	0.5	0.5	5	CP003351.1869940.T.C	99	99	1334	CP003351_1869940_T_C	0.0152	0.0809	0.0817	0.508	0.29	0.124	bad-chisq
PHKFIKMRBPEY_1	0.020,0.030	5	1,5	1	7	300	0.5	0.5	0.5	1	CP003351.2013769.A.G	149	149	1234	CP003351_2013769_A_G	0.0235	0.0558	0.0561	0.366	0.191	0.111	bad-chisq
PHKFIKMRBPEY_2	0.020,0.030	5	1,5	1	7	300	0.5	0.5	0.5	2	CP003351.2013769.A.G	149	149	1234	CP003351_2013769_A_G	0.0235	0.0558	0.134	0.314	0.209	0.0869	bad-chisq
PHKFIKMRBPEY_3	0.020,0.030	5	1,5	1	7	300	0.5	0.5	0.5	3	CP003351.2013769.A.G	149	149	1234	CP003351_2013769_A_G	0.0235	0.0558	0.0561	0.366	0.191	0.111	bad-chisq
PHKFIKMRBPEY_4	0.020,0.030	5	1,5	1	7	300	0.5	0.5	0.5	4	CP003351.2013769.A.G	149	149	1234	CP003351_2013769_A_G	0.0235	0.0558	0.0561	0.366	0.191	0.111	bad-chisq
PHKFIKMRBPEY_5	0.020,0.030	5	1,5	1	7	300	0.5	0.5	0.5	5	CP003351.2013769.A.G	149	149	1234	CP003351_2013769_A_G	0.0235	0.0558	0.0561	0.366	0.191	0.111	bad-chisq
CJFFTTZLUMSO_1	0.020,0.030	5	1,5	1	7	400	0.5	0.5	0.5	1	CP003351.1953738.T.C	199	199	1134	CP003351_1953738_T_C	0.0201	0.0321	0.052	0.368	0.189	0.0975	bad-chisq
CJFFTTZLUMSO_2	0.020,0.030	5	1,5	1	7	400	0.5	0.5	0.5	2	CP003351.1953738.T.C	199	199	1134	CP003351_1953738_T_C	0.0201	0.0321	0.0322	0.383	0.178	0.107	bad-chisq
CJFFTTZLUMSO_3	0.020,0.030	5	1,5	1	7	400	0.5	0.5	0.5	3	CP003351.1953738.T.C	199	199	1134	CP003351_1953738_T_C	0.0201	0.0321	0.0593	0.357	0.189	0.0946	bad-chisq
CJFFTTZLUMSO_4	0.020,0.030	5	1,5	1	7	400	0.5	0.5	0.5	4	CP003351.1953738.T.C	199	199	1134	CP003351_1953738_T_C	0.0201	0.0321	0.143	0.295	0.201	0.0735	bad-chisq
CJFFTTZLUMSO_5	0.020,0.030	5	1,5	1	7	400	0.5	0.5	0.5	5	CP003351.1953738.T.C	199	199	1134	CP003351_1953738_T_C	0.0201	0.0321	0.0322	0.383	0.178	0.107	bad-chisq
CJECWAEMLFGI_1	0.020,0.030	5	1,5	1	7	500	0.5	0.5	0.5	1	CP003351.2410801.C.T	249	249	1034	CP003351_2410801_C_T	0.0201	0.0106	0.0105	0.408	0.159	0.115	bad-chisq
CJECWAEMLFGI_2	0.020,0.030	5	1,5	1	7	500	0.5	0.5	0.5	2	CP003351.2410801.C.T	249	249	1034	CP003351_2410801_C_T	0.0201	0.0106	0.0121	0.405	0.161	0.112	bad-chisq
CJECWAEMLFGI_3	0.020,0.030	5	1,5	1	7	500	0.5	0.5	0.5	3	CP003351.2410801.C.T	249	249	1034	CP003351_2410801_C_T	0.0201	0.0106	0.00895	0.422	0.161	0.117	bad-chisq
CJECWAEMLFGI_4	0.020,0.030	5	1,5	1	7	500	0.5	0.5	0.5	4	CP003351.2410801.C.T	249	249	1034	CP003351_2410801_C_T	0.0201	0.0106	0.0105	0.408	0.159	0.115	bad-chisq
CJECWAEMLFGI_5	0.020,0.030	5	1,5	1	7	500	0.5	0.5	0.5	5	CP003351.2410801.C.T	249	249	1034	CP003351_2410801_C_T	0.0201	0.0106	0.0116	0.404	0.16	0.113	bad-chisq
DNLTTBCUQDYE_1	0.020,0.030	5	1,5	1	7	600	0.5	0.5	0.5	1	CP003351.1972828.T.C	299	299	934	CP003351_1972828_T_C	0.0184	0.0331	0.0332	0.324	0.152	0.0871
DNLTTBCUQDYE_2	0.020,0.030	5	1,5	1	7	600	0.5	0.5	0.5	2	CP003351.1972828.T.C	299	299	934	CP003351_1972828_T_C	0.0184	0.0331	0.104	0.278	0.171	0.0666
DNLTTBCUQDYE_3	0.020,0.030	5	1,5	1	7	600	0.5	0.5	0.5	3	CP003351.1972828.T.C	299	299	934	CP003351_1972828_T_C	0.0184	0.0331	0.0332	0.324	0.152	0.0871
DNLTTBCUQDYE_4	0.020,0.030	5	1,5	1	7	600	0.5	0.5	0.5	4	CP003351.1972828.T.C	299	299	934	CP003351_1972828_T_C	0.0184	0.0331	0.0332	0.324	0.152	0.0871
DNLTTBCUQDYE_5	0.020,0.030	5	1,5	1	7	600	0.5	0.5	0.5	5	CP003351.1972828.T.C	299	299	934	CP003351_1972828_T_C	0.0184	0.0331	0.0332	0.324	0.152	0.0871
KVPECBCFSNWI_1	0.020,0.030	5	1,5	1	7	700	0.5	0.5	0.5	1	CP003351.1967493.G.C	349	349	834	CP003351_1967493_G_C	0.0215	0.00409	0.0227	0.352	0.154	0.0862
KVPECBCFSNWI_2	0.020,0.030	5	1,5	1	7	700	0.5	0.5	0.5	2	CP003351.1967493.G.C	349	349	834	CP003351_1967493_G_C	0.0215	0.00409	0.0201	0.375	0.161	0.088
KVPECBCFSNWI_3	0.020,0.030	5	1,5	1	7	700	0.5	0.5	0.5	3	CP003351.1967493.G.C	349	349	834	CP003351_1967493_G_C	0.0215	0.00409	0.0105	0.424	0.165	0.0968
KVPECBCFSNWI_4	0.020,0.030	5	1,5	1	7	700	0.5	0.5	0.5	4	CP003351.1967493.G.C	349	349	834	CP003351_1967493_G_C	0.0215	0.00409	0.00405	0.375	0.13	0.109
KVPECBCFSNWI_5	0.020,0.030	5	1,5	1	7	700	0.5	0.5	0.5	5	CP003351.1967493.G.C	349	349	834	CP003351_1967493_G_C	0.0215	0.00409	0.00977	0.368	0.142	0.0977
TWVMGYJOHHSH_1	0.020,0.030	5	1,5	1	7	800	0.5	0.5	0.5	1	CP003351.590883.G.A	399	399	734	CP003351_590883_G_A	0.0188	0.00414	0.0041	0.374	0.13	0.102
TWVMGYJOHHSH_2	0.020,0.030	5	1,5	1	7	800	0.5	0.5	0.5	2	CP003351.590883.G.A	399	399	734	CP003351_590883_G_A	0.0188	0.00414	0.00932	0.354	0.136	0.092
TWVMGYJOHHSH_3	0.020,0.030	5	1,5	1	7	800	0.5	0.5	0.5	3	CP003351.590883.G.A	399	399	734	CP003351_590883_G_A	0.0188	0.00414	0.0041	0.374	0.13	0.102
TWVMGYJOHHSH_4	0.020,0.030	5	1,5	1	7	800	0.5	0.5	0.5	4	CP003351.590883.G.A	399	399	734	CP003351_590883_G_A	0.0188	0.00414	0.0041	0.374	0.13	0.102
TWVMGYJOHHSH_5	0.020,0.030	5	1,5	1	7	800	0.5	0.5	0.5	5	CP003351.590883.G.A	399	399	734	CP003351_590883_G_A	0.0188	0.00414	0.029	0.306	0.14	0.0773
YFXLZJJICDIM_1	0.020,0.030	5	1,5	1	7	900	0.5	0.5	0.5	1	CP003351.272862.C.T	449	449	634	CP003351_272862_C_T	0.0212	0.00257	0.00846	0.359	0.136	0.0878
YFXLZJJICDIM_2	0.020,0.030	5	1,5	1	7	900	0.5	0.5	0.5	2	CP003351.272862.C.T	449	449	634	CP003351_272862_C_T	0.0212	0.00257	0.00276	0.348	0.116	0.0998
YFXLZJJICDIM_3	0.020,0.030	5	1,5	1	7	900	0.5	0.5	0.5	3	CP003351.272862.C.T	449	449	634	CP003351_272862_C_T	0.0212	0.00257	0.00255	0.35	0.115	0.101
YFXLZJJICDIM_4	0.020,0.030	5	1,5	1	7	900	0.5	0.5	0.5	4	CP003351.272862.C.T	449	449	634	CP003351_272862_C_T	0.0212	0.00257	0.00359	0.342	0.117	0.0971
YFXLZJJICDIM_5	0.020,0.030	5	1,5	1	7	900	0.5	0.5	0.5	5	CP003351.272862.C.T	449	449	634	CP003351_272862_C_T	0.0212	0.00257	0.00255	0.35	0.115	0.101
LBJLBSPILYDD_1	0.020,0.030	5	1,5	1	7	1000	0.5	0.5	0.5	1	CP003351.1968850.C.T	499	499	534	CP003351_1968850_C_T	0.022	0.000562	0.0115	0.43	0.17	0.08
LBJLBSPILYDD_2	0.020,0.030	5	1,5	1	7	1000	0.5	0.5	0.5	2	CP003351.1968850.C.T	499	499	534	CP003351_1968850_C_T	0.022	0.000562	0.00665	0.356	0.131	0.0858
LBJLBSPILYDD_3	0.020,0.030	5	1,5	1	7	1000	0.5	0.5	0.5	3	CP003351.1968850.C.T	499	499	534	CP003351_1968850_C_T	0.022	0.000562	0.00223	0.359	0.117	0.0967
LBJLBSPILYDD_4	0.020,0.030	5	1,5	1	7	1000	0.5	0.5	0.5	4	CP003351.1968850.C.T	499	499	534	CP003351_1968850_C_T	0.022	0.000562	0.0786	0.27	0.153	0.0557
LBJLBSPILYDD_5	0.020,0.030	5	1,5	1	7	1000	0.5	0.5	0.5	5	CP003351.1968850.C.T	499	499	534	CP003351_1968850_C_T	0.022	0.000562	0.00837	0.358	0.136	0.0834
WKOIMLNUCTUT_1	0.020,0.030	5	1,5	1	7	1100	0.5	0.5	0.5	1	CP003351.2785482.A.G	549	549	434	CP003351_2785482_A_G	0.0246	0.000214	0.00534	0.362	0.13	0.084
WKOIMLNUCTUT_2	0.020,0.030	5	1,5	1	7	1100	0.5	0.5	0.5	2	CP003351.2785482.A.G	549	549	434	CP003351_2785482_A_G	0.0246	0.000214	0.0186	0.327	0.139	0.071
WKOIMLNUCTUT_3	0.020,0.030	5	1,5	1	7	1100	0.5	0.5	0.5	3	CP003351.2785482.A.G	549	549	434	CP003351_2785482_A_G	0.0246	0.000214	0.00182	0.347	0.111	0.094
WKOIMLNUCTUT_4	0.020,0.030	5	1,5	1	7	1100	0.5	0.5	0.5	4	CP003351.2785482.A.G	549	549	434	CP003351_2785482_A_G	0.0246	0.000214	0.0113	0.33	0.13	0.0765
WKOIMLNUCTUT_5	0.020,0.030	5	1,5	1	7	1100	0.5	0.5	0.5	5	CP003351.2785482.A.G	549	549	434	CP003351_2785482_A_G	0.0246	0.000214	0.00222	0.36	0.117	0.0922
QBLHAANAIUDJ_1	0.020,0.030	5	1,5	1	7	1200	0.5	0.5	0.5	1	CP003351.1952499.G.T	599	599	334	CP003351_1952499_G_T	0.0225	0.000217	0.00788	0.324	0.122	0.0767
QBLHAANAIUDJ_2	0.020,0.030	5	1,5	1	7	1200	0.5	0.5	0.5	2	CP003351.1952499.G.T	599	599	334	CP003351_1952499_G_T	0.0225	0.000217	0.00125	0.389	0.12	0.0932
QBLHAANAIUDJ_3	0.020,0.030	5	1,5	1	7	1200	0.5	0.5	0.5	3	CP003351.1952499.G.T	599	599	334	CP003351_1952499_G_T	0.0225	0.000217	0.000354	0.365	0.102	0.103
QBLHAANAIUDJ_4	0.020,0.030	5	1,5	1	7	1200	0.5	0.5	0.5	4	CP003351.1952499.G.T	599	599	334	CP003351_1952499_G_T	0.0225	0.000217	0.00235	0.418	0.137	0.0878
QBLHAANAIUDJ_5	0.020,0.030	5	1,5	1	7	1200	0.5	0.5	0.5	5	CP003351.1952499.G.T	599	599	334	CP003351_1952499_G_T	0.0225	0.000217	0.0036	0.34	0.117	0.084
ENNQZURPLKZX_1	0.020,0.030	5	1,5	1	7	1300	0.5	0.5	0.5	1	CP003351.1966136.C.T	649	649	234	CP003351_1966136_C_T	0.0223	0.000359	0.00401	0.356	0.123	0.0798
ENNQZURPLKZX_2	0.020,0.030	5	1,5	1	7	1300	0.5	0.5	0.5	2	CP003351.1966136.C.T	649	649	234	CP003351_1966136_C_T	0.0223	0.000359	0.00558	0.329	0.119	0.0769
ENNQZURPLKZX_3	0.020,0.030	5	1,5	1	7	1300	0.5	0.5	0.5	3	CP003351.1966136.C.T	649	649	234	CP003351_1966136_C_T	0.0223	0.000359	0.01	0.308	0.119	0.0714
ENNQZURPLKZX_4	0.020,0.030	5	1,5	1	7	1300	0.5	0.5	0.5	4	CP003351.1966136.C.T	649	649	234	CP003351_1966136_C_T	0.0223	0.000359	0.0196	0.309	0.132	0.0648
ENNQZURPLKZX_5	0.020,0.030	5	1,5	1	7	1300	0.5	0.5	0.5	5	CP003351.1966136.C.T	649	649	234	CP003351_1966136_C_T	0.0223	0.000359	0.000352	0.335	0.0935	0.099
TSGYXWJTJHAM_1	0.020,0.030	5	1,5	1	7	1400	0.5	0.5	0.5	1	CP003351.237354.A.G	699	699	134	CP003351_237354_A_G	0.0222	0.000137	0.000272	0.354	0.0969	0.0972
TSGYXWJTJHAM_2	0.020,0.030	5	1,5	1	7	1400	0.5	0.5	0.5	2	CP003351.237354.A.G	699	699	134	CP003351_237354_A_G	0.0222	0.000137	0.000133	0.346	0.0904	0.102
TSGYXWJTJHAM_3	0.020,0.030	5	1,5	1	7	1400	0.5	0.5	0.5	3	CP003351.237354.A.G	699	699	134	CP003351_237354_A_G	0.0222	0.000137	0.000133	0.346	0.0904	0.102
TSGYXWJTJHAM_4	0.020,0.030	5	1,5	1	7	1400	0.5	0.5	0.5	4	CP003351.237354.A.G	699	699	134	CP003351_237354_A_G	0.0222	0.000137	0.000554	0.363	0.105	0.0922
TSGYXWJTJHAM_5	0.020,0.030	5	1,5	1	7	1400	0.5	0.5	0.5	5	CP003351.237354.A.G	699	699	134	CP003351_237354_A_G	0.0222	0.000137	0.000133	0.346	0.0904	0.102
IXIUFSDQPNNP_1	0.020,0.030	5	1,5	1	7	1500	0.5	0.5	0.5	1	CP003351.1964124.A.T	749	749	34	CP003351_1964124_A_T	0.022	5.15e-05	4.98e-05	0.356	0.0876	0.105
IXIUFSDQPNNP_2	0.020,0.030	5	1,5	1	7	1500	0.5	0.5	0.5	2	CP003351.1964124.A.T	749	749	34	CP003351_1964124_A_T	0.022	5.15e-05	0.000978	0.387	0.117	0.0851
IXIUFSDQPNNP_3	0.020,0.030	5	1,5	1	7	1500	0.5	0.5	0.5	3	CP003351.1964124.A.T	749	749	34	CP003351_1964124_A_T	0.022	5.15e-05	4.98e-05	0.356	0.0876	0.105
IXIUFSDQPNNP_4	0.020,0.030	5	1,5	1	7	1500	0.5	0.5	0.5	4	CP003351.1964124.A.T	749	749	34	CP003351_1964124_A_T	0.022	5.15e-05	0.000906	0.357	0.107	0.0856
IXIUFSDQPNNP_5	0.020,0.030	5	1,5	1	7	1500	0.5	0.5	0.5	5	CP003351.1964124.A.T	749	749	34	CP003351_1964124_A_T	0.022	5.15e-05	0.000836	0.356	0.106	0.0862
TEPPVSPEHNJJ_1	0.020,0.030	5	1,5	1	8	100	0.5	0.5	0.5	1	CP003351.307623.A.G	49	49	1434	CP003351_307623_A_G	0.0102	0.315	0.331	0.493	0.504	0.0992	bad-chisq
TEPPVSPEHNJJ_2	0.020,0.030	5	1,5	1	8	100	0.5	0.5	0.5	2	CP003351.307623.A.G	49	49	1434	CP003351_307623_A_G	0.0102	0.315	0.32	0.505	0.505	0.102	bad-chisq
TEPPVSPEHNJJ_3	0.020,0.030	5	1,5	1	8	100	0.5	0.5	0.5	3	CP003351.307623.A.G	49	49	1434	CP003351_307623_A_G	0.0102	0.315	0.318	0.507	0.505	0.102	bad-chisq
TEPPVSPEHNJJ_4	0.020,0.030	5	1,5	1	8	100	0.5	0.5	0.5	4	CP003351.307623.A.G	49	49	1434	CP003351_307623_A_G	0.0102	0.315	0.32	0.505	0.505	0.102	bad-chisq
TEPPVSPEHNJJ_5	0.020,0.030	5	1,5	1	8	100	0.5	0.5	0.5	5	CP003351.307623.A.G	49	49	1434	CP003351_307623_A_G	0.0102	0.315	0.32	0.505	0.505	0.102	bad-chisq
LEILFIPOPURA_1	0.020,0.030	5	1,5	1	8	200	0.5	0.5	0.5	1	CP003351.375339.T.G	99	99	1334	CP003351_375339_T_G	0.0152	0.0809	0.0817	0.508	0.29	0.124	bad-chisq
LEILFIPOPURA_2	0.020,0.030	5	1,5	1	8	200	0.5	0.5	0.5	2	CP003351.375339.T.G	99	99	1334	CP003351_375339_T_G	0.0152	0.0809	0.0817	0.508	0.29	0.124	bad-chisq
LEILFIPOPURA_3	0.020,0.030	5	1,5	1	8	200	0.5	0.5	0.5	3	CP003351.375339.T.G	99	99	1334	CP003351_375339_T_G	0.0152	0.0809	0.0817	0.508	0.29	0.124	bad-chisq
LEILFIPOPURA_4	0.020,0.030	5	1,5	1	8	200	0.5	0.5	0.5	4	CP003351.375339.T.G	99	99	1334	CP003351_375339_T_G	0.0152	0.0809	0.0967	0.49	0.294	0.118	bad-chisq
LEILFIPOPURA_5	0.020,0.030	5	1,5	1	8	200	0.5	0.5	0.5	5	CP003351.375339.T.G	99	99	1334	CP003351_375339_T_G	0.0152	0.0809	0.0817	0.508	0.29	0.124	bad-chisq
NEMFYAUWQDGG_1	0.020,0.030	5	1,5	1	8	300	0.5	0.5	0.5	1	CP003351.390059.C.T	149	149	1234	CP003351_390059_C_T	0.0201	0.099	0.0811	0.363	0.207	0.101	bad-chisq
NEMFYAUWQDGG_2	0.020,0.030	5	1,5	1	8	300	0.5	0.5	0.5	2	CP003351.390059.C.T	149	149	1234	CP003351_390059_C_T	0.0201	0.099	0.128	0.318	0.208	0.0885	bad-chisq
NEMFYAUWQDGG_3	0.020,0.030	5	1,5	1	8	300	0.5	0.5	0.5	3	CP003351.390059.C.T	149	149	1234	CP003351_390059_C_T	0.0201	0.099	0.0997	0.34	0.206	0.0956	bad-chisq
NEMFYAUWQDGG_4	0.020,0.030	5	1,5	1	8	300	0.5	0.5	0.5	4	CP003351.390059.C.T	149	149	1234	CP003351_390059_C_T	0.0201	0.099	0.0997	0.34	0.206	0.0956	bad-chisq
NEMFYAUWQDGG_5	0.020,0.030	5	1,5	1	8	300	0.5	0.5	0.5	5	CP003351.390059.C.T	149	149	1234	CP003351_390059_C_T	0.0201	0.099	0.0997	0.34	0.206	0.0956	bad-chisq
OVGLIJQGOKRA_1	0.020,0.030	5	1,5	1	8	400	0.5	0.5	0.5	1	CP003351.390212.G.A	199	199	1134	CP003351_390212_G_A	0.0201	0.0321	0.026	0.409	0.183	0.112	bad-chisq
OVGLIJQGOKRA_2	0.020,0.030	5	1,5	1	8	400	0.5	0.5	0.5	2	CP003351.390212.G.A	199	199	1134	CP003351_390212_G_A	0.0201	0.0321	0.0319	0.385	0.179	0.108	bad-chisq
OVGLIJQGOKRA_3	0.020,0.030	5	1,5	1	8	400	0.5	0.5	0.5	3	CP003351.390212.G.A	199	199	1134	CP003351_390212_G_A	0.0201	0.0321	0.0322	0.383	0.178	0.107	bad-chisq
OVGLIJQGOKRA_4	0.020,0.030	5	1,5	1	8	400	0.5	0.5	0.5	4	CP003351.390212.G.A	199	199	1134	CP003351_390212_G_A	0.0201	0.0321	0.0322	0.383	0.178	0.107	bad-chisq
OVGLIJQGOKRA_5	0.020,0.030	5	1,5	1	8	400	0.5	0.5	0.5	5	CP003351.390212.G.A	199	199	1134	CP003351_390212_G_A	0.0201	0.0321	0.0352	0.379	0.18	0.106	bad-chisq
DHOWPLYBSUSQ_1	0.020,0.030	5	1,5	1	8	500	0.5	0.5	0.5	1	CP003351.936414.A.G	249	249	1034	CP003351_936414_A_G	0.0241	0.0194	0.0199	0.344	0.147	0.104
DHOWPLYBSUSQ_2	0.020,0.030	5	1,5	1	8	500	0.5	0.5	0.5	2	CP003351.936414.A.G	249	249	1034	CP003351_936414_A_G	0.0241	0.0194	0.0194	0.342	0.146	0.105
DHOWPLYBSUSQ_3	0.020,0.030	5	1,5	1	8	500	0.5	0.5	0.5	3	CP003351.936414.A.G	249	249	1034	CP003351_936414_A_G	0.0241	0.0194	0.0194	0.342	0.146	0.105
DHOWPLYBSUSQ_4	0.020,0.030	5	1,5	1	8	500	0.5	0.5	0.5	4	CP003351.936414.A.G	249	249	1034	CP003351_936414_A_G	0.0241	0.0194	0.0769	0.275	0.155	0.0794
DHOWPLYBSUSQ_5	0.020,0.030	5	1,5	1	8	500	0.5	0.5	0.5	5	CP003351.936414.A.G	249	249	1034	CP003351_936414_A_G	0.0241	0.0194	0.0295	0.323	0.148	0.0975
IAPTJHXQWXQU_1	0.020,0.030	5	1,5	1	8	600	0.5	0.5	0.5	1	CP003351.1954344.G.A	299	299	934	CP003351_1954344_G_A	0.0217	0.0116	0.127	0.28	0.183	0.0625
IAPTJHXQWXQU_2	0.020,0.030	5	1,5	1	8	600	0.5	0.5	0.5	2	CP003351.1954344.G.A	299	299	934	CP003351_1954344_G_A	0.0217	0.0116	0.155	0.278	0.195	0.0583
IAPTJHXQWXQU_3	0.020,0.030	5	1,5	1	8	600	0.5	0.5	0.5	3	CP003351.1954344.G.A	299	299	934	CP003351_1954344_G_A	0.0217	0.0116	0.0116	0.354	0.14	0.103
IAPTJHXQWXQU_4	0.020,0.030	5	1,5	1	8	600	0.5	0.5	0.5	4	CP003351.1954344.G.A	299	299	934	CP003351_1954344_G_A	0.0217	0.0116	0.0116	0.354	0.14	0.103
IAPTJHXQWXQU_5	0.020,0.030	5	1,5	1	8	600	0.5	0.5	0.5	5	CP003351.1954344.G.A	299	299	934	CP003351_1954344_G_A	0.0217	0.0116	0.0116	0.354	0.14	0.103
DOLKDIWCEOHE_1	0.020,0.030	5	1,5	1	8	700	0.5	0.5	0.5	1	CP003351.1952558.G.A	349	349	834	CP003351_1952558_G_A	0.0215	0.00409	0.056	0.293	0.153	0.0724
DOLKDIWCEOHE_2	0.020,0.030	5	1,5	1	8	700	0.5	0.5	0.5	2	CP003351.1952558.G.A	349	349	834	CP003351_1952558_G_A	0.0215	0.00409	0.0136	0.419	0.169	0.0934
DOLKDIWCEOHE_3	0.020,0.030	5	1,5	1	8	700	0.5	0.5	0.5	3	CP003351.1952558.G.A	349	349	834	CP003351_1952558_G_A	0.0215	0.00409	0.00673	0.387	0.142	0.102
DOLKDIWCEOHE_4	0.020,0.030	5	1,5	1	8	700	0.5	0.5	0.5	4	CP003351.1952558.G.A	349	349	834	CP003351_1952558_G_A	0.0215	0.00409	0.0401	0.372	0.181	0.0777
DOLKDIWCEOHE_5	0.020,0.030	5	1,5	1	8	700	0.5	0.5	0.5	5	CP003351.1952558.G.A	349	349	834	CP003351_1952558_G_A	0.0215	0.00409	0.0152	0.366	0.15	0.0919
IABVXKXYBHLV_1	0.020,0.030	5	1,5	1	8	800	0.5	0.5	0.5	1	CP003351.395454.A.T	399	399	734	CP003351_395454_A_T	0.0226	0.00422	0.00745	0.346	0.129	0.0947
IABVXKXYBHLV_2	0.020,0.030	5	1,5	1	8	800	0.5	0.5	0.5	2	CP003351.395454.A.T	399	399	734	CP003351_395454_A_T	0.0226	0.00422	0.00419	0.341	0.119	0.101
IABVXKXYBHLV_3	0.020,0.030	5	1,5	1	8	800	0.5	0.5	0.5	3	CP003351.395454.A.T	399	399	734	CP003351_395454_A_T	0.0226	0.00422	0.00419	0.341	0.119	0.101
IABVXKXYBHLV_4	0.020,0.030	5	1,5	1	8	800	0.5	0.5	0.5	4	CP003351.395454.A.T	399	399	734	CP003351_395454_A_T	0.0226	0.00422	0.00596	0.357	0.129	0.0973
IABVXKXYBHLV_5	0.020,0.030	5	1,5	1	8	800	0.5	0.5	0.5	5	CP003351.395454.A.T	399	399	734	CP003351_395454_A_T	0.0226	0.00422	0.00525	0.35	0.125	0.0987
SXFREHWORKNM_1	0.020,0.030	5	1,5	1	8	900	0.5	0.5	0.5	1	CP003351.391590.T.C	449	449	634	CP003351_391590_T_C	0.0223	0.00155	0.00162	0.36	0.114	0.105
SXFREHWORKNM_2	0.020,0.030	5	1,5	1	8	900	0.5	0.5	0.5	2	CP003351.391590.T.C	449	449	634	CP003351_391590_T_C	0.0223	0.00155	0.00362	0.343	0.118	0.097
SXFREHWORKNM_3	0.020,0.030	5	1,5	1	8	900	0.5	0.5	0.5	3	CP003351.391590.T.C	449	449	634	CP003351_391590_T_C	0.0223	0.00155	0.00423	0.343	0.12	0.0954
SXFREHWORKNM_4	0.020,0.030	5	1,5	1	8	900	0.5	0.5	0.5	4	CP003351.391590.T.C	449	449	634	CP003351_391590_T_C	0.0223	0.00155	0.00152	0.358	0.113	0.106
SXFREHWORKNM_5	0.020,0.030	5	1,5	1	8	900	0.5	0.5	0.5	5	CP003351.391590.T.C	449	449	634	CP003351_391590_T_C	0.0223	0.00155	0.00152	0.358	0.113	0.106
LWGXOVXEIFNH_1	0.020,0.030	5	1,5	1	8	1000	0.5	0.5	0.5	1	CP003351.2177943.C.A	499	499	534	CP003351_2177943_C_A	0.023	0.00155	0.00153	0.334	0.105	0.1
LWGXOVXEIFNH_2	0.020,0.030	5	1,5	1	8	1000	0.5	0.5	0.5	2	CP003351.2177943.C.A	499	499	534	CP003351_2177943_C_A	0.023	0.00155	0.0218	0.336	0.146	0.0726
LWGXOVXEIFNH_3	0.020,0.030	5	1,5	1	8	1000	0.5	0.5	0.5	3	CP003351.2177943.C.A	499	499	534	CP003351_2177943_C_A	0.023	0.00155	0.00292	0.33	0.111	0.0941
LWGXOVXEIFNH_4	0.020,0.030	5	1,5	1	8	1000	0.5	0.5	0.5	4	CP003351.2177943.C.A	499	499	534	CP003351_2177943_C_A	0.023	0.00155	0.00153	0.334	0.105	0.1
LWGXOVXEIFNH_5	0.020,0.030	5	1,5	1	8	1000	0.5	0.5	0.5	5	CP003351.2177943.C.A	499	499	534	CP003351_2177943_C_A	0.023	0.00155	0.0241	0.291	0.129	0.0714
QIXZNBSWZBUR_1	0.020,0.030	5	1,5	1	8	1100	0.5	0.5	0.5	1	CP003351.1948190.C.T	549	549	434	CP003351_1948190_C_T	0.0264	0.000349	0.000341	0.336	0.0936	0.108
QIXZNBSWZBUR_2	0.020,0.030	5	1,5	1	8	1100	0.5	0.5	0.5	2	CP003351.1948190.C.T	549	549	434	CP003351_1948190_C_T	0.0264	0.000349	0.00174	0.316	0.101	0.0944
QIXZNBSWZBUR_3	0.020,0.030	5	1,5	1	8	1100	0.5	0.5	0.5	3	CP003351.1948190.C.T	549	549	434	CP003351_1948190_C_T	0.0264	0.000349	0.000341	0.336	0.0936	0.108
QIXZNBSWZBUR_4	0.020,0.030	5	1,5	1	8	1100	0.5	0.5	0.5	4	CP003351.1948190.C.T	549	549	434	CP003351_1948190_C_T	0.0264	0.000349	0.000597	0.331	0.0961	0.103
QIXZNBSWZBUR_5	0.020,0.030	5	1,5	1	8	1100	0.5	0.5	0.5	5	CP003351.1948190.C.T	549	549	434	CP003351_1948190_C_T	0.0264	0.000349	0.00161	0.323	0.102	0.0951
CFNJDERZHRXY_1	0.020,0.030	5	1,5	1	8	1200	0.5	0.5	0.5	1	CP003351.361752.C.T	599	599	334	CP003351_361752_C_T	0.0217	0.000358	0.000677	0.356	0.104	0.0981
CFNJDERZHRXY_2	0.020,0.030	5	1,5	1	8	1200	0.5	0.5	0.5	2	CP003351.361752.C.T	599	599	334	CP003351_361752_C_T	0.0217	0.000358	0.000362	0.354	0.0991	0.103
CFNJDERZHRXY_3	0.020,0.030	5	1,5	1	8	1200	0.5	0.5	0.5	3	CP003351.361752.C.T	599	599	334	CP003351_361752_C_T	0.0217	0.000358	0.00035	0.354	0.0987	0.103
CFNJDERZHRXY_4	0.020,0.030	5	1,5	1	8	1200	0.5	0.5	0.5	4	CP003351.361752.C.T	599	599	334	CP003351_361752_C_T	0.0217	0.000358	0.00269	0.342	0.114	0.0866
CFNJDERZHRXY_5	0.020,0.030	5	1,5	1	8	1200	0.5	0.5	0.5	5	CP003351.361752.C.T	599	599	334	CP003351_361752_C_T	0.0217	0.000358	0.00035	0.354	0.0987	0.103
OFKJLPXIMIPF_1	0.020,0.030	5	1,5	1	8	1300	0.5	0.5	0.5	1	CP003351.1954875.T.C	649	649	234	CP003351_1954875_T_C	0.0223	0.000359	0.00224	0.355	0.116	0.0848
OFKJLPXIMIPF_2	0.020,0.030	5	1,5	1	8	1300	0.5	0.5	0.5	2	CP003351.1954875.T.C	649	649	234	CP003351_1954875_T_C	0.0223	0.000359	0.012	0.315	0.125	0.0697
OFKJLPXIMIPF_3	0.020,0.030	5	1,5	1	8	1300	0.5	0.5	0.5	3	CP003351.1954875.T.C	649	649	234	CP003351_1954875_T_C	0.0223	0.000359	0.000352	0.335	0.0935	0.099
OFKJLPXIMIPF_4	0.020,0.030	5	1,5	1	8	1300	0.5	0.5	0.5	4	CP003351.1954875.T.C	649	649	234	CP003351_1954875_T_C	0.0223	0.000359	0.00843	0.302	0.115	0.0731
OFKJLPXIMIPF_5	0.020,0.030	5	1,5	1	8	1300	0.5	0.5	0.5	5	CP003351.1954875.T.C	649	649	234	CP003351_1954875_T_C	0.0223	0.000359	0.00932	0.321	0.123	0.0721
SHINHDNEWIQW_1	0.020,0.030	5	1,5	1	8	1400	0.5	0.5	0.5	1	CP003351.2785482.A.G	699	699	134	CP003351_2785482_A_G	0.0243	3.09e-05	0.0017	0.354	0.112	0.0839
SHINHDNEWIQW_2	0.020,0.030	5	1,5	1	8	1400	0.5	0.5	0.5	2	CP003351.2785482.A.G	699	699	134	CP003351_2785482_A_G	0.0243	3.09e-05	0.00437	0.309	0.108	0.0762
SHINHDNEWIQW_3	0.020,0.030	5	1,5	1	8	1400	0.5	0.5	0.5	3	CP003351.2785482.A.G	699	699	134	CP003351_2785482_A_G	0.0243	3.09e-05	0.000141	0.357	0.0936	0.102
SHINHDNEWIQW_4	0.020,0.030	5	1,5	1	8	1400	0.5	0.5	0.5	4	CP003351.2785482.A.G	699	699	134	CP003351_2785482_A_G	0.0243	3.09e-05	0.000208	0.404	0.109	0.0991
SHINHDNEWIQW_5	0.020,0.030	5	1,5	1	8	1400	0.5	0.5	0.5	5	CP003351.2785482.A.G	699	699	134	CP003351_2785482_A_G	0.0243	3.09e-05	0.000514	0.366	0.105	0.0928
SGOXTDOJUGVY_1	0.020,0.030	5	1,5	1	8	1500	0.5	0.5	0.5	1	CP003351.1966136.C.T	749	749	34	CP003351_1966136_C_T	0.0227	3.13e-05	0.00127	0.365	0.113	0.0832
SGOXTDOJUGVY_2	0.020,0.030	5	1,5	1	8	1500	0.5	0.5	0.5	2	CP003351.1966136.C.T	749	749	34	CP003351_1966136_C_T	0.0227	3.13e-05	0.000943	0.383	0.116	0.0854
SGOXTDOJUGVY_3	0.020,0.030	5	1,5	1	8	1500	0.5	0.5	0.5	3	CP003351.1966136.C.T	749	749	34	CP003351_1966136_C_T	0.0227	3.13e-05	0.00052	0.366	0.105	0.0896
SGOXTDOJUGVY_4	0.020,0.030	5	1,5	1	8	1500	0.5	0.5	0.5	4	CP003351.1966136.C.T	749	749	34	CP003351_1966136_C_T	0.0227	3.13e-05	0.00134	0.423	0.132	0.0828
SGOXTDOJUGVY_5	0.020,0.030	5	1,5	1	8	1500	0.5	0.5	0.5	5	CP003351.1966136.C.T	749	749	34	CP003351_1966136_C_T	0.0227	3.13e-05	0.000153	0.361	0.095	0.0977
LJISMFVWVOBH_1	0.020,0.030	5	1,5	1	9	100	0.5	0.5	0.5	1	CP003351.543239.G.A	49	49	1434	CP003351_543239_G_A	0.0102	0.315	0.32	0.505	0.505	0.102	bad-chisq
LJISMFVWVOBH_2	0.020,0.030	5	1,5	1	9	100	0.5	0.5	0.5	2	CP003351.543239.G.A	49	49	1434	CP003351_543239_G_A	0.0102	0.315	0.32	0.505	0.505	0.102	bad-chisq
LJISMFVWVOBH_3	0.020,0.030	5	1,5	1	9	100	0.5	0.5	0.5	3	CP003351.543239.G.A	49	49	1434	CP003351_543239_G_A	0.0102	0.315	0.506	0.349	0.524	0.0679	bad-chisq
LJISMFVWVOBH_4	0.020,0.030	5	1,5	1	9	100	0.5	0.5	0.5	4	CP003351.543239.G.A	49	49	1434	CP003351_543239_G_A	0.0102	0.315	0.32	0.505	0.505	0.102	bad-chisq
LJISMFVWVOBH_5	0.020,0.030	5	1,5	1	9	100	0.5	0.5	0.5	5	CP003351.543239.G.A	49	49	1434	CP003351_543239_G_A	0.0102	0.315	0.32	0.505	0.505	0.102	bad-chisq
DLQBAEDDQVJV_1	0.020,0.030	5	1,5	1	9	200	0.5	0.5	0.5	1	CP003351.1954694.T.C	99	99	1334	CP003351_1954694_T_C	0.0202	0.0433	0.0436	0.51	0.251	0.144	bad-chisq
DLQBAEDDQVJV_2	0.020,0.030	5	1,5	1	9	200	0.5	0.5	0.5	2	CP003351.1954694.T.C	99	99	1334	CP003351_1954694_T_C	0.0202	0.0433	0.0285	0.566	0.257	0.156	bad-chisq
DLQBAEDDQVJV_3	0.020,0.030	5	1,5	1	9	200	0.5	0.5	0.5	3	CP003351.1954694.T.C	99	99	1334	CP003351_1954694_T_C	0.0202	0.0433	0.0436	0.51	0.251	0.144	bad-chisq
DLQBAEDDQVJV_4	0.020,0.030	5	1,5	1	9	200	0.5	0.5	0.5	4	CP003351.1954694.T.C	99	99	1334	CP003351_1954694_T_C	0.0202	0.0433	0.0925	0.436	0.258	0.12	bad-chisq
DLQBAEDDQVJV_5	0.020,0.030	5	1,5	1	9	200	0.5	0.5	0.5	5	CP003351.1954694.T.C	99	99	1334	CP003351_1954694_T_C	0.0202	0.0433	0.0436	0.51	0.251	0.144	bad-chisq
[truncated: 44,390 more rows]

## Sheet: panel C
combination_id	allele_frequency	effect_size	homoplasy_steps	number_causal_variants	sample_repetition	sample_size	case_control_ratio	heritability	prevalence	simulation_repetition	causal_variant	n_cases_sim	n_controls_sim	n_missing_sim	variant	af	filter-pvalue	lrt-pvalue	beta	beta-std-err	variant_h2	notes
[truncated: 73,604 more rows]

[truncated: 3 more sheets: panel D, panel E, panel F]
